# Supplementary material for: Sympathetic activity contributes to the fMRI signal
Source: Commun Biol. 2019 Nov 18;2:421. doi: 10.1038/s42003-019-0659-0 (PMC6861267; doi:10.1038/s42003-019-0659-0)
Supplement: Supplementary file 3 — Supplementary Data 1 [file 42003_2019_659_MOESM3_ESM.txt]

ppg
0.02349853515625
0.02349853515625
0.0238037109375
0.023193359375
0.023193359375
0.02288818359375
0.02349853515625
0.02288818359375
0.02288818359375
0.02288818359375
0.02288818359375
0.02288818359375
0.0225830078125
0.02166748046875
0.023193359375
0.02166748046875
0.02227783203125
0.02227783203125
0.02288818359375
0.02166748046875
0.02227783203125
0.0213623046875
0.0225830078125
0.02105712890625
0.0213623046875
0.0213623046875
0.0213623046875
0.02105712890625
0.0213623046875
0.0213623046875
0.0213623046875
0.020751953125
0.02044677734375
0.02105712890625
0.020751953125
0.0213623046875
0.01983642578125
0.02044677734375
0.01983642578125
0.01983642578125
0.0201416015625
0.01983642578125
0.020751953125
0.01983642578125
0.01953125
0.01983642578125
0.01953125
0.01922607421875
0.01953125
0.01953125
0.0189208984375
0.01922607421875
0.0189208984375
0.0189208984375
0.01861572265625
0.01861572265625
0.018310546875
0.0177001953125
0.018310546875
0.01861572265625
0.018310546875
0.01861572265625
0.01739501953125
0.0177001953125
0.0177001953125
0.01739501953125
0.01708984375
0.01739501953125
0.01708984375
0.01739501953125
0.0177001953125
0.01708984375
0.0164794921875
0.01708984375
0.01708984375
0.015869140625
0.0164794921875
0.01617431640625
0.01617431640625
0.01617431640625
0.015869140625
0.01556396484375
0.01556396484375
0.0152587890625
0.0146484375
0.01495361328125
0.01495361328125
0.0152587890625
0.0146484375
0.01434326171875
0.01434326171875
0.01434326171875
0.01434326171875
0.01434326171875
0.0140380859375
0.01373291015625
0.0146484375
0.01373291015625
0.01373291015625
0.013427734375
0.01373291015625
0.01373291015625
0.013427734375
0.01312255859375
0.0128173828125
0.0128173828125
0.01251220703125
0.01312255859375
0.01190185546875
0.01251220703125
0.01220703125
0.01251220703125
0.0115966796875
0.01251220703125
0.0128173828125
0.0115966796875
0.01190185546875
0.01129150390625
0.01190185546875
0.01129150390625
0.01068115234375
0.01068115234375
0.01129150390625
0.0115966796875
0.010986328125
0.010986328125
0.01068115234375
0.01007080078125
0.01007080078125
0.0103759765625
0.009765625
0.00946044921875
0.00885009765625
0.00885009765625
0.00946044921875
0.00823974609375
0.0091552734375
0.0091552734375
0.008544921875
0.008544921875
0.00823974609375
0.008544921875
0.008544921875
0.0079345703125
0.00823974609375
0.00762939453125
0.00762939453125
0.00701904296875
0.00640869140625
0.00762939453125
0.00701904296875
0.00732421875
0.00701904296875
0.00732421875
0.0067138671875
0.00579833984375
0.00732421875
0.00640869140625
0.006103515625
0.006103515625
0.00579833984375
0.006103515625
0.0054931640625
0.006103515625
0.0054931640625
0.0054931640625
0.00518798828125
0.00457763671875
0.00457763671875
0.0048828125
0.0048828125
0.0048828125
0.0042724609375
0.003662109375
0.0042724609375
0.00396728515625
0.0042724609375
0.0042724609375
0.00335693359375
0.00396728515625
0.00335693359375
0.00396728515625
0.00335693359375
0.003662109375
0.00274658203125
0.00274658203125
0.00274658203125
0.00274658203125
0.0018310546875
0.00244140625
0.00213623046875
0.00213623046875
0.00152587890625
0.00213623046875
0.0018310546875
0.00152587890625
0.00091552734375
0.00091552734375
0.00091552734375
0.00091552734375
0.0006103515625
0.00030517578125
0.00030517578125
0.00091552734375
0
0.0006103515625
-0.0006103515625
-0.00091552734375
0
-0.00030517578125
-0.0006103515625
-0.0006103515625
-0.00030517578125
-0.0006103515625
-0.001220703125
-0.001220703125
-0.001220703125
-0.001220703125
-0.00152587890625
-0.0018310546875
-0.001220703125
-0.00152587890625
-0.00152587890625
-0.0018310546875
-0.00152587890625
-0.00213623046875
-0.00213623046875
-0.00274658203125
-0.00244140625
-0.00274658203125
-0.00244140625
-0.0018310546875
-0.0030517578125
-0.0030517578125
-0.00335693359375
-0.0030517578125
-0.003662109375
-0.003662109375
-0.00335693359375
-0.00457763671875
-0.0042724609375
-0.00396728515625
-0.0042724609375
-0.00457763671875
-0.00457763671875
-0.00457763671875
-0.0042724609375
-0.00457763671875
-0.0048828125
-0.0048828125
-0.00457763671875
-0.0048828125
-0.00579833984375
-0.00640869140625
-0.00579833984375
-0.0067138671875
-0.00579833984375
-0.00640869140625
-0.006103515625
-0.00732421875
-0.00640869140625
-0.0067138671875
-0.00701904296875
-0.0067138671875
-0.00732421875
-0.0067138671875
-0.00732421875
-0.00732421875
-0.00823974609375
-0.00701904296875
-0.00732421875
-0.00762939453125
-0.0079345703125
-0.00823974609375
-0.00823974609375
-0.00885009765625
-0.00762939453125
-0.00885009765625
-0.008544921875
-0.008544921875
-0.00823974609375
-0.00823974609375
-0.008544921875
-0.00885009765625
-0.00946044921875
-0.0091552734375
-0.00885009765625
-0.00946044921875
-0.00885009765625
-0.009765625
-0.00946044921875
-0.0091552734375
-0.00946044921875
-0.00946044921875
-0.01007080078125
-0.01007080078125
-0.0103759765625
-0.01007080078125
-0.01068115234375
-0.0103759765625
-0.0103759765625
-0.01068115234375
-0.0115966796875
-0.010986328125
-0.01068115234375
-0.010986328125
-0.01129150390625
-0.01068115234375
-0.0115966796875
-0.01068115234375
-0.01190185546875
-0.01129150390625
-0.01190185546875
-0.0115966796875
-0.01220703125
-0.01190185546875
-0.01251220703125
-0.01220703125
-0.01251220703125
-0.0128173828125
-0.01220703125
-0.01312255859375
-0.013427734375
-0.013427734375
-0.013427734375
-0.013427734375
-0.0128173828125
-0.01312255859375
-0.013427734375
-0.01373291015625
-0.0140380859375
-0.013427734375
-0.013427734375
-0.01434326171875
-0.01373291015625
-0.0140380859375
-0.01434326171875
-0.0140380859375
-0.01434326171875
-0.01373291015625
-0.0152587890625
-0.0140380859375
-0.01434326171875
-0.01434326171875
-0.0146484375
-0.01434326171875
-0.01495361328125
-0.01434326171875
-0.0152587890625
-0.01495361328125
-0.0146484375
-0.0152587890625
-0.015869140625
-0.01495361328125
-0.01556396484375
-0.0152587890625
-0.015869140625
-0.01556396484375
-0.015869140625
-0.01556396484375
-0.015869140625
-0.0164794921875
-0.0164794921875
-0.0164794921875
-0.01678466796875
-0.01678466796875
-0.0164794921875
-0.0164794921875
-0.01678466796875
-0.01678466796875
-0.01708984375
-0.01739501953125
-0.0177001953125
-0.01678466796875
-0.01708984375
-0.01678466796875
-0.01708984375
-0.01678466796875
-0.01800537109375
-0.01739501953125
-0.01800537109375
-0.01739501953125
-0.0177001953125
-0.01800537109375
-0.01739501953125
-0.018310546875
-0.01708984375
-0.01861572265625
-0.018310546875
-0.01861572265625
-0.01861572265625
-0.018310546875
-0.01861572265625
-0.018310546875
-0.0189208984375
-0.01861572265625
-0.0189208984375
-0.01861572265625
-0.01922607421875
-0.01861572265625
-0.0189208984375
-0.01922607421875
-0.018310546875
-0.0189208984375
-0.01953125
-0.01861572265625
-0.0189208984375
-0.0189208984375
-0.01953125
-0.01953125
-0.01983642578125
-0.01953125
-0.01983642578125
-0.01922607421875
-0.01983642578125
-0.01953125
-0.02044677734375
-0.0201416015625
-0.020751953125
-0.0201416015625
-0.01983642578125
-0.0201416015625
-0.01983642578125
-0.020751953125
-0.02044677734375
-0.02105712890625
-0.02044677734375
-0.0213623046875
-0.020751953125
-0.02105712890625
-0.020751953125
-0.0213623046875
-0.020751953125
-0.02166748046875
-0.0213623046875
-0.02197265625
-0.02105712890625
-0.0213623046875
-0.0213623046875
-0.02166748046875
-0.0213623046875
-0.0213623046875
-0.02197265625
-0.02227783203125
-0.0213623046875
-0.0213623046875
-0.02166748046875
-0.023193359375
-0.0225830078125
-0.0225830078125
-0.02197265625
-0.02288818359375
-0.0225830078125
-0.0225830078125
-0.0225830078125
-0.02288818359375
-0.0225830078125
-0.0225830078125
-0.0225830078125
-0.02288818359375
-0.02288818359375
-0.02288818359375
-0.0225830078125
-0.0225830078125
-0.02288818359375
-0.023193359375
-0.02288818359375
-0.02410888671875
-0.023193359375
-0.023193359375
-0.02349853515625
-0.02288818359375
-0.023193359375
-0.023193359375
-0.0225830078125
-0.023193359375
-0.0225830078125
-0.023193359375
-0.0238037109375
-0.023193359375
-0.02227783203125
-0.02288818359375
-0.023193359375
-0.02349853515625
-0.023193359375
-0.02288818359375
-0.02349853515625
-0.02349853515625
-0.0225830078125
-0.02288818359375
-0.02288818359375
-0.02288818359375
-0.02288818359375
-0.023193359375
-0.02288818359375
-0.02227783203125
-0.02288818359375
-0.02227783203125
-0.02227783203125
-0.02197265625
-0.02227783203125
-0.02197265625
-0.02166748046875
-0.0213623046875
-0.02197265625
-0.02105712890625
-0.0213623046875
-0.0213623046875
-0.0213623046875
-0.0201416015625
-0.02166748046875
-0.02044677734375
-0.01983642578125
-0.01953125
-0.01983642578125
-0.01953125
-0.01953125
-0.01983642578125
-0.0189208984375
-0.01861572265625
-0.01800537109375
-0.0189208984375
-0.0177001953125
-0.01708984375
-0.01678466796875
-0.01708984375
-0.01678466796875
-0.0164794921875
-0.01617431640625
-0.0152587890625
-0.015869140625
-0.01495361328125
-0.0146484375
-0.01434326171875
-0.01434326171875
-0.013427734375
-0.01312255859375
-0.01373291015625
-0.0128173828125
-0.01190185546875
-0.01220703125
-0.01220703125
-0.0115966796875
-0.01068115234375
-0.01129150390625
-0.009765625
-0.01007080078125
-0.00946044921875
-0.00946044921875
-0.00885009765625
-0.00823974609375
-0.00762939453125
-0.0079345703125
-0.00701904296875
-0.00640869140625
-0.00640869140625
-0.0054931640625
-0.0054931640625
-0.00518798828125
-0.0042724609375
-0.00396728515625
-0.0030517578125
-0.0030517578125
-0.00213623046875
-0.0030517578125
-0.0018310546875
-0.00152587890625
-0.00030517578125
-0.0006103515625
0.001220703125
0.00091552734375
0.00152587890625
0.0018310546875
0.00213623046875
0.00244140625
0.003662109375
0.00396728515625
0.00396728515625
0.0048828125
0.00579833984375
0.00579833984375
0.0067138671875
0.00640869140625
0.00762939453125
0.00762939453125
0.00885009765625
0.00823974609375
0.00946044921875
0.01007080078125
0.01007080078125
0.01129150390625
0.010986328125
0.01220703125
0.01251220703125
0.013427734375
0.0128173828125
0.01495361328125
0.0140380859375
0.0152587890625
0.015869140625
0.015869140625
0.01739501953125
0.01708984375
0.01739501953125
0.01861572265625
0.01861572265625
0.01922607421875
0.0189208984375
0.0201416015625
0.020751953125
0.02105712890625
0.02105712890625
0.0225830078125
0.0225830078125
0.023193359375
0.023193359375
0.02410888671875
0.02410888671875
0.0244140625
0.025634765625
0.025634765625
0.02655029296875
0.02655029296875
0.0274658203125
0.028076171875
0.02716064453125
0.0286865234375
0.0286865234375
0.0299072265625
0.02960205078125
0.030517578125
0.03021240234375
0.0311279296875
0.03204345703125
0.03204345703125
0.032958984375
0.03326416015625
0.03326416015625
0.03448486328125
0.0341796875
0.03509521484375
0.03570556640625
0.035400390625
0.03631591796875
0.03662109375
0.03692626953125
0.0372314453125
0.03753662109375
0.037841796875
0.03814697265625
0.0384521484375
0.0384521484375
0.0384521484375
0.03997802734375
0.03997802734375
0.03997802734375
0.04150390625
0.04119873046875
0.04180908203125
0.04150390625
0.04180908203125
0.04241943359375
0.0433349609375
0.04364013671875
0.04364013671875
0.04425048828125
0.0439453125
0.0445556640625
0.0445556640625
0.045166015625
0.0457763671875
0.045166015625
0.04638671875
0.0457763671875
0.0469970703125
0.04730224609375
0.04730224609375
0.0482177734375
0.047607421875
0.04791259765625
0.047607421875
0.048828125
0.04913330078125
0.05035400390625
0.04974365234375
0.05035400390625
0.05096435546875
0.05035400390625
0.05126953125
0.05096435546875
0.05157470703125
0.05126953125
0.05218505859375
0.05157470703125
0.0518798828125
0.05279541015625
0.052490234375
0.0531005859375
0.05279541015625
0.05340576171875
0.0537109375
0.05401611328125
0.0531005859375
0.05462646484375
0.05401611328125
0.05523681640625
0.054931640625
0.05523681640625
0.0555419921875
0.05615234375
0.05615234375
0.05615234375
0.05584716796875
0.0567626953125
0.05645751953125
0.05706787109375
0.05706787109375
0.05706787109375
0.05767822265625
0.057373046875
0.05706787109375
0.05828857421875
0.0579833984375
0.0579833984375
0.05859375
0.05859375
0.05889892578125
0.05950927734375
0.0592041015625
0.0592041015625
0.0592041015625
0.05950927734375
0.05950927734375
0.05950927734375
0.059814453125
0.059814453125
0.059814453125
0.0604248046875
0.0604248046875
0.06011962890625
0.06072998046875
0.06072998046875
0.0604248046875
0.0604248046875
0.06134033203125
0.06072998046875
0.0616455078125
0.06103515625
0.0616455078125
0.06103515625
0.0616455078125
0.06134033203125
0.06195068359375
0.06195068359375
0.0616455078125
0.06134033203125
0.062255859375
0.0616455078125
0.06256103515625
0.062255859375
0.06195068359375
0.06195068359375
0.0628662109375
0.06256103515625
0.062255859375
0.0616455078125
0.06256103515625
0.0628662109375
0.0628662109375
0.06256103515625
0.0628662109375
0.0628662109375
0.0628662109375
0.0628662109375
0.062255859375
0.06317138671875
0.06256103515625
0.0634765625
0.0628662109375
0.06317138671875
0.062255859375
0.06256103515625
0.06256103515625
0.0634765625
0.0628662109375
0.0628662109375
0.0628662109375
0.06195068359375
0.06317138671875
0.0634765625
0.06317138671875
0.06317138671875
0.06195068359375
0.0628662109375
0.06256103515625
0.06256103515625
0.06256103515625
0.0628662109375
0.06195068359375
0.06134033203125
0.06195068359375
0.062255859375
0.062255859375
0.062255859375
0.0616455078125
0.06134033203125
0.06195068359375
0.062255859375
0.062255859375
0.062255859375
0.06195068359375
0.06195068359375
0.06195068359375
0.0616455078125
0.062255859375
0.0616455078125
0.06103515625
0.06103515625
0.06072998046875
0.06103515625
0.06072998046875
0.06103515625
0.06072998046875
0.0604248046875
0.0604248046875
0.06011962890625
0.06072998046875
0.059814453125
0.0604248046875
0.059814453125
0.06011962890625
0.06011962890625
0.05950927734375
0.06011962890625
0.0592041015625
0.05950927734375
0.05828857421875
0.05889892578125
0.0592041015625
0.05889892578125
0.05950927734375
0.05859375
0.05828857421875
0.0579833984375
0.05828857421875
0.05828857421875
0.05859375
0.0579833984375
0.0579833984375
0.057373046875
0.05767822265625
0.0579833984375
0.057373046875
0.05767822265625
0.05645751953125
0.05706787109375
0.0567626953125
0.05645751953125
0.05706787109375
0.05615234375
0.05584716796875
0.05584716796875
0.05615234375
0.05615234375
0.05615234375
0.054931640625
0.05523681640625
0.05584716796875
0.05523681640625
0.0555419921875
0.054931640625
0.05462646484375
0.054931640625
0.0555419921875
0.05462646484375
0.05401611328125
0.05401611328125
0.05401611328125
0.0543212890625
0.05279541015625
0.0537109375
0.0531005859375
0.05340576171875
0.05279541015625
0.05218505859375
0.05279541015625
0.05279541015625
0.05340576171875
0.05279541015625
0.052490234375
0.05218505859375
0.05218505859375
0.0518798828125
0.0518798828125
0.05218505859375
0.05157470703125
0.05126953125
0.05157470703125
0.0506591796875
0.05035400390625
0.05096435546875
0.05096435546875
0.05035400390625
0.0506591796875
0.0494384765625
0.05035400390625
0.05035400390625
0.05035400390625
0.0494384765625
0.04974365234375
0.0494384765625
0.048828125
0.04913330078125
0.04913330078125
0.04913330078125
0.048828125
0.04791259765625
0.047607421875
0.047607421875
0.0482177734375
0.04730224609375
0.047607421875
0.047607421875
0.04730224609375
0.04669189453125
0.0469970703125
0.047607421875
0.0469970703125
0.0469970703125
0.0457763671875
0.04669189453125
0.04638671875
0.0457763671875
0.04638671875
0.04486083984375
0.0457763671875
0.0457763671875
0.0457763671875
0.045166015625
0.04547119140625
0.0445556640625
0.0439453125
0.0445556640625
0.0439453125
0.04425048828125
0.0445556640625
0.04425048828125
0.04364013671875
0.0433349609375
0.04302978515625
0.0433349609375
0.0433349609375
0.042724609375
0.04241943359375
0.04302978515625
0.04241943359375
0.042724609375
0.04241943359375
0.042724609375
0.0421142578125
0.042724609375
0.04150390625
0.04150390625
0.04119873046875
0.0408935546875
0.04119873046875
0.0408935546875
0.04119873046875
0.03997802734375
0.040283203125
0.0396728515625
0.03997802734375
0.03936767578125
0.03936767578125
0.03997802734375
0.03936767578125
0.0390625
0.0390625
0.03875732421875
0.03875732421875
0.0384521484375
0.03814697265625
0.037841796875
0.03814697265625
0.0384521484375
0.0384521484375
0.03753662109375
0.0372314453125
0.0372314453125
0.03692626953125
0.03814697265625
0.03662109375
0.0372314453125
0.03631591796875
0.03692626953125
0.03662109375
0.03662109375
0.0360107421875
0.03570556640625
0.03570556640625
0.03570556640625
0.03570556640625
0.0347900390625
0.03448486328125
0.03509521484375
0.03448486328125
0.03448486328125
0.0341796875
0.03448486328125
0.0335693359375
0.03326416015625
0.0335693359375
0.03387451171875
0.0335693359375
0.03265380859375
0.03326416015625
0.032958984375
0.03265380859375
0.03204345703125
0.0323486328125
0.03204345703125
0.03265380859375
0.03143310546875
0.03173828125
0.03143310546875
0.03143310546875
0.03082275390625
0.030517578125
0.0311279296875
0.030517578125
0.030517578125
0.03021240234375
0.03021240234375
0.0299072265625
0.02960205078125
0.0286865234375
0.029296875
0.02899169921875
0.02838134765625
0.028076171875
0.0286865234375
0.02777099609375
0.0286865234375
0.028076171875
0.028076171875
0.0274658203125
0.02685546875
0.02716064453125
0.0274658203125
0.02685546875
0.02685546875
0.02655029296875
0.02655029296875
0.0262451171875
0.02593994140625
0.02593994140625
0.02532958984375
0.0262451171875
0.0244140625
0.02471923828125
0.02532958984375
0.0244140625
0.0250244140625
0.02410888671875
0.0238037109375
0.02349853515625
0.0238037109375
0.02349853515625
0.023193359375
0.02349853515625
0.023193359375
0.0225830078125
0.02288818359375
0.0225830078125
0.02227783203125
0.02227783203125
0.02197265625
0.02197265625
0.0213623046875
0.0213623046875
0.02197265625
0.020751953125
0.0213623046875
0.02044677734375
0.02044677734375
0.0201416015625
0.0201416015625
0.01983642578125
0.0189208984375
0.01922607421875
0.01861572265625
0.0189208984375
0.01861572265625
0.01861572265625
0.0189208984375
0.01861572265625
0.018310546875
0.01800537109375
0.0177001953125
0.01800537109375
0.01739501953125
0.01678466796875
0.01678466796875
0.01678466796875
0.01708984375
0.015869140625
0.01617431640625
0.015869140625
0.0152587890625
0.01556396484375
0.01556396484375
0.01495361328125
0.01495361328125
0.0146484375
0.0152587890625
0.0146484375
0.01434326171875
0.0140380859375
0.01373291015625
0.0140380859375
0.013427734375
0.01373291015625
0.01251220703125
0.013427734375
0.01251220703125
0.013427734375
0.01190185546875
0.01190185546875
0.0115966796875
0.01251220703125
0.0115966796875
0.010986328125
0.01129150390625
0.01129150390625
0.0115966796875
0.010986328125
0.010986328125
0.01129150390625
0.0103759765625
0.01068115234375
0.0103759765625
0.00946044921875
0.01007080078125
0.00946044921875
0.0091552734375
0.00885009765625
0.0079345703125
0.008544921875
0.008544921875
0.008544921875
0.00823974609375
0.00732421875
0.008544921875
0.00701904296875
0.00762939453125
0.00640869140625
0.00701904296875
0.00640869140625
0.00640869140625
0.00762939453125
0.00579833984375
0.00579833984375
0.00579833984375
0.00640869140625
0.0054931640625
0.0054931640625
0.00579833984375
0.0048828125
0.0048828125
0.0048828125
0.00457763671875
0.003662109375
0.0048828125
0.0030517578125
0.003662109375
0.00457763671875
0.00396728515625
0.00335693359375
0.00244140625
0.00213623046875
0.0030517578125
0.0030517578125
0.00274658203125
0.00213623046875
0.00213623046875
0.00213623046875
0.0018310546875
0.00152587890625
0.00152587890625
0.0018310546875
0.001220703125
0.00152587890625
0.00030517578125
0.00030517578125
0.00091552734375
0.00030517578125
0
0.0006103515625
-0.0006103515625
0
-0.00030517578125
0.00030517578125
-0.00091552734375
-0.00091552734375
-0.00152587890625
-0.00091552734375
-0.001220703125
-0.00152587890625
-0.00213623046875
-0.00152587890625
-0.00213623046875
-0.00213623046875
-0.00274658203125
-0.00213623046875
-0.00213623046875
-0.003662109375
-0.00244140625
-0.00335693359375
-0.003662109375
-0.00396728515625
-0.003662109375
-0.003662109375
-0.00396728515625
-0.003662109375
-0.0048828125
-0.0042724609375
-0.0048828125
-0.0042724609375
-0.0048828125
-0.00518798828125
-0.00518798828125
-0.00518798828125
-0.00579833984375
-0.0048828125
-0.0054931640625
-0.006103515625
-0.00579833984375
-0.006103515625
-0.0067138671875
-0.006103515625
-0.00640869140625
-0.006103515625
-0.00701904296875
-0.0067138671875
-0.00701904296875
-0.00640869140625
-0.00701904296875
-0.00732421875
-0.00732421875
-0.00762939453125
-0.0079345703125
-0.00762939453125
-0.00762939453125
-0.00823974609375
-0.0079345703125
-0.0079345703125
-0.00823974609375
-0.00823974609375
-0.00885009765625
-0.0091552734375
-0.008544921875
-0.008544921875
-0.00885009765625
-0.0091552734375
-0.00946044921875
-0.009765625
-0.009765625
-0.0103759765625
-0.0103759765625
-0.0103759765625
-0.01007080078125
-0.0103759765625
-0.010986328125
-0.010986328125
-0.010986328125
-0.0115966796875
-0.010986328125
-0.010986328125
-0.01129150390625
-0.01190185546875
-0.010986328125
-0.01190185546875
-0.01251220703125
-0.01190185546875
-0.01190185546875
-0.01220703125
-0.01220703125
-0.01220703125
-0.013427734375
-0.01312255859375
-0.0128173828125
-0.0128173828125
-0.01373291015625
-0.01312255859375
-0.01312255859375
-0.013427734375
-0.0140380859375
-0.0140380859375
-0.0140380859375
-0.01373291015625
-0.0140380859375
-0.0146484375
-0.0140380859375
-0.0140380859375
-0.01495361328125
-0.01434326171875
-0.0146484375
-0.0146484375
-0.01495361328125
-0.01495361328125
-0.01556396484375
-0.0146484375
-0.01556396484375
-0.01556396484375
-0.015869140625
-0.01617431640625
-0.01617431640625
-0.01617431640625
-0.015869140625
-0.01617431640625
-0.0164794921875
-0.01617431640625
-0.01678466796875
-0.0164794921875
-0.01617431640625
-0.0164794921875
-0.0164794921875
-0.01678466796875
-0.01708984375
-0.01708984375
-0.01708984375
-0.01861572265625
-0.0177001953125
-0.01708984375
-0.0177001953125
-0.0177001953125
-0.01800537109375
-0.01800537109375
-0.018310546875
-0.0177001953125
-0.01800537109375
-0.018310546875
-0.01861572265625
-0.01922607421875
-0.0189208984375
-0.01953125
-0.01861572265625
-0.01953125
-0.0189208984375
-0.0201416015625
-0.01983642578125
-0.0189208984375
-0.01953125
-0.01922607421875
-0.01983642578125
-0.0201416015625
-0.0201416015625
-0.02044677734375
-0.02044677734375
-0.01983642578125
-0.020751953125
-0.02044677734375
-0.020751953125
-0.02044677734375
-0.02044677734375
-0.02044677734375
-0.02166748046875
-0.02105712890625
-0.02105712890625
-0.02197265625
-0.02105712890625
-0.0213623046875
-0.02197265625
-0.02227783203125
-0.02166748046875
-0.02197265625
-0.02166748046875
-0.02227783203125
-0.02197265625
-0.02197265625
-0.02197265625
-0.02288818359375
-0.02227783203125
-0.02227783203125
-0.02227783203125
-0.02197265625
-0.02288818359375
-0.023193359375
-0.0238037109375
-0.02349853515625
-0.02288818359375
-0.023193359375
-0.02410888671875
-0.02349853515625
-0.0238037109375
-0.02410888671875
-0.0244140625
-0.02349853515625
-0.023193359375
-0.02471923828125
-0.0244140625
-0.02471923828125
-0.02471923828125
-0.0244140625
-0.0244140625
-0.02532958984375
-0.02471923828125
-0.0250244140625
-0.02471923828125
-0.025634765625
-0.02471923828125
-0.0244140625
-0.02532958984375
-0.025634765625
-0.02532958984375
-0.025634765625
-0.0262451171875
-0.02532958984375
-0.02593994140625
-0.02593994140625
-0.02655029296875
-0.02593994140625
-0.02593994140625
-0.02532958984375
-0.02593994140625
-0.025634765625
-0.0262451171875
-0.02685546875
-0.0262451171875
-0.0262451171875
-0.02655029296875
-0.02685546875
-0.02655029296875
-0.0274658203125
-0.02655029296875
-0.02716064453125
-0.0274658203125
-0.02716064453125
-0.02716064453125
-0.02777099609375
-0.02777099609375
-0.02838134765625
-0.02777099609375
-0.02777099609375
-0.0274658203125
-0.02777099609375
-0.0274658203125
-0.02777099609375
-0.028076171875
-0.0274658203125
-0.029296875
-0.02838134765625
-0.02838134765625
-0.0286865234375
-0.0286865234375
-0.02899169921875
-0.0286865234375
-0.0286865234375
-0.02899169921875
-0.02838134765625
-0.0286865234375
-0.0299072265625
-0.02899169921875
-0.0299072265625
-0.02899169921875
-0.02899169921875
-0.02899169921875
-0.0299072265625
-0.0299072265625
-0.029296875
-0.02960205078125
-0.029296875
-0.02899169921875
-0.03021240234375
-0.02899169921875
-0.02960205078125
-0.02960205078125
-0.0286865234375
-0.02960205078125
-0.029296875
-0.02960205078125
-0.02838134765625
-0.029296875
-0.0299072265625
-0.02960205078125
-0.02899169921875
-0.02960205078125
-0.0286865234375
-0.028076171875
-0.0286865234375
-0.02838134765625
-0.02899169921875
-0.0286865234375
-0.028076171875
-0.028076171875
-0.0274658203125
-0.02777099609375
-0.02777099609375
-0.028076171875
-0.02716064453125
-0.02716064453125
-0.02716064453125
-0.02685546875
-0.0274658203125
-0.0262451171875
-0.02716064453125
-0.025634765625
-0.02593994140625
-0.02593994140625
-0.0262451171875
-0.025634765625
-0.025634765625
-0.025634765625
-0.02471923828125
-0.0244140625
-0.02410888671875
-0.02471923828125
-0.023193359375
-0.02349853515625
-0.023193359375
-0.023193359375
-0.0225830078125
-0.02288818359375
-0.02197265625
-0.02105712890625
-0.0213623046875
-0.0213623046875
-0.02105712890625
-0.020751953125
-0.02044677734375
-0.01983642578125
-0.0189208984375
-0.01861572265625
-0.0189208984375
-0.01739501953125
-0.01800537109375
-0.0164794921875
-0.01678466796875
-0.0164794921875
-0.01617431640625
-0.01556396484375
-0.0152587890625
-0.01495361328125
-0.01373291015625
-0.01373291015625
-0.01251220703125
-0.01251220703125
-0.0128173828125
-0.01190185546875
-0.010986328125
-0.01129150390625
-0.009765625
-0.0091552734375
-0.00885009765625
-0.00823974609375
-0.00762939453125
-0.00762939453125
-0.00762939453125
-0.0067138671875
-0.00579833984375
-0.0048828125
-0.00518798828125
-0.00518798828125
-0.00396728515625
-0.0030517578125
-0.0030517578125
-0.00213623046875
-0.001220703125
-0.00152587890625
-0.00091552734375
-0.00030517578125
0.0006103515625
0.00091552734375
0.00152587890625
0.0018310546875
0.0018310546875
0.00274658203125
0.00335693359375
0.0042724609375
0.0054931640625
0.0054931640625
0.00518798828125
0.0067138671875
0.00732421875
0.00732421875
0.00823974609375
0.00885009765625
0.01007080078125
0.01007080078125
0.0103759765625
0.01190185546875
0.01220703125
0.01190185546875
0.0128173828125
0.0140380859375
0.0140380859375
0.01495361328125
0.01556396484375
0.0152587890625
0.01617431640625
0.0164794921875
0.01739501953125
0.01739501953125
0.01922607421875
0.0189208984375
0.01983642578125
0.0201416015625
0.02105712890625
0.02197265625
0.02105712890625
0.0225830078125
0.02288818359375
0.0238037109375
0.0238037109375
0.02410888671875
0.025634765625
0.0262451171875
0.02593994140625
0.02593994140625
0.02685546875
0.02716064453125
0.02777099609375
0.02777099609375
0.029296875
0.029296875
0.029296875
0.03021240234375
0.030517578125
0.0311279296875
0.03204345703125
0.03204345703125
0.032958984375
0.032958984375
0.032958984375
0.0341796875
0.03387451171875
0.0347900390625
0.03448486328125
0.03509521484375
0.03662109375
0.03692626953125
0.0372314453125
0.03662109375
0.037841796875
0.0384521484375
0.0390625
0.0390625
0.0390625
0.0396728515625
0.04058837890625
0.03997802734375
0.04150390625
0.04150390625
0.04180908203125
0.0421142578125
0.04241943359375
0.042724609375
0.042724609375
0.04364013671875
0.0445556640625
0.04547119140625
0.0445556640625
0.0445556640625
0.04608154296875
0.04547119140625
0.0457763671875
0.04669189453125
0.0469970703125
0.04730224609375
0.04791259765625
0.0482177734375
0.04791259765625
0.048828125
0.0482177734375
0.04913330078125
0.0494384765625
0.05035400390625
0.05035400390625
0.05035400390625
0.0506591796875
0.05096435546875
0.0518798828125
0.0506591796875
0.0518798828125
0.0518798828125
0.05218505859375
0.05218505859375
0.05279541015625
0.0531005859375
0.05218505859375
0.05279541015625
0.0531005859375
0.0537109375
0.0543212890625
0.05462646484375
0.05462646484375
0.054931640625
0.054931640625
0.05615234375
0.05462646484375
0.05584716796875
0.05523681640625
0.05615234375
0.05584716796875
0.05615234375
0.05615234375
0.05706787109375
0.057373046875
0.057373046875
0.057373046875
0.05767822265625
0.05706787109375
0.05859375
0.0579833984375
0.05828857421875
0.05859375
0.05889892578125
0.0579833984375
0.0592041015625
0.05889892578125
0.0592041015625
0.0592041015625
0.05950927734375
0.05950927734375
0.06011962890625
0.059814453125
0.059814453125
0.0604248046875
0.06072998046875
0.06011962890625
0.0604248046875
0.0604248046875
0.06103515625
0.06103515625
0.06134033203125
0.0616455078125
0.06134033203125
0.0616455078125
0.06134033203125
0.0616455078125
0.0616455078125
0.06195068359375
0.0616455078125
0.06195068359375
0.06195068359375
0.06256103515625
0.062255859375
0.062255859375
0.062255859375
0.062255859375
0.06256103515625
0.06195068359375
0.0628662109375
0.062255859375
0.06256103515625
0.06256103515625
0.0628662109375
0.0628662109375
0.06256103515625
0.06256103515625
0.0628662109375
0.0634765625
0.06317138671875
0.06317138671875
0.06256103515625
0.0628662109375
0.06256103515625
0.0640869140625
0.06378173828125
0.06256103515625
0.06256103515625
0.0628662109375
0.06317138671875
0.0628662109375
0.06317138671875
0.06256103515625
0.06317138671875
0.0628662109375
0.062255859375
0.0628662109375
0.06378173828125
0.06256103515625
0.06317138671875
0.06317138671875
0.06256103515625
0.0628662109375
0.06256103515625
0.062255859375
0.0628662109375
0.06256103515625
0.06195068359375
0.06195068359375
0.06256103515625
0.06256103515625
0.062255859375
0.06256103515625
0.06195068359375
0.062255859375
0.062255859375
0.0616455078125
0.06195068359375
0.06134033203125
0.06103515625
0.0616455078125
0.06072998046875
0.06103515625
0.0604248046875
0.06072998046875
0.06072998046875
0.06103515625
0.06072998046875
0.0604248046875
0.06072998046875
0.0604248046875
0.059814453125
0.06011962890625
0.059814453125
0.059814453125
0.0592041015625
0.0592041015625
0.05889892578125
0.05889892578125
0.0592041015625
0.05950927734375
0.05859375
0.05828857421875
0.05828857421875
0.0579833984375
0.05828857421875
0.057373046875
0.05828857421875
0.0579833984375
0.05767822265625
0.05706787109375
0.057373046875
0.05706787109375
0.05615234375
0.05645751953125
0.0567626953125
0.05615234375
0.0567626953125
0.0567626953125
0.05615234375
0.05615234375
0.05615234375
0.05615234375
0.05523681640625
0.05615234375
0.05462646484375
0.054931640625
0.05462646484375
0.054931640625
0.054931640625
0.054931640625
0.05462646484375
0.0531005859375
0.0537109375
0.0543212890625
0.05340576171875
0.0537109375
0.05279541015625
0.05279541015625
0.05279541015625
0.0531005859375
0.0518798828125
0.052490234375
0.05218505859375
0.0518798828125
0.05157470703125
0.0518798828125
0.05157470703125
0.05157470703125
0.05126953125
0.05035400390625
0.05035400390625
0.0506591796875
0.05096435546875
0.0506591796875
0.05035400390625
0.04974365234375
0.0494384765625
0.0494384765625
0.0494384765625
0.0494384765625
0.0494384765625
0.0482177734375
0.0482177734375
0.0482177734375
0.04852294921875
0.048828125
0.04791259765625
0.04791259765625
0.0482177734375
0.047607421875
0.0469970703125
0.04730224609375
0.04669189453125
0.0469970703125
0.0469970703125
0.0457763671875
0.04638671875
0.04608154296875
0.04608154296875
0.04547119140625
0.04669189453125
0.045166015625
0.045166015625
0.04486083984375
0.04486083984375
0.04486083984375
0.04486083984375
0.04486083984375
0.0445556640625
0.0439453125
0.0439453125
0.0433349609375
0.04364013671875
0.04364013671875
0.04302978515625
0.04302978515625
0.042724609375
0.0421142578125
0.0421142578125
0.04241943359375
0.0421142578125
0.04241943359375
0.04150390625
0.04150390625
0.04119873046875
0.04180908203125
0.04150390625
0.04119873046875
0.040283203125
0.04058837890625
0.040283203125
0.04058837890625
0.0396728515625
0.040283203125
0.040283203125
0.03936767578125
0.03875732421875
0.03875732421875
0.03875732421875
0.0390625
0.0384521484375
0.03814697265625
0.037841796875
0.037841796875
0.037841796875
0.03753662109375
0.03753662109375
0.03692626953125
0.0372314453125
0.03662109375
0.0372314453125
0.0360107421875
0.03631591796875
0.03662109375
0.03662109375
0.03570556640625
0.03570556640625
0.03631591796875
0.035400390625
0.03448486328125
0.03509521484375
0.0347900390625
0.0341796875
0.03448486328125
0.03326416015625
0.0347900390625
0.03448486328125
0.0341796875
0.032958984375
0.03448486328125
0.03265380859375
0.032958984375
0.032958984375
0.03265380859375
0.03265380859375
0.03143310546875
0.03265380859375
0.03204345703125
0.03204345703125
0.03143310546875
0.03143310546875
0.0311279296875
0.03173828125
0.03082275390625
0.03143310546875
0.030517578125
0.030517578125
0.03021240234375
0.0299072265625
0.02960205078125
0.02960205078125
0.02960205078125
0.02960205078125
0.029296875
0.029296875
0.02838134765625
0.028076171875
0.02838134765625
0.028076171875
0.02716064453125
0.02777099609375
0.028076171875
0.02655029296875
0.02777099609375
0.0262451171875
0.02655029296875
0.02685546875
0.0262451171875
0.0262451171875
0.02593994140625
0.025634765625
0.025634765625
0.0262451171875
0.0250244140625
0.02593994140625
0.02471923828125
0.0250244140625
0.0250244140625
0.0244140625
0.02410888671875
0.0238037109375
0.0244140625
0.02410888671875
0.02288818359375
0.023193359375
0.02349853515625
0.02288818359375
0.02288818359375
0.02197265625
0.02197265625
0.02227783203125
0.0225830078125
0.02197265625
0.02105712890625
0.02105712890625
0.0213623046875
0.0213623046875
0.02105712890625
0.0213623046875
0.020751953125
0.01983642578125
0.01983642578125
0.01953125
0.01953125
0.01983642578125
0.0189208984375
0.018310546875
0.0189208984375
0.01861572265625
0.01800537109375
0.01800537109375
0.01739501953125
0.0177001953125
0.01708984375
0.01678466796875
0.0164794921875
0.01678466796875
0.01617431640625
0.01708984375
0.01617431640625
0.01617431640625
0.01556396484375
0.01556396484375
0.015869140625
0.015869140625
0.01495361328125
0.01373291015625
0.01434326171875
0.01495361328125
0.01495361328125
0.01373291015625
0.01312255859375
0.013427734375
0.01312255859375
0.01373291015625
0.013427734375
0.01312255859375
0.01220703125
0.01220703125
0.01251220703125
0.01220703125
0.0115966796875
0.0115966796875
0.0115966796875
0.0115966796875
0.01129150390625
0.0103759765625
0.01068115234375
0.0103759765625
0.0103759765625
0.0103759765625
0.01007080078125
0.01007080078125
0.0091552734375
0.00946044921875
0.0091552734375
0.00885009765625
0.00823974609375
0.008544921875
0.008544921875
0.0079345703125
0.008544921875
0.00762939453125
0.00762939453125
0.00701904296875
0.00640869140625
0.00701904296875
0.0067138671875
0.00640869140625
0.006103515625
0.006103515625
0.00579833984375
0.0054931640625
0.0054931640625
0.00518798828125
0.00579833984375
0.0042724609375
0.0048828125
0.00396728515625
0.00518798828125
0.003662109375
0.003662109375
0.00335693359375
0.003662109375
0.00335693359375
0.00244140625
0.0030517578125
0.00274658203125
0.00274658203125
0.00213623046875
0.0018310546875
0.00244140625
0.00244140625
0.0018310546875
0.001220703125
0.00091552734375
0.00091552734375
0.00152587890625
0.00091552734375
0.00091552734375
0
0.0006103515625
0
0.00030517578125
0
-0.00091552734375
-0.00152587890625
-0.00091552734375
-0.00091552734375
-0.00152587890625
-0.00213623046875
-0.00152587890625
-0.00152587890625
-0.0018310546875
-0.00244140625
-0.00244140625
-0.00335693359375
-0.0018310546875
-0.00335693359375
-0.00244140625
-0.0030517578125
-0.0030517578125
-0.00396728515625
-0.00396728515625
-0.003662109375
-0.0042724609375
-0.00457763671875
-0.0042724609375
-0.00457763671875
-0.0048828125
-0.0054931640625
-0.0048828125
-0.00518798828125
-0.00579833984375
-0.00640869140625
-0.0054931640625
-0.00640869140625
-0.00640869140625
-0.00701904296875
-0.006103515625
-0.00640869140625
-0.0079345703125
-0.00701904296875
-0.00701904296875
-0.00762939453125
-0.00762939453125
-0.0079345703125
-0.00823974609375
-0.0079345703125
-0.00823974609375
-0.00885009765625
-0.00823974609375
-0.00885009765625
-0.008544921875
-0.0091552734375
-0.00885009765625
-0.00946044921875
-0.00885009765625
-0.0091552734375
-0.01007080078125
-0.00946044921875
-0.01007080078125
-0.0103759765625
-0.009765625
-0.01007080078125
-0.0115966796875
-0.010986328125
-0.01129150390625
-0.01129150390625
-0.01068115234375
-0.0115966796875
-0.0115966796875
-0.0103759765625
-0.0115966796875
-0.01190185546875
-0.01220703125
-0.0115966796875
-0.01251220703125
-0.01251220703125
-0.01312255859375
-0.01251220703125
-0.013427734375
-0.013427734375
-0.0128173828125
-0.013427734375
-0.01373291015625
-0.01373291015625
-0.0140380859375
-0.01373291015625
-0.01434326171875
-0.0140380859375
-0.01434326171875
-0.01434326171875
-0.01495361328125
-0.01495361328125
-0.01495361328125
-0.01556396484375
-0.0152587890625
-0.01556396484375
-0.015869140625
-0.01556396484375
-0.01617431640625
-0.015869140625
-0.015869140625
-0.01617431640625
-0.01617431640625
-0.01617431640625
-0.01678466796875
-0.01678466796875
-0.01739501953125
-0.0164794921875
-0.0177001953125
-0.01678466796875
-0.01739501953125
-0.01739501953125
-0.0177001953125
-0.0177001953125
-0.01800537109375
-0.01708984375
-0.01739501953125
-0.018310546875
-0.018310546875
-0.01861572265625
-0.0177001953125
-0.0189208984375
-0.0189208984375
-0.01922607421875
-0.01861572265625
-0.01922607421875
-0.01953125
-0.01983642578125
-0.01922607421875
-0.01983642578125
-0.01953125
-0.0201416015625
-0.01983642578125
-0.01983642578125
-0.01983642578125
-0.020751953125
-0.020751953125
-0.020751953125
-0.01983642578125
-0.02166748046875
-0.0213623046875
-0.02105712890625
-0.0213623046875
-0.02197265625
-0.02166748046875
-0.02197265625
-0.0213623046875
-0.0213623046875
-0.02288818359375
-0.02166748046875
-0.02197265625
-0.02288818359375
-0.0225830078125
-0.0225830078125
-0.0225830078125
-0.02197265625
-0.023193359375
-0.02349853515625
-0.0238037109375
-0.02288818359375
-0.023193359375
-0.023193359375
-0.02349853515625
-0.0238037109375
-0.0244140625
-0.0238037109375
-0.0244140625
-0.0238037109375
-0.0250244140625
-0.0250244140625
-0.02410888671875
-0.0244140625
-0.02471923828125
-0.025634765625
-0.0238037109375
-0.0250244140625
-0.02532958984375
-0.0244140625
-0.02532958984375
-0.02593994140625
-0.0250244140625
-0.02532958984375
-0.02532958984375
-0.02532958984375
-0.025634765625
-0.025634765625
-0.0262451171875
-0.02532958984375
-0.0262451171875
-0.02593994140625
-0.0262451171875
-0.02716064453125
-0.0262451171875
-0.0262451171875
-0.02685546875
-0.02716064453125
-0.02685546875
-0.02655029296875
-0.02716064453125
-0.02716064453125
-0.02777099609375
-0.02655029296875
-0.02777099609375
-0.0274658203125
-0.0286865234375
-0.02777099609375
-0.0274658203125
-0.02838134765625
-0.02838134765625
-0.02777099609375
-0.02899169921875
-0.028076171875
-0.02838134765625
-0.0286865234375
-0.0286865234375
-0.02899169921875
-0.0299072265625
-0.02960205078125
-0.02960205078125
-0.03021240234375
-0.02838134765625
-0.0299072265625
-0.02960205078125
-0.03021240234375
-0.02899169921875
-0.03021240234375
-0.03021240234375
-0.03021240234375
-0.03021240234375
-0.0299072265625
-0.030517578125
-0.03021240234375
-0.0311279296875
-0.03021240234375
-0.03082275390625
-0.030517578125
-0.030517578125
-0.03082275390625
-0.03204345703125
-0.03082275390625
-0.03143310546875
-0.03021240234375
-0.030517578125
-0.03173828125
-0.03204345703125
-0.03204345703125
-0.0323486328125
-0.03143310546875
-0.0311279296875
-0.03143310546875
-0.0323486328125
-0.0323486328125
-0.0323486328125
-0.0323486328125
-0.03204345703125
-0.0335693359375
-0.03265380859375
-0.03265380859375
-0.032958984375
-0.03265380859375
-0.03326416015625
-0.032958984375
-0.0335693359375
-0.03387451171875
-0.032958984375
-0.032958984375
-0.0335693359375
-0.0335693359375
-0.03387451171875
-0.0335693359375
-0.0335693359375
-0.0335693359375
-0.0347900390625
-0.032958984375
-0.0335693359375
-0.0341796875
-0.03448486328125
-0.03387451171875
-0.03448486328125
-0.0341796875
-0.0347900390625
-0.0341796875
-0.03448486328125
-0.03387451171875
-0.03387451171875
-0.0341796875
-0.0347900390625
-0.0347900390625
-0.03509521484375
-0.03509521484375
-0.03448486328125
-0.03448486328125
-0.03448486328125
-0.0341796875
-0.03448486328125
-0.0341796875
-0.035400390625
-0.0347900390625
-0.0341796875
-0.03448486328125
-0.0335693359375
-0.0347900390625
-0.03448486328125
-0.03448486328125
-0.03387451171875
-0.0347900390625
-0.03448486328125
-0.03448486328125
-0.03387451171875
-0.03448486328125
-0.0335693359375
-0.0335693359375
-0.03326416015625
-0.0335693359375
-0.03387451171875
-0.03387451171875
-0.03326416015625
-0.032958984375
-0.032958984375
-0.032958984375
-0.03265380859375
-0.0323486328125
-0.03204345703125
-0.0323486328125
-0.0323486328125
-0.0311279296875
-0.03143310546875
-0.03082275390625
-0.03173828125
-0.03082275390625
-0.03082275390625
-0.03021240234375
-0.030517578125
-0.02960205078125
-0.02960205078125
-0.0286865234375
-0.029296875
-0.028076171875
-0.02838134765625
-0.02838134765625
-0.02777099609375
-0.02685546875
-0.02716064453125
-0.02716064453125
-0.02655029296875
-0.02593994140625
-0.025634765625
-0.025634765625
-0.02410888671875
-0.02410888671875
-0.0244140625
-0.02410888671875
-0.0225830078125
-0.0225830078125
-0.02227783203125
-0.0225830078125
-0.02044677734375
-0.020751953125
-0.02044677734375
-0.0201416015625
-0.0201416015625
-0.01953125
-0.01861572265625
-0.0189208984375
-0.01739501953125
-0.01708984375
-0.0164794921875
-0.01678466796875
-0.015869140625
-0.01556396484375
-0.01495361328125
-0.0140380859375
-0.01434326171875
-0.013427734375
-0.01251220703125
-0.01190185546875
-0.01220703125
-0.01068115234375
-0.01129150390625
-0.01068115234375
-0.009765625
-0.0091552734375
-0.00885009765625
-0.00823974609375
-0.0067138671875
-0.00732421875
-0.00640869140625
-0.00640869140625
-0.00579833984375
-0.0054931640625
-0.0042724609375
-0.00457763671875
-0.0030517578125
-0.00244140625
-0.00213623046875
-0.0018310546875
-0.0018310546875
-0.0006103515625
0.00030517578125
0.0006103515625
0.00091552734375
0.00244140625
0.0030517578125
0.00274658203125
0.003662109375
0.003662109375
0.00457763671875
0.0048828125
0.00640869140625
0.00640869140625
0.00701904296875
0.00732421875
0.0079345703125
0.0091552734375
0.00885009765625
0.00946044921875
0.010986328125
0.0103759765625
0.0115966796875
0.01190185546875
0.01251220703125
0.01312255859375
0.01373291015625
0.01373291015625
0.01434326171875
0.01495361328125
0.015869140625
0.01617431640625
0.01678466796875
0.01678466796875
0.01800537109375
0.01800537109375
0.01861572265625
0.01983642578125
0.01983642578125
0.02044677734375
0.0201416015625
0.02197265625
0.02166748046875
0.02227783203125
0.0225830078125
0.023193359375
0.023193359375
0.02410888671875
0.02471923828125
0.02532958984375
0.025634765625
0.0262451171875
0.0262451171875
0.0274658203125
0.02685546875
0.02716064453125
0.02838134765625
0.029296875
0.02960205078125
0.02960205078125
0.02960205078125
0.03021240234375
0.03143310546875
0.03082275390625
0.03204345703125
0.03173828125
0.03265380859375
0.032958984375
0.03387451171875
0.0335693359375
0.0341796875
0.03509521484375
0.03509521484375
0.03509521484375
0.0347900390625
0.03662109375
0.03692626953125
0.03662109375
0.03662109375
0.03753662109375
0.037841796875
0.0384521484375
0.03875732421875
0.0396728515625
0.03997802734375
0.0396728515625
0.03997802734375
0.03997802734375
0.04150390625
0.0408935546875
0.04180908203125
0.04180908203125
0.04180908203125
0.04241943359375
0.042724609375
0.0433349609375
0.0433349609375
0.04364013671875
0.0439453125
0.04425048828125
0.0445556640625
0.0445556640625
0.045166015625
0.04486083984375
0.045166015625
0.04608154296875
0.04669189453125
0.04608154296875
0.04638671875
0.04669189453125
0.04730224609375
0.04730224609375
0.047607421875
0.0469970703125
0.04852294921875
0.047607421875
0.04852294921875
0.04791259765625
0.048828125
0.04913330078125
0.048828125
0.0494384765625
0.050048828125
0.04974365234375
0.05035400390625
0.0506591796875
0.05035400390625
0.05035400390625
0.0506591796875
0.05096435546875
0.05126953125
0.05126953125
0.0518798828125
0.05126953125
0.05218505859375
0.05126953125
0.05218505859375
0.05218505859375
0.052490234375
0.05218505859375
0.05279541015625
0.05279541015625
0.05279541015625
0.0531005859375
0.05401611328125
0.0537109375
0.05340576171875
0.05340576171875
0.05462646484375
0.0543212890625
0.05462646484375
0.05462646484375
0.054931640625
0.05462646484375
0.05401611328125
0.054931640625
0.0543212890625
0.054931640625
0.05462646484375
0.054931640625
0.05462646484375
0.05584716796875
0.054931640625
0.05523681640625
0.05584716796875
0.05584716796875
0.054931640625
0.05523681640625
0.05584716796875
0.054931640625
0.05615234375
0.05615234375
0.05584716796875
0.05523681640625
0.0555419921875
0.0555419921875
0.05584716796875
0.05523681640625
0.05584716796875
0.05645751953125
0.05584716796875
0.05615234375
0.0555419921875
0.05645751953125
0.0555419921875
0.0555419921875
0.05584716796875
0.05523681640625
0.05645751953125
0.05584716796875
0.0555419921875
0.05584716796875
0.0555419921875
0.0555419921875
0.05645751953125
0.05523681640625
0.0555419921875
0.05584716796875
0.05523681640625
0.05523681640625
0.054931640625
0.0555419921875
0.054931640625
0.05523681640625
0.054931640625
0.0543212890625
0.0555419921875
0.05462646484375
0.0555419921875
0.054931640625
0.05462646484375
0.0543212890625
0.0555419921875
0.05401611328125
0.05462646484375
0.0543212890625
0.0537109375
0.054931640625
0.05340576171875
0.05279541015625
0.05401611328125
0.05340576171875
0.05340576171875
0.05340576171875
0.0537109375
0.052490234375
0.052490234375
0.0531005859375
0.05157470703125
0.05279541015625
0.052490234375
0.0518798828125
0.05157470703125
0.0518798828125
0.05096435546875
0.05126953125
0.05126953125
0.05096435546875
0.0518798828125
0.050048828125
0.0506591796875
0.0506591796875
0.050048828125
0.050048828125
0.0506591796875
0.048828125
0.04974365234375
0.0494384765625
0.0494384765625
0.04974365234375
0.04913330078125
0.048828125
0.04852294921875
0.0482177734375
0.04791259765625
0.0482177734375
0.047607421875
0.04791259765625
0.0469970703125
0.04791259765625
0.04730224609375
0.04669189453125
0.04608154296875
0.0469970703125
0.04669189453125
0.04638671875
0.0457763671875
0.0457763671875
0.04547119140625
0.04608154296875
0.04486083984375
0.04486083984375
0.0445556640625
0.0445556640625
0.04486083984375
0.0439453125
0.04425048828125
0.04364013671875
0.0439453125
0.04302978515625
0.04364013671875
0.0421142578125
0.042724609375
0.04241943359375
0.0421142578125
0.042724609375
0.04180908203125
0.04180908203125
0.04119873046875
0.04119873046875
0.04119873046875
0.040283203125
0.04058837890625
0.0408935546875
0.03997802734375
0.03936767578125
0.03936767578125
0.03997802734375
0.03997802734375
0.03875732421875
0.0390625
0.03875732421875
0.037841796875
0.0384521484375
0.0384521484375
0.037841796875
0.0372314453125
0.03814697265625
0.03662109375
0.0372314453125
0.03692626953125
0.03662109375
0.03631591796875
0.03662109375
0.03662109375
0.0360107421875
0.035400390625
0.03509521484375
0.0360107421875
0.035400390625
0.0341796875
0.035400390625
0.03387451171875
0.03387451171875
0.0335693359375
0.0335693359375
0.0341796875
0.0335693359375
0.03326416015625
0.03326416015625
0.03326416015625
0.0323486328125
0.03265380859375
0.032958984375
0.03173828125
0.0323486328125
0.03143310546875
0.03082275390625
0.0311279296875
0.03173828125
0.03082275390625
0.03082275390625
0.030517578125
0.03021240234375
0.030517578125
0.03021240234375
0.02960205078125
0.029296875
0.02960205078125
0.02899169921875
0.02838134765625
0.0286865234375
0.029296875
0.0286865234375
0.0274658203125
0.02838134765625
0.028076171875
0.02716064453125
0.0274658203125
0.0274658203125
0.0262451171875
0.02655029296875
0.02655029296875
0.02655029296875
0.02593994140625
0.02532958984375
0.0262451171875
0.0250244140625
0.0250244140625
0.02593994140625
0.02471923828125
0.0250244140625
0.02349853515625
0.025634765625
0.0244140625
0.0244140625
0.02349853515625
0.0238037109375
0.0244140625
0.023193359375
0.02349853515625
0.0238037109375
0.02288818359375
0.02227783203125
0.023193359375
0.02227783203125
0.02197265625
0.02166748046875
0.02227783203125
0.02166748046875
0.0213623046875
0.0213623046875
0.0213623046875
0.0213623046875
0.0213623046875
0.02105712890625
0.02044677734375
0.0201416015625
0.02044677734375
0.01922607421875
0.01922607421875
0.01953125
0.01922607421875
0.0189208984375
0.0189208984375
0.0189208984375
0.018310546875
0.01800537109375
0.01861572265625
0.018310546875
0.0177001953125
0.0177001953125
0.01739501953125
0.01708984375
0.01678466796875
0.01708984375
0.01617431640625
0.01617431640625
0.0164794921875
0.01556396484375
0.01556396484375
0.01617431640625
0.01495361328125
0.015869140625
0.01434326171875
0.01495361328125
0.01434326171875
0.0146484375
0.0146484375
0.01373291015625
0.01434326171875
0.01434326171875
0.01373291015625
0.013427734375
0.013427734375
0.013427734375
0.01312255859375
0.0128173828125
0.01190185546875
0.01220703125
0.01251220703125
0.01251220703125
0.0115966796875
0.01190185546875
0.0115966796875
0.0115966796875
0.010986328125
0.01129150390625
0.01129150390625
0.01129150390625
0.010986328125
0.0103759765625
0.01007080078125
0.01068115234375
0.00946044921875
0.009765625
0.0091552734375
0.00885009765625
0.0091552734375
0.00946044921875
0.00762939453125
0.008544921875
0.0079345703125
0.00762939453125
0.0079345703125
0.00762939453125
0.00762939453125
0.00762939453125
0.0067138671875
0.00701904296875
0.00732421875
0.00518798828125
0.006103515625
0.006103515625
0.0067138671875
0.00579833984375
0.00579833984375
0.00518798828125
0.0054931640625
0.0048828125
0.00518798828125
0.00457763671875
0.00396728515625
0.0042724609375
0.00396728515625
0.0042724609375
0.00335693359375
0.003662109375
0.00274658203125
0.00335693359375
0.00244140625
0.00335693359375
0.00274658203125
0.00213623046875
0.00152587890625
0.0018310546875
0.00152587890625
0.00091552734375
0.00152587890625
0.00091552734375
0.00091552734375
0.0006103515625
0.00030517578125
0.00091552734375
0.00030517578125
0.0006103515625
0.00030517578125
0
-0.00030517578125
-0.0006103515625
0.00030517578125
-0.00091552734375
-0.00091552734375
-0.00152587890625
-0.001220703125
-0.00213623046875
-0.0018310546875
-0.00335693359375
-0.00244140625
-0.00244140625
-0.00244140625
-0.00335693359375
-0.0030517578125
-0.00335693359375
-0.00335693359375
-0.003662109375
-0.003662109375
-0.00457763671875
-0.00396728515625
-0.00457763671875
-0.0042724609375
-0.0048828125
-0.00457763671875
-0.0054931640625
-0.0042724609375
-0.0054931640625
-0.0054931640625
-0.00640869140625
-0.006103515625
-0.00579833984375
-0.0067138671875
-0.006103515625
-0.00701904296875
-0.00640869140625
-0.00701904296875
-0.00732421875
-0.0079345703125
-0.00732421875
-0.00823974609375
-0.0079345703125
-0.0079345703125
-0.00823974609375
-0.0079345703125
-0.00823974609375
-0.0091552734375
-0.00885009765625
-0.01007080078125
-0.0091552734375
-0.00946044921875
-0.00946044921875
-0.01007080078125
-0.00946044921875
-0.009765625
-0.0103759765625
-0.01068115234375
-0.0103759765625
-0.010986328125
-0.010986328125
-0.010986328125
-0.010986328125
-0.01190185546875
-0.010986328125
-0.01129150390625
-0.01220703125
-0.013427734375
-0.01190185546875
-0.01251220703125
-0.01220703125
-0.01251220703125
-0.0128173828125
-0.01220703125
-0.0128173828125
-0.01312255859375
-0.01373291015625
-0.01434326171875
-0.01434326171875
-0.013427734375
-0.0146484375
-0.0140380859375
-0.0146484375
-0.0146484375
-0.01495361328125
-0.01556396484375
-0.0146484375
-0.01556396484375
-0.015869140625
-0.0164794921875
-0.0152587890625
-0.01617431640625
-0.01678466796875
-0.01678466796875
-0.0164794921875
-0.01617431640625
-0.01708984375
-0.0164794921875
-0.01739501953125
-0.01739501953125
-0.0177001953125
-0.01708984375
-0.01861572265625
-0.01708984375
-0.018310546875
-0.01708984375
-0.01861572265625
-0.0177001953125
-0.0189208984375
-0.0189208984375
-0.01861572265625
-0.01953125
-0.0189208984375
-0.01922607421875
-0.01922607421875
-0.01983642578125
-0.01922607421875
-0.01983642578125
-0.02044677734375
-0.0201416015625
-0.02044677734375
-0.020751953125
-0.0213623046875
-0.02105712890625
-0.020751953125
-0.02105712890625
-0.0213623046875
-0.02044677734375
-0.02166748046875
-0.02227783203125
-0.02197265625
-0.02166748046875
-0.02166748046875
-0.02227783203125
-0.02288818359375
-0.0225830078125
-0.02288818359375
-0.0225830078125
-0.023193359375
-0.02197265625
-0.023193359375
-0.02349853515625
-0.02349853515625
-0.02349853515625
-0.02410888671875
-0.02410888671875
-0.02349853515625
-0.02471923828125
-0.0238037109375
-0.0244140625
-0.0238037109375
-0.02532958984375
-0.02471923828125
-0.02471923828125
-0.02471923828125
-0.0250244140625
-0.02593994140625
-0.02532958984375
-0.025634765625
-0.025634765625
-0.02532958984375
-0.025634765625
-0.0262451171875
-0.02685546875
-0.0262451171875
-0.02655029296875
-0.02655029296875
-0.0262451171875
-0.02685546875
-0.02716064453125
-0.02685546875
-0.02716064453125
-0.02685546875
-0.02716064453125
-0.0274658203125
-0.02716064453125
-0.02838134765625
-0.0274658203125
-0.02716064453125
-0.02716064453125
-0.02685546875
-0.02777099609375
-0.0274658203125
-0.0286865234375
-0.02838134765625
-0.028076171875
-0.0286865234375
-0.0286865234375
-0.02899169921875
-0.029296875
-0.0286865234375
-0.02899169921875
-0.029296875
-0.02899169921875
-0.02838134765625
-0.029296875
-0.029296875
-0.0299072265625
-0.03021240234375
-0.03021240234375
-0.02960205078125
-0.0299072265625
-0.030517578125
-0.030517578125
-0.030517578125
-0.030517578125
-0.03082275390625
-0.03082275390625
-0.0311279296875
-0.03082275390625
-0.03143310546875
-0.0311279296875
-0.03173828125
-0.03173828125
-0.03204345703125
-0.03173828125
-0.03173828125
-0.03173828125
-0.03143310546875
-0.03204345703125
-0.0323486328125
-0.0323486328125
-0.03204345703125
-0.03204345703125
-0.03204345703125
-0.03326416015625
-0.03265380859375
-0.03265380859375
-0.03265380859375
-0.03326416015625
-0.03265380859375
-0.03326416015625
-0.0323486328125
-0.03265380859375
-0.03265380859375
-0.03326416015625
-0.03265380859375
-0.0335693359375
-0.03387451171875
-0.032958984375
-0.03265380859375
-0.0335693359375
-0.0341796875
-0.0335693359375
-0.0341796875
-0.03387451171875
-0.0341796875
-0.03387451171875
-0.0341796875
-0.03448486328125
-0.0347900390625
-0.0341796875
-0.0341796875
-0.03509521484375
-0.035400390625
-0.03448486328125
-0.035400390625
-0.03570556640625
-0.03448486328125
-0.0360107421875
-0.035400390625
-0.0360107421875
-0.035400390625
-0.0360107421875
-0.03570556640625
-0.03570556640625
-0.03631591796875
-0.0360107421875
-0.03631591796875
-0.03631591796875
-0.03631591796875
-0.03662109375
-0.03692626953125
-0.03692626953125
-0.03662109375
-0.03631591796875
-0.0372314453125
-0.0372314453125
-0.03692626953125
-0.03692626953125
-0.03753662109375
-0.03692626953125
-0.03692626953125
-0.03692626953125
-0.03692626953125
-0.03753662109375
-0.037841796875
-0.03753662109375
-0.0372314453125
-0.03814697265625
-0.03753662109375
-0.037841796875
-0.03814697265625
-0.037841796875
-0.037841796875
-0.03875732421875
-0.03814697265625
-0.03814697265625
-0.03814697265625
-0.03753662109375
-0.03936767578125
-0.0384521484375
-0.03814697265625
-0.0384521484375
-0.0384521484375
-0.03875732421875
-0.0384521484375
-0.03814697265625
-0.03753662109375
-0.03814697265625
-0.03936767578125
-0.0384521484375
-0.03814697265625
-0.03936767578125
-0.0390625
-0.03753662109375
-0.03814697265625
-0.03814697265625
-0.0390625
-0.03875732421875
-0.03875732421875
-0.03875732421875
-0.0390625
-0.03814697265625
-0.03814697265625
-0.0384521484375
-0.0390625
-0.03814697265625
-0.03814697265625
-0.03814697265625
-0.0384521484375
-0.037841796875
-0.03753662109375
-0.037841796875
-0.0384521484375
-0.03814697265625
-0.0372314453125
-0.03692626953125
-0.03692626953125
-0.03662109375
-0.03692626953125
-0.03692626953125
-0.0372314453125
-0.0372314453125
-0.03570556640625
-0.0360107421875
-0.035400390625
-0.03631591796875
-0.035400390625
-0.03509521484375
-0.035400390625
-0.03509521484375
-0.0347900390625
-0.03387451171875
-0.03387451171875
-0.03387451171875
-0.03326416015625
-0.03265380859375
-0.03265380859375
-0.03204345703125
-0.03143310546875
-0.03173828125
-0.03143310546875
-0.03143310546875
-0.0311279296875
-0.03021240234375
-0.029296875
-0.03021240234375
-0.03021240234375
-0.0286865234375
-0.028076171875
-0.02838134765625
-0.028076171875
-0.028076171875
-0.02716064453125
-0.02655029296875
-0.0262451171875
-0.02655029296875
-0.02532958984375
-0.02471923828125
-0.0244140625
-0.0244140625
-0.02410888671875
-0.02288818359375
-0.0225830078125
-0.02227783203125
-0.02227783203125
-0.02105712890625
-0.0213623046875
-0.0201416015625
-0.0201416015625
-0.01953125
-0.01861572265625
-0.01922607421875
-0.0177001953125
-0.01800537109375
-0.01617431640625
-0.01678466796875
-0.015869140625
-0.01556396484375
-0.0146484375
-0.0140380859375
-0.0140380859375
-0.01312255859375
-0.0128173828125
-0.0115966796875
-0.0128173828125
-0.01129150390625
-0.010986328125
-0.0091552734375
-0.0103759765625
-0.00885009765625
-0.00823974609375
-0.00732421875
-0.00762939453125
-0.00701904296875
-0.006103515625
-0.0054931640625
-0.00457763671875
-0.0042724609375
-0.0042724609375
-0.0030517578125
-0.00274658203125
-0.0018310546875
-0.0018310546875
-0.00152587890625
-0.00091552734375
0
0.00091552734375
0.001220703125
0.00213623046875
0.00213623046875
0.00335693359375
0.00335693359375
0.0030517578125
0.00518798828125
0.00457763671875
0.00518798828125
0.00640869140625
0.00640869140625
0.00732421875
0.00823974609375
0.00762939453125
0.00885009765625
0.01007080078125
0.009765625
0.0103759765625
0.01129150390625
0.01129150390625
0.0128173828125
0.01251220703125
0.013427734375
0.01373291015625
0.01434326171875
0.01434326171875
0.01617431640625
0.0152587890625
0.01678466796875
0.01678466796875
0.01800537109375
0.01800537109375
0.018310546875
0.01800537109375
0.0189208984375
0.0201416015625
0.0201416015625
0.020751953125
0.0213623046875
0.02227783203125
0.02227783203125
0.0225830078125
0.023193359375
0.0238037109375
0.0244140625
0.0244140625
0.02471923828125
0.02532958984375
0.0262451171875
0.02655029296875
0.02685546875
0.02716064453125
0.0274658203125
0.028076171875
0.02838134765625
0.02899169921875
0.02960205078125
0.030517578125
0.0299072265625
0.030517578125
0.03204345703125
0.0311279296875
0.03173828125
0.03265380859375
0.0323486328125
0.032958984375
0.0335693359375
0.03326416015625
0.03326416015625
0.0341796875
0.035400390625
0.03509521484375
0.03509521484375
0.035400390625
0.03662109375
0.03570556640625
0.03692626953125
0.03692626953125
0.037841796875
0.03753662109375
0.0384521484375
0.03814697265625
0.0384521484375
0.0390625
0.03997802734375
0.03997802734375
0.040283203125
0.0390625
0.04058837890625
0.0408935546875
0.0408935546875
0.04058837890625
0.04241943359375
0.04180908203125
0.04241943359375
0.04241943359375
0.04302978515625
0.042724609375
0.0433349609375
0.0439453125
0.04302978515625
0.0439453125
0.0439453125
0.045166015625
0.04425048828125
0.04486083984375
0.045166015625
0.0457763671875
0.045166015625
0.04669189453125
0.0457763671875
0.0457763671875
0.04638671875
0.0469970703125
0.04730224609375
0.04669189453125
0.04669189453125
0.0469970703125
0.047607421875
0.0469970703125
0.047607421875
0.047607421875
0.04730224609375
0.04791259765625
0.048828125
0.0482177734375
0.04913330078125
0.04791259765625
0.0494384765625
0.048828125
0.04974365234375
0.04913330078125
0.04913330078125
0.04974365234375
0.0494384765625
0.0494384765625
0.0494384765625
0.04974365234375
0.04974365234375
0.05035400390625
0.050048828125
0.050048828125
0.050048828125
0.04974365234375
0.05035400390625
0.050048828125
0.0506591796875
0.0506591796875
0.05157470703125
0.05035400390625
0.0506591796875
0.05096435546875
0.05157470703125
0.0506591796875
0.05126953125
0.05096435546875
0.05035400390625
0.05157470703125
0.05126953125
0.05126953125
0.05096435546875
0.05096435546875
0.05096435546875
0.05126953125
0.05096435546875
0.05096435546875
0.05157470703125
0.0506591796875
0.05126953125
0.05035400390625
0.05126953125
0.0518798828125
0.0506591796875
0.0506591796875
0.05126953125
0.05096435546875
0.05126953125
0.0518798828125
0.0506591796875
0.05096435546875
0.05096435546875
0.05035400390625
0.05096435546875
0.0506591796875
0.0506591796875
0.05096435546875
0.05096435546875
0.0506591796875
0.050048828125
0.050048828125
0.05035400390625
0.04974365234375
0.050048828125
0.0494384765625
0.04974365234375
0.050048828125
0.04974365234375
0.0494384765625
0.0494384765625
0.04913330078125
0.0494384765625
0.04852294921875
0.047607421875
0.04913330078125
0.04791259765625
0.04852294921875
0.047607421875
0.048828125
0.0482177734375
0.04791259765625
0.04669189453125
0.04730224609375
0.047607421875
0.04730224609375
0.0469970703125
0.04669189453125
0.04730224609375
0.0469970703125
0.0469970703125
0.04638671875
0.04669189453125
0.04608154296875
0.04638671875
0.04547119140625
0.0457763671875
0.04547119140625
0.0457763671875
0.04547119140625
0.045166015625
0.04425048828125
0.04486083984375
0.04425048828125
0.0445556640625
0.04425048828125
0.0439453125
0.04425048828125
0.04364013671875
0.0439453125
0.04302978515625
0.04364013671875
0.042724609375
0.04241943359375
0.04150390625
0.0421142578125
0.0421142578125
0.04241943359375
0.04119873046875
0.04058837890625
0.0408935546875
0.04119873046875
0.0408935546875
0.040283203125
0.040283203125
0.0408935546875
0.040283203125
0.03997802734375
0.03936767578125
0.0390625
0.03936767578125
0.03936767578125
0.0390625
0.0390625
0.0390625
0.037841796875
0.03814697265625
0.03753662109375
0.03692626953125
0.03692626953125
0.0372314453125
0.03662109375
0.03662109375
0.03753662109375
0.03631591796875
0.03662109375
0.035400390625
0.0360107421875
0.03631591796875
0.035400390625
0.03509521484375
0.0347900390625
0.0347900390625
0.0341796875
0.0347900390625
0.03387451171875
0.03326416015625
0.03448486328125
0.03387451171875
0.03387451171875
0.0335693359375
0.032958984375
0.032958984375
0.03265380859375
0.03265380859375
0.03204345703125
0.0323486328125
0.03143310546875
0.03173828125
0.0311279296875
0.03204345703125
0.03143310546875
0.03021240234375
0.03082275390625
0.0311279296875
0.03082275390625
0.0299072265625
0.03021240234375
0.02960205078125
0.02960205078125
0.0299072265625
0.029296875
0.02777099609375
0.02899169921875
0.02899169921875
0.028076171875
0.0286865234375
0.02777099609375
0.02777099609375
0.0274658203125
0.02716064453125
0.02685546875
0.02655029296875
0.0274658203125
0.02685546875
0.0262451171875
0.02685546875
0.02685546875
0.02593994140625
0.0250244140625
0.02593994140625
0.025634765625
0.025634765625
0.02471923828125
0.02471923828125
0.02410888671875
0.0244140625
0.02471923828125
0.02471923828125
0.02349853515625
0.02410888671875
0.02349853515625
0.0238037109375
0.02288818359375
0.02288818359375
0.0225830078125
0.023193359375
0.0225830078125
0.02227783203125
0.02166748046875
0.02227783203125
0.02197265625
0.02105712890625
0.0213623046875
0.02105712890625
0.0213623046875
0.0213623046875
0.0213623046875
0.02105712890625
0.0201416015625
0.01983642578125
0.0201416015625
0.0201416015625
0.01983642578125
0.0189208984375
0.01922607421875
0.01953125
0.0189208984375
0.01861572265625
0.0189208984375
0.018310546875
0.01800537109375
0.018310546875
0.01800537109375
0.0177001953125
0.01708984375
0.01739501953125
0.01739501953125
0.01708984375
0.01678466796875
0.0164794921875
0.015869140625
0.0164794921875
0.01556396484375
0.01617431640625
0.01556396484375
0.01678466796875
0.01556396484375
0.0152587890625
0.01495361328125
0.0146484375
0.0146484375
0.01434326171875
0.01495361328125
0.0140380859375
0.01373291015625
0.01373291015625
0.0140380859375
0.013427734375
0.013427734375
0.01312255859375
0.01312255859375
0.01220703125
0.0128173828125
0.01220703125
0.01190185546875
0.01190185546875
0.01190185546875
0.01220703125
0.01190185546875
0.01129150390625
0.0115966796875
0.0115966796875
0.01129150390625
0.01129150390625
0.0103759765625
0.01068115234375
0.01007080078125
0.01068115234375
0.0091552734375
0.01007080078125
0.0091552734375
0.01007080078125
0.009765625
0.00885009765625
0.008544921875
0.008544921875
0.0091552734375
0.008544921875
0.00762939453125
0.0079345703125
0.008544921875
0.00732421875
0.0067138671875
0.00762939453125
0.0067138671875
0.00732421875
0.00640869140625
0.00640869140625
0.00579833984375
0.00579833984375
0.0067138671875
0.00579833984375
0.00579833984375
0.0054931640625
0.006103515625
0.0054931640625
0.0054931640625
0.00457763671875
0.00457763671875
0.0042724609375
0.0048828125
0.0042724609375
0.0042724609375
0.0030517578125
0.00335693359375
0.0030517578125
0.00335693359375
0.0030517578125
0.00274658203125
0.0030517578125
0.0030517578125
0.00244140625
0.00244140625
0.001220703125
0.00213623046875
0.00213623046875
0.00152587890625
0.001220703125
0.0018310546875
0.001220703125
0.00091552734375
0
0.00091552734375
0.0006103515625
0.00030517578125
-0.00091552734375
0.00030517578125
-0.00030517578125
0
0
0
-0.0006103515625
-0.0006103515625
-0.0006103515625
-0.001220703125
-0.00152587890625
-0.0018310546875
-0.0018310546875
-0.0018310546875
-0.00244140625
-0.00274658203125
-0.00274658203125
-0.00274658203125
-0.00213623046875
-0.00335693359375
-0.00274658203125
-0.00335693359375
-0.00335693359375
-0.00396728515625
-0.003662109375
-0.00396728515625
-0.003662109375
-0.0048828125
-0.00518798828125
-0.00457763671875
-0.00518798828125
-0.00579833984375
-0.0054931640625
-0.0054931640625
-0.00579833984375
-0.0054931640625
-0.0067138671875
-0.006103515625
-0.00640869140625
-0.0067138671875
-0.00640869140625
-0.00732421875
-0.00701904296875
-0.00762939453125
-0.00701904296875
-0.00732421875
-0.00732421875
-0.00732421875
-0.00823974609375
-0.0079345703125
-0.00823974609375
-0.00823974609375
-0.00823974609375
-0.00823974609375
-0.0091552734375
-0.0091552734375
-0.00885009765625
-0.00885009765625
-0.0091552734375
-0.01007080078125
-0.00885009765625
-0.01007080078125
-0.0103759765625
-0.01007080078125
-0.01007080078125
-0.0103759765625
-0.0103759765625
-0.01068115234375
-0.01129150390625
-0.01129150390625
-0.010986328125
-0.01129150390625
-0.01129150390625
-0.01251220703125
-0.01251220703125
-0.01129150390625
-0.01220703125
-0.01220703125
-0.0128173828125
-0.01220703125
-0.013427734375
-0.013427734375
-0.0128173828125
-0.013427734375
-0.01312255859375
-0.013427734375
-0.01312255859375
-0.0140380859375
-0.01495361328125
-0.01373291015625
-0.0146484375
-0.01434326171875
-0.0146484375
-0.0146484375
-0.0146484375
-0.01495361328125
-0.01556396484375
-0.01495361328125
-0.0152587890625
-0.01617431640625
-0.0152587890625
-0.01617431640625
-0.015869140625
-0.01617431640625
-0.01617431640625
-0.0164794921875
-0.01617431640625
-0.01678466796875
-0.01708984375
-0.01678466796875
-0.01708984375
-0.01678466796875
-0.01739501953125
-0.01678466796875
-0.01739501953125
-0.01800537109375
-0.01800537109375
-0.01739501953125
-0.0177001953125
-0.01800537109375
-0.0177001953125
-0.0189208984375
-0.01861572265625
-0.0177001953125
-0.01800537109375
-0.01800537109375
-0.01861572265625
-0.01861572265625
-0.01983642578125
-0.01983642578125
-0.01953125
-0.01922607421875
-0.01953125
-0.01983642578125
-0.02044677734375
-0.0201416015625
-0.0201416015625
-0.0201416015625
-0.02105712890625
-0.02044677734375
-0.02044677734375
-0.0213623046875
-0.020751953125
-0.02105712890625
-0.0213623046875
-0.0213623046875
-0.0213623046875
-0.0213623046875
-0.02197265625
-0.0213623046875
-0.02166748046875
-0.02227783203125
-0.02197265625
-0.02227783203125
-0.0225830078125
-0.023193359375
-0.02197265625
-0.02227783203125
-0.02349853515625
-0.02288818359375
-0.02288818359375
-0.023193359375
-0.02349853515625
-0.02349853515625
-0.02288818359375
-0.023193359375
-0.023193359375
-0.02349853515625
-0.023193359375
-0.02410888671875
-0.023193359375
-0.02410888671875
-0.0238037109375
-0.02471923828125
-0.02410888671875
-0.02471923828125
-0.0250244140625
-0.02471923828125
-0.0244140625
-0.02471923828125
-0.02532958984375
-0.02471923828125
-0.02471923828125
-0.0250244140625
-0.02532958984375
-0.025634765625
-0.025634765625
-0.02593994140625
-0.025634765625
-0.02593994140625
-0.02593994140625
-0.02532958984375
-0.02593994140625
-0.02593994140625
-0.0262451171875
-0.02655029296875
-0.02655029296875
-0.02685546875
-0.02716064453125
-0.02685546875
-0.02716064453125
-0.02716064453125
-0.02716064453125
-0.02716064453125
-0.0274658203125
-0.028076171875
-0.0274658203125
-0.028076171875
-0.02777099609375
-0.028076171875
-0.02777099609375
-0.028076171875
-0.029296875
-0.02838134765625
-0.0286865234375
-0.02838134765625
-0.0286865234375
-0.0286865234375
-0.029296875
-0.0286865234375
-0.02960205078125
-0.029296875
-0.0286865234375
-0.02960205078125
-0.02899169921875
-0.03021240234375
-0.029296875
-0.02960205078125
-0.0299072265625
-0.030517578125
-0.0299072265625
-0.0299072265625
-0.02960205078125
-0.02960205078125
-0.0299072265625
-0.030517578125
-0.030517578125
-0.03143310546875
-0.03082275390625
-0.03021240234375
-0.03082275390625
-0.03082275390625
-0.0311279296875
-0.0311279296875
-0.03082275390625
-0.0311279296875
-0.03082275390625
-0.0311279296875
-0.03143310546875
-0.03143310546875
-0.03173828125
-0.0323486328125
-0.0323486328125
-0.03204345703125
-0.032958984375
-0.0323486328125
-0.032958984375
-0.0323486328125
-0.03265380859375
-0.03265380859375
-0.0323486328125
-0.0323486328125
-0.03326416015625
-0.032958984375
-0.032958984375
-0.03265380859375
-0.03326416015625
-0.032958984375
-0.0323486328125
-0.03326416015625
-0.0335693359375
-0.0335693359375
-0.03387451171875
-0.03265380859375
-0.03326416015625
-0.0335693359375
-0.03387451171875
-0.032958984375
-0.0335693359375
-0.032958984375
-0.03387451171875
-0.0335693359375
-0.032958984375
-0.03326416015625
-0.032958984375
-0.03326416015625
-0.032958984375
-0.03326416015625
-0.032958984375
-0.03326416015625
-0.032958984375
-0.032958984375
-0.032958984375
-0.03204345703125
-0.032958984375
-0.03265380859375
-0.0323486328125
-0.03265380859375
-0.03265380859375
-0.03265380859375
-0.03204345703125
-0.03173828125
-0.03143310546875
-0.03143310546875
-0.03204345703125
-0.0311279296875
-0.03204345703125
-0.0311279296875
-0.0311279296875
-0.03082275390625
-0.0311279296875
-0.03021240234375
-0.0299072265625
-0.02960205078125
-0.03021240234375
-0.0299072265625
-0.029296875
-0.02960205078125
-0.02838134765625
-0.0286865234375
-0.02777099609375
-0.02777099609375
-0.02777099609375
-0.02685546875
-0.0274658203125
-0.02655029296875
-0.02716064453125
-0.02685546875
-0.025634765625
-0.02532958984375
-0.02593994140625
-0.0244140625
-0.02471923828125
-0.02410888671875
-0.0244140625
-0.02349853515625
-0.02288818359375
-0.023193359375
-0.023193359375
-0.0225830078125
-0.02105712890625
-0.0213623046875
-0.0201416015625
-0.0201416015625
-0.01983642578125
-0.01983642578125
-0.01953125
-0.01861572265625
-0.0177001953125
-0.0177001953125
-0.01617431640625
-0.01617431640625
-0.01678466796875
-0.015869140625
-0.01495361328125
-0.01434326171875
-0.01434326171875
-0.013427734375
-0.01251220703125
-0.01220703125
-0.01190185546875
-0.0115966796875
-0.010986328125
-0.01068115234375
-0.01007080078125
-0.00885009765625
-0.008544921875
-0.00762939453125
-0.00823974609375
-0.00732421875
-0.006103515625
-0.0054931640625
-0.0054931640625
-0.00518798828125
-0.00457763671875
-0.0042724609375
-0.00396728515625
-0.0018310546875
-0.00152587890625
-0.00213623046875
-0.00152587890625
0
0.0006103515625
0.00091552734375
0.001220703125
0.00091552734375
0.00274658203125
0.00335693359375
0.003662109375
0.00335693359375
0.00518798828125
0.0048828125
0.00640869140625
0.006103515625
0.0067138671875
0.00762939453125
0.008544921875
0.00946044921875
0.009765625
0.01007080078125
0.0103759765625
0.01068115234375
0.01190185546875
0.013427734375
0.01251220703125
0.013427734375
0.01373291015625
0.0146484375
0.01495361328125
0.01556396484375
0.01617431640625
0.0177001953125
0.0177001953125
0.01800537109375
0.01861572265625
0.01922607421875
0.01953125
0.0213623046875
0.020751953125
0.0213623046875
0.02166748046875
0.02197265625
0.02288818359375
0.023193359375
0.02349853515625
0.023193359375
0.02532958984375
0.02593994140625
0.02593994140625
0.025634765625
0.02716064453125
0.028076171875
0.028076171875
0.02838134765625
0.028076171875
0.02899169921875
0.030517578125
0.030517578125
0.03082275390625
0.03082275390625
0.03204345703125
0.03265380859375
0.0323486328125
0.032958984375
0.03387451171875
0.03448486328125
0.03448486328125
0.03509521484375
0.0347900390625
0.03631591796875
0.0360107421875
0.0372314453125
0.03692626953125
0.03814697265625
0.0384521484375
0.037841796875
0.03875732421875
0.03936767578125
0.040283203125
0.0396728515625
0.0408935546875
0.0408935546875
0.04150390625
0.04119873046875
0.04241943359375
0.042724609375
0.04302978515625
0.0433349609375
0.04364013671875
0.04425048828125
0.04486083984375
0.045166015625
0.04486083984375
0.04547119140625
0.04638671875
0.0469970703125
0.04608154296875
0.04730224609375
0.047607421875
0.04730224609375
0.047607421875
0.0482177734375
0.048828125
0.0494384765625
0.0494384765625
0.04974365234375
0.05035400390625
0.0506591796875
0.0506591796875
0.05035400390625
0.05096435546875
0.05218505859375
0.0518798828125
0.05218505859375
0.052490234375
0.052490234375
0.05279541015625
0.05279541015625
0.0537109375
0.0531005859375
0.05401611328125
0.0537109375
0.0537109375
0.05462646484375
0.0543212890625
0.05523681640625
0.054931640625
0.0555419921875
0.05523681640625
0.05584716796875
0.05615234375
0.05615234375
0.05584716796875
0.05706787109375
0.0567626953125
0.057373046875
0.0579833984375
0.057373046875
0.05706787109375
0.05859375
0.05767822265625
0.057373046875
0.05828857421875
0.05859375
0.05859375
0.05889892578125
0.05859375
0.0592041015625
0.05950927734375
0.05889892578125
0.059814453125
0.059814453125
0.05950927734375
0.0592041015625
0.06011962890625
0.06011962890625
0.06072998046875
0.0604248046875
0.05950927734375
0.0604248046875
0.0604248046875
0.0604248046875
0.06072998046875
0.0604248046875
0.0604248046875
0.0604248046875
0.06072998046875
0.0604248046875
0.0604248046875
0.0604248046875
0.06103515625
0.06011962890625
0.0604248046875
0.06134033203125
0.06072998046875
0.0604248046875
0.06103515625
0.0604248046875
0.06072998046875
0.06072998046875
0.06072998046875
0.06011962890625
0.06134033203125
0.06103515625
0.06072998046875
0.06011962890625
0.06103515625
0.06011962890625
0.06072998046875
0.06011962890625
0.06072998046875
0.06134033203125
0.06011962890625
0.06011962890625
0.059814453125
0.06011962890625
0.06011962890625
0.059814453125
0.05950927734375
0.0604248046875
0.059814453125
0.05950927734375
0.059814453125
0.05950927734375
0.05889892578125
0.0592041015625
0.05889892578125
0.05889892578125
0.05889892578125
0.05859375
0.05828857421875
0.05828857421875
0.05828857421875
0.057373046875
0.05706787109375
0.05767822265625
0.057373046875
0.05706787109375
0.05767822265625
0.0567626953125
0.057373046875
0.05645751953125
0.05615234375
0.05615234375
0.05615234375
0.05615234375
0.0555419921875
0.054931640625
0.054931640625
0.0555419921875
0.05462646484375
0.0537109375
0.0531005859375
0.05401611328125
0.0543212890625
0.05340576171875
0.05279541015625
0.05279541015625
0.052490234375
0.05279541015625
0.052490234375
0.05218505859375
0.05157470703125
0.05157470703125
0.0506591796875
0.05126953125
0.0506591796875
0.0506591796875
0.05035400390625
0.0506591796875
0.04974365234375
0.04913330078125
0.04974365234375
0.04974365234375
0.0482177734375
0.048828125
0.0482177734375
0.04791259765625
0.04730224609375
0.04730224609375
0.04669189453125
0.0469970703125
0.04608154296875
0.04638671875
0.04669189453125
0.04608154296875
0.0457763671875
0.04486083984375
0.045166015625
0.04486083984375
0.04486083984375
0.04486083984375
0.04364013671875
0.04364013671875
0.04364013671875
0.0433349609375
0.04241943359375
0.04302978515625
0.04241943359375
0.0421142578125
0.04241943359375
0.04180908203125
0.04119873046875
0.04119873046875
0.0408935546875
0.040283203125
0.03875732421875
0.03936767578125
0.0396728515625
0.0396728515625
0.0384521484375
0.037841796875
0.03814697265625
0.037841796875
0.03753662109375
0.0372314453125
0.0372314453125
0.037841796875
0.03692626953125
0.0360107421875
0.0360107421875
0.0360107421875
0.03509521484375
0.035400390625
0.035400390625
0.03448486328125
0.03448486328125
0.0341796875
0.0341796875
0.032958984375
0.03387451171875
0.03265380859375
0.03265380859375
0.0323486328125
0.03173828125
0.03173828125
0.03204345703125
0.03143310546875
0.03143310546875
0.03082275390625
0.0299072265625
0.030517578125
0.03021240234375
0.02960205078125
0.029296875
0.029296875
0.0286865234375
0.02838134765625
0.0286865234375
0.02838134765625
0.02777099609375
0.02716064453125
0.02716064453125
0.02716064453125
0.02716064453125
0.0262451171875
0.0262451171875
0.02685546875
0.025634765625
0.02593994140625
0.025634765625
0.02532958984375
0.02471923828125
0.02410888671875
0.0244140625
0.0238037109375
0.02349853515625
0.0238037109375
0.0225830078125
0.02227783203125
0.02288818359375
0.02197265625
0.02227783203125
0.02197265625
0.0213623046875
0.0213623046875
0.02105712890625
0.02044677734375
0.020751953125
0.02105712890625
0.01983642578125
0.01983642578125
0.0189208984375
0.01983642578125
0.0189208984375
0.01953125
0.0177001953125
0.01800537109375
0.01800537109375
0.0177001953125
0.01800537109375
0.01708984375
0.01708984375
0.01678466796875
0.01678466796875
0.01678466796875
0.015869140625
0.015869140625
0.015869140625
0.0152587890625
0.0152587890625
0.01556396484375
0.0146484375
0.01495361328125
0.01434326171875
0.01373291015625
0.0140380859375
0.013427734375
0.01251220703125
0.01312255859375
0.01312255859375
0.01312255859375
0.01220703125
0.0128173828125
0.0115966796875
0.01220703125
0.01129150390625
0.0115966796875
0.010986328125
0.01129150390625
0.01007080078125
0.0103759765625
0.01068115234375
0.009765625
0.0091552734375
0.00946044921875
0.00946044921875
0.00946044921875
0.00885009765625
0.008544921875
0.008544921875
0.0079345703125
0.00762939453125
0.00701904296875
0.00732421875
0.00701904296875
0.00762939453125
0.0067138671875
0.00640869140625
0.0067138671875
0.006103515625
0.00579833984375
0.00518798828125
0.00518798828125
0.00457763671875
0.00457763671875
0.00457763671875
0.00457763671875
0.00335693359375
0.0042724609375
0.003662109375
0.00335693359375
0.00335693359375
0.00335693359375
0.003662109375
0.00274658203125
0.00213623046875
0.00244140625
0.0018310546875
0.0018310546875
0.00152587890625
0.001220703125
0.001220703125
0.0018310546875
0.00091552734375
0.001220703125
0.00030517578125
0.00030517578125
0
-0.00030517578125
-0.00091552734375
-0.00091552734375
-0.0006103515625
-0.00091552734375
-0.00152587890625
-0.00152587890625
-0.0018310546875
-0.00274658203125
-0.00244140625
-0.00213623046875
-0.00244140625
-0.00213623046875
-0.00335693359375
-0.00274658203125
-0.00335693359375
-0.00335693359375
-0.00335693359375
-0.003662109375
-0.0042724609375
-0.0048828125
-0.0042724609375
-0.00457763671875
-0.00457763671875
-0.00518798828125
-0.00579833984375
-0.00579833984375
-0.0054931640625
-0.006103515625
-0.00640869140625
-0.00701904296875
-0.00732421875
-0.0067138671875
-0.0067138671875
-0.00732421875
-0.00762939453125
-0.0079345703125
-0.0079345703125
-0.00762939453125
-0.008544921875
-0.008544921875
-0.008544921875
-0.00885009765625
-0.00885009765625
-0.0091552734375
-0.009765625
-0.009765625
-0.009765625
-0.009765625
-0.009765625
-0.01007080078125
-0.010986328125
-0.010986328125
-0.010986328125
-0.01129150390625
-0.0115966796875
-0.0115966796875
-0.01190185546875
-0.0115966796875
-0.0115966796875
-0.01251220703125
-0.01220703125
-0.01312255859375
-0.01312255859375
-0.0128173828125
-0.0140380859375
-0.0128173828125
-0.0140380859375
-0.0140380859375
-0.0140380859375
-0.0146484375
-0.0146484375
-0.01434326171875
-0.01434326171875
-0.01495361328125
-0.0152587890625
-0.01495361328125
-0.015869140625
-0.01556396484375
-0.01617431640625
-0.015869140625
-0.0164794921875
-0.01678466796875
-0.01617431640625
-0.0177001953125
-0.01708984375
-0.01800537109375
-0.01739501953125
-0.01739501953125
-0.0177001953125
-0.0177001953125
-0.01861572265625
-0.01800537109375
-0.01861572265625
-0.0189208984375
-0.0189208984375
-0.01922607421875
-0.01922607421875
-0.0189208984375
-0.020751953125
-0.0201416015625
-0.02105712890625
-0.01983642578125
-0.020751953125
-0.0213623046875
-0.02044677734375
-0.02044677734375
-0.0213623046875
-0.0213623046875
-0.02227783203125
-0.0213623046875
-0.02227783203125
-0.02166748046875
-0.02227783203125
-0.0225830078125
-0.0225830078125
-0.02227783203125
-0.0225830078125
-0.02227783203125
-0.02288818359375
-0.02288818359375
-0.02227783203125
-0.0238037109375
-0.0238037109375
-0.023193359375
-0.0238037109375
-0.02410888671875
-0.0244140625
-0.0244140625
-0.02471923828125
-0.0244140625
-0.02532958984375
-0.0250244140625
-0.025634765625
-0.0250244140625
-0.0250244140625
-0.025634765625
-0.025634765625
-0.02593994140625
-0.02716064453125
-0.0262451171875
-0.02685546875
-0.02655029296875
-0.02685546875
-0.02716064453125
-0.02716064453125
-0.0274658203125
-0.02777099609375
-0.02777099609375
-0.02777099609375
-0.02777099609375
-0.02838134765625
-0.02838134765625
-0.02838134765625
-0.0286865234375
-0.02838134765625
-0.029296875
-0.029296875
-0.029296875
-0.02960205078125
-0.02899169921875
-0.03021240234375
-0.0299072265625
-0.03021240234375
-0.02960205078125
-0.03082275390625
-0.03082275390625
-0.0311279296875
-0.03082275390625
-0.03204345703125
-0.03082275390625
-0.03173828125
-0.03173828125
-0.03143310546875
-0.03143310546875
-0.03265380859375
-0.0323486328125
-0.0323486328125
-0.03173828125
-0.03265380859375
-0.03265380859375
-0.032958984375
-0.03265380859375
-0.0323486328125
-0.0323486328125
-0.032958984375
-0.03326416015625
-0.0335693359375
-0.0335693359375
-0.0335693359375
-0.0335693359375
-0.03448486328125
-0.0341796875
-0.03448486328125
-0.0341796875
-0.0347900390625
-0.03448486328125
-0.03509521484375
-0.0347900390625
-0.0347900390625
-0.03509521484375
-0.035400390625
-0.03631591796875
-0.03448486328125
-0.0360107421875
-0.0360107421875
-0.03662109375
-0.03662109375
-0.03662109375
-0.03631591796875
-0.0360107421875
-0.03692626953125
-0.03631591796875
-0.03692626953125
-0.03692626953125
-0.03662109375
-0.03753662109375
-0.037841796875
-0.03753662109375
-0.0372314453125
-0.03814697265625
-0.03753662109375
-0.03753662109375
-0.037841796875
-0.03814697265625
-0.0384521484375
-0.03875732421875
-0.03814697265625
-0.0384521484375
-0.0390625
-0.03936767578125
-0.03875732421875
-0.03997802734375
-0.0390625
-0.040283203125
-0.0396728515625
-0.03997802734375
-0.040283203125
-0.04058837890625
-0.0396728515625
-0.040283203125
-0.0396728515625
-0.04058837890625
-0.04058837890625
-0.03997802734375
-0.0408935546875
-0.04058837890625
-0.04119873046875
-0.04119873046875
-0.04180908203125
-0.04150390625
-0.0408935546875
-0.04119873046875
-0.0421142578125
-0.0421142578125
-0.04119873046875
-0.04241943359375
-0.04150390625
-0.0421142578125
-0.04241943359375
-0.04241943359375
-0.04241943359375
-0.04241943359375
-0.04241943359375
-0.042724609375
-0.042724609375
-0.042724609375
-0.0433349609375
-0.04364013671875
-0.04302978515625
-0.04425048828125
-0.0433349609375
-0.0433349609375
-0.04302978515625
-0.04364013671875
-0.0445556640625
-0.04425048828125
-0.04425048828125
-0.04425048828125
-0.04425048828125
-0.045166015625
-0.04425048828125
-0.0445556640625
-0.045166015625
-0.04547119140625
-0.04547119140625
-0.04486083984375
-0.04486083984375
-0.04608154296875
-0.04547119140625
-0.04547119140625
-0.04486083984375
-0.04547119140625
-0.04608154296875
-0.04638671875
-0.04608154296875
-0.045166015625
-0.04608154296875
-0.04638671875
-0.0469970703125
-0.0457763671875
-0.04669189453125
-0.04638671875
-0.04608154296875
-0.04669189453125
-0.04730224609375
-0.0469970703125
-0.04669189453125
-0.04669189453125
-0.04730224609375
-0.04730224609375
-0.047607421875
-0.0469970703125
-0.04730224609375
-0.047607421875
-0.047607421875
-0.04791259765625
-0.0482177734375
-0.04791259765625
-0.0482177734375
-0.0482177734375
-0.048828125
-0.0482177734375
-0.0482177734375
-0.0482177734375
-0.04791259765625
-0.048828125
-0.0482177734375
-0.050048828125
-0.04913330078125
-0.048828125
-0.04913330078125
-0.04974365234375
-0.050048828125
-0.050048828125
-0.0494384765625
-0.050048828125
-0.05035400390625
-0.0494384765625
-0.05035400390625
-0.0494384765625
-0.05035400390625
-0.05096435546875
-0.050048828125
-0.0506591796875
-0.050048828125
-0.0506591796875
-0.05035400390625
-0.0506591796875
-0.0506591796875
-0.05157470703125
-0.05126953125
-0.05096435546875
-0.05096435546875
-0.0506591796875
-0.05126953125
-0.0506591796875
-0.05096435546875
-0.05157470703125
-0.0518798828125
-0.05126953125
-0.05218505859375
-0.05218505859375
-0.05218505859375
-0.05157470703125
-0.05218505859375
-0.0518798828125
-0.05218505859375
-0.05126953125
-0.05218505859375
-0.052490234375
-0.052490234375
-0.0518798828125
-0.05157470703125
-0.05218505859375
-0.052490234375
-0.0518798828125
-0.05218505859375
-0.052490234375
-0.05279541015625
-0.05279541015625
-0.05279541015625
-0.05279541015625
-0.05340576171875
-0.052490234375
-0.052490234375
-0.05279541015625
-0.05279541015625
-0.0531005859375
-0.0531005859375
-0.05218505859375
-0.0531005859375
-0.05279541015625
-0.05279541015625
-0.052490234375
-0.05279541015625
-0.05218505859375
-0.05279541015625
-0.0518798828125
-0.05218505859375
-0.05157470703125
-0.05279541015625
-0.05218505859375
-0.0518798828125
-0.05157470703125
-0.0518798828125
-0.05218505859375
-0.05126953125
-0.05126953125
-0.05157470703125
-0.05157470703125
-0.05096435546875
-0.05126953125
-0.05126953125
-0.0506591796875
-0.05035400390625
-0.05035400390625
-0.05096435546875
-0.05035400390625
-0.04913330078125
-0.050048828125
-0.04913330078125
-0.04913330078125
-0.04974365234375
-0.04974365234375
-0.04791259765625
-0.0482177734375
-0.04791259765625
-0.047607421875
-0.04730224609375
-0.04730224609375
-0.0469970703125
-0.04638671875
-0.04638671875
-0.04608154296875
-0.04547119140625
-0.04547119140625
-0.04486083984375
-0.0445556640625
-0.04364013671875
-0.0445556640625
-0.0433349609375
-0.0433349609375
-0.0433349609375
-0.04302978515625
-0.0421142578125
-0.04241943359375
-0.04119873046875
-0.04180908203125
-0.0408935546875
-0.04119873046875
-0.03997802734375
-0.0396728515625
-0.03936767578125
-0.0390625
-0.03814697265625
-0.037841796875
-0.03692626953125
-0.037841796875
-0.03692626953125
-0.03662109375
-0.0360107421875
-0.03570556640625
-0.03509521484375
-0.0347900390625
-0.03387451171875
-0.03326416015625
-0.032958984375
-0.03265380859375
-0.03204345703125
-0.0311279296875
-0.03082275390625
-0.030517578125
-0.03082275390625
-0.0299072265625
-0.02960205078125
-0.02899169921875
-0.0274658203125
-0.0274658203125
-0.02685546875
-0.02777099609375
-0.0262451171875
-0.02593994140625
-0.02532958984375
-0.0244140625
-0.0238037109375
-0.0238037109375
-0.02349853515625
-0.02197265625
-0.0225830078125
-0.0213623046875
-0.02166748046875
-0.02044677734375
-0.02044677734375
-0.01922607421875
-0.01861572265625
-0.01800537109375
-0.0189208984375
-0.0177001953125
-0.01800537109375
-0.01708984375
-0.01617431640625
-0.01556396484375
-0.0152587890625
-0.01495361328125
-0.0140380859375
-0.01312255859375
-0.01373291015625
-0.01251220703125
-0.0128173828125
-0.01190185546875
-0.0115966796875
-0.01068115234375
-0.010986328125
-0.01007080078125
-0.009765625
-0.00946044921875
-0.00823974609375
-0.008544921875
-0.00762939453125
-0.00762939453125
-0.00701904296875
-0.00579833984375
-0.00579833984375
-0.0054931640625
-0.00579833984375
-0.00457763671875
-0.00396728515625
-0.00274658203125
-0.0030517578125
-0.003662109375
-0.0018310546875
-0.00213623046875
-0.001220703125
-0.00152587890625
0.00030517578125
-0.00030517578125
0.00030517578125
0.00030517578125
0.001220703125
0.00152587890625
0.0018310546875
0.00274658203125
0.00274658203125
0.00335693359375
0.00335693359375
0.0048828125
0.0042724609375
0.00396728515625
0.0054931640625
0.006103515625
0.00640869140625
0.00640869140625
0.00640869140625
0.00701904296875
0.00701904296875
0.00762939453125
0.00885009765625
0.00885009765625
0.00823974609375
0.00946044921875
0.0091552734375
0.009765625
0.009765625
0.01007080078125
0.01068115234375
0.010986328125
0.0115966796875
0.01129150390625
0.01129150390625
0.01190185546875
0.01251220703125
0.0128173828125
0.01251220703125
0.0128173828125
0.01373291015625
0.01434326171875
0.01434326171875
0.0146484375
0.0152587890625
0.01495361328125
0.01495361328125
0.0152587890625
0.01617431640625
0.0164794921875
0.01617431640625
0.01678466796875
0.0164794921875
0.01708984375
0.01800537109375
0.0177001953125
0.01861572265625
0.01800537109375
0.01861572265625
0.01861572265625
0.018310546875
0.0201416015625
0.01983642578125
0.020751953125
0.01983642578125
0.0201416015625
0.02105712890625
0.02105712890625
0.02105712890625
0.02105712890625
0.02166748046875
0.02166748046875
0.0225830078125
0.02227783203125
0.02227783203125
0.0225830078125
0.023193359375
0.02349853515625
0.02288818359375
0.0238037109375
0.02288818359375
0.0238037109375
0.023193359375
0.0244140625
0.02471923828125
0.02471923828125
0.0250244140625
0.0244140625
0.02532958984375
0.02532958984375
0.0250244140625
0.025634765625
0.02593994140625
0.025634765625
0.02532958984375
0.0262451171875
0.02685546875
0.02593994140625
0.02593994140625
0.02716064453125
0.02685546875
0.0262451171875
0.0262451171875
0.02655029296875
0.02685546875
0.0274658203125
0.02685546875
0.028076171875
0.02777099609375
0.028076171875
0.02716064453125
0.02777099609375
0.02777099609375
0.02838134765625
0.02777099609375
0.028076171875
0.02838134765625
0.02777099609375
0.02838134765625
0.02838134765625
0.028076171875
0.02838134765625
0.02960205078125
0.0286865234375
0.02838134765625
0.029296875
0.029296875
0.02960205078125
0.02899169921875
0.02960205078125
0.0286865234375
0.02960205078125
0.02960205078125
0.0299072265625
0.0299072265625
0.02960205078125
0.0299072265625
0.03021240234375
0.029296875
0.02960205078125
0.02960205078125
0.02960205078125
0.029296875
0.02960205078125
0.029296875
0.02960205078125
0.02960205078125
0.030517578125
0.029296875
0.0299072265625
0.02960205078125
0.02899169921875
0.02960205078125
0.0286865234375
0.0299072265625
0.0286865234375
0.0286865234375
0.02899169921875
0.0286865234375
0.02960205078125
0.02838134765625
0.0286865234375
0.029296875
0.02838134765625
0.028076171875
0.028076171875
0.02838134765625
0.0274658203125
0.02838134765625
0.028076171875
0.02838134765625
0.02777099609375
0.02838134765625
0.02777099609375
0.028076171875
0.0274658203125
0.02777099609375
0.02716064453125
0.02655029296875
0.02777099609375
0.02685546875
0.0274658203125
0.02655029296875
0.02655029296875
0.0274658203125
0.02655029296875
0.02685546875
0.0262451171875
0.02655029296875
0.02593994140625
0.0262451171875
0.025634765625
0.025634765625
0.0262451171875
0.02593994140625
0.0250244140625
0.02471923828125
0.0250244140625
0.02471923828125
0.02532958984375
0.0244140625
0.02349853515625
0.0238037109375
0.0244140625
0.02410888671875
0.0238037109375
0.0244140625
0.023193359375
0.02288818359375
0.023193359375
0.023193359375
0.023193359375
0.02288818359375
0.02227783203125
0.02227783203125
0.0225830078125
0.02227783203125
0.02227783203125
0.02197265625
0.0213623046875
0.02166748046875
0.02105712890625
0.020751953125
0.020751953125
0.0213623046875
0.02105712890625
0.0201416015625
0.01983642578125
0.01983642578125
0.01922607421875
0.01953125
0.01922607421875
0.01922607421875
0.01922607421875
0.01861572265625
0.01861572265625
0.01922607421875
0.01861572265625
0.01861572265625
0.01800537109375
0.0177001953125
0.01739501953125
0.01708984375
0.01739501953125
0.01800537109375
0.0164794921875
0.01708984375
0.0164794921875
0.01678466796875
0.01678466796875
0.015869140625
0.01556396484375
0.015869140625
0.01556396484375
0.01556396484375
0.0152587890625
0.01495361328125
0.01495361328125
0.01495361328125
0.0146484375
0.01495361328125
0.0146484375
0.01434326171875
0.01373291015625
0.013427734375
0.01312255859375
0.01373291015625
0.0128173828125
0.01251220703125
0.01220703125
0.0128173828125
0.01220703125
0.01190185546875
0.010986328125
0.0115966796875
0.01129150390625
0.0115966796875
0.0115966796875
0.01129150390625
0.010986328125
0.010986328125
0.01007080078125
0.01007080078125
0.01007080078125
0.009765625
0.01007080078125
0.009765625
0.008544921875
0.00885009765625
0.00885009765625
0.008544921875
0.00885009765625
0.0091552734375
0.0079345703125
0.0079345703125
0.00762939453125
0.00762939453125
0.00732421875
0.0079345703125
0.00732421875
0.00732421875
0.00640869140625
0.00701904296875
0.0067138671875
0.006103515625
0.006103515625
0.006103515625
0.006103515625
0.00640869140625
0.0054931640625
0.00457763671875
0.00518798828125
0.00518798828125
0.0048828125
0.0054931640625
0.0048828125
0.00457763671875
0.00518798828125
0.0042724609375
0.0042724609375
0.003662109375
0.003662109375
0.00274658203125
0.0030517578125
0.00335693359375
0.00274658203125
0.00274658203125
0.00213623046875
0.00244140625
0.00152587890625
0.00152587890625
0.0018310546875
0.001220703125
0.001220703125
0.001220703125
0.001220703125
0.0006103515625
0.00091552734375
0.00091552734375
0.00030517578125
0
-0.00030517578125
0.0006103515625
0
0.00030517578125
-0.00091552734375
-0.00091552734375
-0.00091552734375
-0.00091552734375
-0.00091552734375
-0.00244140625
-0.00152587890625
-0.0018310546875
-0.0018310546875
-0.00244140625
-0.00213623046875
-0.0030517578125
-0.0030517578125
-0.0030517578125
-0.003662109375
-0.00274658203125
-0.00335693359375
-0.003662109375
-0.0042724609375
-0.00396728515625
-0.00396728515625
-0.0042724609375
-0.0042724609375
-0.00457763671875
-0.00518798828125
-0.0042724609375
-0.00518798828125
-0.00457763671875
-0.00579833984375
-0.0054931640625
-0.00579833984375
-0.00579833984375
-0.00579833984375
-0.0067138671875
-0.00701904296875
-0.00640869140625
-0.00579833984375
-0.0067138671875
-0.00732421875
-0.00762939453125
-0.00762939453125
-0.00762939453125
-0.0079345703125
-0.00732421875
-0.00823974609375
-0.008544921875
-0.00885009765625
-0.00885009765625
-0.00885009765625
-0.0091552734375
-0.00946044921875
-0.00946044921875
-0.0103759765625
-0.009765625
-0.0103759765625
-0.0103759765625
-0.01068115234375
-0.01129150390625
-0.01068115234375
-0.01129150390625
-0.01129150390625
-0.01129150390625
-0.01129150390625
-0.01251220703125
-0.0115966796875
-0.01220703125
-0.01190185546875
-0.01251220703125
-0.0128173828125
-0.01251220703125
-0.01312255859375
-0.0128173828125
-0.013427734375
-0.013427734375
-0.01373291015625
-0.013427734375
-0.01434326171875
-0.0140380859375
-0.01373291015625
-0.01434326171875
-0.0146484375
-0.01495361328125
-0.0146484375
-0.01556396484375
-0.0152587890625
-0.01556396484375
-0.015869140625
-0.01617431640625
-0.01495361328125
-0.01617431640625
-0.015869140625
-0.01617431640625
-0.0164794921875
-0.0164794921875
-0.01678466796875
-0.01678466796875
-0.01708984375
-0.01739501953125
-0.0177001953125
-0.01739501953125
-0.0177001953125
-0.01861572265625
-0.0177001953125
-0.01861572265625
-0.0189208984375
-0.018310546875
-0.01983642578125
-0.01861572265625
-0.01922607421875
-0.01953125
-0.01922607421875
-0.02044677734375
-0.02044677734375
-0.020751953125
-0.0201416015625
-0.02105712890625
-0.02044677734375
-0.02105712890625
-0.02166748046875
-0.02166748046875
-0.02105712890625
-0.02166748046875
-0.02197265625
-0.02166748046875
-0.02227783203125
-0.02197265625
-0.02288818359375
-0.02288818359375
-0.023193359375
-0.02288818359375
-0.023193359375
-0.0238037109375
-0.02349853515625
-0.02349853515625
-0.02349853515625
-0.0244140625
-0.0244140625
-0.0250244140625
-0.0238037109375
-0.0244140625
-0.02471923828125
-0.02471923828125
-0.025634765625
-0.025634765625
-0.02532958984375
-0.02532958984375
-0.0250244140625
-0.025634765625
-0.025634765625
-0.025634765625
-0.0262451171875
-0.0262451171875
-0.02655029296875
-0.0262451171875
-0.02777099609375
-0.02655029296875
-0.02655029296875
-0.0274658203125
-0.02777099609375
-0.0274658203125
-0.02777099609375
-0.028076171875
-0.0274658203125
-0.0274658203125
-0.0286865234375
-0.0286865234375
-0.02899169921875
-0.029296875
-0.02960205078125
-0.0286865234375
-0.0299072265625
-0.02960205078125
-0.0299072265625
-0.0299072265625
-0.03021240234375
-0.03021240234375
-0.0299072265625
-0.03021240234375
-0.03082275390625
-0.03082275390625
-0.0311279296875
-0.03082275390625
-0.03143310546875
-0.03143310546875
-0.03173828125
-0.0311279296875
-0.03204345703125
-0.03173828125
-0.03265380859375
-0.03265380859375
-0.0335693359375
-0.03204345703125
-0.03265380859375
-0.032958984375
-0.0323486328125
-0.03326416015625
-0.0335693359375
-0.03265380859375
-0.03326416015625
-0.03387451171875
-0.032958984375
-0.0335693359375
-0.0335693359375
-0.03448486328125
-0.0341796875
-0.0341796875
-0.03509521484375
-0.0347900390625
-0.03448486328125
-0.0341796875
-0.03509521484375
-0.03509521484375
-0.035400390625
-0.03570556640625
-0.03570556640625
-0.03631591796875
-0.0360107421875
-0.0360107421875
-0.03662109375
-0.03570556640625
-0.03631591796875
-0.03570556640625
-0.0360107421875
-0.03662109375
-0.0360107421875
-0.0372314453125
-0.0360107421875
-0.0372314453125
-0.03692626953125
-0.03753662109375
-0.037841796875
-0.03753662109375
-0.03814697265625
-0.03753662109375
-0.037841796875
-0.037841796875
-0.0384521484375
-0.0384521484375
-0.03875732421875
-0.03814697265625
-0.03875732421875
-0.0390625
-0.0396728515625
-0.0390625
-0.03875732421875
-0.0396728515625
-0.03936767578125
-0.0396728515625
-0.03997802734375
-0.03997802734375
-0.03997802734375
-0.0396728515625
-0.04058837890625
-0.040283203125
-0.0408935546875
-0.03997802734375
-0.040283203125
-0.04058837890625
-0.04150390625
-0.0408935546875
-0.0408935546875
-0.040283203125
-0.04119873046875
-0.0408935546875
-0.04119873046875
-0.04180908203125
-0.04180908203125
-0.04180908203125
-0.0421142578125
-0.0421142578125
-0.04119873046875
-0.04241943359375
-0.042724609375
-0.04180908203125
-0.04241943359375
-0.04241943359375
-0.04180908203125
-0.04302978515625
-0.042724609375
-0.04364013671875
-0.04302978515625
-0.04302978515625
-0.042724609375
-0.04302978515625
-0.04364013671875
-0.0439453125
-0.04364013671875
-0.0439453125
-0.04364013671875
-0.0445556640625
-0.0439453125
-0.0445556640625
-0.0439453125
-0.0439453125
-0.0445556640625
-0.0439453125
-0.045166015625
-0.04486083984375
-0.04486083984375
-0.04486083984375
-0.045166015625
-0.0457763671875
-0.04608154296875
-0.0457763671875
-0.04547119140625
-0.0457763671875
-0.04638671875
-0.04608154296875
-0.04608154296875
-0.04608154296875
-0.04608154296875
-0.0457763671875
-0.0457763671875
-0.04547119140625
-0.04608154296875
-0.04638671875
-0.04669189453125
-0.0457763671875
-0.04608154296875
-0.04638671875
-0.04669189453125
-0.04669189453125
-0.0469970703125
-0.0469970703125
-0.04669189453125
-0.047607421875
-0.0469970703125
-0.04730224609375
-0.0482177734375
-0.0469970703125
-0.04730224609375
-0.047607421875
-0.04669189453125
-0.04791259765625
-0.04791259765625
-0.047607421875
-0.04791259765625
-0.04791259765625
-0.04852294921875
-0.04791259765625
-0.0482177734375
-0.048828125
-0.04852294921875
-0.0482177734375
-0.04913330078125
-0.048828125
-0.04913330078125
-0.048828125
-0.04974365234375
-0.048828125
-0.0494384765625
-0.04974365234375
-0.04913330078125
-0.04974365234375
-0.050048828125
-0.05035400390625
-0.050048828125
-0.04974365234375
-0.050048828125
-0.04974365234375
-0.04974365234375
-0.0506591796875
-0.050048828125
-0.05126953125
-0.05035400390625
-0.05096435546875
-0.0506591796875
-0.05035400390625
-0.05096435546875
-0.05096435546875
-0.05126953125
-0.05126953125
-0.05035400390625
-0.0506591796875
-0.05096435546875
-0.05096435546875
-0.05126953125
-0.0518798828125
-0.05126953125
-0.05157470703125
-0.05157470703125
-0.05126953125
-0.05096435546875
-0.05157470703125
-0.05218505859375
-0.0518798828125
-0.05218505859375
-0.05218505859375
-0.05218505859375
-0.052490234375
-0.0506591796875
-0.05279541015625
-0.05218505859375
-0.05218505859375
-0.05157470703125
-0.052490234375
-0.05279541015625
-0.0531005859375
-0.052490234375
-0.05218505859375
-0.05218505859375
-0.05279541015625
-0.05279541015625
-0.05279541015625
-0.05279541015625
-0.0531005859375
-0.05401611328125
-0.05340576171875
-0.05340576171875
-0.0531005859375
-0.0537109375
-0.05279541015625
-0.05401611328125
-0.05340576171875
-0.0537109375
-0.0543212890625
-0.0543212890625
-0.05401611328125
-0.054931640625
-0.05279541015625
-0.054931640625
-0.05462646484375
-0.05462646484375
-0.0543212890625
-0.05401611328125
-0.05401611328125
-0.0543212890625
-0.054931640625
-0.0555419921875
-0.0537109375
-0.05462646484375
-0.05523681640625
-0.054931640625
-0.05462646484375
-0.05462646484375
-0.054931640625
-0.05462646484375
-0.05523681640625
-0.05523681640625
-0.0555419921875
-0.05462646484375
-0.054931640625
-0.0555419921875
-0.05523681640625
-0.05584716796875
-0.0543212890625
-0.05584716796875
-0.05584716796875
-0.05615234375
-0.0555419921875
-0.0555419921875
-0.05523681640625
-0.05615234375
-0.05584716796875
-0.05584716796875
-0.05615234375
-0.05645751953125
-0.05645751953125
-0.05645751953125
-0.05584716796875
-0.0567626953125
-0.05645751953125
-0.0567626953125
-0.05615234375
-0.0567626953125
-0.05645751953125
-0.05706787109375
-0.05615234375
-0.0567626953125
-0.05706787109375
-0.05767822265625
-0.05767822265625
-0.05706787109375
-0.05706787109375
-0.05706787109375
-0.05706787109375
-0.0567626953125
-0.057373046875
-0.0579833984375
-0.057373046875
-0.05706787109375
-0.057373046875
-0.0579833984375
-0.057373046875
-0.05767822265625
-0.05767822265625
-0.0579833984375
-0.0579833984375
-0.0579833984375
-0.05767822265625
-0.05828857421875
-0.0579833984375
-0.05828857421875
-0.0579833984375
-0.05828857421875
-0.0579833984375
-0.05828857421875
-0.05828857421875
-0.0579833984375
-0.05859375
-0.05828857421875
-0.05889892578125
-0.05828857421875
-0.05828857421875
-0.0579833984375
-0.05889892578125
-0.05859375
-0.05859375
-0.05859375
-0.05828857421875
-0.05859375
-0.05889892578125
-0.0592041015625
-0.05889892578125
-0.05859375
-0.05859375
-0.05859375
-0.05889892578125
-0.05859375
-0.059814453125
-0.0592041015625
-0.0592041015625
-0.05950927734375
-0.05889892578125
-0.05889892578125
-0.05889892578125
-0.06011962890625
-0.05950927734375
-0.059814453125
-0.05950927734375
-0.0592041015625
-0.06011962890625
-0.0592041015625
-0.0604248046875
-0.06011962890625
-0.06072998046875
-0.06072998046875
-0.06011962890625
-0.06011962890625
-0.059814453125
-0.0604248046875
-0.06011962890625
-0.0604248046875
-0.06011962890625
-0.05950927734375
-0.06011962890625
-0.06011962890625
-0.06134033203125
-0.0604248046875
-0.06072998046875
-0.06103515625
-0.0604248046875
-0.06103515625
-0.06134033203125
-0.06103515625
-0.06103515625
-0.06011962890625
-0.0604248046875
-0.06072998046875
-0.06103515625
-0.06103515625
-0.06134033203125
-0.06072998046875
-0.06134033203125
-0.06072998046875
-0.06103515625
-0.06103515625
-0.06103515625
-0.06134033203125
-0.06134033203125
-0.06134033203125
-0.059814453125
-0.06072998046875
-0.06134033203125
-0.06134033203125
-0.0616455078125
-0.0616455078125
-0.0616455078125
-0.06134033203125
-0.06103515625
-0.0616455078125
-0.06103515625
-0.06195068359375
-0.0616455078125
-0.06134033203125
-0.06134033203125
-0.0616455078125
-0.06134033203125
-0.0616455078125
-0.06134033203125
-0.06195068359375
-0.06195068359375
-0.06134033203125
-0.06103515625
-0.0616455078125
-0.06134033203125
-0.0616455078125
-0.06195068359375
-0.06134033203125
-0.06195068359375
-0.06103515625
-0.062255859375
-0.06072998046875
-0.0616455078125
-0.062255859375
-0.0616455078125
-0.062255859375
-0.06072998046875
-0.06195068359375
-0.0616455078125
-0.06134033203125
-0.06103515625
-0.0616455078125
-0.06134033203125
-0.06134033203125
-0.06134033203125
-0.06103515625
-0.06134033203125
-0.0604248046875
-0.06103515625
-0.0604248046875
-0.06103515625
-0.06072998046875
-0.06103515625
-0.06011962890625
-0.0604248046875
-0.0604248046875
-0.059814453125
-0.06011962890625
-0.059814453125
-0.05950927734375
-0.05950927734375
-0.059814453125
-0.06011962890625
-0.05859375
-0.0592041015625
-0.0592041015625
-0.0592041015625
-0.05828857421875
-0.05828857421875
-0.05859375
-0.05828857421875
-0.0579833984375
-0.0579833984375
-0.0579833984375
-0.057373046875
-0.05767822265625
-0.05767822265625
-0.0567626953125
-0.05645751953125
-0.05645751953125
-0.05615234375
-0.05645751953125
-0.0555419921875
-0.05584716796875
-0.05523681640625
-0.0555419921875
-0.05462646484375
-0.0543212890625
-0.0537109375
-0.0543212890625
-0.05279541015625
-0.0537109375
-0.0537109375
-0.05218505859375
-0.052490234375
-0.05218505859375
-0.05218505859375
-0.05157470703125
-0.05126953125
-0.050048828125
-0.04974365234375
-0.05035400390625
-0.050048828125
-0.0494384765625
-0.04913330078125
-0.04852294921875
-0.048828125
-0.047607421875
-0.047607421875
-0.04730224609375
-0.0469970703125
-0.04608154296875
-0.04608154296875
-0.045166015625
-0.04547119140625
-0.04486083984375
-0.0445556640625
-0.04425048828125
-0.0433349609375
-0.0439453125
-0.04302978515625
-0.042724609375
-0.0421142578125
-0.04241943359375
-0.0408935546875
-0.0408935546875
-0.04119873046875
-0.040283203125
-0.0408935546875
-0.0396728515625
-0.0396728515625
-0.0384521484375
-0.037841796875
-0.03814697265625
-0.0372314453125
-0.0372314453125
-0.03692626953125
-0.0360107421875
-0.035400390625
-0.03631591796875
-0.0347900390625
-0.03448486328125
-0.03448486328125
-0.0335693359375
-0.03326416015625
-0.03326416015625
-0.03204345703125
-0.03326416015625
-0.03204345703125
-0.03143310546875
-0.03143310546875
-0.0311279296875
-0.030517578125
-0.030517578125
-0.030517578125
-0.0299072265625
-0.02838134765625
-0.02838134765625
-0.02777099609375
-0.028076171875
-0.0274658203125
-0.02685546875
-0.02685546875
-0.0262451171875
-0.025634765625
-0.02593994140625
-0.02532958984375
-0.025634765625
-0.02471923828125
-0.0244140625
-0.02288818359375
-0.02288818359375
-0.02349853515625
-0.023193359375
-0.02166748046875
-0.02166748046875
-0.02166748046875
-0.02166748046875
-0.02105712890625
-0.02105712890625
-0.0201416015625
-0.0201416015625
-0.01983642578125
-0.01922607421875
-0.01861572265625
-0.01800537109375
-0.01861572265625
-0.018310546875
-0.0177001953125
-0.01708984375
-0.01678466796875
-0.01678466796875
-0.01678466796875
-0.01617431640625
-0.01617431640625
-0.01495361328125
-0.0152587890625
-0.01495361328125
-0.01495361328125
-0.01434326171875
-0.01373291015625
-0.01373291015625
-0.01312255859375
-0.01373291015625
-0.01312255859375
-0.013427734375
-0.01190185546875
-0.01220703125
-0.0115966796875
-0.01129150390625
-0.01129150390625
-0.01129150390625
-0.01068115234375
-0.01068115234375
-0.010986328125
-0.009765625
-0.00946044921875
-0.01068115234375
-0.0091552734375
-0.009765625
-0.00946044921875
-0.00823974609375
-0.00885009765625
-0.0079345703125
-0.00823974609375
-0.00732421875
-0.00762939453125
-0.00732421875
-0.0067138671875
-0.00640869140625
-0.00640869140625
-0.00579833984375
-0.0067138671875
-0.006103515625
-0.0054931640625
-0.006103515625
-0.0054931640625
-0.00518798828125
-0.0042724609375
-0.00457763671875
-0.0042724609375
-0.00396728515625
-0.00335693359375
-0.003662109375
-0.00396728515625
-0.003662109375
-0.0030517578125
-0.00244140625
-0.00244140625
-0.00274658203125
-0.00213623046875
-0.00213623046875
-0.0018310546875
-0.00244140625
-0.00213623046875
-0.00213623046875
-0.001220703125
-0.0018310546875
-0.00152587890625
-0.001220703125
-0.00091552734375
-0.00091552734375
-0.0006103515625
-0.0006103515625
-0.00152587890625
-0.00030517578125
0.00030517578125
-0.00091552734375
0.00030517578125
0
0.00030517578125
0.00030517578125
0.001220703125
0.00091552734375
0.0006103515625
0.0006103515625
0.001220703125
0.0006103515625
0.00213623046875
0.00152587890625
0.001220703125
0.001220703125
0.00213623046875
0.0018310546875
0.00244140625
0.0018310546875
0.00244140625
0.00274658203125
0.00274658203125
0.00244140625
0.00213623046875
0.0030517578125
0.0030517578125
0.00244140625
0.00335693359375
0.00335693359375
0.003662109375
0.00213623046875
0.00335693359375
0.00335693359375
0.00396728515625
0.00396728515625
0.00274658203125
0.003662109375
0.0042724609375
0.00335693359375
0.00457763671875
0.0042724609375
0.0042724609375
0.00396728515625
0.00396728515625
0.0042724609375
0.00457763671875
0.00518798828125
0.0042724609375
0.0042724609375
0.0048828125
0.00518798828125
0.0048828125
0.00518798828125
0.00518798828125
0.0042724609375
0.0048828125
0.00518798828125
0.0048828125
0.0042724609375
0.0054931640625
0.0042724609375
0.0054931640625
0.00518798828125
0.00518798828125
0.0054931640625
0.00457763671875
0.00518798828125
0.0042724609375
0.0054931640625
0.00518798828125
0.00518798828125
0.00457763671875
0.00518798828125
0.0048828125
0.0048828125
0.00457763671875
0.0048828125
0.00518798828125
0.00518798828125
0.0054931640625
0.0042724609375
0.0042724609375
0.0048828125
0.0054931640625
0.0054931640625
0.0048828125
0.0054931640625
0.00457763671875
0.0048828125
0.0042724609375
0.003662109375
0.00457763671875
0.0048828125
0.0042724609375
0.00457763671875
0.00396728515625
0.00396728515625
0.00396728515625
0.00396728515625
0.00518798828125
0.0048828125
0.0042724609375
0.00518798828125
0.00396728515625
0.00396728515625
0.0042724609375
0.00335693359375
0.00396728515625
0.00396728515625
0.00396728515625
0.00396728515625
0.00335693359375
0.003662109375
0.00396728515625
0.00335693359375
0.00335693359375
0.00335693359375
0.0030517578125
0.0030517578125
0.003662109375
0.0030517578125
0.00213623046875
0.0018310546875
0.00274658203125
0.0030517578125
0.0030517578125
0.00244140625
0.00274658203125
0.00213623046875
0.00244140625
0.0018310546875
0.0018310546875
0.00152587890625
0.00213623046875
0.0018310546875
0.00152587890625
0.00152587890625
0.00152587890625
0.0018310546875
0.0018310546875
0.0006103515625
0.00213623046875
0.001220703125
0.00152587890625
0.001220703125
0.00152587890625
0.001220703125
0.001220703125
0.001220703125
0.00030517578125
0.00152587890625
0.00152587890625
0
0.00030517578125
0.00091552734375
0.0006103515625
0.00030517578125
0.00030517578125
0.00030517578125
0.001220703125
-0.00030517578125
0.00030517578125
0
0
-0.00091552734375
0
-0.00091552734375
-0.0006103515625
-0.00091552734375
-0.00091552734375
-0.0018310546875
-0.00152587890625
-0.00152587890625
-0.00091552734375
-0.00152587890625
-0.00152587890625
-0.00152587890625
-0.00152587890625
-0.00152587890625
-0.00152587890625
-0.0018310546875
-0.00152587890625
-0.00274658203125
-0.00213623046875
-0.00244140625
-0.00213623046875
-0.00244140625
-0.00244140625
-0.00244140625
-0.00213623046875
-0.0030517578125
-0.00274658203125
-0.00244140625
-0.00244140625
-0.00274658203125
-0.0030517578125
-0.00335693359375
-0.0030517578125
-0.00244140625
-0.003662109375
-0.003662109375
-0.003662109375
-0.0030517578125
-0.00335693359375
-0.00335693359375
-0.003662109375
-0.0030517578125
-0.00396728515625
-0.003662109375
-0.00396728515625
-0.003662109375
-0.00457763671875
-0.0042724609375
-0.00396728515625
-0.00518798828125
-0.00396728515625
-0.00396728515625
-0.00457763671875
-0.00457763671875
-0.00396728515625
-0.00457763671875
-0.0048828125
-0.0048828125
-0.00457763671875
-0.0054931640625
-0.0048828125
-0.0042724609375
-0.0048828125
-0.0054931640625
-0.00518798828125
-0.00579833984375
-0.006103515625
-0.006103515625
-0.00640869140625
-0.00579833984375
-0.00579833984375
-0.0054931640625
-0.0067138671875
-0.00579833984375
-0.00640869140625
-0.00640869140625
-0.0067138671875
-0.0054931640625
-0.0067138671875
-0.00732421875
-0.0067138671875
-0.006103515625
-0.0067138671875
-0.0067138671875
-0.00640869140625
-0.0067138671875
-0.00701904296875
-0.00732421875
-0.00640869140625
-0.00732421875
-0.00762939453125
-0.00701904296875
-0.00701904296875
-0.00701904296875
-0.00762939453125
-0.008544921875
-0.00732421875
-0.00762939453125
-0.00823974609375
-0.00823974609375
-0.00823974609375
-0.00762939453125
-0.008544921875
-0.008544921875
-0.008544921875
-0.00823974609375
-0.00885009765625
-0.00823974609375
-0.00823974609375
-0.008544921875
-0.0091552734375
-0.00885009765625
-0.00885009765625
-0.00885009765625
-0.0091552734375
-0.0091552734375
-0.00885009765625
-0.0103759765625
-0.0091552734375
-0.00946044921875
-0.009765625
-0.00946044921875
-0.01007080078125
-0.00946044921875
-0.01068115234375
-0.0103759765625
-0.009765625
-0.01068115234375
-0.00946044921875
-0.01068115234375
-0.01068115234375
-0.01129150390625
-0.0103759765625
-0.010986328125
-0.01129150390625
-0.0115966796875
-0.01068115234375
-0.010986328125
-0.01068115234375
-0.01190185546875
-0.0115966796875
-0.0115966796875
-0.0115966796875
-0.010986328125
-0.0115966796875
-0.01129150390625
-0.01220703125
-0.01190185546875
-0.01190185546875
-0.01220703125
-0.0128173828125
-0.0128173828125
-0.01190185546875
-0.01373291015625
-0.0128173828125
-0.01312255859375
-0.01220703125
-0.013427734375
-0.01251220703125
-0.013427734375
-0.01312255859375
-0.01373291015625
-0.013427734375
-0.01373291015625
-0.013427734375
-0.01312255859375
-0.0140380859375
-0.013427734375
-0.01434326171875
-0.0140380859375
-0.01434326171875
-0.013427734375
-0.0140380859375
-0.0146484375
-0.0146484375
-0.01495361328125
-0.0146484375
-0.0152587890625
-0.01434326171875
-0.0152587890625
-0.0146484375
-0.0152587890625
-0.01556396484375
-0.0146484375
-0.0152587890625
-0.0152587890625
-0.01617431640625
-0.01617431640625
-0.015869140625
-0.0164794921875
-0.015869140625
-0.01678466796875
-0.01617431640625
-0.01678466796875
-0.01708984375
-0.01556396484375
-0.01617431640625
-0.01678466796875
-0.01617431640625
-0.01739501953125
-0.01678466796875
-0.01739501953125
-0.01708984375
-0.01800537109375
-0.01739501953125
-0.0177001953125
-0.018310546875
-0.0177001953125
-0.0177001953125
-0.0177001953125
-0.0177001953125
-0.0189208984375
-0.01861572265625
-0.01800537109375
-0.018310546875
-0.01922607421875
-0.01861572265625
-0.0189208984375
-0.018310546875
-0.01922607421875
-0.01953125
-0.0201416015625
-0.0189208984375
-0.01953125
-0.01922607421875
-0.0189208984375
-0.01953125
-0.0201416015625
-0.01953125
-0.0201416015625
-0.02044677734375
-0.020751953125
-0.02044677734375
-0.01922607421875
-0.020751953125
-0.02044677734375
-0.02105712890625
-0.020751953125
-0.020751953125
-0.02044677734375
-0.02197265625
-0.02197265625
-0.0213623046875
-0.02166748046875
-0.02227783203125
-0.02197265625
-0.02197265625
-0.02166748046875
-0.02166748046875
-0.02197265625
-0.02227783203125
-0.02227783203125
-0.0225830078125
-0.02197265625
-0.02288818359375
-0.02288818359375
-0.02288818359375
-0.023193359375
-0.02288818359375
-0.023193359375
-0.02288818359375
-0.02410888671875
-0.023193359375
-0.0238037109375
-0.023193359375
-0.0238037109375
-0.0244140625
-0.0244140625
-0.0238037109375
-0.02410888671875
-0.02410888671875
-0.0244140625
-0.02471923828125
-0.02471923828125
-0.02471923828125
-0.025634765625
-0.02471923828125
-0.02532958984375
-0.02471923828125
-0.02471923828125
-0.0250244140625
-0.0250244140625
-0.02593994140625
-0.0250244140625
-0.02593994140625
-0.025634765625
-0.0262451171875
-0.02593994140625
-0.02593994140625
-0.02655029296875
-0.02685546875
-0.02655029296875
-0.0262451171875
-0.02655029296875
-0.02685546875
-0.02655029296875
-0.0274658203125
-0.0262451171875
-0.02716064453125
-0.02716064453125
-0.0274658203125
-0.0274658203125
-0.02716064453125
-0.02777099609375
-0.02777099609375
-0.0274658203125
-0.028076171875
-0.02777099609375
-0.02777099609375
-0.02716064453125
-0.02838134765625
-0.0274658203125
-0.02838134765625
-0.02777099609375
-0.028076171875
-0.02899169921875
-0.029296875
-0.0286865234375
-0.0286865234375
-0.02899169921875
-0.02899169921875
-0.02899169921875
-0.02960205078125
-0.02899169921875
-0.02960205078125
-0.029296875
-0.02960205078125
-0.03021240234375
-0.02960205078125
-0.030517578125
-0.030517578125
-0.03021240234375
-0.02960205078125
-0.030517578125
-0.030517578125
-0.03021240234375
-0.0299072265625
-0.03021240234375
-0.0311279296875
-0.030517578125
-0.03021240234375
-0.030517578125
-0.0311279296875
-0.03082275390625
-0.030517578125
-0.03082275390625
-0.03082275390625
-0.03143310546875
-0.03143310546875
-0.0311279296875
-0.03082275390625
-0.0311279296875
-0.03143310546875
-0.03143310546875
-0.03173828125
-0.03143310546875
-0.03173828125
-0.03204345703125
-0.03204345703125
-0.03173828125
-0.0323486328125
-0.03173828125
-0.03204345703125
-0.03173828125
-0.03265380859375
-0.03204345703125
-0.0323486328125
-0.032958984375
-0.03326416015625
-0.03265380859375
-0.032958984375
-0.0323486328125
-0.0335693359375
-0.03265380859375
-0.03326416015625
-0.03265380859375
-0.0335693359375
-0.0335693359375
-0.0335693359375
-0.03448486328125
-0.03326416015625
-0.0335693359375
-0.03387451171875
-0.0341796875
-0.03387451171875
-0.0341796875
-0.0335693359375
-0.0341796875
-0.03326416015625
-0.03387451171875
-0.03387451171875
-0.03326416015625
-0.03387451171875
-0.03509521484375
-0.0341796875
-0.03448486328125
-0.0347900390625
-0.03509521484375
-0.03448486328125
-0.0347900390625
-0.0341796875
-0.03570556640625
-0.035400390625
-0.03509521484375
-0.035400390625
-0.03448486328125
-0.03509521484375
-0.03509521484375
-0.03570556640625
-0.0347900390625
-0.035400390625
-0.03509521484375
-0.0347900390625
-0.03509521484375
-0.03570556640625
-0.03570556640625
-0.03570556640625
-0.03570556640625
-0.0347900390625
-0.03570556640625
-0.0360107421875
-0.0360107421875
-0.03570556640625
-0.0360107421875
-0.03662109375
-0.03570556640625
-0.03692626953125
-0.03662109375
-0.03631591796875
-0.0360107421875
-0.03631591796875
-0.03631591796875
-0.03662109375
-0.03753662109375
-0.03692626953125
-0.03692626953125
-0.03692626953125
-0.0360107421875
-0.0372314453125
-0.037841796875
-0.03692626953125
-0.0372314453125
-0.03662109375
-0.03753662109375
-0.03692626953125
-0.0372314453125
-0.0372314453125
-0.03692626953125
-0.037841796875
-0.0372314453125
-0.03814697265625
-0.03692626953125
-0.03753662109375
-0.03753662109375
-0.03814697265625
-0.03814697265625
-0.03753662109375
-0.037841796875
-0.0372314453125
-0.0384521484375
-0.03753662109375
-0.0384521484375
-0.037841796875
-0.037841796875
-0.03753662109375
-0.037841796875
-0.0384521484375
-0.0384521484375
-0.03875732421875
-0.03875732421875
-0.03875732421875
-0.0384521484375
-0.03753662109375
-0.03875732421875
-0.03814697265625
-0.03814697265625
-0.03814697265625
-0.0384521484375
-0.03875732421875
-0.0390625
-0.03936767578125
-0.0396728515625
-0.03936767578125
-0.03936767578125
-0.03936767578125
-0.0390625
-0.040283203125
-0.0396728515625
-0.0396728515625
-0.040283203125
-0.0390625
-0.03997802734375
-0.03997802734375
-0.03936767578125
-0.0396728515625
-0.03997802734375
-0.03997802734375
-0.040283203125
-0.04058837890625
-0.0396728515625
-0.03997802734375
-0.04058837890625
-0.040283203125
-0.0408935546875
-0.040283203125
-0.03997802734375
-0.03997802734375
-0.04058837890625
-0.04058837890625
-0.0408935546875
-0.03997802734375
-0.03997802734375
-0.04058837890625
-0.0408935546875
-0.04058837890625
-0.0408935546875
-0.0408935546875
-0.04119873046875
-0.04058837890625
-0.0408935546875
-0.04058837890625
-0.04119873046875
-0.04058837890625
-0.0408935546875
-0.04119873046875
-0.0408935546875
-0.04119873046875
-0.04119873046875
-0.04150390625
-0.0408935546875
-0.04119873046875
-0.0408935546875
-0.04150390625
-0.04150390625
-0.04180908203125
-0.04119873046875
-0.04150390625
-0.04180908203125
-0.0421142578125
-0.04150390625
-0.04180908203125
-0.04180908203125
-0.04119873046875
-0.04241943359375
-0.0421142578125
-0.04180908203125
-0.04150390625
-0.04180908203125
-0.0421142578125
-0.0421142578125
-0.04180908203125
-0.0421142578125
-0.0421142578125
-0.04302978515625
-0.04241943359375
-0.0421142578125
-0.04241943359375
-0.042724609375
-0.04302978515625
-0.04241943359375
-0.042724609375
-0.0421142578125
-0.042724609375
-0.042724609375
-0.04241943359375
-0.04241943359375
-0.04302978515625
-0.04241943359375
-0.042724609375
-0.042724609375
-0.042724609375
-0.042724609375
-0.04302978515625
-0.0433349609375
-0.04302978515625
-0.04241943359375
-0.0433349609375
-0.042724609375
-0.04302978515625
-0.04302978515625
-0.042724609375
-0.04302978515625
-0.04302978515625
-0.04302978515625
-0.0433349609375
-0.04364013671875
-0.04302978515625
-0.04364013671875
-0.0439453125
-0.04302978515625
-0.04364013671875
-0.042724609375
-0.04302978515625
-0.0439453125
-0.0433349609375
-0.04364013671875
-0.04425048828125
-0.0433349609375
-0.04302978515625
-0.04425048828125
-0.0433349609375
-0.04364013671875
-0.04425048828125
-0.04364013671875
-0.0433349609375
-0.04425048828125
-0.0439453125
-0.04425048828125
-0.0439453125
-0.0439453125
-0.04486083984375
-0.04425048828125
-0.0445556640625
-0.0439453125
-0.0439453125
-0.04425048828125
-0.0445556640625
-0.04486083984375
-0.0439453125
-0.04486083984375
-0.0439453125
-0.045166015625
-0.04547119140625
-0.04425048828125
-0.0439453125
-0.04425048828125
-0.04486083984375
-0.0445556640625
-0.04486083984375
-0.04425048828125
-0.04425048828125
-0.0439453125
-0.04547119140625
-0.045166015625
-0.04486083984375
-0.04425048828125
-0.045166015625
-0.04486083984375
-0.04547119140625
-0.0439453125
-0.045166015625
-0.04486083984375
-0.04547119140625
-0.04486083984375
-0.045166015625
-0.04486083984375
-0.045166015625
-0.0457763671875
-0.04547119140625
-0.04425048828125
-0.045166015625
-0.045166015625
-0.045166015625
-0.04547119140625
-0.0457763671875
-0.04486083984375
-0.0457763671875
-0.045166015625
-0.04608154296875
-0.04547119140625
-0.04608154296875
-0.04547119140625
-0.0457763671875
-0.04547119140625
-0.04608154296875
-0.0457763671875
-0.0457763671875
-0.0457763671875
-0.045166015625
-0.04547119140625
-0.0457763671875
-0.04547119140625
-0.04547119140625
-0.0457763671875
-0.04608154296875
-0.04547119140625
-0.0457763671875
-0.04608154296875
-0.0457763671875
-0.0457763671875
-0.0457763671875
-0.04638671875
-0.045166015625
-0.04608154296875
-0.045166015625
-0.0457763671875
-0.04608154296875
-0.04608154296875
-0.04547119140625
-0.04547119140625
-0.04547119140625
-0.04547119140625
-0.04547119140625
-0.04486083984375
-0.0457763671875
-0.04547119140625
-0.0457763671875
-0.04486083984375
-0.045166015625
-0.04425048828125
-0.04486083984375
-0.04425048828125
-0.04425048828125
-0.04486083984375
-0.04425048828125
-0.0439453125
-0.0439453125
-0.0433349609375
-0.04486083984375
-0.04302978515625
-0.04364013671875
-0.04364013671875
-0.0433349609375
-0.0433349609375
-0.04302978515625
-0.04302978515625
-0.04302978515625
-0.04302978515625
-0.042724609375
-0.04302978515625
-0.04241943359375
-0.042724609375
-0.04241943359375
-0.04241943359375
-0.04180908203125
-0.0421142578125
-0.04150390625
-0.04119873046875
-0.04150390625
-0.0408935546875
-0.04119873046875
-0.04058837890625
-0.040283203125
-0.03997802734375
-0.03997802734375
-0.0390625
-0.03997802734375
-0.0390625
-0.03814697265625
-0.03814697265625
-0.0384521484375
-0.037841796875
-0.0384521484375
-0.0372314453125
-0.03753662109375
-0.03692626953125
-0.03753662109375
-0.03692626953125
-0.03662109375
-0.0360107421875
-0.0360107421875
-0.035400390625
-0.0347900390625
-0.03387451171875
-0.03448486328125
-0.0335693359375
-0.03387451171875
-0.032958984375
-0.032958984375
-0.03265380859375
-0.0323486328125
-0.03143310546875
-0.03204345703125
-0.03173828125
-0.03143310546875
-0.03021240234375
-0.030517578125
-0.0311279296875
-0.0299072265625
-0.0286865234375
-0.0286865234375
-0.0286865234375
-0.02777099609375
-0.02838134765625
-0.02685546875
-0.02777099609375
-0.02716064453125
-0.02655029296875
-0.02593994140625
-0.02655029296875
-0.02593994140625
-0.02532958984375
-0.0250244140625
-0.0250244140625
-0.0250244140625
-0.0244140625
-0.02349853515625
-0.02349853515625
-0.023193359375
-0.02288818359375
-0.02166748046875
-0.02197265625
-0.02105712890625
-0.02105712890625
-0.020751953125
-0.01953125
-0.0201416015625
-0.01953125
-0.01922607421875
-0.01861572265625
-0.0189208984375
-0.01861572265625
-0.018310546875
-0.01739501953125
-0.0177001953125
-0.01739501953125
-0.0164794921875
-0.015869140625
-0.01678466796875
-0.01556396484375
-0.01556396484375
-0.0152587890625
-0.0152587890625
-0.015869140625
-0.01495361328125
-0.0140380859375
-0.01373291015625
-0.01312255859375
-0.01373291015625
-0.01190185546875
-0.01251220703125
-0.01129150390625
-0.01220703125
-0.01190185546875
-0.0115966796875
-0.01068115234375
-0.01068115234375
-0.01068115234375
-0.0103759765625
-0.009765625
-0.009765625
-0.00946044921875
-0.00885009765625
-0.0079345703125
-0.00885009765625
-0.008544921875
-0.00762939453125
-0.00732421875
-0.00701904296875
-0.0067138671875
-0.00640869140625
-0.00701904296875
-0.00640869140625
-0.006103515625
-0.0054931640625
-0.006103515625
-0.00579833984375
-0.0048828125
-0.0048828125
-0.0054931640625
-0.0054931640625
-0.0042724609375
-0.00396728515625
-0.00396728515625
-0.003662109375
-0.00335693359375
-0.00335693359375
-0.00274658203125
-0.003662109375
-0.00274658203125
-0.00244140625
-0.0018310546875
-0.00213623046875
-0.00152587890625
-0.00213623046875
-0.001220703125
-0.001220703125
-0.001220703125
-0.00091552734375
0
0
0
0.0006103515625
0.0006103515625
0.00030517578125
0.0006103515625
0.00152587890625
0.0006103515625
0.00091552734375
0.0006103515625
0.0018310546875
0.00091552734375
0.00213623046875
0.00152587890625
0.00213623046875
0.00244140625
0.00244140625
0.00244140625
0.00213623046875
0.00244140625
0.0030517578125
0.00335693359375
0.003662109375
0.0042724609375
0.0030517578125
0.00335693359375
0.003662109375
0.0042724609375
0.003662109375
0.0048828125
0.003662109375
0.0042724609375
0.0042724609375
0.0048828125
0.00457763671875
0.00518798828125
0.0048828125
0.00518798828125
0.006103515625
0.0054931640625
0.0054931640625
0.00518798828125
0.006103515625
0.0054931640625
0.0054931640625
0.00579833984375
0.006103515625
0.00701904296875
0.0054931640625
0.00640869140625
0.00579833984375
0.0067138671875
0.0067138671875
0.00732421875
0.00701904296875
0.0067138671875
0.00640869140625
0.0067138671875
0.00732421875
0.008544921875
0.00732421875
0.00762939453125
0.00732421875
0.00762939453125
0.00762939453125
0.0079345703125
0.00823974609375
0.00701904296875
0.00762939453125
0.0079345703125
0.00823974609375
0.00823974609375
0.0091552734375
0.0079345703125
0.008544921875
0.0091552734375
0.00885009765625
0.0091552734375
0.009765625
0.00885009765625
0.00885009765625
0.0091552734375
0.0091552734375
0.01007080078125
0.00762939453125
0.0091552734375
0.009765625
0.00946044921875
0.0091552734375
0.00946044921875
0.00885009765625
0.0091552734375
0.00946044921875
0.008544921875
0.00946044921875
0.00885009765625
0.00946044921875
0.0091552734375
0.008544921875
0.008544921875
0.0091552734375
0.00946044921875
0.01007080078125
0.00885009765625
0.00885009765625
0.00885009765625
0.0091552734375
0.00946044921875
0.0091552734375
0.01007080078125
0.0091552734375
0.00885009765625
0.00885009765625
0.00885009765625
0.0091552734375
0.00946044921875
0.0091552734375
0.00885009765625
0.00946044921875
0.0091552734375
0.00946044921875
0.008544921875
0.00946044921875
0.00885009765625
0.0091552734375
0.00885009765625
0.0091552734375
0.00885009765625
0.008544921875
0.0091552734375
0.00885009765625
0.00885009765625
0.008544921875
0.009765625
0.008544921875
0.00885009765625
0.00885009765625
0.00885009765625
0.0079345703125
0.008544921875
0.00885009765625
0.008544921875
0.00946044921875
0.0091552734375
0.00885009765625
0.008544921875
0.0091552734375
0.00823974609375
0.00885009765625
0.00823974609375
0.00946044921875
0.008544921875
0.00823974609375
0.0079345703125
0.0079345703125
0.008544921875
0.00762939453125
0.00762939453125
0.00701904296875
0.00762939453125
0.0079345703125
0.00732421875
0.008544921875
0.00701904296875
0.00732421875
0.00732421875
0.0079345703125
0.00732421875
0.0067138671875
0.00701904296875
0.0067138671875
0.00701904296875
0.00732421875
0.00640869140625
0.00701904296875
0.0067138671875
0.00701904296875
0.0067138671875
0.00640869140625
0.00701904296875
0.00640869140625
0.00701904296875
0.0067138671875
0.0067138671875
0.006103515625
0.00640869140625
0.00640869140625
0.006103515625
0.00640869140625
0.0054931640625
0.0067138671875
0.00579833984375
0.00579833984375
0.0067138671875
0.00579833984375
0.0054931640625
0.0048828125
0.00579833984375
0.0054931640625
0.00579833984375
0.00579833984375
0.006103515625
0.0054931640625
0.00518798828125
0.00518798828125
0.00579833984375
0.00518798828125
0.0042724609375
0.0042724609375
0.0048828125
0.0048828125
0.00579833984375
0.0048828125
0.0042724609375
0.0048828125
0.0048828125
0.00457763671875
0.00457763671875
0.0042724609375
0.00457763671875
0.003662109375
0.003662109375
0.003662109375
0.003662109375
0.003662109375
0.0048828125
0.00396728515625
0.003662109375
0.003662109375
0.0042724609375
0.00335693359375
0.003662109375
0.00335693359375
0.003662109375
0.00335693359375
0.003662109375
0.0030517578125
0.0030517578125
0.0030517578125
0.00335693359375
0.00335693359375
0.003662109375
0.0030517578125
0.00274658203125
0.00213623046875
0.00396728515625
0.00335693359375
0.0030517578125
0.00274658203125
0.00244140625
0.00244140625
0.00274658203125
0.00244140625
0.00274658203125
0.00213623046875
0.00244140625
0.00213623046875
0.00213623046875
0.00213623046875
0.00213623046875
0.00244140625
0.00213623046875
0.00213623046875
0.00152587890625
0.0018310546875
0.00213623046875
0.00274658203125
0.0018310546875
0.00213623046875
0.00152587890625
0.001220703125
0.00213623046875
0.00152587890625
0.00213623046875
0.00152587890625
0.0018310546875
0.00091552734375
0.0018310546875
0.00152587890625
0.0018310546875
0.00091552734375
0.00091552734375
0.001220703125
0.00152587890625
0.00152587890625
0.00030517578125
0
0
0.0006103515625
0.0006103515625
0.0006103515625
0.001220703125
0.0006103515625
0.0006103515625
0
0
0.0006103515625
0.00030517578125
0.0006103515625
0
-0.00030517578125
0.00030517578125
0.00030517578125
0.0006103515625
0
0.00030517578125
0
-0.00030517578125
0
0.0006103515625
-0.0006103515625
0
-0.0006103515625
-0.00030517578125
-0.00091552734375
-0.00091552734375
0
-0.00152587890625
-0.00030517578125
-0.0006103515625
-0.001220703125
-0.0006103515625
-0.00091552734375
0
-0.00091552734375
-0.0006103515625
-0.0006103515625
-0.00091552734375
-0.0006103515625
-0.001220703125
-0.00213623046875
-0.00091552734375
-0.00213623046875
-0.00091552734375
-0.00213623046875
-0.001220703125
-0.00274658203125
-0.0018310546875
-0.00213623046875
-0.0018310546875
-0.00213623046875
-0.00213623046875
-0.0018310546875
-0.00274658203125
-0.00213623046875
-0.00244140625
-0.00213623046875
-0.00335693359375
-0.00274658203125
-0.00274658203125
-0.00244140625
-0.00274658203125
-0.0030517578125
-0.00244140625
-0.00274658203125
-0.0030517578125
-0.00213623046875
-0.00274658203125
-0.0030517578125
-0.003662109375
-0.0030517578125
-0.00274658203125
-0.00335693359375
-0.00396728515625
-0.00396728515625
-0.003662109375
-0.003662109375
-0.003662109375
-0.003662109375
-0.003662109375
-0.0042724609375
-0.0042724609375
-0.003662109375
-0.00396728515625
-0.003662109375
-0.00396728515625
-0.0042724609375
-0.0048828125
-0.00518798828125
-0.0042724609375
-0.0042724609375
-0.0042724609375
-0.0048828125
-0.00457763671875
-0.0042724609375
-0.00518798828125
-0.0048828125
-0.00518798828125
-0.00579833984375
-0.0054931640625
-0.0054931640625
-0.0054931640625
-0.00579833984375
-0.006103515625
-0.0054931640625
-0.00579833984375
-0.00579833984375
-0.006103515625
-0.006103515625
-0.00640869140625
-0.00640869140625
-0.00640869140625
-0.006103515625
-0.0067138671875
-0.00701904296875
-0.0067138671875
-0.0067138671875
-0.00701904296875
-0.006103515625
-0.00732421875
-0.0067138671875
-0.00762939453125
-0.0067138671875
-0.00732421875
-0.00732421875
-0.0067138671875
-0.0079345703125
-0.00762939453125
-0.00823974609375
-0.00701904296875
-0.0079345703125
-0.0079345703125
-0.00762939453125
-0.008544921875
-0.00762939453125
-0.008544921875
-0.00823974609375
-0.008544921875
-0.00823974609375
-0.008544921875
-0.008544921875
-0.00823974609375
-0.00823974609375
-0.00946044921875
-0.0091552734375
-0.00885009765625
-0.0091552734375
-0.009765625
-0.00885009765625
-0.0091552734375
-0.00946044921875
-0.0091552734375
-0.0091552734375
-0.009765625
-0.009765625
-0.009765625
-0.009765625
-0.01007080078125
-0.0103759765625
-0.009765625
-0.01068115234375
-0.010986328125
-0.0103759765625
-0.01129150390625
-0.0103759765625
-0.0103759765625
-0.0103759765625
-0.01068115234375
-0.01129150390625
-0.01068115234375
-0.010986328125
-0.01190185546875
-0.010986328125
-0.01190185546875
-0.0103759765625
-0.01129150390625
-0.01190185546875
-0.01190185546875
-0.0115966796875
-0.0115966796875
-0.01129150390625
-0.0115966796875
-0.01129150390625
-0.01190185546875
-0.01251220703125
-0.0115966796875
-0.0115966796875
-0.01251220703125
-0.01220703125
-0.01190185546875
-0.01220703125
-0.01251220703125
-0.013427734375
-0.013427734375
-0.013427734375
-0.0128173828125
-0.01312255859375
-0.01251220703125
-0.0128173828125
-0.0128173828125
-0.01373291015625
-0.01373291015625
-0.01312255859375
-0.01373291015625
-0.0128173828125
-0.01373291015625
-0.01434326171875
-0.013427734375
-0.013427734375
-0.01434326171875
-0.0140380859375
-0.01434326171875
-0.01373291015625
-0.0146484375
-0.01434326171875
-0.0146484375
-0.01434326171875
-0.01434326171875
-0.01434326171875
-0.0152587890625
-0.01434326171875
-0.0140380859375
-0.01434326171875
-0.0152587890625
-0.01556396484375
-0.0152587890625
-0.0152587890625
-0.01556396484375
-0.01556396484375
-0.0152587890625
-0.01556396484375
-0.015869140625
-0.015869140625
-0.0164794921875
-0.015869140625
-0.0164794921875
-0.01617431640625
-0.01617431640625
-0.015869140625
-0.01617431640625
-0.01708984375
-0.01617431640625
-0.0164794921875
-0.01739501953125
-0.01617431640625
-0.01678466796875
-0.01678466796875
-0.01739501953125
-0.015869140625
-0.01708984375
-0.0164794921875
-0.01739501953125
-0.01739501953125
-0.01739501953125
-0.01739501953125
-0.01678466796875
-0.0177001953125
-0.01739501953125
-0.01800537109375
-0.01708984375
-0.01739501953125
-0.01708984375
-0.01708984375
-0.0177001953125
-0.0177001953125
-0.01800537109375
-0.01800537109375
-0.0177001953125
-0.018310546875
-0.01800537109375
-0.0189208984375
-0.01800537109375
-0.0189208984375
-0.018310546875
-0.01983642578125
-0.0189208984375
-0.018310546875
-0.0189208984375
-0.01861572265625
-0.01953125
-0.01953125
-0.01861572265625
-0.0189208984375
-0.01922607421875
-0.01922607421875
-0.01953125
-0.01922607421875
-0.01983642578125
-0.01953125
-0.0201416015625
-0.01922607421875
-0.0201416015625
-0.01953125
-0.01983642578125
-0.01983642578125
-0.02044677734375
-0.0201416015625
-0.0201416015625
-0.0201416015625
-0.020751953125
-0.0201416015625
-0.02044677734375
-0.0201416015625
-0.02044677734375
-0.02044677734375
-0.02044677734375
-0.02105712890625
-0.02105712890625
-0.02044677734375
-0.020751953125
-0.020751953125
-0.02197265625
-0.02105712890625
-0.02105712890625
-0.0213623046875
-0.02166748046875
-0.02166748046875
-0.0213623046875
-0.0213623046875
-0.02197265625
-0.02166748046875
-0.02166748046875
-0.0213623046875
-0.02166748046875
-0.02197265625
-0.02227783203125
-0.02166748046875
-0.02197265625
-0.0213623046875
-0.0225830078125
-0.0225830078125
-0.02288818359375
-0.02166748046875
-0.02227783203125
-0.0225830078125
-0.0225830078125
-0.023193359375
-0.02288818359375
-0.02227783203125
-0.02197265625
-0.0225830078125
-0.02288818359375
-0.0225830078125
-0.02349853515625
-0.02288818359375
-0.023193359375
-0.02288818359375
-0.02227783203125
-0.023193359375
-0.023193359375
-0.0238037109375
-0.02410888671875
-0.02349853515625
-0.023193359375
-0.02410888671875
-0.02349853515625
-0.02471923828125
-0.02410888671875
-0.02410888671875
-0.02410888671875
-0.0238037109375
-0.0244140625
-0.0238037109375
-0.0250244140625
-0.0244140625
-0.02471923828125
-0.0244140625
-0.02471923828125
-0.02532958984375
-0.02532958984375
-0.02410888671875
-0.02471923828125
-0.0244140625
-0.02471923828125
-0.02471923828125
-0.02532958984375
-0.02532958984375
-0.02532958984375
-0.02532958984375
-0.02532958984375
-0.025634765625
-0.0244140625
-0.025634765625
-0.02532958984375
-0.0250244140625
-0.025634765625
-0.02471923828125
-0.025634765625
-0.02532958984375
-0.0250244140625
-0.0250244140625
-0.02532958984375
-0.0262451171875
-0.025634765625
-0.02593994140625
-0.02532958984375
-0.0262451171875
-0.0262451171875
-0.02593994140625
-0.02655029296875
-0.025634765625
-0.0262451171875
-0.02593994140625
-0.02685546875
-0.02593994140625
-0.02685546875
-0.0262451171875
-0.02655029296875
-0.02685546875
-0.02655029296875
-0.02685546875
-0.02716064453125
-0.02716064453125
-0.02655029296875
-0.02593994140625
-0.02777099609375
-0.02716064453125
-0.02716064453125
-0.02716064453125
-0.02777099609375
-0.0274658203125
-0.0274658203125
-0.02716064453125
-0.02777099609375
-0.0274658203125
-0.02777099609375
-0.02777099609375
-0.028076171875
-0.02716064453125
-0.0274658203125
-0.0274658203125
-0.0286865234375
-0.028076171875
-0.02838134765625
-0.02777099609375
-0.0274658203125
-0.02777099609375
-0.0274658203125
-0.02838134765625
-0.0286865234375
-0.02777099609375
-0.02899169921875
-0.029296875
-0.02899169921875
-0.028076171875
-0.028076171875
-0.02899169921875
-0.02838134765625
-0.02899169921875
-0.0286865234375
-0.0286865234375
-0.02899169921875
-0.02838134765625
-0.02899169921875
-0.0286865234375
-0.029296875
-0.0286865234375
-0.02960205078125
-0.02899169921875
-0.0286865234375
-0.0286865234375
-0.03021240234375
-0.02960205078125
-0.0299072265625
-0.029296875
-0.02960205078125
-0.0299072265625
-0.029296875
-0.03021240234375
-0.0299072265625
-0.02899169921875
-0.0299072265625
-0.0299072265625
-0.03082275390625
-0.0299072265625
-0.030517578125
-0.0299072265625
-0.03021240234375
-0.03082275390625
-0.030517578125
-0.03021240234375
-0.02960205078125
-0.03021240234375
-0.030517578125
-0.0311279296875
-0.03021240234375
-0.03082275390625
-0.03021240234375
-0.030517578125
-0.03082275390625
-0.0299072265625
-0.030517578125
-0.030517578125
-0.030517578125
-0.03143310546875
-0.03021240234375
-0.0311279296875
-0.03082275390625
-0.03082275390625
-0.03082275390625
-0.030517578125
-0.030517578125
-0.0311279296875
-0.03143310546875
-0.03143310546875
-0.03143310546875
-0.030517578125
-0.030517578125
-0.03204345703125
-0.03082275390625
-0.03082275390625
-0.030517578125
-0.03143310546875
-0.030517578125
-0.03143310546875
-0.030517578125
-0.03173828125
-0.03143310546875
-0.03082275390625
-0.03173828125
-0.03143310546875
-0.03204345703125
-0.03173828125
-0.03173828125
-0.03173828125
-0.03173828125
-0.03204345703125
-0.03173828125
-0.0323486328125
-0.03173828125
-0.03204345703125
-0.03143310546875
-0.03173828125
-0.0323486328125
-0.03204345703125
-0.0323486328125
-0.03204345703125
-0.032958984375
-0.03173828125
-0.0323486328125
-0.03204345703125
-0.0323486328125
-0.03204345703125
-0.03173828125
-0.03143310546875
-0.0323486328125
-0.032958984375
-0.0323486328125
-0.03204345703125
-0.03204345703125
-0.03265380859375
-0.03265380859375
-0.0323486328125
-0.03326416015625
-0.03173828125
-0.03326416015625
-0.0323486328125
-0.03265380859375
-0.03265380859375
-0.03173828125
-0.03265380859375
-0.0323486328125
-0.032958984375
-0.0323486328125
-0.03265380859375
-0.0323486328125
-0.03265380859375
-0.03265380859375
-0.03265380859375
-0.03326416015625
-0.03204345703125
-0.03326416015625
-0.032958984375
-0.03265380859375
-0.032958984375
-0.0335693359375
-0.03326416015625
-0.0323486328125
-0.03326416015625
-0.032958984375
-0.0341796875
-0.0335693359375
-0.03326416015625
-0.0335693359375
-0.03326416015625
-0.0335693359375
-0.032958984375
-0.03326416015625
-0.0335693359375
-0.0335693359375
-0.0335693359375
-0.03326416015625
-0.03387451171875
-0.0341796875
-0.03326416015625
-0.0335693359375
-0.032958984375
-0.03448486328125
-0.0341796875
-0.0341796875
-0.03326416015625
-0.032958984375
-0.0341796875
-0.0335693359375
-0.03448486328125
-0.0335693359375
-0.03448486328125
-0.03387451171875
-0.0335693359375
-0.03387451171875
-0.03387451171875
-0.0341796875
-0.03387451171875
-0.03387451171875
-0.03326416015625
-0.03448486328125
-0.03387451171875
-0.0341796875
-0.0341796875
-0.0335693359375
-0.03387451171875
-0.0341796875
-0.03448486328125
-0.0341796875
-0.03326416015625
-0.03448486328125
-0.03326416015625
-0.03387451171875
-0.03387451171875
-0.0335693359375
-0.0335693359375
-0.03387451171875
-0.0341796875
-0.0335693359375
-0.0335693359375
-0.03326416015625
-0.03387451171875
-0.03326416015625
-0.03448486328125
-0.0341796875
-0.032958984375
-0.0335693359375
-0.032958984375
-0.03448486328125
-0.03326416015625
-0.0335693359375
-0.032958984375
-0.032958984375
-0.03326416015625
-0.032958984375
-0.0323486328125
-0.032958984375
-0.03326416015625
-0.03265380859375
-0.03204345703125
-0.0323486328125
-0.03204345703125
-0.0323486328125
-0.03143310546875
-0.03173828125
-0.0311279296875
-0.03143310546875
-0.03143310546875
-0.03204345703125
-0.03082275390625
-0.030517578125
-0.030517578125
-0.03021240234375
-0.030517578125
-0.0299072265625
-0.02960205078125
-0.029296875
-0.0286865234375
-0.02838134765625
-0.0286865234375
-0.0286865234375
-0.0274658203125
-0.02777099609375
-0.02777099609375
-0.02716064453125
-0.0274658203125
-0.02655029296875
-0.02716064453125
-0.025634765625
-0.02593994140625
-0.025634765625
-0.0262451171875
-0.025634765625
-0.0244140625
-0.02532958984375
-0.02410888671875
-0.02349853515625
-0.02349853515625
-0.0238037109375
-0.023193359375
-0.0225830078125
-0.02227783203125
-0.0225830078125
-0.02227783203125
-0.02166748046875
-0.0213623046875
-0.0201416015625
-0.0201416015625
-0.0201416015625
-0.01953125
-0.01922607421875
-0.01922607421875
-0.01861572265625
-0.018310546875
-0.0177001953125
-0.01861572265625
-0.01708984375
-0.01739501953125
-0.0164794921875
-0.01617431640625
-0.0152587890625
-0.015869140625
-0.01495361328125
-0.0146484375
-0.0140380859375
-0.013427734375
-0.01312255859375
-0.01312255859375
-0.01251220703125
-0.0115966796875
-0.01129150390625
-0.0115966796875
-0.010986328125
-0.0103759765625
-0.009765625
-0.00946044921875
-0.0091552734375
-0.009765625
-0.00762939453125
-0.0079345703125
-0.00732421875
-0.00732421875
-0.00640869140625
-0.0067138671875
-0.0054931640625
-0.0054931640625
-0.0054931640625
-0.00457763671875
-0.0042724609375
-0.00457763671875
-0.0030517578125
-0.00335693359375
-0.00274658203125
-0.00213623046875
-0.00213623046875
-0.00152587890625
-0.001220703125
-0.00030517578125
0.0006103515625
0
0.00091552734375
0.00030517578125
0.0018310546875
0.001220703125
0.0018310546875
0.0018310546875
0.00274658203125
0.00274658203125
0.0030517578125
0.00396728515625
0.00457763671875
0.00457763671875
0.00518798828125
0.0048828125
0.00579833984375
0.00579833984375
0.00701904296875
0.006103515625
0.00732421875
0.0067138671875
0.0079345703125
0.00762939453125
0.00885009765625
0.0091552734375
0.00885009765625
0.01007080078125
0.008544921875
0.0103759765625
0.0103759765625
0.010986328125
0.010986328125
0.01129150390625
0.0115966796875
0.01190185546875
0.01251220703125
0.0128173828125
0.01373291015625
0.01373291015625
0.0140380859375
0.0146484375
0.01434326171875
0.0140380859375
0.015869140625
0.01495361328125
0.0152587890625
0.0152587890625
0.01678466796875
0.01708984375
0.01678466796875
0.01739501953125
0.0177001953125
0.018310546875
0.018310546875
0.018310546875
0.01800537109375
0.0189208984375
0.01922607421875
0.01922607421875
0.01983642578125
0.01922607421875
0.020751953125
0.020751953125
0.02044677734375
0.02197265625
0.02044677734375
0.02166748046875
0.02166748046875
0.02166748046875
0.02227783203125
0.02166748046875
0.023193359375
0.02227783203125
0.02349853515625
0.0238037109375
0.02349853515625
0.023193359375
0.0238037109375
0.02410888671875
0.02471923828125
0.02410888671875
0.02471923828125
0.025634765625
0.0250244140625
0.02593994140625
0.02593994140625
0.02655029296875
0.0262451171875
0.02655029296875
0.02655029296875
0.0274658203125
0.02655029296875
0.02716064453125
0.02777099609375
0.02838134765625
0.02838134765625
0.02777099609375
0.02838134765625
0.02899169921875
0.02960205078125
0.029296875
0.029296875
0.03021240234375
0.02899169921875
0.03021240234375
0.0299072265625
0.030517578125
0.03082275390625
0.03021240234375
0.03082275390625
0.0311279296875
0.03143310546875
0.03143310546875
0.0323486328125
0.0311279296875
0.03204345703125
0.03204345703125
0.03204345703125
0.03265380859375
0.032958984375
0.03326416015625
0.032958984375
0.032958984375
0.03326416015625
0.0335693359375
0.032958984375
0.0335693359375
0.0341796875
0.0341796875
0.0341796875
0.0335693359375
0.03509521484375
0.03448486328125
0.03509521484375
0.03448486328125
0.0347900390625
0.03509521484375
0.035400390625
0.03570556640625
0.03570556640625
0.03631591796875
0.03631591796875
0.0360107421875
0.03570556640625
0.03631591796875
0.0372314453125
0.0360107421875
0.0372314453125
0.03662109375
0.0372314453125
0.0372314453125
0.03753662109375
0.0372314453125
0.03753662109375
0.0372314453125
0.03692626953125
0.037841796875
0.0372314453125
0.0384521484375
0.03692626953125
0.03814697265625
0.0384521484375
0.0390625
0.03814697265625
0.03814697265625
0.03875732421875
0.03875732421875
0.0390625
0.03936767578125
0.03814697265625
0.03936767578125
0.03936767578125
0.03875732421875
0.03875732421875
0.03936767578125
0.03936767578125
0.03997802734375
0.0396728515625
0.03997802734375
0.03936767578125
0.03936767578125
0.03997802734375
0.03997802734375
0.0408935546875
0.03936767578125
0.03997802734375
0.040283203125
0.040283203125
0.040283203125
0.04058837890625
0.040283203125
0.03997802734375
0.0396728515625
0.03997802734375
0.040283203125
0.040283203125
0.04058837890625
0.0396728515625
0.04119873046875
0.0396728515625
0.0408935546875
0.03997802734375
0.0396728515625
0.03997802734375
0.040283203125
0.0396728515625
0.040283203125
0.03997802734375
0.03997802734375
0.04058837890625
0.040283203125
0.040283203125
0.040283203125
0.0408935546875
0.03997802734375
0.040283203125
0.04058837890625
0.040283203125
0.04119873046875
0.0396728515625
0.04058837890625
0.03997802734375
0.040283203125
0.03997802734375
0.04058837890625
0.03936767578125
0.03997802734375
0.04058837890625
0.03997802734375
0.03997802734375
0.03997802734375
0.03997802734375
0.04058837890625
0.04058837890625
0.0396728515625
0.03997802734375
0.0396728515625
0.0396728515625
0.03997802734375
0.040283203125
0.0384521484375
0.03997802734375
0.03936767578125
0.03997802734375
0.0390625
0.0396728515625
0.0390625
0.03936767578125
0.0396728515625
0.03936767578125
0.0390625
0.03814697265625
0.0390625
0.0384521484375
0.0390625
0.0384521484375
0.0390625
0.0384521484375
0.0390625
0.0384521484375
0.03875732421875
0.03814697265625
0.0384521484375
0.0384521484375
0.03753662109375
0.03814697265625
0.03875732421875
0.037841796875
0.037841796875
0.037841796875
0.03814697265625
0.0372314453125
0.03814697265625
0.0372314453125
0.037841796875
0.03753662109375
0.03814697265625
0.03753662109375
0.0372314453125
0.03753662109375
0.03692626953125
0.03692626953125
0.03692626953125
0.03692626953125
0.0372314453125
0.03662109375
0.03662109375
0.0372314453125
0.03692626953125
0.03662109375
0.03631591796875
0.03631591796875
0.03692626953125
0.03692626953125
0.0360107421875
0.03662109375
0.03692626953125
0.03662109375
0.03631591796875
0.03662109375
0.03692626953125
0.03692626953125
0.03570556640625
0.03662109375
0.0360107421875
0.03662109375
0.035400390625
0.035400390625
0.03509521484375
0.03570556640625
0.035400390625
0.03570556640625
0.035400390625
0.03570556640625
0.03509521484375
0.03570556640625
0.0347900390625
0.0360107421875
0.0347900390625
0.03448486328125
0.03448486328125
0.03448486328125
0.03448486328125
0.0341796875
0.03387451171875
0.0341796875
0.03448486328125
0.03387451171875
0.03448486328125
0.0335693359375
0.03387451171875
0.03387451171875
0.03387451171875
0.032958984375
0.03326416015625
0.0341796875
0.03326416015625
0.03387451171875
0.03387451171875
0.03326416015625
0.03265380859375
0.03326416015625
0.0323486328125
0.032958984375
0.03265380859375
0.03326416015625
0.03265380859375
0.03265380859375
0.0323486328125
0.0323486328125
0.03204345703125
0.03265380859375
0.03265380859375
0.0323486328125
0.03265380859375
0.0323486328125
0.03265380859375
0.03173828125
0.03204345703125
0.0311279296875
0.03204345703125
0.03143310546875
0.0323486328125
0.03173828125
0.03173828125
0.03143310546875
0.03173828125
0.03173828125
0.03082275390625
0.03173828125
0.03143310546875
0.030517578125
0.0311279296875
0.0311279296875
0.030517578125
0.030517578125
0.030517578125
0.030517578125
0.02960205078125
0.030517578125
0.03082275390625
0.0299072265625
0.0299072265625
0.03021240234375
0.03021240234375
0.03021240234375
0.02960205078125
0.029296875
0.029296875
0.02960205078125
0.0299072265625
0.02960205078125
0.02960205078125
0.02899169921875
0.0286865234375
0.029296875
0.02838134765625
0.02899169921875
0.0286865234375
0.029296875
0.02777099609375
0.02838134765625
0.0286865234375
0.02899169921875
0.028076171875
0.02838134765625
0.02838134765625
0.028076171875
0.0274658203125
0.028076171875
0.0274658203125
0.02777099609375
0.02716064453125
0.02685546875
0.02685546875
0.02716064453125
0.0274658203125
0.02685546875
0.02685546875
0.02655029296875
0.02685546875
0.02655029296875
0.0274658203125
0.02685546875
0.0262451171875
0.0262451171875
0.02532958984375
0.0262451171875
0.025634765625
0.02593994140625
0.025634765625
0.0250244140625
0.0250244140625
0.02532958984375
0.02593994140625
0.02532958984375
0.02532958984375
0.02471923828125
0.02471923828125
0.02471923828125
0.0244140625
0.02410888671875
0.02410888671875
0.0244140625
0.02471923828125
0.02410888671875
0.023193359375
0.02288818359375
0.02288818359375
0.023193359375
0.02349853515625
0.0238037109375
0.02349853515625
0.0225830078125
0.02227783203125
0.02288818359375
0.023193359375
0.023193359375
0.02227783203125
0.02197265625
0.02227783203125
0.02197265625
0.02227783203125
0.02227783203125
0.02197265625
0.0213623046875
0.02105712890625
0.0213623046875
0.02166748046875
0.020751953125
0.0213623046875
0.0213623046875
0.0213623046875
0.020751953125
0.020751953125
0.02044677734375
0.020751953125
0.02044677734375
0.01983642578125
0.01922607421875
0.0201416015625
0.01953125
0.01983642578125
0.01922607421875
0.0189208984375
0.0189208984375
0.0189208984375
0.01861572265625
0.018310546875
0.01861572265625
0.018310546875
0.018310546875
0.018310546875
0.01800537109375
0.01800537109375
0.0177001953125
0.0177001953125
0.01708984375
0.0177001953125
0.01708984375
0.01678466796875
0.01708984375
0.01708984375
0.01617431640625
0.01556396484375
0.01678466796875
0.01678466796875
0.0164794921875
0.01556396484375
0.015869140625
0.015869140625
0.015869140625
0.01556396484375
0.01556396484375
0.01556396484375
0.0152587890625
0.0140380859375
0.01495361328125
0.01495361328125
0.0146484375
0.01373291015625
0.01434326171875
0.013427734375
0.01373291015625
0.01373291015625
0.0140380859375
0.013427734375
0.01434326171875
0.01251220703125
0.013427734375
0.013427734375
0.01373291015625
0.01312255859375
0.01251220703125
0.0128173828125
0.0128173828125
0.013427734375
0.0115966796875
0.01251220703125
0.01190185546875
0.01190185546875
0.01220703125
0.0115966796875
0.01190185546875
0.0115966796875
0.01129150390625
0.01129150390625
0.01190185546875
0.01007080078125
0.0103759765625
0.01007080078125
0.009765625
0.01068115234375
0.0103759765625
0.01068115234375
0.01007080078125
0.00946044921875
0.009765625
0.00885009765625
0.0091552734375
0.0091552734375
0.0091552734375
0.0091552734375
0.00885009765625
0.008544921875
0.00823974609375
0.00885009765625
0.00823974609375
0.00823974609375
0.0079345703125
0.00701904296875
0.0079345703125
0.00732421875
0.0079345703125
0.00701904296875
0.00701904296875
0.00732421875
0.00701904296875
0.00732421875
0.006103515625
0.00640869140625
0.00640869140625
0.00701904296875
0.0054931640625
0.00640869140625
0.00640869140625
0.0067138671875
0.0054931640625
0.00579833984375
0.0054931640625
0.006103515625
0.00579833984375
0.00457763671875
0.0048828125
0.00518798828125
0.00457763671875
0.00518798828125
0.0042724609375
0.00457763671875
0.00396728515625
0.00457763671875
0.00335693359375
0.00335693359375
0.003662109375
0.00274658203125
0.003662109375
0.0030517578125
0.003662109375
0.00335693359375
0.0030517578125
0.00244140625
0.00274658203125
0.0018310546875
0.00244140625
0.00213623046875
0.00274658203125
0.0018310546875
0.00213623046875
0.001220703125
0.0018310546875
0.00213623046875
0.00213623046875
0.00152587890625
0.001220703125
0.00091552734375
0.00091552734375
0.00091552734375
0.001220703125
0.001220703125
0.001220703125
0.0006103515625
0.00030517578125
0.0006103515625
-0.00030517578125
-0.00091552734375
0.00030517578125
0.00030517578125
0
0
-0.00030517578125
-0.0006103515625
0
-0.00091552734375
-0.00091552734375
-0.0006103515625
-0.00091552734375
-0.0018310546875
-0.0018310546875
-0.001220703125
-0.00152587890625
-0.00213623046875
-0.0018310546875
-0.00213623046875
-0.00213623046875
-0.00213623046875
-0.00213623046875
-0.0018310546875
-0.00244140625
-0.00274658203125
-0.00213623046875
-0.00244140625
-0.00213623046875
-0.00274658203125
-0.00274658203125
-0.00244140625
-0.00396728515625
-0.003662109375
-0.00335693359375
-0.00396728515625
-0.003662109375
-0.0042724609375
-0.0042724609375
-0.00396728515625
-0.0042724609375
-0.003662109375
-0.00457763671875
-0.0042724609375
-0.00457763671875
-0.0048828125
-0.0042724609375
-0.0048828125
-0.0054931640625
-0.00518798828125
-0.0048828125
-0.00579833984375
-0.00579833984375
-0.0054931640625
-0.0054931640625
-0.0054931640625
-0.00640869140625
-0.006103515625
-0.00640869140625
-0.006103515625
-0.0067138671875
-0.00701904296875
-0.0067138671875
-0.00640869140625
-0.00640869140625
-0.00701904296875
-0.00640869140625
-0.0067138671875
-0.00732421875
-0.00732421875
-0.0067138671875
-0.00762939453125
-0.00762939453125
-0.0079345703125
-0.00732421875
-0.00762939453125
-0.00762939453125
-0.0079345703125
-0.00885009765625
-0.008544921875
-0.0079345703125
-0.00823974609375
-0.00823974609375
-0.00885009765625
-0.0091552734375
-0.008544921875
-0.00946044921875
-0.00946044921875
-0.00885009765625
-0.0091552734375
-0.0091552734375
-0.0091552734375
-0.009765625
-0.0091552734375
-0.0103759765625
-0.01068115234375
-0.00946044921875
-0.01007080078125
-0.00946044921875
-0.01007080078125
-0.009765625
-0.0103759765625
-0.009765625
-0.010986328125
-0.0103759765625
-0.01129150390625
-0.01068115234375
-0.01068115234375
-0.01129150390625
-0.01129150390625
-0.010986328125
-0.01129150390625
-0.01190185546875
-0.010986328125
-0.01190185546875
-0.0115966796875
-0.01220703125
-0.01129150390625
-0.01251220703125
-0.0115966796875
-0.01251220703125
-0.01190185546875
-0.01251220703125
-0.0128173828125
-0.013427734375
-0.0128173828125
-0.01312255859375
-0.01251220703125
-0.01220703125
-0.013427734375
-0.01251220703125
-0.01373291015625
-0.01312255859375
-0.01312255859375
-0.0128173828125
-0.01373291015625
-0.01434326171875
-0.01373291015625
-0.01434326171875
-0.01373291015625
-0.0140380859375
-0.0140380859375
-0.0140380859375
-0.0140380859375
-0.01373291015625
-0.013427734375
-0.01373291015625
-0.0140380859375
-0.01434326171875
-0.0146484375
-0.015869140625
-0.0146484375
-0.01495361328125
-0.01434326171875
-0.01556396484375
-0.0146484375
-0.01556396484375
-0.0152587890625
-0.015869140625
-0.015869140625
-0.015869140625
-0.01617431640625
-0.01617431640625
-0.0164794921875
-0.0164794921875
-0.01617431640625
-0.0152587890625
-0.0164794921875
-0.01678466796875
-0.01678466796875
-0.0164794921875
-0.0164794921875
-0.01678466796875
-0.0164794921875
-0.01739501953125
-0.01739501953125
-0.01708984375
-0.01678466796875
-0.01708984375
-0.0177001953125
-0.01739501953125
-0.01800537109375
-0.01739501953125
-0.01739501953125
-0.01739501953125
-0.018310546875
-0.0177001953125
-0.01861572265625
-0.01739501953125
-0.01861572265625
-0.0177001953125
-0.018310546875
-0.01800537109375
-0.01861572265625
-0.01922607421875
-0.01861572265625
-0.01922607421875
-0.01800537109375
-0.01861572265625
-0.01861572265625
-0.0189208984375
-0.018310546875
-0.01922607421875
-0.0189208984375
-0.01953125
-0.01953125
-0.0189208984375
-0.01953125
-0.01922607421875
-0.01953125
-0.0189208984375
-0.0201416015625
-0.01953125
-0.020751953125
-0.020751953125
-0.01983642578125
-0.0201416015625
-0.02105712890625
-0.0201416015625
-0.02044677734375
-0.020751953125
-0.020751953125
-0.02166748046875
-0.0213623046875
-0.020751953125
-0.02105712890625
-0.02105712890625
-0.02105712890625
-0.02105712890625
-0.02166748046875
-0.020751953125
-0.0213623046875
-0.02166748046875
-0.02166748046875
-0.02166748046875
-0.02166748046875
-0.02197265625
-0.02197265625
-0.0213623046875
-0.02166748046875
-0.02166748046875
-0.02227783203125
-0.02197265625
-0.02227783203125
-0.0225830078125
-0.02288818359375
-0.0225830078125
-0.02197265625
-0.02288818359375
-0.0225830078125
-0.0225830078125
-0.02288818359375
-0.02288818359375
-0.0225830078125
-0.0238037109375
-0.02288818359375
-0.02227783203125
-0.023193359375
-0.0225830078125
-0.02349853515625
-0.023193359375
-0.023193359375
-0.02410888671875
-0.02227783203125
-0.0225830078125
-0.023193359375
-0.02349853515625
-0.02349853515625
-0.0238037109375
-0.02471923828125
-0.0238037109375
-0.0238037109375
-0.0244140625
-0.02349853515625
-0.02410888671875
-0.0244140625
-0.0244140625
-0.0244140625
-0.0244140625
-0.02471923828125
-0.02471923828125
-0.02532958984375
-0.0250244140625
-0.0250244140625
-0.0250244140625
-0.0250244140625
-0.02532958984375
-0.0250244140625
-0.02532958984375
-0.0244140625
-0.025634765625
-0.025634765625
-0.025634765625
-0.02593994140625
-0.025634765625
-0.02532958984375
-0.025634765625
-0.02655029296875
-0.025634765625
-0.0262451171875
-0.02593994140625
-0.025634765625
-0.02593994140625
-0.02593994140625
-0.02593994140625
-0.02593994140625
-0.02685546875
-0.02655029296875
-0.02655029296875
-0.02655029296875
-0.0262451171875
-0.02593994140625
-0.0262451171875
-0.025634765625
-0.0262451171875
-0.02655029296875
-0.02685546875
-0.02655029296875
-0.02777099609375
-0.02716064453125
-0.02716064453125
-0.02716064453125
-0.02685546875
-0.02777099609375
-0.02655029296875
-0.02685546875
-0.0274658203125
-0.0274658203125
-0.02777099609375
-0.02685546875
-0.02777099609375
-0.0274658203125
-0.0274658203125
-0.028076171875
-0.02777099609375
-0.02685546875
-0.0274658203125
-0.02777099609375
-0.02777099609375
-0.02838134765625
-0.02838134765625
-0.0286865234375
-0.02838134765625
-0.02838134765625
-0.02899169921875
-0.02777099609375
-0.02899169921875
-0.02838134765625
-0.029296875
-0.02838134765625
-0.02899169921875
-0.02899169921875
-0.0286865234375
-0.0286865234375
-0.0286865234375
-0.029296875
-0.029296875
-0.02960205078125
-0.02899169921875
-0.029296875
-0.02899169921875
-0.02960205078125
-0.02899169921875
-0.0286865234375
-0.02899169921875
-0.029296875
-0.029296875
-0.0299072265625
-0.0299072265625
-0.0299072265625
-0.02960205078125
-0.0299072265625
-0.02960205078125
-0.030517578125
-0.0299072265625
-0.0299072265625
-0.030517578125
-0.03021240234375
-0.03021240234375
-0.03021240234375
-0.0299072265625
-0.03021240234375
-0.03021240234375
-0.03021240234375
-0.03021240234375
-0.030517578125
-0.03021240234375
-0.0299072265625
-0.0299072265625
-0.03021240234375
-0.02899169921875
-0.03082275390625
-0.03082275390625
-0.02960205078125
-0.030517578125
-0.030517578125
-0.03021240234375
-0.0299072265625
-0.03021240234375
-0.0299072265625
-0.0299072265625
-0.03082275390625
-0.03021240234375
-0.03021240234375
-0.0299072265625
-0.02899169921875
-0.0299072265625
-0.02899169921875
-0.0299072265625
-0.02899169921875
-0.029296875
-0.02899169921875
-0.02899169921875
-0.02899169921875
-0.028076171875
-0.02960205078125
-0.028076171875
-0.028076171875
-0.028076171875
-0.02777099609375
-0.0274658203125
-0.0274658203125
-0.02777099609375
-0.02685546875
-0.0274658203125
-0.02655029296875
-0.02593994140625
-0.02655029296875
-0.0262451171875
-0.02655029296875
-0.02532958984375
-0.025634765625
-0.0250244140625
-0.02532958984375
-0.0244140625
-0.02410888671875
-0.02410888671875
-0.02349853515625
-0.02349853515625
-0.02410888671875
-0.02288818359375
-0.02227783203125
-0.02197265625
-0.0225830078125
-0.02197265625
-0.02166748046875
-0.0213623046875
-0.02044677734375
-0.0201416015625
-0.01983642578125
-0.02044677734375
-0.0189208984375
-0.01953125
-0.01800537109375
-0.018310546875
-0.018310546875
-0.01800537109375
-0.01739501953125
-0.01678466796875
-0.01678466796875
-0.015869140625
-0.01617431640625
-0.01495361328125
-0.0146484375
-0.0146484375
-0.013427734375
-0.0140380859375
-0.01251220703125
-0.01312255859375
-0.01251220703125
-0.01220703125
-0.01129150390625
-0.01068115234375
-0.0103759765625
-0.00946044921875
-0.009765625
-0.00885009765625
-0.008544921875
-0.00823974609375
-0.0079345703125
-0.00762939453125
-0.006103515625
-0.0054931640625
-0.00579833984375
-0.00457763671875
-0.0042724609375
-0.00457763671875
-0.00396728515625
-0.0018310546875
-0.00244140625
-0.0018310546875
-0.00152587890625
-0.0006103515625
0.0006103515625
0.00030517578125
0.001220703125
0.001220703125
0.00213623046875
0.0030517578125
0.00213623046875
0.00335693359375
0.00335693359375
0.0042724609375
0.0048828125
0.00579833984375
0.00640869140625
0.006103515625
0.00732421875
0.00701904296875
0.008544921875
0.00823974609375
0.00823974609375
0.00885009765625
0.009765625
0.01068115234375
0.010986328125
0.0115966796875
0.01129150390625
0.01251220703125
0.01251220703125
0.0128173828125
0.01434326171875
0.0146484375
0.01556396484375
0.0152587890625
0.015869140625
0.01617431640625
0.01678466796875
0.0177001953125
0.0177001953125
0.01861572265625
0.018310546875
0.01922607421875
0.0189208984375
0.0213623046875
0.02105712890625
0.02166748046875
0.02227783203125
0.0213623046875
0.0225830078125
0.023193359375
0.02410888671875
0.02410888671875
0.02471923828125
0.02471923828125
0.02532958984375
0.0262451171875
0.02655029296875
0.02685546875
0.02655029296875
0.0274658203125
0.0286865234375
0.028076171875
0.02899169921875
0.02960205078125
0.029296875
0.030517578125
0.030517578125
0.03143310546875
0.03143310546875
0.03173828125
0.0323486328125
0.03265380859375
0.0335693359375
0.0335693359375
0.03387451171875
0.0347900390625
0.0341796875
0.03509521484375
0.035400390625
0.03570556640625
0.03631591796875
0.03692626953125
0.0372314453125
0.0372314453125
0.037841796875
0.0384521484375
0.0384521484375
0.03936767578125
0.0390625
0.03936767578125
0.03997802734375
0.03997802734375
0.0408935546875
0.04150390625
0.04119873046875
0.04180908203125
0.0421142578125
0.04180908203125
0.042724609375
0.042724609375
0.0439453125
0.0433349609375
0.04425048828125
0.04425048828125
0.04364013671875
0.04425048828125
0.0445556640625
0.0457763671875
0.04608154296875
0.0457763671875
0.0457763671875
0.04730224609375
0.04730224609375
0.04730224609375
0.047607421875
0.0482177734375
0.047607421875
0.04852294921875
0.0482177734375
0.04913330078125
0.04974365234375
0.04974365234375
0.050048828125
0.05035400390625
0.05126953125
0.05035400390625
0.05126953125
0.05126953125
0.0518798828125
0.0518798828125
0.05157470703125
0.05279541015625
0.0518798828125
0.0531005859375
0.052490234375
0.05401611328125
0.05340576171875
0.0543212890625
0.05401611328125
0.05401611328125
0.05462646484375
0.05401611328125
0.054931640625
0.05401611328125
0.054931640625
0.054931640625
0.05523681640625
0.05584716796875
0.05584716796875
0.05645751953125
0.0555419921875
0.05584716796875
0.05645751953125
0.05706787109375
0.0567626953125
0.05645751953125
0.05706787109375
0.0579833984375
0.05706787109375
0.0579833984375
0.0579833984375
0.0579833984375
0.0579833984375
0.0592041015625
0.05889892578125
0.05889892578125
0.05889892578125
0.05859375
0.05950927734375
0.05950927734375
0.05950927734375
0.0592041015625
0.05950927734375
0.059814453125
0.06103515625
0.059814453125
0.06072998046875
0.059814453125
0.0604248046875
0.06072998046875
0.06103515625
0.06103515625
0.06103515625
0.06134033203125
0.06072998046875
0.0616455078125
0.0616455078125
0.06134033203125
0.06195068359375
0.062255859375
0.06134033203125
0.06195068359375
0.06195068359375
0.06195068359375
0.06195068359375
0.062255859375
0.0616455078125
0.06195068359375
0.062255859375
0.06256103515625
0.06103515625
0.06195068359375
0.062255859375
0.06256103515625
0.0628662109375
0.062255859375
0.062255859375
0.06317138671875
0.06256103515625
0.06256103515625
0.062255859375
0.062255859375
0.06256103515625
0.06256103515625
0.06256103515625
0.062255859375
0.0628662109375
0.06256103515625
0.0628662109375
0.062255859375
0.062255859375
0.06256103515625
0.06195068359375
0.062255859375
0.062255859375
0.062255859375
0.06195068359375
0.0628662109375
0.06256103515625
0.06195068359375
0.06195068359375
0.062255859375
0.06256103515625
0.06256103515625
0.06256103515625
0.0616455078125
0.06256103515625
0.06195068359375
0.062255859375
0.062255859375
0.06195068359375
0.06195068359375
0.0616455078125
0.0616455078125
0.062255859375
0.06195068359375
0.0616455078125
0.0616455078125
0.06134033203125
0.06134033203125
0.0616455078125
0.0616455078125
0.0616455078125
0.06072998046875
0.06134033203125
0.06072998046875
0.06134033203125
0.06134033203125
0.0604248046875
0.06134033203125
0.0604248046875
0.059814453125
0.0604248046875
0.06103515625
0.05950927734375
0.06072998046875
0.06011962890625
0.05950927734375
0.059814453125
0.06011962890625
0.06011962890625
0.05950927734375
0.05889892578125
0.05950927734375
0.0592041015625
0.0592041015625
0.05889892578125
0.05889892578125
0.0592041015625
0.05859375
0.05828857421875
0.05828857421875
0.0579833984375
0.05767822265625
0.0579833984375
0.05828857421875
0.0579833984375
0.05859375
0.05767822265625
0.057373046875
0.057373046875
0.05706787109375
0.0579833984375
0.057373046875
0.0567626953125
0.05706787109375
0.05706787109375
0.05645751953125
0.05645751953125
0.05645751953125
0.05615234375
0.05645751953125
0.05615234375
0.05645751953125
0.0567626953125
0.05615234375
0.0555419921875
0.0555419921875
0.05523681640625
0.05645751953125
0.05523681640625
0.05615234375
0.05462646484375
0.05462646484375
0.05523681640625
0.05401611328125
0.054931640625
0.0537109375
0.05401611328125
0.05462646484375
0.0543212890625
0.05340576171875
0.05401611328125
0.05340576171875
0.05340576171875
0.052490234375
0.05340576171875
0.0531005859375
0.05340576171875
0.05279541015625
0.052490234375
0.05279541015625
0.052490234375
0.05279541015625
0.05218505859375
0.05279541015625
0.0518798828125
0.0518798828125
0.05218505859375
0.05126953125
0.05218505859375
0.05126953125
0.05126953125
0.05096435546875
0.05035400390625
0.05096435546875
0.05035400390625
0.05096435546875
0.05035400390625
0.05035400390625
0.0506591796875
0.05035400390625
0.05035400390625
0.0494384765625
0.04974365234375
0.04913330078125
0.0494384765625
0.04913330078125
0.0494384765625
0.04913330078125
0.04852294921875
0.04852294921875
0.048828125
0.048828125
0.04852294921875
0.04852294921875
0.04791259765625
0.047607421875
0.0482177734375
0.047607421875
0.0482177734375
0.0469970703125
0.0469970703125
0.04730224609375
0.0469970703125
0.0469970703125
0.0469970703125
0.045166015625
0.04638671875
0.04638671875
0.04638671875
0.04608154296875
0.0457763671875
0.04638671875
0.04547119140625
0.0457763671875
0.04486083984375
0.045166015625
0.045166015625
0.04486083984375
0.045166015625
0.0439453125
0.0445556640625
0.0445556640625
0.04364013671875
0.0439453125
0.04302978515625
0.04302978515625
0.0439453125
0.04302978515625
0.04302978515625
0.0421142578125
0.04302978515625
0.04241943359375
0.04241943359375
0.04180908203125
0.04241943359375
0.04150390625
0.04180908203125
0.04150390625
0.04119873046875
0.0421142578125
0.0408935546875
0.04119873046875
0.0408935546875
0.04119873046875
0.04119873046875
0.0408935546875
0.040283203125
0.03997802734375
0.0396728515625
0.03936767578125
0.0396728515625
0.040283203125
0.0390625
0.03936767578125
0.0390625
0.03936767578125
0.0396728515625
0.03814697265625
0.03814697265625
0.037841796875
0.037841796875
0.037841796875
0.037841796875
0.03753662109375
0.03753662109375
0.0372314453125
0.03692626953125
0.03662109375
0.03662109375
0.03631591796875
0.03570556640625
0.03662109375
0.0347900390625
0.03570556640625
0.03509521484375
0.035400390625
0.03509521484375
0.03509521484375
0.03509521484375
0.0341796875
0.03448486328125
0.0341796875
0.032958984375
0.03387451171875
0.0335693359375
0.03326416015625
0.03387451171875
0.03265380859375
0.032958984375
0.0323486328125
0.0323486328125
0.0323486328125
0.03265380859375
0.0323486328125
0.0311279296875
0.0311279296875
0.0311279296875
0.03173828125
0.030517578125
0.03082275390625
0.03021240234375
0.03082275390625
0.03082275390625
0.030517578125
0.030517578125
0.02960205078125
0.02960205078125
0.02899169921875
0.029296875
0.02838134765625
0.02838134765625
0.029296875
0.02777099609375
0.028076171875
0.02777099609375
0.02838134765625
0.028076171875
0.028076171875
0.0274658203125
0.02685546875
0.02685546875
0.02593994140625
0.02716064453125
0.02655029296875
0.02593994140625
0.0262451171875
0.025634765625
0.02532958984375
0.025634765625
0.0250244140625
0.02471923828125
0.02471923828125
0.0244140625
0.02410888671875
0.02410888671875
0.02288818359375
0.0238037109375
0.02288818359375
0.02288818359375
0.02288818359375
0.0225830078125
0.02197265625
0.0225830078125
0.02227783203125
0.02197265625
0.02166748046875
0.0213623046875
0.020751953125
0.02166748046875
0.02105712890625
0.02105712890625
0.0201416015625
0.02044677734375
0.0201416015625
0.01983642578125
0.01922607421875
0.0189208984375
0.01983642578125
0.01861572265625
0.0189208984375
0.018310546875
0.0189208984375
0.01861572265625
0.01800537109375
0.01708984375
0.01739501953125
0.01739501953125
0.01678466796875
0.01739501953125
0.01708984375
0.01739501953125
0.0164794921875
0.01678466796875
0.01617431640625
0.01556396484375
0.01708984375
0.01556396484375
0.015869140625
0.01434326171875
0.01495361328125
0.01495361328125
0.0146484375
0.0146484375
0.0140380859375
0.01373291015625
0.0140380859375
0.0140380859375
0.01373291015625
0.01312255859375
0.0128173828125
0.01251220703125
0.0128173828125
0.0115966796875
0.0115966796875
0.01129150390625
0.01129150390625
0.01190185546875
0.0115966796875
0.01129150390625
0.01068115234375
0.0103759765625
0.0091552734375
0.0103759765625
0.01007080078125
0.00946044921875
0.01007080078125
0.00885009765625
0.009765625
0.00885009765625
0.00885009765625
0.0079345703125
0.0079345703125
0.00823974609375
0.0079345703125
0.0079345703125
0.00701904296875
0.00701904296875
0.00762939453125
0.00701904296875
0.00579833984375
0.0079345703125
0.0067138671875
0.00640869140625
0.006103515625
0.00579833984375
0.00640869140625
0.00579833984375
0.0048828125
0.006103515625
0.00457763671875
0.00518798828125
0.003662109375
0.00396728515625
0.0042724609375
0.00396728515625
0.003662109375
0.00335693359375
0.0042724609375
0.00274658203125
0.00274658203125
0.0030517578125
0.00244140625
0.00274658203125
0.00244140625
0.00213623046875
0.00213623046875
0.00152587890625
0.0018310546875
0.00152587890625
0.00091552734375
0.0006103515625
0.001220703125
-0.0006103515625
0.00091552734375
0.00030517578125
-0.00030517578125
-0.00030517578125
0
-0.00091552734375
-0.00030517578125
-0.00030517578125
-0.00152587890625
-0.00091552734375
-0.00091552734375
-0.001220703125
-0.0018310546875
-0.001220703125
-0.00213623046875
-0.00213623046875
-0.00213623046875
-0.00244140625
-0.00213623046875
-0.00274658203125
-0.00335693359375
-0.00335693359375
-0.00335693359375
-0.00335693359375
-0.003662109375
-0.003662109375
-0.00457763671875
-0.0042724609375
-0.00457763671875
-0.00396728515625
-0.0048828125
-0.00457763671875
-0.00579833984375
-0.0048828125
-0.00579833984375
-0.00518798828125
-0.0054931640625
-0.00579833984375
-0.00579833984375
-0.006103515625
-0.00579833984375
-0.0054931640625
-0.006103515625
-0.00701904296875
-0.00701904296875
-0.00701904296875
-0.00732421875
-0.00732421875
-0.00732421875
-0.00762939453125
-0.00701904296875
-0.00732421875
-0.00762939453125
-0.00823974609375
-0.008544921875
-0.00823974609375
-0.00946044921875
-0.008544921875
-0.01007080078125
-0.00885009765625
-0.009765625
-0.01007080078125
-0.009765625
-0.009765625
-0.009765625
-0.01068115234375
-0.01007080078125
-0.0103759765625
-0.01129150390625
-0.0115966796875
-0.0115966796875
-0.010986328125
-0.010986328125
-0.010986328125
-0.01190185546875
-0.01220703125
-0.0115966796875
-0.01220703125
-0.01129150390625
-0.01190185546875
-0.01220703125
-0.01220703125
-0.0128173828125
-0.0128173828125
-0.01251220703125
-0.01251220703125
-0.01373291015625
-0.01373291015625
-0.0140380859375
-0.01373291015625
-0.01312255859375
-0.013427734375
-0.0140380859375
-0.01373291015625
-0.01434326171875
-0.0140380859375
-0.0146484375
-0.0146484375
-0.0146484375
-0.0152587890625
-0.01434326171875
-0.01495361328125
-0.015869140625
-0.01556396484375
-0.01556396484375
-0.01617431640625
-0.0152587890625
-0.015869140625
-0.01617431640625
-0.01617431640625
-0.01617431640625
-0.01617431640625
-0.01617431640625
-0.0164794921875
-0.01678466796875
-0.01708984375
-0.0177001953125
-0.01678466796875
-0.01708984375
-0.01708984375
-0.0177001953125
-0.01800537109375
-0.0177001953125
-0.01861572265625
-0.01861572265625
-0.018310546875
-0.01800537109375
-0.01861572265625
-0.01861572265625
-0.01922607421875
-0.0189208984375
-0.01861572265625
-0.01922607421875
-0.01953125
-0.0201416015625
-0.0189208984375
-0.0201416015625
-0.01983642578125
-0.01983642578125
-0.0201416015625
-0.02044677734375
-0.0201416015625
-0.0201416015625
-0.0201416015625
-0.02105712890625
-0.02044677734375
-0.02166748046875
-0.02105712890625
-0.0213623046875
-0.02166748046875
-0.02166748046875
-0.02105712890625
-0.02197265625
-0.0225830078125
-0.02197265625
-0.02197265625
-0.02227783203125
-0.0225830078125
-0.02197265625
-0.02227783203125
-0.0225830078125
-0.02166748046875
-0.02288818359375
-0.02288818359375
-0.023193359375
-0.0225830078125
-0.02288818359375
-0.0225830078125
-0.0238037109375
-0.0238037109375
-0.02410888671875
-0.02349853515625
-0.0225830078125
-0.02410888671875
-0.0244140625
-0.02410888671875
-0.02410888671875
-0.02410888671875
-0.02471923828125
-0.0244140625
-0.02532958984375
-0.0250244140625
-0.0250244140625
-0.02532958984375
-0.02532958984375
-0.02532958984375
-0.025634765625
-0.025634765625
-0.0250244140625
-0.0262451171875
-0.025634765625
-0.0262451171875
-0.02593994140625
-0.02655029296875
-0.02593994140625
-0.02685546875
-0.02685546875
-0.02685546875
-0.02716064453125
-0.02655029296875
-0.02716064453125
-0.02685546875
-0.0274658203125
-0.0274658203125
-0.028076171875
-0.02716064453125
-0.028076171875
-0.02777099609375
-0.02685546875
-0.028076171875
-0.0274658203125
-0.028076171875
-0.02777099609375
-0.02838134765625
-0.0286865234375
-0.0274658203125
-0.0286865234375
-0.0286865234375
-0.02899169921875
-0.0286865234375
-0.02838134765625
-0.0286865234375
-0.029296875
-0.02899169921875
-0.029296875
-0.0299072265625
-0.02899169921875
-0.029296875
-0.02899169921875
-0.02899169921875
-0.02960205078125
-0.029296875
-0.0299072265625
-0.029296875
-0.03082275390625
-0.03021240234375
-0.030517578125
-0.030517578125
-0.03143310546875
-0.0311279296875
-0.030517578125
-0.03082275390625
-0.03082275390625
-0.0311279296875
-0.0311279296875
-0.0311279296875
-0.03204345703125
-0.03143310546875
-0.03173828125
-0.03173828125
-0.03082275390625
-0.03173828125
-0.03173828125
-0.0323486328125
-0.03143310546875
-0.0323486328125
-0.0323486328125
-0.03204345703125
-0.03204345703125
-0.032958984375
-0.03265380859375
-0.03204345703125
-0.0323486328125
-0.03326416015625
-0.032958984375
-0.03265380859375
-0.03265380859375
-0.0335693359375
-0.03326416015625
-0.032958984375
-0.032958984375
-0.0323486328125
-0.032958984375
-0.0335693359375
-0.0335693359375
-0.03326416015625
-0.03387451171875
-0.03265380859375
-0.03387451171875
-0.0335693359375
-0.0341796875
-0.0347900390625
-0.032958984375
-0.0335693359375
-0.0335693359375
-0.03448486328125
-0.0347900390625
-0.0341796875
-0.0335693359375
-0.03387451171875
-0.0341796875
-0.03448486328125
-0.0341796875
-0.0347900390625
-0.03509521484375
-0.035400390625
-0.0347900390625
-0.03509521484375
-0.03387451171875
-0.03570556640625
-0.035400390625
-0.03570556640625
-0.03570556640625
-0.03509521484375
-0.035400390625
-0.03570556640625
-0.03509521484375
-0.03509521484375
-0.0360107421875
-0.03631591796875
-0.0360107421875
-0.035400390625
-0.03631591796875
-0.03631591796875
-0.03631591796875
-0.03662109375
-0.03570556640625
-0.03662109375
-0.03631591796875
-0.0360107421875
-0.03692626953125
-0.03692626953125
-0.03692626953125
-0.03692626953125
-0.03692626953125
-0.03692626953125
-0.0372314453125
-0.0372314453125
-0.03662109375
-0.03753662109375
-0.03692626953125
-0.0372314453125
-0.0372314453125
-0.0372314453125
-0.037841796875
-0.03692626953125
-0.03753662109375
-0.03753662109375
-0.037841796875
-0.0372314453125
-0.03753662109375
-0.03753662109375
-0.037841796875
-0.03753662109375
-0.03814697265625
-0.03814697265625
-0.037841796875
-0.03814697265625
-0.03814697265625
-0.03753662109375
-0.037841796875
-0.0384521484375
-0.037841796875
-0.03875732421875
-0.03875732421875
-0.0384521484375
-0.03875732421875
-0.03936767578125
-0.0384521484375
-0.03875732421875
-0.03936767578125
-0.0390625
-0.03936767578125
-0.03936767578125
-0.0390625
-0.0390625
-0.03936767578125
-0.0384521484375
-0.03936767578125
-0.03936767578125
-0.03997802734375
-0.0396728515625
-0.0396728515625
-0.03936767578125
-0.03997802734375
-0.0396728515625
-0.03997802734375
-0.04058837890625
-0.0396728515625
-0.0396728515625
-0.03936767578125
-0.03997802734375
-0.040283203125
-0.03936767578125
-0.0396728515625
-0.0396728515625
-0.03997802734375
-0.03997802734375
-0.0390625
-0.040283203125
-0.04058837890625
-0.03997802734375
-0.0396728515625
-0.03997802734375
-0.0396728515625
-0.03997802734375
-0.040283203125
-0.03936767578125
-0.04058837890625
-0.03997802734375
-0.0396728515625
-0.040283203125
-0.03936767578125
-0.040283203125
-0.03814697265625
-0.03936767578125
-0.0390625
-0.0390625
-0.03936767578125
-0.0384521484375
-0.0390625
-0.0384521484375
-0.0390625
-0.03875732421875
-0.0384521484375
-0.0384521484375
-0.03814697265625
-0.03875732421875
-0.03814697265625
-0.037841796875
-0.037841796875
-0.03814697265625
-0.0372314453125
-0.03662109375
-0.03692626953125
-0.03662109375
-0.03692626953125
-0.03662109375
-0.03631591796875
-0.0360107421875
-0.03509521484375
-0.03570556640625
-0.03570556640625
-0.03509521484375
-0.03509521484375
-0.0347900390625
-0.03387451171875
-0.0335693359375
-0.0347900390625
-0.03387451171875
-0.03326416015625
-0.03265380859375
-0.0323486328125
-0.03204345703125
-0.03173828125
-0.03143310546875
-0.03082275390625
-0.03143310546875
-0.03082275390625
-0.0299072265625
-0.029296875
-0.02899169921875
-0.029296875
-0.02838134765625
-0.02777099609375
-0.02777099609375
-0.02685546875
-0.0262451171875
-0.02593994140625
-0.0262451171875
-0.0250244140625
-0.0250244140625
-0.02471923828125
-0.02410888671875
-0.02349853515625
-0.02288818359375
-0.02227783203125
-0.02105712890625
-0.02166748046875
-0.020751953125
-0.02044677734375
-0.0201416015625
-0.01922607421875
-0.0189208984375
-0.01800537109375
-0.018310546875
-0.0177001953125
-0.01678466796875
-0.01708984375
-0.01556396484375
-0.0152587890625
-0.01495361328125
-0.0140380859375
-0.01373291015625
-0.01373291015625
-0.0128173828125
-0.01129150390625
-0.01068115234375
-0.01129150390625
-0.0103759765625
-0.009765625
-0.008544921875
-0.00823974609375
-0.00823974609375
-0.00732421875
-0.006103515625
-0.00640869140625
-0.00579833984375
-0.00457763671875
-0.0042724609375
-0.00396728515625
-0.00274658203125
-0.00274658203125
-0.0018310546875
-0.001220703125
-0.00091552734375
-0.00030517578125
0.001220703125
0.00091552734375
0.00152587890625
0.0018310546875
0.0030517578125
0.00335693359375
0.003662109375
0.0048828125
0.0048828125
0.00579833984375
0.0054931640625
0.00732421875
0.00701904296875
0.00762939453125
0.008544921875
0.00946044921875
0.009765625
0.0103759765625
0.01068115234375
0.01129150390625
0.0115966796875
0.01220703125
0.01312255859375
0.01312255859375
0.01434326171875
0.0140380859375
0.0152587890625
0.01617431640625
0.0164794921875
0.01678466796875
0.01708984375
0.018310546875
0.018310546875
0.01922607421875
0.01922607421875
0.01953125
0.01983642578125
0.020751953125
0.02197265625
0.02227783203125
0.02197265625
0.02227783203125
0.023193359375
0.0238037109375
0.0244140625
0.0250244140625
0.02471923828125
0.025634765625
0.02716064453125
0.02655029296875
0.02716064453125
0.0274658203125
0.02777099609375
0.02838134765625
0.029296875
0.02960205078125
0.0299072265625
0.0299072265625
0.030517578125
0.03173828125
0.0311279296875
0.03204345703125
0.03265380859375
0.03204345703125
0.032958984375
0.0341796875
0.03448486328125
0.03509521484375
0.03448486328125
0.03509521484375
0.035400390625
0.0360107421875
0.03570556640625
0.03692626953125
0.03692626953125
0.03753662109375
0.03814697265625
0.037841796875
0.0384521484375
0.03875732421875
0.0396728515625
0.03936767578125
0.03936767578125
0.03997802734375
0.0396728515625
0.0408935546875
0.04119873046875
0.04150390625
0.04180908203125
0.0421142578125
0.0421142578125
0.0421142578125
0.04364013671875
0.04241943359375
0.0439453125
0.0439453125
0.04425048828125
0.04425048828125
0.0445556640625
0.04425048828125
0.04547119140625
0.04486083984375
0.0457763671875
0.0457763671875
0.04608154296875
0.0457763671875
0.04669189453125
0.0469970703125
0.04669189453125
0.04730224609375
0.047607421875
0.0482177734375
0.047607421875
0.0482177734375
0.0482177734375
0.04852294921875
0.048828125
0.04913330078125
0.04913330078125
0.04974365234375
0.04974365234375
0.04974365234375
0.04974365234375
0.0506591796875
0.0506591796875
0.05096435546875
0.05126953125
0.0506591796875
0.05126953125
0.05126953125
0.05157470703125
0.052490234375
0.05157470703125
0.052490234375
0.05279541015625
0.05279541015625
0.05340576171875
0.05340576171875
0.0537109375
0.0531005859375
0.0531005859375
0.05340576171875
0.05340576171875
0.0543212890625
0.05401611328125
0.0537109375
0.0543212890625
0.0537109375
0.05401611328125
0.05462646484375
0.05401611328125
0.05462646484375
0.054931640625
0.05462646484375
0.054931640625
0.05462646484375
0.0543212890625
0.05523681640625
0.05523681640625
0.0555419921875
0.054931640625
0.054931640625
0.05523681640625
0.05523681640625
0.0555419921875
0.0555419921875
0.05645751953125
0.0555419921875
0.0555419921875
0.05523681640625
0.05523681640625
0.05584716796875
0.05584716796875
0.05615234375
0.05645751953125
0.05523681640625
0.05615234375
0.05645751953125
0.05584716796875
0.05584716796875
0.05584716796875
0.05523681640625
0.05584716796875
0.0555419921875
0.05615234375
0.05584716796875
0.05645751953125
0.0555419921875
0.05645751953125
0.0555419921875
0.05615234375
0.05584716796875
0.05615234375
0.05584716796875
0.05615234375
0.05523681640625
0.05584716796875
0.0555419921875
0.05584716796875
0.05584716796875
0.05584716796875
0.05462646484375
0.05584716796875
0.05523681640625
0.05523681640625
0.0555419921875
0.05523681640625
0.0555419921875
0.05462646484375
0.05462646484375
0.054931640625
0.05462646484375
0.05523681640625
0.054931640625
0.0543212890625
0.05401611328125
0.0543212890625
0.05401611328125
0.05462646484375
0.0537109375
0.05401611328125
0.0543212890625
0.0537109375
0.05340576171875
0.05340576171875
0.0537109375
0.0531005859375
0.052490234375
0.05279541015625
0.0531005859375
0.0531005859375
0.05279541015625
0.05279541015625
0.052490234375
0.052490234375
0.052490234375
0.052490234375
0.052490234375
0.05157470703125
0.05218505859375
0.0518798828125
0.05096435546875
0.05096435546875
0.05218505859375
0.05126953125
0.05126953125
0.05096435546875
0.05096435546875
0.05126953125
0.0506591796875
0.0506591796875
0.05035400390625
0.050048828125
0.050048828125
0.050048828125
0.05035400390625
0.0494384765625
0.05035400390625
0.04974365234375
0.0494384765625
0.04974365234375
0.048828125
0.04974365234375
0.0482177734375
0.04913330078125
0.04913330078125
0.048828125
0.04852294921875
0.04791259765625
0.0482177734375
0.04791259765625
0.04791259765625
0.0469970703125
0.0482177734375
0.04730224609375
0.04730224609375
0.04730224609375
0.04669189453125
0.04669189453125
0.04669189453125
0.04669189453125
0.04638671875
0.0469970703125
0.045166015625
0.045166015625
0.045166015625
0.04547119140625
0.045166015625
0.04425048828125
0.0457763671875
0.04486083984375
0.04425048828125
0.04425048828125
0.0445556640625
0.04425048828125
0.0439453125
0.04425048828125
0.04364013671875
0.04364013671875
0.0439453125
0.0433349609375
0.042724609375
0.04364013671875
0.04364013671875
0.04302978515625
0.0433349609375
0.04180908203125
0.0421142578125
0.0421142578125
0.042724609375
0.04241943359375
0.0421142578125
0.04180908203125
0.04150390625
0.04180908203125
0.04119873046875
0.04119873046875
0.04119873046875
0.04058837890625
0.04058837890625
0.04058837890625
0.040283203125
0.040283203125
0.03997802734375
0.040283203125
0.04058837890625
0.0396728515625
0.03997802734375
0.03936767578125
0.03875732421875
0.0390625
0.03875732421875
0.03936767578125
0.0390625
0.03875732421875
0.03814697265625
0.03814697265625
0.037841796875
0.03753662109375
0.037841796875
0.0372314453125
0.03753662109375
0.0372314453125
0.03631591796875
0.0372314453125
0.03631591796875
0.03662109375
0.0360107421875
0.03662109375
0.03570556640625
0.03662109375
0.035400390625
0.035400390625
0.03570556640625
0.03570556640625
0.0360107421875
0.0347900390625
0.035400390625
0.0347900390625
0.035400390625
0.035400390625
0.0341796875
0.03448486328125
0.03448486328125
0.03387451171875
0.0335693359375
0.0335693359375
0.03326416015625
0.03387451171875
0.03326416015625
0.03326416015625
0.032958984375
0.0323486328125
0.03265380859375
0.032958984375
0.03265380859375
0.0323486328125
0.0323486328125
0.03173828125
0.03173828125
0.0323486328125
0.03173828125
0.03143310546875
0.0311279296875
0.03082275390625
0.0311279296875
0.030517578125
0.030517578125
0.02960205078125
0.030517578125
0.02960205078125
0.029296875
0.02960205078125
0.029296875
0.02960205078125
0.02960205078125
0.02899169921875
0.029296875
0.028076171875
0.0286865234375
0.028076171875
0.02655029296875
0.028076171875
0.028076171875
0.0274658203125
0.02777099609375
0.02716064453125
0.02685546875
0.02716064453125
0.02593994140625
0.02685546875
0.02655029296875
0.0262451171875
0.02593994140625
0.02593994140625
0.02593994140625
0.025634765625
0.02532958984375
0.0250244140625
0.02471923828125
0.02471923828125
0.025634765625
0.0250244140625
0.0244140625
0.023193359375
0.02410888671875
0.02349853515625
0.02349853515625
0.0238037109375
0.02288818359375
0.023193359375
0.023193359375
0.02288818359375
0.0225830078125
0.02227783203125
0.02197265625
0.02227783203125
0.02227783203125
0.02166748046875
0.0213623046875
0.02197265625
0.02197265625
0.0213623046875
0.02105712890625
0.020751953125
0.01953125
0.02044677734375
0.01922607421875
0.01983642578125
0.01922607421875
0.01983642578125
0.0189208984375
0.01861572265625
0.0189208984375
0.0189208984375
0.01861572265625
0.018310546875
0.01800537109375
0.01800537109375
0.0177001953125
0.01739501953125
0.0177001953125
0.0164794921875
0.01708984375
0.0164794921875
0.0164794921875
0.01617431640625
0.01617431640625
0.0164794921875
0.01556396484375
0.0164794921875
0.0152587890625
0.0146484375
0.01495361328125
0.0146484375
0.0146484375
0.01495361328125
0.0146484375
0.01434326171875
0.0140380859375
0.01373291015625
0.01312255859375
0.01373291015625
0.0128173828125
0.01373291015625
0.013427734375
0.0128173828125
0.01190185546875
0.0115966796875
0.0115966796875
0.01190185546875
0.01220703125
0.0115966796875
0.010986328125
0.010986328125
0.010986328125
0.01068115234375
0.0103759765625
0.0103759765625
0.01007080078125
0.01007080078125
0.0103759765625
0.00946044921875
0.009765625
0.008544921875
0.00823974609375
0.0091552734375
0.008544921875
0.00885009765625
0.0079345703125
0.0079345703125
0.00762939453125
0.0067138671875
0.00732421875
0.00701904296875
0.00732421875
0.0067138671875
0.00640869140625
0.0067138671875
0.00640869140625
0.006103515625
0.00579833984375
0.00518798828125
0.0054931640625
0.0048828125
0.0048828125
0.0048828125
0.00457763671875
0.00457763671875
0.0042724609375
0.0042724609375
0.00396728515625
0.003662109375
0.003662109375
0.00335693359375
0.0030517578125
0.00213623046875
0.003662109375
0.00274658203125
0.00335693359375
0.00152587890625
0.00274658203125
0.00152587890625
0.001220703125
0.0018310546875
0.001220703125
0.00091552734375
0.0006103515625
0.00152587890625
0.00091552734375
-0.0006103515625
0
-0.00030517578125
-0.0006103515625
0
0.00030517578125
-0.0006103515625
-0.00091552734375
-0.001220703125
-0.00091552734375
-0.001220703125
-0.00213623046875
-0.00213623046875
-0.00152587890625
-0.00244140625
-0.00213623046875
-0.0030517578125
-0.00244140625
-0.00335693359375
-0.00244140625
-0.00335693359375
-0.0030517578125
-0.00274658203125
-0.00457763671875
-0.00396728515625
-0.00396728515625
-0.0042724609375
-0.00396728515625
-0.00457763671875
-0.00396728515625
-0.00518798828125
-0.0054931640625
-0.00579833984375
-0.006103515625
-0.006103515625
-0.006103515625
-0.00579833984375
-0.00640869140625
-0.0067138671875
-0.006103515625
-0.0067138671875
-0.00701904296875
-0.00701904296875
-0.0079345703125
-0.00823974609375
-0.0079345703125
-0.00823974609375
-0.00732421875
-0.008544921875
-0.00823974609375
-0.00885009765625
-0.00823974609375
-0.00885009765625
-0.0091552734375
-0.00885009765625
-0.009765625
-0.009765625
-0.00946044921875
-0.00946044921875
-0.00946044921875
-0.01007080078125
-0.009765625
-0.01068115234375
-0.01068115234375
-0.01190185546875
-0.010986328125
-0.010986328125
-0.010986328125
-0.0103759765625
-0.0115966796875
-0.0115966796875
-0.01190185546875
-0.01190185546875
-0.01251220703125
-0.01129150390625
-0.01251220703125
-0.0128173828125
-0.01312255859375
-0.013427734375
-0.01312255859375
-0.013427734375
-0.01373291015625
-0.01312255859375
-0.01434326171875
-0.01373291015625
-0.0140380859375
-0.01373291015625
-0.0146484375
-0.01495361328125
-0.0152587890625
-0.01434326171875
-0.0146484375
-0.0146484375
-0.0152587890625
-0.01495361328125
-0.01617431640625
-0.01556396484375
-0.01617431640625
-0.015869140625
-0.015869140625
-0.01617431640625
-0.01617431640625
-0.01617431640625
-0.01678466796875
-0.01617431640625
-0.0177001953125
-0.0177001953125
-0.01708984375
-0.01739501953125
-0.01708984375
-0.01678466796875
-0.01708984375
-0.0177001953125
-0.01800537109375
-0.01800537109375
-0.018310546875
-0.01861572265625
-0.01861572265625
-0.01800537109375
-0.01861572265625
-0.018310546875
-0.0189208984375
-0.01861572265625
-0.01983642578125
-0.01953125
-0.01953125
-0.01922607421875
-0.01922607421875
-0.01953125
-0.01983642578125
-0.0201416015625
-0.02044677734375
-0.02044677734375
-0.020751953125
-0.02044677734375
-0.020751953125
-0.02044677734375
-0.02105712890625
-0.02105712890625
-0.0213623046875
-0.0213623046875
-0.02197265625
-0.02197265625
-0.02105712890625
-0.02197265625
-0.0225830078125
-0.0225830078125
-0.02288818359375
-0.02227783203125
-0.0225830078125
-0.0225830078125
-0.023193359375
-0.023193359375
-0.023193359375
-0.02349853515625
-0.0225830078125
-0.02349853515625
-0.023193359375
-0.0244140625
-0.023193359375
-0.02410888671875
-0.02410888671875
-0.02410888671875
-0.02410888671875
-0.02410888671875
-0.0244140625
-0.02471923828125
-0.0244140625
-0.0250244140625
-0.02471923828125
-0.02471923828125
-0.0250244140625
-0.02410888671875
-0.02532958984375
-0.02471923828125
-0.02532958984375
-0.02532958984375
-0.025634765625
-0.02532958984375
-0.02532958984375
-0.02593994140625
-0.025634765625
-0.0262451171875
-0.0262451171875
-0.02593994140625
-0.025634765625
-0.02685546875
-0.02655029296875
-0.02716064453125
-0.02685546875
-0.0262451171875
-0.02716064453125
-0.02716064453125
-0.02716064453125
-0.02777099609375
-0.02685546875
-0.02777099609375
-0.0274658203125
-0.028076171875
-0.02777099609375
-0.02838134765625
-0.028076171875
-0.0274658203125
-0.02838134765625
-0.0286865234375
-0.0286865234375
-0.02777099609375
-0.028076171875
-0.02838134765625
-0.02838134765625
-0.02838134765625
-0.0286865234375
-0.029296875
-0.02960205078125
-0.029296875
-0.02899169921875
-0.029296875
-0.02899169921875
-0.02899169921875
-0.03021240234375
-0.0299072265625
-0.03021240234375
-0.03021240234375
-0.030517578125
-0.029296875
-0.0311279296875
-0.03021240234375
-0.03082275390625
-0.030517578125
-0.03082275390625
-0.030517578125
-0.030517578125
-0.03143310546875
-0.0311279296875
-0.03021240234375
-0.03143310546875
-0.030517578125
-0.03204345703125
-0.03143310546875
-0.03204345703125
-0.0311279296875
-0.03143310546875
-0.03082275390625
-0.03173828125
-0.03204345703125
-0.03143310546875
-0.03173828125
-0.03143310546875
-0.03204345703125
-0.03265380859375
-0.0323486328125
-0.0323486328125
-0.0323486328125
-0.032958984375
-0.03204345703125
-0.0323486328125
-0.03265380859375
-0.03265380859375
-0.03265380859375
-0.0335693359375
-0.03265380859375
-0.03265380859375
-0.032958984375
-0.03326416015625
-0.03326416015625
-0.03326416015625
-0.03326416015625
-0.0335693359375
-0.0335693359375
-0.03448486328125
-0.03387451171875
-0.0341796875
-0.0341796875
-0.03448486328125
-0.03509521484375
-0.03387451171875
-0.0347900390625
-0.0341796875
-0.03509521484375
-0.0347900390625
-0.0347900390625
-0.03509521484375
-0.0341796875
-0.0347900390625
-0.035400390625
-0.03570556640625
-0.0347900390625
-0.0347900390625
-0.03509521484375
-0.03570556640625
-0.03570556640625
-0.0347900390625
-0.03570556640625
-0.03509521484375
-0.03570556640625
-0.035400390625
-0.03570556640625
-0.0360107421875
-0.03570556640625
-0.03570556640625
-0.0360107421875
-0.0360107421875
-0.0360107421875
-0.03570556640625
-0.03662109375
-0.03631591796875
-0.03662109375
-0.03662109375
-0.03631591796875
-0.03662109375
-0.03692626953125
-0.03662109375
-0.03753662109375
-0.03631591796875
-0.03692626953125
-0.03692626953125
-0.03662109375
-0.0372314453125
-0.03692626953125
-0.03753662109375
-0.03753662109375
-0.03692626953125
-0.03753662109375
-0.03753662109375
-0.0372314453125
-0.03814697265625
-0.0372314453125
-0.03753662109375
-0.037841796875
-0.037841796875
-0.03753662109375
-0.037841796875
-0.037841796875
-0.03753662109375
-0.03814697265625
-0.037841796875
-0.03814697265625
-0.037841796875
-0.037841796875
-0.03814697265625
-0.037841796875
-0.03814697265625
-0.03753662109375
-0.03753662109375
-0.0384521484375
-0.03875732421875
-0.0372314453125
-0.037841796875
-0.0384521484375
-0.03875732421875
-0.037841796875
-0.03875732421875
-0.03814697265625
-0.03875732421875
-0.03814697265625
-0.037841796875
-0.03753662109375
-0.03753662109375
-0.03814697265625
-0.037841796875
-0.037841796875
-0.037841796875
-0.03814697265625
-0.03753662109375
-0.0372314453125
-0.03753662109375
-0.037841796875
-0.03662109375
-0.03662109375
-0.03662109375
-0.0372314453125
-0.03692626953125
-0.03662109375
-0.03570556640625
-0.03692626953125
-0.03570556640625
-0.03631591796875
-0.0360107421875
-0.0347900390625
-0.03570556640625
-0.03448486328125
-0.035400390625
-0.0335693359375
-0.0341796875
-0.0335693359375
-0.0341796875
-0.0335693359375
-0.0335693359375
-0.03326416015625
-0.0323486328125
-0.032958984375
-0.03204345703125
-0.0323486328125
-0.03204345703125
-0.03173828125
-0.0311279296875
-0.03082275390625
-0.0311279296875
-0.03082275390625
-0.03021240234375
-0.02899169921875
-0.02899169921875
-0.02838134765625
-0.0274658203125
-0.0286865234375
-0.0274658203125
-0.02716064453125
-0.02685546875
-0.0262451171875
-0.025634765625
-0.02593994140625
-0.02471923828125
-0.0250244140625
-0.0238037109375
-0.023193359375
-0.02349853515625
-0.02227783203125
-0.02197265625
-0.02166748046875
-0.02105712890625
-0.02105712890625
-0.01953125
-0.01953125
-0.0189208984375
-0.01861572265625
-0.018310546875
-0.01708984375
-0.01678466796875
-0.01617431640625
-0.01556396484375
-0.0152587890625
-0.0146484375
-0.0140380859375
-0.013427734375
-0.0140380859375
-0.0128173828125
-0.01190185546875
-0.01129150390625
-0.01129150390625
-0.0103759765625
-0.00946044921875
-0.00885009765625
-0.008544921875
-0.00762939453125
-0.00762939453125
-0.0067138671875
-0.006103515625
-0.0054931640625
-0.00518798828125
-0.00457763671875
-0.003662109375
-0.0030517578125
-0.00213623046875
-0.0018310546875
-0.00091552734375
-0.0006103515625
0.0006103515625
0.00091552734375
0.00152587890625
0.00213623046875
0.00274658203125
0.00335693359375
0.0030517578125
0.00396728515625
0.0054931640625
0.00518798828125
0.0067138671875
0.00701904296875
0.00732421875
0.00762939453125
0.00885009765625
0.01007080078125
0.0103759765625
0.01129150390625
0.01129150390625
0.01129150390625
0.01251220703125
0.01312255859375
0.01434326171875
0.013427734375
0.01556396484375
0.0152587890625
0.01678466796875
0.01617431640625
0.01739501953125
0.01922607421875
0.01739501953125
0.01983642578125
0.01953125
0.0201416015625
0.02166748046875
0.02227783203125
0.02227783203125
0.02197265625
0.0225830078125
0.02410888671875
0.0244140625
0.02532958984375
0.02471923828125
0.02655029296875
0.0262451171875
0.0274658203125
0.0274658203125
0.02838134765625
0.028076171875
0.0286865234375
0.02960205078125
0.0299072265625
0.03021240234375
0.03082275390625
0.0323486328125
0.03173828125
0.032958984375
0.032958984375
0.032958984375
0.03387451171875
0.03387451171875
0.0347900390625
0.03509521484375
0.03631591796875
0.03662109375
0.03631591796875
0.03753662109375
0.03692626953125
0.03875732421875
0.03875732421875
0.03936767578125
0.03936767578125
0.0396728515625
0.04058837890625
0.040283203125
0.04180908203125
0.0421142578125
0.04241943359375
0.04241943359375
0.042724609375
0.0433349609375
0.04364013671875
0.04486083984375
0.0445556640625
0.0457763671875
0.0457763671875
0.045166015625
0.04608154296875
0.047607421875
0.04791259765625
0.0469970703125
0.047607421875
0.04791259765625
0.04852294921875
0.0494384765625
0.0494384765625
0.0494384765625
0.04974365234375
0.0506591796875
0.05035400390625
0.05035400390625
0.0506591796875
0.0518798828125
0.05218505859375
0.0518798828125
0.0518798828125
0.05279541015625
0.052490234375
0.0531005859375
0.0537109375
0.0537109375
0.0543212890625
0.0543212890625
0.054931640625
0.05523681640625
0.0555419921875
0.0555419921875
0.05523681640625
0.05615234375
0.05615234375
0.05584716796875
0.05645751953125
0.05706787109375
0.057373046875
0.05706787109375
0.057373046875
0.05828857421875
0.05828857421875
0.05828857421875
0.05889892578125
0.05889892578125
0.05889892578125
0.059814453125
0.05950927734375
0.059814453125
0.06011962890625
0.059814453125
0.059814453125
0.06072998046875
0.06072998046875
0.0616455078125
0.06072998046875
0.06134033203125
0.0616455078125
0.06195068359375
0.062255859375
0.06134033203125
0.06256103515625
0.0628662109375
0.0616455078125
0.06256103515625
0.06256103515625
0.0628662109375
0.0628662109375
0.06256103515625
0.0628662109375
0.0634765625
0.06378173828125
0.06317138671875
0.0634765625
0.06500244140625
0.06378173828125
0.06439208984375
0.06378173828125
0.0640869140625
0.0640869140625
0.0640869140625
0.0640869140625
0.06439208984375
0.06439208984375
0.0640869140625
0.064697265625
0.06500244140625
0.06439208984375
0.0640869140625
0.0653076171875
0.06378173828125
0.0653076171875
0.0640869140625
0.06500244140625
0.06439208984375
0.064697265625
0.06500244140625
0.06500244140625
0.0653076171875
0.06500244140625
0.06500244140625
0.0653076171875
0.06439208984375
0.06439208984375
0.064697265625
0.06500244140625
0.064697265625
0.06500244140625
0.064697265625
0.0640869140625
0.06561279296875
0.06500244140625
0.06439208984375
0.0640869140625
0.06439208984375
0.06500244140625
0.06500244140625
0.06500244140625
0.064697265625
0.064697265625
0.0640869140625
0.06439208984375
0.06439208984375
0.06500244140625
0.06317138671875
0.0640869140625
0.0634765625
0.0640869140625
0.06378173828125
0.06378173828125
0.0634765625
0.06317138671875
0.0628662109375
0.06317138671875
0.06317138671875
0.06256103515625
0.06256103515625
0.0634765625
0.06256103515625
0.06256103515625
0.062255859375
0.0616455078125
0.062255859375
0.06195068359375
0.0616455078125
0.06195068359375
0.06103515625
0.06103515625
0.0604248046875
0.06072998046875
0.06072998046875
0.0604248046875
0.06072998046875
0.0592041015625
0.0604248046875
0.05950927734375
0.0604248046875
0.059814453125
0.05889892578125
0.0592041015625
0.0592041015625
0.05828857421875
0.05859375
0.0579833984375
0.0579833984375
0.05859375
0.057373046875
0.05706787109375
0.057373046875
0.05645751953125
0.05706787109375
0.05645751953125
0.0567626953125
0.05615234375
0.05584716796875
0.05523681640625
0.05523681640625
0.0555419921875
0.0555419921875
0.054931640625
0.0543212890625
0.05462646484375
0.05401611328125
0.0537109375
0.0537109375
0.05401611328125
0.05279541015625
0.0531005859375
0.0537109375
0.05279541015625
0.052490234375
0.052490234375
0.05218505859375
0.05126953125
0.0518798828125
0.05126953125
0.05096435546875
0.05035400390625
0.05035400390625
0.04974365234375
0.05035400390625
0.04974365234375
0.04974365234375
0.0494384765625
0.04852294921875
0.0494384765625
0.04852294921875
0.048828125
0.047607421875
0.047607421875
0.04791259765625
0.0469970703125
0.0469970703125
0.04669189453125
0.04608154296875
0.04638671875
0.04638671875
0.0457763671875
0.04547119140625
0.045166015625
0.04486083984375
0.0445556640625
0.0445556640625
0.0445556640625
0.04425048828125
0.0439453125
0.04364013671875
0.0439453125
0.04302978515625
0.04302978515625
0.04241943359375
0.04241943359375
0.04241943359375
0.0421142578125
0.04180908203125
0.04150390625
0.04119873046875
0.04180908203125
0.0408935546875
0.04150390625
0.04119873046875
0.04058837890625
0.03997802734375
0.03936767578125
0.03997802734375
0.03936767578125
0.0396728515625
0.03875732421875
0.03814697265625
0.03875732421875
0.03814697265625
0.0372314453125
0.037841796875
0.03692626953125
0.03692626953125
0.03692626953125
0.03662109375
0.03631591796875
0.03631591796875
0.03631591796875
0.03570556640625
0.0347900390625
0.03570556640625
0.03448486328125
0.03509521484375
0.0341796875
0.0341796875
0.0341796875
0.03387451171875
0.0341796875
0.03265380859375
0.032958984375
0.032958984375
0.0323486328125
0.03204345703125
0.0323486328125
0.03173828125
0.03143310546875
0.0311279296875
0.03143310546875
0.03082275390625
0.0311279296875
0.030517578125
0.03021240234375
0.03021240234375
0.03021240234375
0.03021240234375
0.0299072265625
0.029296875
0.02960205078125
0.02899169921875
0.0286865234375
0.02899169921875
0.0274658203125
0.028076171875
0.028076171875
0.02777099609375
0.02716064453125
0.02777099609375
0.02716064453125
0.02685546875
0.02716064453125
0.02655029296875
0.02655029296875
0.0262451171875
0.02593994140625
0.0262451171875
0.02593994140625
0.0244140625
0.02532958984375
0.02471923828125
0.0244140625
0.0250244140625
0.0238037109375
0.0238037109375
0.02288818359375
0.02349853515625
0.0225830078125
0.02288818359375
0.02288818359375
0.0225830078125
0.02288818359375
0.02227783203125
0.02105712890625
0.0213623046875
0.02166748046875
0.02166748046875
0.02166748046875
0.02105712890625
0.01953125
0.01983642578125
0.01953125
0.01983642578125
0.01983642578125
0.01922607421875
0.0189208984375
0.01922607421875
0.01861572265625
0.01861572265625
0.01861572265625
0.01800537109375
0.01739501953125
0.01739501953125
0.01739501953125
0.01739501953125
0.01739501953125
0.0164794921875
0.01678466796875
0.01617431640625
0.01617431640625
0.01556396484375
0.01556396484375
0.01617431640625
0.0152587890625
0.01556396484375
0.0146484375
0.0152587890625
0.01434326171875
0.0146484375
0.0140380859375
0.01434326171875
0.01434326171875
0.01373291015625
0.01373291015625
0.01251220703125
0.01251220703125
0.0128173828125
0.01312255859375
0.01251220703125
0.01251220703125
0.01129150390625
0.0115966796875
0.01220703125
0.01190185546875
0.010986328125
0.01129150390625
0.010986328125
0.01068115234375
0.010986328125
0.01068115234375
0.01007080078125
0.01007080078125
0.00946044921875
0.00885009765625
0.00885009765625
0.0091552734375
0.008544921875
0.00885009765625
0.00823974609375
0.00823974609375
0.00732421875
0.00701904296875
0.0079345703125
0.00732421875
0.00762939453125
0.006103515625
0.006103515625
0.006103515625
0.006103515625
0.0054931640625
0.006103515625
0.00579833984375
0.00518798828125
0.00579833984375
0.00518798828125
0.0042724609375
0.00396728515625
0.00396728515625
0.00396728515625
0.003662109375
0.00335693359375
0.00335693359375
0.0030517578125
0.00274658203125
0.00244140625
0.00244140625
0.00274658203125
0.001220703125
0.00152587890625
0.0018310546875
0.0018310546875
0.00152587890625
0.00152587890625
0.0018310546875
0.001220703125
0.00091552734375
0.00091552734375
0.0006103515625
0.00030517578125
0
-0.00091552734375
-0.00030517578125
-0.00091552734375
-0.00091552734375
-0.00213623046875
-0.00152587890625
-0.0018310546875
-0.00152587890625
-0.00152587890625
-0.0018310546875
-0.00274658203125
-0.00244140625
-0.00274658203125
-0.00274658203125
-0.00274658203125
-0.00396728515625
-0.003662109375
-0.00396728515625
-0.0042724609375
-0.0042724609375
-0.00396728515625
-0.00457763671875
-0.00579833984375
-0.00457763671875
-0.006103515625
-0.00518798828125
-0.00579833984375
-0.006103515625
-0.006103515625
-0.0067138671875
-0.006103515625
-0.0067138671875
-0.00701904296875
-0.00701904296875
-0.00732421875
-0.0079345703125
-0.0067138671875
-0.00762939453125
-0.0079345703125
-0.008544921875
-0.00823974609375
-0.00823974609375
-0.0091552734375
-0.00823974609375
-0.00885009765625
-0.00885009765625
-0.00946044921875
-0.00946044921875
-0.01007080078125
-0.009765625
-0.01068115234375
-0.01068115234375
-0.01007080078125
-0.01007080078125
-0.01068115234375
-0.010986328125
-0.0115966796875
-0.01068115234375
-0.01129150390625
-0.010986328125
-0.01220703125
-0.01190185546875
-0.01220703125
-0.01190185546875
-0.01190185546875
-0.01220703125
-0.0128173828125
-0.01312255859375
-0.01251220703125
-0.01373291015625
-0.0128173828125
-0.01373291015625
-0.013427734375
-0.01434326171875
-0.0146484375
-0.0140380859375
-0.0146484375
-0.0146484375
-0.0152587890625
-0.0152587890625
-0.01556396484375
-0.01495361328125
-0.01556396484375
-0.015869140625
-0.0164794921875
-0.015869140625
-0.015869140625
-0.01678466796875
-0.01678466796875
-0.01739501953125
-0.01739501953125
-0.01739501953125
-0.01708984375
-0.01739501953125
-0.01739501953125
-0.0177001953125
-0.01739501953125
-0.0177001953125
-0.01739501953125
-0.01861572265625
-0.018310546875
-0.01861572265625
-0.0189208984375
-0.018310546875
-0.01861572265625
-0.0189208984375
-0.01922607421875
-0.01922607421875
-0.01922607421875
-0.0189208984375
-0.01953125
-0.0201416015625
-0.01953125
-0.0201416015625
-0.0201416015625
-0.02044677734375
-0.01983642578125
-0.02044677734375
-0.02105712890625
-0.02105712890625
-0.020751953125
-0.02105712890625
-0.02166748046875
-0.02105712890625
-0.02197265625
-0.02197265625
-0.02197265625
-0.02166748046875
-0.02227783203125
-0.02227783203125
-0.02288818359375
-0.02288818359375
-0.023193359375
-0.02227783203125
-0.02288818359375
-0.02288818359375
-0.02410888671875
-0.023193359375
-0.023193359375
-0.0238037109375
-0.02471923828125
-0.02410888671875
-0.02410888671875
-0.02410888671875
-0.0244140625
-0.0244140625
-0.02471923828125
-0.02532958984375
-0.02593994140625
-0.02532958984375
-0.0250244140625
-0.0250244140625
-0.02532958984375
-0.02593994140625
-0.02593994140625
-0.02655029296875
-0.02593994140625
-0.025634765625
-0.0262451171875
-0.02716064453125
-0.02655029296875
-0.02655029296875
-0.0274658203125
-0.02655029296875
-0.02716064453125
-0.02685546875
-0.02716064453125
-0.02716064453125
-0.02685546875
-0.02716064453125
-0.02716064453125
-0.0274658203125
-0.0274658203125
-0.028076171875
-0.028076171875
-0.02777099609375
-0.02838134765625
-0.028076171875
-0.02899169921875
-0.0286865234375
-0.02838134765625
-0.02899169921875
-0.02899169921875
-0.02960205078125
-0.029296875
-0.02899169921875
-0.0299072265625
-0.0299072265625
-0.03021240234375
-0.029296875
-0.02960205078125
-0.03021240234375
-0.03021240234375
-0.03021240234375
-0.030517578125
-0.03021240234375
-0.03082275390625
-0.0311279296875
-0.030517578125
-0.03082275390625
-0.03082275390625
-0.03143310546875
-0.03082275390625
-0.03143310546875
-0.0323486328125
-0.03143310546875
-0.03265380859375
-0.03173828125
-0.0323486328125
-0.03143310546875
-0.032958984375
-0.03326416015625
-0.0323486328125
-0.0323486328125
-0.03265380859375
-0.032958984375
-0.032958984375
-0.03265380859375
-0.03387451171875
-0.03326416015625
-0.032958984375
-0.032958984375
-0.03326416015625
-0.0335693359375
-0.03326416015625
-0.0335693359375
-0.03387451171875
-0.03387451171875
-0.0335693359375
-0.03387451171875
-0.0335693359375
-0.0341796875
-0.0347900390625
-0.03448486328125
-0.03448486328125
-0.03387451171875
-0.0347900390625
-0.0347900390625
-0.03509521484375
-0.0347900390625
-0.035400390625
-0.03509521484375
-0.035400390625
-0.035400390625
-0.03570556640625
-0.03509521484375
-0.0360107421875
-0.03509521484375
-0.03631591796875
-0.03570556640625
-0.0360107421875
-0.03631591796875
-0.03662109375
-0.03631591796875
-0.03692626953125
-0.03662109375
-0.03662109375
-0.0372314453125
-0.03662109375
-0.03753662109375
-0.03662109375
-0.03753662109375
-0.0372314453125
-0.03753662109375
-0.037841796875
-0.03753662109375
-0.037841796875
-0.03753662109375
-0.03814697265625
-0.03814697265625
-0.03814697265625
-0.03753662109375
-0.03814697265625
-0.0384521484375
-0.03814697265625
-0.0384521484375
-0.03875732421875
-0.0384521484375
-0.03936767578125
-0.03875732421875
-0.0384521484375
-0.03814697265625
-0.03997802734375
-0.0396728515625
-0.0390625
-0.0390625
-0.0390625
-0.0390625
-0.040283203125
-0.03936767578125
-0.03997802734375
-0.040283203125
-0.03997802734375
-0.0396728515625
-0.03997802734375
-0.03997802734375
-0.040283203125
-0.040283203125
-0.0396728515625
-0.03997802734375
-0.0396728515625
-0.03997802734375
-0.04058837890625
-0.0408935546875
-0.0408935546875
-0.04058837890625
-0.04119873046875
-0.04150390625
-0.0408935546875
-0.04119873046875
-0.0408935546875
-0.04150390625
-0.04119873046875
-0.04150390625
-0.04119873046875
-0.04150390625
-0.042724609375
-0.04180908203125
-0.0421142578125
-0.04180908203125
-0.04180908203125
-0.04150390625
-0.042724609375
-0.04241943359375
-0.04150390625
-0.0421142578125
-0.0421142578125
-0.04302978515625
-0.042724609375
-0.042724609375
-0.0433349609375
-0.042724609375
-0.0433349609375
-0.04241943359375
-0.04302978515625
-0.0433349609375
-0.0433349609375
-0.04364013671875
-0.04302978515625
-0.0433349609375
-0.04364013671875
-0.04364013671875
-0.04302978515625
-0.04364013671875
-0.04364013671875
-0.0433349609375
-0.04364013671875
-0.0439453125
-0.0445556640625
-0.04364013671875
-0.0445556640625
-0.0433349609375
-0.04425048828125
-0.0445556640625
-0.04486083984375
-0.04425048828125
-0.04364013671875
-0.0439453125
-0.04486083984375
-0.0445556640625
-0.04486083984375
-0.0445556640625
-0.04364013671875
-0.045166015625
-0.0445556640625
-0.04486083984375
-0.04486083984375
-0.04486083984375
-0.04547119140625
-0.04486083984375
-0.0457763671875
-0.04547119140625
-0.04547119140625
-0.0457763671875
-0.045166015625
-0.04608154296875
-0.045166015625
-0.04608154296875
-0.04608154296875
-0.04547119140625
-0.04608154296875
-0.0457763671875
-0.04608154296875
-0.04608154296875
-0.0457763671875
-0.0469970703125
-0.04669189453125
-0.04608154296875
-0.04608154296875
-0.0469970703125
-0.04638671875
-0.04638671875
-0.04638671875
-0.0469970703125
-0.0469970703125
-0.04608154296875
-0.04730224609375
-0.0457763671875
-0.04730224609375
-0.047607421875
-0.0469970703125
-0.04730224609375
-0.04608154296875
-0.0469970703125
-0.047607421875
-0.047607421875
-0.04730224609375
-0.04730224609375
-0.047607421875
-0.04669189453125
-0.04791259765625
-0.047607421875
-0.04730224609375
-0.04791259765625
-0.04791259765625
-0.04791259765625
-0.047607421875
-0.04852294921875
-0.0482177734375
-0.04730224609375
-0.04730224609375
-0.04791259765625
-0.04791259765625
-0.04791259765625
-0.0482177734375
-0.04791259765625
-0.04791259765625
-0.04791259765625
-0.0482177734375
-0.0482177734375
-0.0482177734375
-0.0482177734375
-0.04791259765625
-0.0482177734375
-0.04791259765625
-0.04791259765625
-0.0482177734375
-0.04791259765625
-0.04791259765625
-0.04730224609375
-0.04791259765625
-0.04791259765625
-0.04791259765625
-0.047607421875
-0.04730224609375
-0.047607421875
-0.04852294921875
-0.04852294921875
-0.04730224609375
-0.047607421875
-0.04638671875
-0.04730224609375
-0.047607421875
-0.04669189453125
-0.0469970703125
-0.0469970703125
-0.0469970703125
-0.04638671875
-0.04638671875
-0.04608154296875
-0.04638671875
-0.04638671875
-0.04547119140625
-0.045166015625
-0.04486083984375
-0.0445556640625
-0.04486083984375
-0.0445556640625
-0.045166015625
-0.0439453125
-0.04364013671875
-0.0433349609375
-0.0439453125
-0.04302978515625
-0.04241943359375
-0.0421142578125
-0.04150390625
-0.04150390625
-0.04180908203125
-0.04119873046875
-0.040283203125
-0.0408935546875
-0.03997802734375
-0.040283203125
-0.040283203125
-0.0396728515625
-0.0384521484375
-0.037841796875
-0.037841796875
-0.03692626953125
-0.037841796875
-0.03631591796875
-0.0360107421875
-0.03570556640625
-0.03570556640625
-0.035400390625
-0.0347900390625
-0.0335693359375
-0.0335693359375
-0.0335693359375
-0.0323486328125
-0.03173828125
-0.03173828125
-0.03143310546875
-0.03082275390625
-0.03021240234375
-0.0299072265625
-0.029296875
-0.0274658203125
-0.028076171875
-0.02685546875
-0.02716064453125
-0.025634765625
-0.02593994140625
-0.025634765625
-0.0244140625
-0.02410888671875
-0.02288818359375
-0.0225830078125
-0.0225830078125
-0.02166748046875
-0.02105712890625
-0.01953125
-0.01953125
-0.01922607421875
-0.01861572265625
-0.01800537109375
-0.01678466796875
-0.01617431640625
-0.01556396484375
-0.01495361328125
-0.0140380859375
-0.013427734375
-0.013427734375
-0.0128173828125
-0.0115966796875
-0.01129150390625
-0.0103759765625
-0.01007080078125
-0.00885009765625
-0.008544921875
-0.00762939453125
-0.00640869140625
-0.0054931640625
-0.0048828125
-0.00457763671875
-0.00457763671875
-0.00335693359375
-0.0030517578125
-0.00213623046875
-0.001220703125
-0.00152587890625
-0.00091552734375
0.00030517578125
0.0006103515625
0.00244140625
0.00244140625
0.003662109375
0.00335693359375
0.0042724609375
0.00518798828125
0.006103515625
0.006103515625
0.00701904296875
0.00762939453125
0.00885009765625
0.008544921875
0.0103759765625
0.01007080078125
0.0115966796875
0.01190185546875
0.01251220703125
0.0128173828125
0.01373291015625
0.0140380859375
0.0152587890625
0.015869140625
0.01617431640625
0.01678466796875
0.01708984375
0.0177001953125
0.01922607421875
0.01922607421875
0.01983642578125
0.0213623046875
0.02105712890625
0.02227783203125
0.02166748046875
0.0225830078125
0.023193359375
0.0244140625
0.0250244140625
0.02532958984375
0.02655029296875
0.02655029296875
0.0274658203125
0.028076171875
0.0286865234375
0.02838134765625
0.02960205078125
0.030517578125
0.03021240234375
0.03082275390625
0.03143310546875
0.0323486328125
0.032958984375
0.0323486328125
0.0335693359375
0.0335693359375
0.03448486328125
0.03570556640625
0.03509521484375
0.03631591796875
0.0360107421875
0.03692626953125
0.03692626953125
0.03814697265625
0.03875732421875
0.0390625
0.03936767578125
0.0396728515625
0.0396728515625
0.04119873046875
0.0408935546875
0.04241943359375
0.0421142578125
0.04241943359375
0.04241943359375
0.04302978515625
0.04302978515625
0.0439453125
0.04425048828125
0.04547119140625
0.0457763671875
0.0457763671875
0.04669189453125
0.04638671875
0.04730224609375
0.04669189453125
0.04730224609375
0.0482177734375
0.04852294921875
0.04913330078125
0.048828125
0.048828125
0.0494384765625
0.05035400390625
0.05035400390625
0.05126953125
0.05096435546875
0.05126953125
0.05126953125
0.05218505859375
0.05218505859375
0.05279541015625
0.05279541015625
0.0537109375
0.05401611328125
0.0537109375
0.05401611328125
0.0543212890625
0.054931640625
0.0555419921875
0.05645751953125
0.0555419921875
0.05523681640625
0.0567626953125
0.05584716796875
0.05615234375
0.05645751953125
0.057373046875
0.05767822265625
0.05706787109375
0.05706787109375
0.0579833984375
0.05828857421875
0.05767822265625
0.0592041015625
0.05859375
0.05859375
0.05828857421875
0.05859375
0.05950927734375
0.05950927734375
0.05950927734375
0.059814453125
0.059814453125
0.06011962890625
0.059814453125
0.06011962890625
0.06011962890625
0.06072998046875
0.0604248046875
0.06072998046875
0.06103515625
0.06195068359375
0.06134033203125
0.06072998046875
0.06134033203125
0.06103515625
0.06256103515625
0.0616455078125
0.062255859375
0.0616455078125
0.06256103515625
0.06317138671875
0.06256103515625
0.06256103515625
0.06317138671875
0.06256103515625
0.06317138671875
0.062255859375
0.062255859375
0.0628662109375
0.06256103515625
0.06317138671875
0.06256103515625
0.0634765625
0.06317138671875
0.06378173828125
0.0640869140625
0.06317138671875
0.0634765625
0.06317138671875
0.0628662109375
0.06317138671875
0.06317138671875
0.0634765625
0.06378173828125
0.06317138671875
0.0628662109375
0.06317138671875
0.06256103515625
0.0634765625
0.06317138671875
0.06317138671875
0.06256103515625
0.06317138671875
0.06378173828125
0.06256103515625
0.06317138671875
0.062255859375
0.0634765625
0.0628662109375
0.062255859375
0.06256103515625
0.06256103515625
0.062255859375
0.0616455078125
0.06195068359375
0.06195068359375
0.06195068359375
0.062255859375
0.06134033203125
0.06195068359375
0.06134033203125
0.0616455078125
0.06134033203125
0.06134033203125
0.0604248046875
0.06072998046875
0.06103515625
0.06072998046875
0.06072998046875
0.06072998046875
0.06103515625
0.0604248046875
0.06011962890625
0.05950927734375
0.05950927734375
0.059814453125
0.0592041015625
0.059814453125
0.05889892578125
0.05859375
0.0592041015625
0.05828857421875
0.0592041015625
0.05828857421875
0.057373046875
0.05767822265625
0.057373046875
0.05767822265625
0.057373046875
0.05706787109375
0.0567626953125
0.0567626953125
0.05615234375
0.05645751953125
0.0555419921875
0.0555419921875
0.05615234375
0.05523681640625
0.05523681640625
0.0543212890625
0.054931640625
0.05401611328125
0.05462646484375
0.05401611328125
0.05340576171875
0.05401611328125
0.0531005859375
0.0531005859375
0.05279541015625
0.0518798828125
0.052490234375
0.05157470703125
0.05157470703125
0.0518798828125
0.05157470703125
0.05218505859375
0.0506591796875
0.05126953125
0.0506591796875
0.05096435546875
0.04974365234375
0.0494384765625
0.04913330078125
0.04974365234375
0.04913330078125
0.04913330078125
0.0494384765625
0.048828125
0.0482177734375
0.0482177734375
0.047607421875
0.0469970703125
0.047607421875
0.04669189453125
0.04638671875
0.0469970703125
0.04608154296875
0.04547119140625
0.04638671875
0.045166015625
0.04547119140625
0.04486083984375
0.04425048828125
0.04364013671875
0.04364013671875
0.04486083984375
0.04425048828125
0.0433349609375
0.042724609375
0.04302978515625
0.04241943359375
0.04302978515625
0.04150390625
0.04180908203125
0.04119873046875
0.04119873046875
0.04150390625
0.040283203125
0.0408935546875
0.0396728515625
0.04058837890625
0.0396728515625
0.0390625
0.03936767578125
0.03875732421875
0.03814697265625
0.0390625
0.03814697265625
0.037841796875
0.0372314453125
0.03753662109375
0.03692626953125
0.03692626953125
0.03631591796875
0.03631591796875
0.0360107421875
0.03509521484375
0.03631591796875
0.03509521484375
0.03509521484375
0.0347900390625
0.03509521484375
0.03448486328125
0.0335693359375
0.0347900390625
0.0335693359375
0.03326416015625
0.03326416015625
0.03326416015625
0.03326416015625
0.03204345703125
0.032958984375
0.03204345703125
0.03204345703125
0.03143310546875
0.03082275390625
0.0311279296875
0.03082275390625
0.03082275390625
0.0311279296875
0.030517578125
0.02960205078125
0.03021240234375
0.029296875
0.0286865234375
0.02960205078125
0.02899169921875
0.0286865234375
0.02777099609375
0.02838134765625
0.028076171875
0.02777099609375
0.028076171875
0.02716064453125
0.02716064453125
0.02655029296875
0.02655029296875
0.02593994140625
0.0262451171875
0.02655029296875
0.02593994140625
0.025634765625
0.025634765625
0.02471923828125
0.025634765625
0.0244140625
0.0238037109375
0.02349853515625
0.02410888671875
0.02410888671875
0.02349853515625
0.02349853515625
0.02349853515625
0.02227783203125
0.02197265625
0.02197265625
0.02227783203125
0.02197265625
0.0213623046875
0.02166748046875
0.02166748046875
0.02105712890625
0.02105712890625
0.02105712890625
0.020751953125
0.01983642578125
0.02044677734375
0.01953125
0.0189208984375
0.01953125
0.0189208984375
0.01953125
0.0189208984375
0.01861572265625
0.01800537109375
0.018310546875
0.01739501953125
0.01739501953125
0.01739501953125
0.01739501953125
0.01708984375
0.01678466796875
0.01708984375
0.015869140625
0.01617431640625
0.0164794921875
0.01617431640625
0.01556396484375
0.015869140625
0.01556396484375
0.0152587890625
0.0140380859375
0.0146484375
0.0146484375
0.01495361328125
0.0152587890625
0.01373291015625
0.013427734375
0.01312255859375
0.013427734375
0.01312255859375
0.0128173828125
0.01190185546875
0.01220703125
0.01220703125
0.0115966796875
0.01190185546875
0.01129150390625
0.01129150390625
0.01129150390625
0.010986328125
0.010986328125
0.0103759765625
0.01007080078125
0.00885009765625
0.009765625
0.01007080078125
0.00885009765625
0.00946044921875
0.0091552734375
0.00885009765625
0.0079345703125
0.00823974609375
0.0079345703125
0.00762939453125
0.00732421875
0.00732421875
0.0067138671875
0.00701904296875
0.0067138671875
0.0067138671875
0.0067138671875
0.006103515625
0.00701904296875
0.006103515625
0.0054931640625
0.006103515625
0.0054931640625
0.0048828125
0.00518798828125
0.0054931640625
0.00518798828125
0.00457763671875
0.0042724609375
0.003662109375
0.003662109375
0.003662109375
0.0030517578125
0.003662109375
0.0030517578125
0.00274658203125
0.00274658203125
0.0018310546875
0.00244140625
0.00152587890625
0.00152587890625
0.001220703125
0.00091552734375
0.001220703125
0.00030517578125
0.00091552734375
0
0.0006103515625
0
0
-0.0006103515625
-0.00091552734375
-0.0006103515625
-0.001220703125
-0.00091552734375
-0.001220703125
-0.0018310546875
-0.00091552734375
-0.00274658203125
-0.00213623046875
-0.00244140625
-0.00213623046875
-0.00244140625
-0.00274658203125
-0.0042724609375
-0.00274658203125
-0.00396728515625
-0.00335693359375
-0.0042724609375
-0.0042724609375
-0.00396728515625
-0.0042724609375
-0.0042724609375
-0.00457763671875
-0.00457763671875
-0.0048828125
-0.0054931640625
-0.006103515625
-0.0048828125
-0.00579833984375
-0.00579833984375
-0.00640869140625
-0.00579833984375
-0.0067138671875
-0.00732421875
-0.0067138671875
-0.00732421875
-0.0067138671875
-0.00762939453125
-0.00762939453125
-0.00732421875
-0.00823974609375
-0.00762939453125
-0.00885009765625
-0.008544921875
-0.00885009765625
-0.008544921875
-0.0091552734375
-0.00946044921875
-0.0091552734375
-0.00946044921875
-0.01007080078125
-0.009765625
-0.01068115234375
-0.00946044921875
-0.01068115234375
-0.0103759765625
-0.0115966796875
-0.0115966796875
-0.0115966796875
-0.01220703125
-0.01251220703125
-0.01190185546875
-0.01220703125
-0.01220703125
-0.013427734375
-0.0128173828125
-0.01312255859375
-0.013427734375
-0.013427734375
-0.01434326171875
-0.01434326171875
-0.01434326171875
-0.01434326171875
-0.01434326171875
-0.0140380859375
-0.0146484375
-0.0146484375
-0.01495361328125
-0.0152587890625
-0.01556396484375
-0.01495361328125
-0.015869140625
-0.01556396484375
-0.015869140625
-0.015869140625
-0.01678466796875
-0.0164794921875
-0.01708984375
-0.01708984375
-0.01708984375
-0.01678466796875
-0.01678466796875
-0.0177001953125
-0.0177001953125
-0.0177001953125
-0.0177001953125
-0.01739501953125
-0.01861572265625
-0.018310546875
-0.01922607421875
-0.01922607421875
-0.01861572265625
-0.0189208984375
-0.01983642578125
-0.01922607421875
-0.01983642578125
-0.0201416015625
-0.0201416015625
-0.02044677734375
-0.01983642578125
-0.020751953125
-0.020751953125
-0.0213623046875
-0.020751953125
-0.0213623046875
-0.02105712890625
-0.0213623046875
-0.02166748046875
-0.02166748046875
-0.0225830078125
-0.02227783203125
-0.02227783203125
-0.02166748046875
-0.023193359375
-0.02288818359375
-0.023193359375
-0.0225830078125
-0.0225830078125
-0.02410888671875
-0.0238037109375
-0.02349853515625
-0.02410888671875
-0.0244140625
-0.0238037109375
-0.02410888671875
-0.0238037109375
-0.02471923828125
-0.0250244140625
-0.0250244140625
-0.02532958984375
-0.02471923828125
-0.0244140625
-0.025634765625
-0.02593994140625
-0.025634765625
-0.02593994140625
-0.02532958984375
-0.025634765625
-0.02685546875
-0.0262451171875
-0.0262451171875
-0.0262451171875
-0.02716064453125
-0.02685546875
-0.02685546875
-0.02655029296875
-0.0274658203125
-0.02716064453125
-0.02716064453125
-0.028076171875
-0.02777099609375
-0.02777099609375
-0.02777099609375
-0.02838134765625
-0.028076171875
-0.029296875
-0.02838134765625
-0.02838134765625
-0.02838134765625
-0.02960205078125
-0.0286865234375
-0.02960205078125
-0.029296875
-0.02960205078125
-0.02960205078125
-0.03021240234375
-0.03021240234375
-0.03021240234375
-0.030517578125
-0.03021240234375
-0.03082275390625
-0.0311279296875
-0.03082275390625
-0.0311279296875
-0.0311279296875
-0.0311279296875
-0.030517578125
-0.0311279296875
-0.03204345703125
-0.03173828125
-0.03173828125
-0.03143310546875
-0.03204345703125
-0.03265380859375
-0.0323486328125
-0.03204345703125
-0.0323486328125
-0.03265380859375
-0.03204345703125
-0.032958984375
-0.0323486328125
-0.032958984375
-0.0323486328125
-0.0335693359375
-0.032958984375
-0.0335693359375
-0.032958984375
-0.0335693359375
-0.03387451171875
-0.0335693359375
-0.03326416015625
-0.0341796875
-0.0341796875
-0.03448486328125
-0.03448486328125
-0.035400390625
-0.0335693359375
-0.03448486328125
-0.03448486328125
-0.03509521484375
-0.0347900390625
-0.03570556640625
-0.03448486328125
-0.03509521484375
-0.03570556640625
-0.035400390625
-0.0360107421875
-0.03570556640625
-0.035400390625
-0.03570556640625
-0.0360107421875
-0.03662109375
-0.03692626953125
-0.03631591796875
-0.03631591796875
-0.03662109375
-0.03631591796875
-0.03753662109375
-0.03692626953125
-0.0372314453125
-0.0372314453125
-0.03753662109375
-0.03753662109375
-0.0372314453125
-0.037841796875
-0.037841796875
-0.0372314453125
-0.03875732421875
-0.0384521484375
-0.037841796875
-0.03814697265625
-0.0372314453125
-0.0390625
-0.03814697265625
-0.03875732421875
-0.03814697265625
-0.03814697265625
-0.03814697265625
-0.0390625
-0.0384521484375
-0.0390625
-0.0384521484375
-0.0384521484375
-0.0390625
-0.03875732421875
-0.03997802734375
-0.0396728515625
-0.03936767578125
-0.03875732421875
-0.03936767578125
-0.040283203125
-0.03997802734375
-0.04058837890625
-0.040283203125
-0.040283203125
-0.0396728515625
-0.04058837890625
-0.04058837890625
-0.04058837890625
-0.03997802734375
-0.040283203125
-0.0408935546875
-0.03997802734375
-0.0408935546875
-0.04119873046875
-0.0408935546875
-0.04119873046875
-0.04119873046875
-0.0408935546875
-0.04119873046875
-0.04150390625
-0.04180908203125
-0.04180908203125
-0.04150390625
-0.04150390625
-0.04150390625
-0.04150390625
-0.04302978515625
-0.042724609375
-0.042724609375
-0.04241943359375
-0.042724609375
-0.04302978515625
-0.042724609375
-0.0433349609375
-0.04241943359375
-0.04302978515625
-0.04302978515625
-0.04241943359375
-0.042724609375
-0.04241943359375
-0.0433349609375
-0.04302978515625
-0.0433349609375
-0.04302978515625
-0.042724609375
-0.0433349609375
-0.04364013671875
-0.04302978515625
-0.042724609375
-0.04364013671875
-0.04364013671875
-0.04364013671875
-0.04425048828125
-0.0439453125
-0.04302978515625
-0.0439453125
-0.0439453125
-0.0439453125
-0.04425048828125
-0.04425048828125
-0.0445556640625
-0.0445556640625
-0.0445556640625
-0.04486083984375
-0.0445556640625
-0.04486083984375
-0.045166015625
-0.04486083984375
-0.04486083984375
-0.04486083984375
-0.045166015625
-0.0457763671875
-0.045166015625
-0.04547119140625
-0.04486083984375
-0.0457763671875
-0.04547119140625
-0.04547119140625
-0.04547119140625
-0.04608154296875
-0.045166015625
-0.04547119140625
-0.04638671875
-0.04608154296875
-0.0457763671875
-0.04608154296875
-0.04608154296875
-0.04638671875
-0.04608154296875
-0.04638671875
-0.0457763671875
-0.04638671875
-0.04608154296875
-0.04730224609375
-0.04669189453125
-0.04669189453125
-0.04669189453125
-0.04608154296875
-0.0469970703125
-0.04608154296875
-0.04730224609375
-0.04730224609375
-0.0469970703125
-0.0469970703125
-0.04730224609375
-0.0469970703125
-0.04669189453125
-0.0469970703125
-0.0469970703125
-0.0469970703125
-0.04730224609375
-0.04730224609375
-0.047607421875
-0.047607421875
-0.04791259765625
-0.04791259765625
-0.04730224609375
-0.047607421875
-0.04791259765625
-0.047607421875
-0.04730224609375
-0.04730224609375
-0.04791259765625
-0.04730224609375
-0.04913330078125
-0.0482177734375
-0.04791259765625
-0.0494384765625
-0.04852294921875
-0.0482177734375
-0.048828125
-0.04852294921875
-0.0482177734375
-0.04913330078125
-0.04913330078125
-0.0494384765625
-0.04913330078125
-0.048828125
-0.04913330078125
-0.0482177734375
-0.04913330078125
-0.0494384765625
-0.050048828125
-0.0494384765625
-0.04913330078125
-0.048828125
-0.04913330078125
-0.0494384765625
-0.0506591796875
-0.04913330078125
-0.0494384765625
-0.0494384765625
-0.04974365234375
-0.04974365234375
-0.05035400390625
-0.04974365234375
-0.04974365234375
-0.050048828125
-0.0494384765625
-0.0506591796875
-0.04974365234375
-0.05096435546875
-0.05035400390625
-0.0506591796875
-0.05126953125
-0.05035400390625
-0.05096435546875
-0.04974365234375
-0.05035400390625
-0.05035400390625
-0.05035400390625
-0.0506591796875
-0.05035400390625
-0.05035400390625
-0.0506591796875
-0.05096435546875
-0.05035400390625
-0.05096435546875
-0.0506591796875
-0.0506591796875
-0.05035400390625
-0.05035400390625
-0.05096435546875
-0.05035400390625
-0.05035400390625
-0.0506591796875
-0.05035400390625
-0.0506591796875
-0.050048828125
-0.05035400390625
-0.04974365234375
-0.05035400390625
-0.05035400390625
-0.050048828125
-0.050048828125
-0.05035400390625
-0.050048828125
-0.050048828125
-0.0506591796875
-0.04974365234375
-0.04974365234375
-0.04852294921875
-0.0494384765625
-0.04913330078125
-0.04974365234375
-0.04913330078125
-0.048828125
-0.048828125
-0.048828125
-0.04913330078125
-0.0494384765625
-0.0482177734375
-0.047607421875
-0.0482177734375
-0.04791259765625
-0.04730224609375
-0.04730224609375
-0.047607421875
-0.04730224609375
-0.04608154296875
-0.0469970703125
-0.04730224609375
-0.04638671875
-0.04547119140625
-0.0457763671875
-0.04547119140625
-0.0439453125
-0.0445556640625
-0.0445556640625
-0.04425048828125
-0.04425048828125
-0.0433349609375
-0.04302978515625
-0.04180908203125
-0.0433349609375
-0.04241943359375
-0.04241943359375
-0.04058837890625
-0.04150390625
-0.040283203125
-0.03997802734375
-0.0396728515625
-0.03936767578125
-0.03814697265625
-0.03814697265625
-0.03814697265625
-0.0372314453125
-0.03631591796875
-0.03662109375
-0.03631591796875
-0.03570556640625
-0.0347900390625
-0.03509521484375
-0.0335693359375
-0.0335693359375
-0.0323486328125
-0.03265380859375
-0.03204345703125
-0.03204345703125
-0.03082275390625
-0.02960205078125
-0.02960205078125
-0.0286865234375
-0.0286865234375
-0.0274658203125
-0.0274658203125
-0.02716064453125
-0.0262451171875
-0.02532958984375
-0.02471923828125
-0.02410888671875
-0.02410888671875
-0.023193359375
-0.02288818359375
-0.02227783203125
-0.0213623046875
-0.02105712890625
-0.02105712890625
-0.01922607421875
-0.018310546875
-0.01800537109375
-0.01678466796875
-0.015869140625
-0.01617431640625
-0.01556396484375
-0.01495361328125
-0.01373291015625
-0.013427734375
-0.01251220703125
-0.01129150390625
-0.01129150390625
-0.010986328125
-0.009765625
-0.008544921875
-0.008544921875
-0.00762939453125
-0.00732421875
-0.0067138671875
-0.00579833984375
-0.00396728515625
-0.00335693359375
-0.003662109375
-0.00274658203125
-0.0018310546875
-0.00152587890625
-0.00030517578125
0
0.00152587890625
0.0018310546875
0.00152587890625
0.003662109375
0.00335693359375
0.00396728515625
0.00518798828125
0.0054931640625
0.0067138671875
0.00701904296875
0.00732421875
0.00762939453125
0.008544921875
0.009765625
0.00946044921875
0.010986328125
0.0115966796875
0.01129150390625
0.01312255859375
0.013427734375
0.01495361328125
0.0146484375
0.015869140625
0.01617431640625
0.0164794921875
0.01708984375
0.018310546875
0.01861572265625
0.0189208984375
0.020751953125
0.02044677734375
0.02166748046875
0.02166748046875
0.0225830078125
0.023193359375
0.0244140625
0.0238037109375
0.0250244140625
0.0250244140625
0.02685546875
0.02655029296875
0.02685546875
0.02838134765625
0.0274658203125
0.02899169921875
0.02899169921875
0.03021240234375
0.03143310546875
0.0311279296875
0.0311279296875
0.032958984375
0.0323486328125
0.0335693359375
0.03326416015625
0.03448486328125
0.03509521484375
0.0360107421875
0.03570556640625
0.03631591796875
0.03662109375
0.03692626953125
0.03814697265625
0.03814697265625
0.0390625
0.0390625
0.0390625
0.0396728515625
0.040283203125
0.0408935546875
0.0408935546875
0.04180908203125
0.04180908203125
0.0421142578125
0.042724609375
0.04302978515625
0.0439453125
0.04364013671875
0.0439453125
0.0445556640625
0.04486083984375
0.045166015625
0.04669189453125
0.04669189453125
0.04730224609375
0.0469970703125
0.0469970703125
0.04730224609375
0.04852294921875
0.0482177734375
0.0494384765625
0.0482177734375
0.0494384765625
0.04974365234375
0.05035400390625
0.0506591796875
0.05126953125
0.05096435546875
0.05035400390625
0.05157470703125
0.0518798828125
0.0518798828125
0.05218505859375
0.05279541015625
0.052490234375
0.05340576171875
0.05401611328125
0.05340576171875
0.0543212890625
0.05401611328125
0.05401611328125
0.05523681640625
0.05462646484375
0.05523681640625
0.054931640625
0.05584716796875
0.05615234375
0.05645751953125
0.05615234375
0.05645751953125
0.05645751953125
0.0567626953125
0.057373046875
0.05706787109375
0.0579833984375
0.05706787109375
0.057373046875
0.0579833984375
0.05859375
0.0579833984375
0.05889892578125
0.0579833984375
0.05859375
0.05859375
0.05950927734375
0.05950927734375
0.05859375
0.05889892578125
0.0592041015625
0.059814453125
0.059814453125
0.0592041015625
0.059814453125
0.059814453125
0.059814453125
0.06011962890625
0.05950927734375
0.05950927734375
0.0604248046875
0.059814453125
0.06103515625
0.059814453125
0.06011962890625
0.0604248046875
0.06072998046875
0.0604248046875
0.06011962890625
0.06134033203125
0.0604248046875
0.06072998046875
0.0604248046875
0.06011962890625
0.06072998046875
0.0604248046875
0.06072998046875
0.06072998046875
0.06103515625
0.059814453125
0.06072998046875
0.0604248046875
0.06103515625
0.059814453125
0.06072998046875
0.0604248046875
0.059814453125
0.0604248046875
0.06011962890625
0.06072998046875
0.059814453125
0.06072998046875
0.06072998046875
0.059814453125
0.06103515625
0.06011962890625
0.05950927734375
0.05950927734375
0.06011962890625
0.06011962890625
0.0592041015625
0.0592041015625
0.0592041015625
0.0592041015625
0.05859375
0.05859375
0.05828857421875
0.0592041015625
0.05889892578125
0.05767822265625
0.057373046875
0.0579833984375
0.0579833984375
0.057373046875
0.057373046875
0.0567626953125
0.05706787109375
0.0567626953125
0.057373046875
0.05645751953125
0.05615234375
0.05523681640625
0.05645751953125
0.05615234375
0.05615234375
0.05584716796875
0.05584716796875
0.0555419921875
0.0555419921875
0.05462646484375
0.05462646484375
0.05523681640625
0.0537109375
0.05462646484375
0.05401611328125
0.05401611328125
0.0537109375
0.05340576171875
0.0531005859375
0.05340576171875
0.05279541015625
0.05218505859375
0.05279541015625
0.0518798828125
0.05218505859375
0.05126953125
0.052490234375
0.05096435546875
0.0506591796875
0.0506591796875
0.05035400390625
0.0506591796875
0.05035400390625
0.05035400390625
0.0494384765625
0.04974365234375
0.0494384765625
0.04913330078125
0.048828125
0.04852294921875
0.04852294921875
0.04791259765625
0.047607421875
0.04730224609375
0.047607421875
0.04669189453125
0.0469970703125
0.0469970703125
0.0457763671875
0.04608154296875
0.0457763671875
0.04486083984375
0.0457763671875
0.04486083984375
0.0445556640625
0.0445556640625
0.0445556640625
0.04364013671875
0.04364013671875
0.04425048828125
0.042724609375
0.04302978515625
0.04241943359375
0.0421142578125
0.04302978515625
0.04180908203125
0.04119873046875
0.0408935546875
0.04180908203125
0.04150390625
0.0408935546875
0.0408935546875
0.03936767578125
0.03936767578125
0.03936767578125
0.03997802734375
0.0390625
0.0384521484375
0.03814697265625
0.03875732421875
0.0384521484375
0.03814697265625
0.03753662109375
0.03814697265625
0.0372314453125
0.03662109375
0.03692626953125
0.03631591796875
0.03692626953125
0.03631591796875
0.03570556640625
0.03570556640625
0.03509521484375
0.035400390625
0.0347900390625
0.0347900390625
0.03448486328125
0.03448486328125
0.0335693359375
0.0335693359375
0.0335693359375
0.0323486328125
0.0335693359375
0.0323486328125
0.0323486328125
0.03173828125
0.03265380859375
0.03143310546875
0.0311279296875
0.0311279296875
0.03082275390625
0.0311279296875
0.030517578125
0.03082275390625
0.030517578125
0.03021240234375
0.02960205078125
0.029296875
0.029296875
0.02899169921875
0.029296875
0.02838134765625
0.02899169921875
0.028076171875
0.02838134765625
0.028076171875
0.02716064453125
0.0274658203125
0.02655029296875
0.02655029296875
0.02716064453125
0.02655029296875
0.02655029296875
0.02593994140625
0.0262451171875
0.0250244140625
0.02532958984375
0.025634765625
0.0250244140625
0.02532958984375
0.02410888671875
0.0244140625
0.0238037109375
0.02410888671875
0.0238037109375
0.02349853515625
0.0238037109375
0.023193359375
0.02288818359375
0.02288818359375
0.02227783203125
0.0225830078125
0.0225830078125
0.02288818359375
0.02227783203125
0.0213623046875
0.02197265625
0.02105712890625
0.02105712890625
0.02044677734375
0.02105712890625
0.01983642578125
0.01983642578125
0.01983642578125
0.01953125
0.01953125
0.01861572265625
0.0189208984375
0.01800537109375
0.018310546875
0.01861572265625
0.01800537109375
0.01861572265625
0.01800537109375
0.0177001953125
0.01708984375
0.01708984375
0.01708984375
0.01617431640625
0.01739501953125
0.015869140625
0.01617431640625
0.0164794921875
0.01617431640625
0.01556396484375
0.0152587890625
0.0152587890625
0.01373291015625
0.01556396484375
0.0140380859375
0.0152587890625
0.0140380859375
0.01495361328125
0.013427734375
0.013427734375
0.0140380859375
0.01373291015625
0.01373291015625
0.01312255859375
0.01312255859375
0.01220703125
0.01251220703125
0.01220703125
0.01251220703125
0.01129150390625
0.01190185546875
0.01190185546875
0.01129150390625
0.010986328125
0.01190185546875
0.01007080078125
0.01068115234375
0.009765625
0.0103759765625
0.00946044921875
0.01007080078125
0.009765625
0.0103759765625
0.00885009765625
0.0091552734375
0.0091552734375
0.0079345703125
0.00823974609375
0.008544921875
0.0079345703125
0.0079345703125
0.00762939453125
0.00762939453125
0.00701904296875
0.00732421875
0.00701904296875
0.00640869140625
0.00640869140625
0.006103515625
0.00640869140625
0.006103515625
0.00640869140625
0.0048828125
0.0054931640625
0.0042724609375
0.00518798828125
0.0048828125
0.00396728515625
0.0048828125
0.00396728515625
0.00396728515625
0.003662109375
0.00335693359375
0.00396728515625
0.00335693359375
0.0030517578125
0.00274658203125
0.00274658203125
0.00274658203125
0.00274658203125
0.00244140625
0.00213623046875
0.001220703125
0.0006103515625
0.0018310546875
0.00091552734375
0.00152587890625
0.001220703125
0.00030517578125
0
0.00091552734375
0.00030517578125
0
0
-0.001220703125
-0.00091552734375
-0.0006103515625
-0.00091552734375
-0.00091552734375
-0.00091552734375
-0.00152587890625
-0.001220703125
-0.00213623046875
-0.0018310546875
-0.00274658203125
-0.0030517578125
-0.00274658203125
-0.00274658203125
-0.00335693359375
-0.003662109375
-0.00335693359375
-0.00396728515625
-0.003662109375
-0.0042724609375
-0.003662109375
-0.0042724609375
-0.00457763671875
-0.0054931640625
-0.00518798828125
-0.00457763671875
-0.0054931640625
-0.00518798828125
-0.00579833984375
-0.00579833984375
-0.00640869140625
-0.00640869140625
-0.006103515625
-0.0067138671875
-0.00701904296875
-0.00762939453125
-0.00732421875
-0.00732421875
-0.0067138671875
-0.0079345703125
-0.00823974609375
-0.0079345703125
-0.0079345703125
-0.0079345703125
-0.0079345703125
-0.00823974609375
-0.00885009765625
-0.008544921875
-0.00946044921875
-0.00946044921875
-0.00946044921875
-0.0091552734375
-0.0091552734375
-0.01068115234375
-0.01007080078125
-0.0103759765625
-0.01068115234375
-0.010986328125
-0.010986328125
-0.01129150390625
-0.0115966796875
-0.01129150390625
-0.01220703125
-0.01190185546875
-0.01220703125
-0.0115966796875
-0.01190185546875
-0.01220703125
-0.01312255859375
-0.01251220703125
-0.01312255859375
-0.0128173828125
-0.013427734375
-0.013427734375
-0.0140380859375
-0.0140380859375
-0.01373291015625
-0.01434326171875
-0.0146484375
-0.01434326171875
-0.0146484375
-0.01495361328125
-0.01495361328125
-0.01556396484375
-0.01556396484375
-0.01556396484375
-0.01556396484375
-0.01678466796875
-0.01617431640625
-0.01617431640625
-0.01617431640625
-0.01678466796875
-0.01708984375
-0.01708984375
-0.01739501953125
-0.01739501953125
-0.01800537109375
-0.01708984375
-0.018310546875
-0.01708984375
-0.018310546875
-0.01861572265625
-0.0177001953125
-0.01861572265625
-0.01800537109375
-0.01861572265625
-0.0189208984375
-0.0189208984375
-0.018310546875
-0.01922607421875
-0.01953125
-0.0189208984375
-0.020751953125
-0.01953125
-0.02044677734375
-0.01953125
-0.0201416015625
-0.0201416015625
-0.0201416015625
-0.02105712890625
-0.02105712890625
-0.020751953125
-0.0213623046875
-0.02166748046875
-0.0213623046875
-0.02166748046875
-0.0213623046875
-0.02166748046875
-0.02197265625
-0.0225830078125
-0.02197265625
-0.02227783203125
-0.02227783203125
-0.02288818359375
-0.02288818359375
-0.02288818359375
-0.023193359375
-0.023193359375
-0.0225830078125
-0.0238037109375
-0.02349853515625
-0.02410888671875
-0.0238037109375
-0.02349853515625
-0.0250244140625
-0.02410888671875
-0.02471923828125
-0.02410888671875
-0.02532958984375
-0.0244140625
-0.02532958984375
-0.02532958984375
-0.025634765625
-0.02593994140625
-0.02532958984375
-0.0250244140625
-0.0262451171875
-0.0262451171875
-0.0262451171875
-0.0262451171875
-0.02593994140625
-0.02716064453125
-0.02716064453125
-0.02655029296875
-0.02685546875
-0.02685546875
-0.0274658203125
-0.02685546875
-0.0274658203125
-0.02716064453125
-0.02777099609375
-0.02777099609375
-0.02777099609375
-0.0274658203125
-0.02838134765625
-0.02838134765625
-0.028076171875
-0.02838134765625
-0.02777099609375
-0.02899169921875
-0.0286865234375
-0.028076171875
-0.0286865234375
-0.029296875
-0.0299072265625
-0.02899169921875
-0.02960205078125
-0.0286865234375
-0.0299072265625
-0.03021240234375
-0.03021240234375
-0.03021240234375
-0.02960205078125
-0.03021240234375
-0.030517578125
-0.030517578125
-0.030517578125
-0.0311279296875
-0.03082275390625
-0.030517578125
-0.03082275390625
-0.03082275390625
-0.03173828125
-0.03082275390625
-0.03204345703125
-0.0323486328125
-0.03204345703125
-0.03204345703125
-0.03204345703125
-0.03204345703125
-0.03173828125
-0.032958984375
-0.03265380859375
-0.03265380859375
-0.0323486328125
-0.03265380859375
-0.03265380859375
-0.03326416015625
-0.03326416015625
-0.032958984375
-0.032958984375
-0.03326416015625
-0.03326416015625
-0.0341796875
-0.0335693359375
-0.0335693359375
-0.03326416015625
-0.03387451171875
-0.0341796875
-0.03448486328125
-0.03448486328125
-0.0341796875
-0.03387451171875
-0.03387451171875
-0.03448486328125
-0.03387451171875
-0.0347900390625
-0.0341796875
-0.03509521484375
-0.0347900390625
-0.03509521484375
-0.03509521484375
-0.0360107421875
-0.03570556640625
-0.0347900390625
-0.03509521484375
-0.03509521484375
-0.03631591796875
-0.035400390625
-0.03570556640625
-0.03631591796875
-0.03570556640625
-0.03631591796875
-0.03692626953125
-0.03662109375
-0.03631591796875
-0.0360107421875
-0.03631591796875
-0.03662109375
-0.03692626953125
-0.03662109375
-0.03631591796875
-0.03692626953125
-0.03753662109375
-0.03662109375
-0.0372314453125
-0.03692626953125
-0.03692626953125
-0.03753662109375
-0.03753662109375
-0.037841796875
-0.03753662109375
-0.0372314453125
-0.03753662109375
-0.037841796875
-0.03814697265625
-0.03814697265625
-0.03753662109375
-0.037841796875
-0.03814697265625
-0.0384521484375
-0.03814697265625
-0.0384521484375
-0.03875732421875
-0.03875732421875
-0.03753662109375
-0.0390625
-0.0384521484375
-0.0390625
-0.0390625
-0.03936767578125
-0.03814697265625
-0.03936767578125
-0.0390625
-0.03936767578125
-0.0384521484375
-0.03936767578125
-0.0396728515625
-0.04058837890625
-0.03997802734375
-0.03997802734375
-0.03997802734375
-0.03997802734375
-0.0396728515625
-0.040283203125
-0.03997802734375
-0.0408935546875
-0.040283203125
-0.03997802734375
-0.0396728515625
-0.0396728515625
-0.040283203125
-0.040283203125
-0.04058837890625
-0.04058837890625
-0.040283203125
-0.04058837890625
-0.040283203125
-0.04119873046875
-0.04058837890625
-0.04119873046875
-0.04180908203125
-0.04119873046875
-0.0408935546875
-0.04119873046875
-0.04119873046875
-0.04180908203125
-0.04180908203125
-0.04119873046875
-0.04241943359375
-0.0421142578125
-0.04150390625
-0.04150390625
-0.04180908203125
-0.04241943359375
-0.04241943359375
-0.04180908203125
-0.042724609375
-0.04180908203125
-0.04180908203125
-0.042724609375
-0.04180908203125
-0.04241943359375
-0.04241943359375
-0.042724609375
-0.04241943359375
-0.042724609375
-0.042724609375
-0.04241943359375
-0.04241943359375
-0.042724609375
-0.04241943359375
-0.0433349609375
-0.04302978515625
-0.04302978515625
-0.04302978515625
-0.042724609375
-0.042724609375
-0.04302978515625
-0.04302978515625
-0.0433349609375
-0.0439453125
-0.0445556640625
-0.0433349609375
-0.0433349609375
-0.042724609375
-0.04302978515625
-0.0433349609375
-0.0433349609375
-0.0439453125
-0.0439453125
-0.0433349609375
-0.0433349609375
-0.04425048828125
-0.0445556640625
-0.0445556640625
-0.04486083984375
-0.0445556640625
-0.0445556640625
-0.04486083984375
-0.04302978515625
-0.0445556640625
-0.04364013671875
-0.04486083984375
-0.0445556640625
-0.0445556640625
-0.045166015625
-0.04364013671875
-0.04425048828125
-0.04425048828125
-0.0445556640625
-0.0445556640625
-0.045166015625
-0.04486083984375
-0.04486083984375
-0.04486083984375
-0.0445556640625
-0.045166015625
-0.04425048828125
-0.04425048828125
-0.04486083984375
-0.0445556640625
-0.04425048828125
-0.0439453125
-0.04486083984375
-0.0439453125
-0.04425048828125
-0.04364013671875
-0.04425048828125
-0.0439453125
-0.0439453125
-0.04302978515625
-0.04364013671875
-0.042724609375
-0.0433349609375
-0.0433349609375
-0.04241943359375
-0.04241943359375
-0.04180908203125
-0.042724609375
-0.04241943359375
-0.04150390625
-0.04241943359375
-0.04180908203125
-0.04150390625
-0.0408935546875
-0.04150390625
-0.0408935546875
-0.0408935546875
-0.040283203125
-0.040283203125
-0.03997802734375
-0.04058837890625
-0.0390625
-0.03936767578125
-0.03936767578125
-0.0384521484375
-0.037841796875
-0.0384521484375
-0.037841796875
-0.0372314453125
-0.03692626953125
-0.03662109375
-0.03692626953125
-0.03631591796875
-0.03570556640625
-0.0347900390625
-0.035400390625
-0.0347900390625
-0.0335693359375
-0.03326416015625
-0.03326416015625
-0.03265380859375
-0.03265380859375
-0.03173828125
-0.0311279296875
-0.03082275390625
-0.030517578125
-0.029296875
-0.02960205078125
-0.02838134765625
-0.02838134765625
-0.02716064453125
-0.0274658203125
-0.02655029296875
-0.02593994140625
-0.0262451171875
-0.02471923828125
-0.02532958984375
-0.02349853515625
-0.0225830078125
-0.02227783203125
-0.02197265625
-0.0213623046875
-0.02105712890625
-0.01983642578125
-0.0189208984375
-0.0189208984375
-0.01739501953125
-0.01739501953125
-0.01678466796875
-0.01617431640625
-0.01678466796875
-0.0152587890625
-0.0146484375
-0.013427734375
-0.01312255859375
-0.01220703125
-0.01190185546875
-0.01129150390625
-0.00946044921875
-0.00946044921875
-0.0091552734375
-0.0091552734375
-0.0079345703125
-0.00701904296875
-0.006103515625
-0.00518798828125
-0.0048828125
-0.003662109375
-0.00335693359375
-0.00213623046875
-0.00213623046875
-0.00030517578125
-0.001220703125
0
0.0006103515625
0.001220703125
0.0030517578125
0.0030517578125
0.003662109375
0.0042724609375
0.006103515625
0.00640869140625
0.00732421875
0.00732421875
0.00823974609375
0.008544921875
0.01007080078125
0.01068115234375
0.010986328125
0.01129150390625
0.0128173828125
0.013427734375
0.01373291015625
0.0146484375
0.015869140625
0.01617431640625
0.01678466796875
0.01800537109375
0.01800537109375
0.018310546875
0.01861572265625
0.02044677734375
0.02105712890625
0.02197265625
0.02197265625
0.0238037109375
0.0238037109375
0.0250244140625
0.0250244140625
0.02593994140625
0.02655029296875
0.02716064453125
0.02716064453125
0.028076171875
0.02899169921875
0.03021240234375
0.0299072265625
0.03143310546875
0.0311279296875
0.03204345703125
0.03265380859375
0.032958984375
0.0347900390625
0.03509521484375
0.03509521484375
0.035400390625
0.03631591796875
0.03662109375
0.037841796875
0.03753662109375
0.0384521484375
0.0390625
0.03997802734375
0.03997802734375
0.040283203125
0.04119873046875
0.0421142578125
0.042724609375
0.042724609375
0.04364013671875
0.0433349609375
0.0439453125
0.04638671875
0.04486083984375
0.0457763671875
0.04638671875
0.04669189453125
0.04791259765625
0.0482177734375
0.048828125
0.0494384765625
0.04974365234375
0.050048828125
0.05096435546875
0.050048828125
0.05035400390625
0.05096435546875
0.052490234375
0.0537109375
0.05279541015625
0.05279541015625
0.05401611328125
0.05401611328125
0.05462646484375
0.054931640625
0.05523681640625
0.0555419921875
0.05615234375
0.05615234375
0.05645751953125
0.0567626953125
0.0579833984375
0.05889892578125
0.0579833984375
0.05828857421875
0.05889892578125
0.05950927734375
0.05950927734375
0.06011962890625
0.06011962890625
0.059814453125
0.06072998046875
0.06103515625
0.0616455078125
0.06134033203125
0.0616455078125
0.062255859375
0.06256103515625
0.06317138671875
0.0634765625
0.0628662109375
0.0628662109375
0.0640869140625
0.06317138671875
0.06378173828125
0.06439208984375
0.0653076171875
0.06500244140625
0.06439208984375
0.06591796875
0.06561279296875
0.06591796875
0.0653076171875
0.0665283203125
0.06561279296875
0.0665283203125
0.0665283203125
0.06683349609375
0.0665283203125
0.06683349609375
0.06744384765625
0.06744384765625
0.06683349609375
0.06744384765625
0.06744384765625
0.06744384765625
0.0677490234375
0.068359375
0.068359375
0.068359375
0.068359375
0.06866455078125
0.0689697265625
0.06866455078125
0.06927490234375
0.069580078125
0.069580078125
0.06927490234375
0.06927490234375
0.069580078125
0.069580078125
0.06866455078125
0.06988525390625
0.06927490234375
0.069580078125
0.06927490234375
0.06988525390625
0.06927490234375
0.069580078125
0.0689697265625
0.06988525390625
0.0689697265625
0.06866455078125
0.07049560546875
0.0701904296875
0.0689697265625
0.0689697265625
0.0701904296875
0.06988525390625
0.069580078125
0.06927490234375
0.0689697265625
0.0701904296875
0.068359375
0.06927490234375
0.06866455078125
0.0689697265625
0.06866455078125
0.06866455078125
0.0689697265625
0.0689697265625
0.06927490234375
0.0689697265625
0.06927490234375
0.0677490234375
0.06866455078125
0.06805419921875
0.06866455078125
0.06866455078125
0.06744384765625
0.06805419921875
0.0677490234375
0.06866455078125
0.06744384765625
0.0677490234375
0.06744384765625
0.06683349609375
0.0665283203125
0.06561279296875
0.06622314453125
0.06683349609375
0.06500244140625
0.067138671875
0.0653076171875
0.06591796875
0.0653076171875
0.06500244140625
0.06500244140625
0.06439208984375
0.06500244140625
0.06439208984375
0.064697265625
0.0634765625
0.06378173828125
0.06378173828125
0.0640869140625
0.06317138671875
0.06317138671875
0.06256103515625
0.062255859375
0.062255859375
0.062255859375
0.06195068359375
0.06195068359375
0.06103515625
0.06072998046875
0.0604248046875
0.06103515625
0.0604248046875
0.0592041015625
0.0604248046875
0.05950927734375
0.05950927734375
0.05859375
0.0592041015625
0.0579833984375
0.05767822265625
0.05828857421875
0.057373046875
0.057373046875
0.05615234375
0.05584716796875
0.05615234375
0.05645751953125
0.05523681640625
0.05523681640625
0.05523681640625
0.0555419921875
0.05462646484375
0.05462646484375
0.05401611328125
0.0543212890625
0.0537109375
0.05279541015625
0.05218505859375
0.0531005859375
0.052490234375
0.05218505859375
0.0518798828125
0.05218505859375
0.05096435546875
0.05126953125
0.05035400390625
0.05035400390625
0.0506591796875
0.04974365234375
0.05035400390625
0.04913330078125
0.048828125
0.048828125
0.04791259765625
0.048828125
0.04791259765625
0.04730224609375
0.04638671875
0.04638671875
0.04608154296875
0.0457763671875
0.0457763671875
0.04547119140625
0.045166015625
0.04486083984375
0.04425048828125
0.0433349609375
0.0439453125
0.04364013671875
0.04302978515625
0.04302978515625
0.042724609375
0.04241943359375
0.04150390625
0.04119873046875
0.04119873046875
0.04119873046875
0.04119873046875
0.04058837890625
0.03997802734375
0.03997802734375
0.03936767578125
0.0390625
0.0396728515625
0.0384521484375
0.0384521484375
0.03814697265625
0.0372314453125
0.03692626953125
0.03753662109375
0.03662109375
0.03662109375
0.03662109375
0.03570556640625
0.035400390625
0.03570556640625
0.035400390625
0.03509521484375
0.03448486328125
0.03387451171875
0.0335693359375
0.0335693359375
0.03326416015625
0.03326416015625
0.032958984375
0.0323486328125
0.03265380859375
0.03143310546875
0.03173828125
0.03173828125
0.03143310546875
0.0311279296875
0.03082275390625
0.030517578125
0.03021240234375
0.03021240234375
0.0299072265625
0.029296875
0.029296875
0.02838134765625
0.02899169921875
0.02838134765625
0.028076171875
0.028076171875
0.0274658203125
0.028076171875
0.02685546875
0.0262451171875
0.0262451171875
0.02655029296875
0.02593994140625
0.02593994140625
0.02471923828125
0.025634765625
0.0244140625
0.0244140625
0.0244140625
0.02349853515625
0.02410888671875
0.0238037109375
0.02288818359375
0.02227783203125
0.023193359375
0.02166748046875
0.02227783203125
0.02197265625
0.02166748046875
0.0213623046875
0.0213623046875
0.0213623046875
0.0201416015625
0.020751953125
0.0201416015625
0.02044677734375
0.01922607421875
0.0189208984375
0.01953125
0.0189208984375
0.01953125
0.01861572265625
0.01861572265625
0.01800537109375
0.018310546875
0.01708984375
0.01800537109375
0.01708984375
0.01678466796875
0.0164794921875
0.01708984375
0.01617431640625
0.01617431640625
0.015869140625
0.01617431640625
0.01556396484375
0.01495361328125
0.0152587890625
0.01495361328125
0.01434326171875
0.01495361328125
0.01434326171875
0.01373291015625
0.0140380859375
0.01312255859375
0.01312255859375
0.01251220703125
0.01251220703125
0.01220703125
0.01251220703125
0.01190185546875
0.010986328125
0.01190185546875
0.01068115234375
0.01068115234375
0.010986328125
0.0103759765625
0.0091552734375
0.0103759765625
0.00946044921875
0.01007080078125
0.0091552734375
0.0091552734375
0.00885009765625
0.00885009765625
0.00823974609375
0.00762939453125
0.00762939453125
0.00732421875
0.00762939453125
0.00732421875
0.00701904296875
0.00701904296875
0.0067138671875
0.0067138671875
0.0067138671875
0.0054931640625
0.006103515625
0.00579833984375
0.00579833984375
0.0054931640625
0.0042724609375
0.0048828125
0.00396728515625
0.00457763671875
0.00396728515625
0.0042724609375
0.00335693359375
0.00335693359375
0.003662109375
0.0030517578125
0.003662109375
0.00274658203125
0.00213623046875
0.00244140625
0.0018310546875
0.00244140625
0.001220703125
0.00274658203125
0.001220703125
0.00091552734375
0.0006103515625
0.00030517578125
0.00091552734375
-0.00030517578125
0
-0.00030517578125
-0.00091552734375
-0.00030517578125
-0.0006103515625
-0.00213623046875
-0.001220703125
-0.001220703125
-0.0018310546875
-0.0018310546875
-0.0018310546875
-0.0030517578125
-0.00244140625
-0.003662109375
-0.0030517578125
-0.00335693359375
-0.00396728515625
-0.0042724609375
-0.0042724609375
-0.00396728515625
-0.0042724609375
-0.00457763671875
-0.00518798828125
-0.00457763671875
-0.00579833984375
-0.00579833984375
-0.00579833984375
-0.00579833984375
-0.00579833984375
-0.006103515625
-0.00640869140625
-0.006103515625
-0.0067138671875
-0.0079345703125
-0.00732421875
-0.00732421875
-0.00640869140625
-0.0079345703125
-0.0079345703125
-0.0079345703125
-0.0091552734375
-0.0079345703125
-0.008544921875
-0.00823974609375
-0.00885009765625
-0.008544921875
-0.00885009765625
-0.0091552734375
-0.009765625
-0.00946044921875
-0.0103759765625
-0.01068115234375
-0.01068115234375
-0.010986328125
-0.010986328125
-0.010986328125
-0.01129150390625
-0.01129150390625
-0.01220703125
-0.01220703125
-0.01251220703125
-0.01220703125
-0.01251220703125
-0.01251220703125
-0.01373291015625
-0.013427734375
-0.01373291015625
-0.01373291015625
-0.013427734375
-0.01373291015625
-0.013427734375
-0.01495361328125
-0.0140380859375
-0.0152587890625
-0.0146484375
-0.01556396484375
-0.01617431640625
-0.015869140625
-0.015869140625
-0.01556396484375
-0.015869140625
-0.0164794921875
-0.01678466796875
-0.0164794921875
-0.01739501953125
-0.01678466796875
-0.01739501953125
-0.0177001953125
-0.01800537109375
-0.0177001953125
-0.01800537109375
-0.01708984375
-0.01861572265625
-0.018310546875
-0.0189208984375
-0.01983642578125
-0.01861572265625
-0.0201416015625
-0.0189208984375
-0.02044677734375
-0.01953125
-0.0201416015625
-0.02044677734375
-0.01983642578125
-0.01983642578125
-0.0201416015625
-0.02105712890625
-0.02044677734375
-0.02105712890625
-0.0201416015625
-0.02166748046875
-0.02197265625
-0.02197265625
-0.02197265625
-0.02197265625
-0.02197265625
-0.02227783203125
-0.02288818359375
-0.02288818359375
-0.023193359375
-0.0225830078125
-0.02288818359375
-0.0238037109375
-0.0238037109375
-0.0244140625
-0.02410888671875
-0.0238037109375
-0.02349853515625
-0.0250244140625
-0.02471923828125
-0.0250244140625
-0.02410888671875
-0.02532958984375
-0.025634765625
-0.025634765625
-0.0250244140625
-0.0250244140625
-0.02593994140625
-0.02593994140625
-0.02593994140625
-0.02716064453125
-0.0262451171875
-0.0274658203125
-0.02685546875
-0.0274658203125
-0.02593994140625
-0.02777099609375
-0.02716064453125
-0.0274658203125
-0.02777099609375
-0.02777099609375
-0.0274658203125
-0.0286865234375
-0.0274658203125
-0.028076171875
-0.02838134765625
-0.0286865234375
-0.028076171875
-0.0286865234375
-0.02899169921875
-0.030517578125
-0.02899169921875
-0.02960205078125
-0.02899169921875
-0.03021240234375
-0.029296875
-0.03082275390625
-0.030517578125
-0.030517578125
-0.03082275390625
-0.03082275390625
-0.030517578125
-0.03082275390625
-0.030517578125
-0.03143310546875
-0.03082275390625
-0.03082275390625
-0.03173828125
-0.0311279296875
-0.03204345703125
-0.0323486328125
-0.0323486328125
-0.03173828125
-0.03265380859375
-0.0323486328125
-0.03265380859375
-0.03265380859375
-0.03265380859375
-0.03326416015625
-0.03387451171875
-0.03326416015625
-0.0335693359375
-0.03326416015625
-0.0335693359375
-0.03326416015625
-0.0335693359375
-0.0341796875
-0.0341796875
-0.03387451171875
-0.0347900390625
-0.03509521484375
-0.0341796875
-0.03509521484375
-0.03387451171875
-0.03570556640625
-0.035400390625
-0.03509521484375
-0.035400390625
-0.03570556640625
-0.03631591796875
-0.03509521484375
-0.03662109375
-0.035400390625
-0.03631591796875
-0.03509521484375
-0.03631591796875
-0.0360107421875
-0.03631591796875
-0.03662109375
-0.03631591796875
-0.03662109375
-0.03662109375
-0.03662109375
-0.03692626953125
-0.03692626953125
-0.03662109375
-0.03692626953125
-0.03753662109375
-0.03753662109375
-0.03692626953125
-0.0372314453125
-0.03814697265625
-0.0384521484375
-0.0372314453125
-0.037841796875
-0.0390625
-0.0384521484375
-0.03814697265625
-0.03875732421875
-0.03875732421875
-0.03814697265625
-0.03936767578125
-0.0390625
-0.03875732421875
-0.03875732421875
-0.03936767578125
-0.0390625
-0.03997802734375
-0.03997802734375
-0.03997802734375
-0.03936767578125
-0.0396728515625
-0.040283203125
-0.0396728515625
-0.0408935546875
-0.03997802734375
-0.04058837890625
-0.03997802734375
-0.04058837890625
-0.0408935546875
-0.04119873046875
-0.04119873046875
-0.04058837890625
-0.04150390625
-0.04119873046875
-0.04150390625
-0.04119873046875
-0.04119873046875
-0.04119873046875
-0.04150390625
-0.04150390625
-0.04180908203125
-0.04119873046875
-0.0421142578125
-0.04180908203125
-0.04241943359375
-0.04150390625
-0.0421142578125
-0.0421142578125
-0.0433349609375
-0.0421142578125
-0.04241943359375
-0.04241943359375
-0.042724609375
-0.0433349609375
-0.04302978515625
-0.04241943359375
-0.042724609375
-0.04241943359375
-0.04241943359375
-0.04241943359375
-0.04302978515625
-0.04364013671875
-0.04302978515625
-0.04364013671875
-0.04364013671875
-0.0439453125
-0.0433349609375
-0.0433349609375
-0.04364013671875
-0.04486083984375
-0.0433349609375
-0.04425048828125
-0.0433349609375
-0.04425048828125
-0.04425048828125
-0.0439453125
-0.04425048828125
-0.04486083984375
-0.045166015625
-0.04486083984375
-0.0445556640625
-0.04486083984375
-0.04486083984375
-0.04486083984375
-0.04486083984375
-0.0457763671875
-0.04547119140625
-0.04547119140625
-0.045166015625
-0.045166015625
-0.0457763671875
-0.0457763671875
-0.0457763671875
-0.04547119140625
-0.04608154296875
-0.0457763671875
-0.04608154296875
-0.0457763671875
-0.04486083984375
-0.04547119140625
-0.04608154296875
-0.04608154296875
-0.0457763671875
-0.04669189453125
-0.0457763671875
-0.04638671875
-0.04669189453125
-0.0457763671875
-0.04669189453125
-0.04608154296875
-0.04669189453125
-0.04608154296875
-0.0469970703125
-0.04669189453125
-0.0469970703125
-0.04638671875
-0.04638671875
-0.0469970703125
-0.04669189453125
-0.04730224609375
-0.04730224609375
-0.0469970703125
-0.04638671875
-0.04730224609375
-0.04669189453125
-0.04730224609375
-0.047607421875
-0.04669189453125
-0.04730224609375
-0.047607421875
-0.04730224609375
-0.04730224609375
-0.04730224609375
-0.04730224609375
-0.04791259765625
-0.04791259765625
-0.047607421875
-0.047607421875
-0.04791259765625
-0.04791259765625
-0.04852294921875
-0.0482177734375
-0.0482177734375
-0.0482177734375
-0.0494384765625
-0.048828125
-0.04791259765625
-0.0482177734375
-0.0482177734375
-0.04913330078125
-0.04852294921875
-0.04913330078125
-0.048828125
-0.04913330078125
-0.04913330078125
-0.04791259765625
-0.048828125
-0.04852294921875
-0.04913330078125
-0.04913330078125
-0.04913330078125
-0.0482177734375
-0.048828125
-0.048828125
-0.0494384765625
-0.0494384765625
-0.04913330078125
-0.0494384765625
-0.04974365234375
-0.04974365234375
-0.05035400390625
-0.04974365234375
-0.05035400390625
-0.04913330078125
-0.04974365234375
-0.0494384765625
-0.05035400390625
-0.05035400390625
-0.050048828125
-0.05035400390625
-0.0494384765625
-0.050048828125
-0.05035400390625
-0.05096435546875
-0.05035400390625
-0.050048828125
-0.05035400390625
-0.0506591796875
-0.0506591796875
-0.05035400390625
-0.05035400390625
-0.0506591796875
-0.05126953125
-0.0506591796875
-0.05096435546875
-0.0506591796875
-0.0506591796875
-0.050048828125
-0.0506591796875
-0.05096435546875
-0.05096435546875
-0.05126953125
-0.05126953125
-0.0506591796875
-0.05126953125
-0.05035400390625
-0.0518798828125
-0.05096435546875
-0.05157470703125
-0.05126953125
-0.05157470703125
-0.05096435546875
-0.05096435546875
-0.0518798828125
-0.05126953125
-0.05096435546875
-0.05157470703125
-0.05096435546875
-0.05157470703125
-0.05096435546875
-0.0506591796875
-0.0506591796875
-0.0506591796875
-0.0506591796875
-0.05035400390625
-0.05035400390625
-0.05035400390625
-0.050048828125
-0.05096435546875
-0.05035400390625
-0.0506591796875
-0.0494384765625
-0.050048828125
-0.04974365234375
-0.04974365234375
-0.0494384765625
-0.0494384765625
-0.0494384765625
-0.048828125
-0.048828125
-0.0482177734375
-0.04852294921875
-0.047607421875
-0.047607421875
-0.04730224609375
-0.04791259765625
-0.04730224609375
-0.047607421875
-0.04669189453125
-0.04669189453125
-0.04608154296875
-0.04669189453125
-0.045166015625
-0.04547119140625
-0.04547119140625
-0.045166015625
-0.04425048828125
-0.04425048828125
-0.04425048828125
-0.04425048828125
-0.04425048828125
-0.042724609375
-0.042724609375
-0.04241943359375
-0.04150390625
-0.04119873046875
-0.04119873046875
-0.0408935546875
-0.04058837890625
-0.0396728515625
-0.0390625
-0.03875732421875
-0.03814697265625
-0.03814697265625
-0.03753662109375
-0.03662109375
-0.03631591796875
-0.03662109375
-0.03509521484375
-0.03570556640625
-0.03387451171875
-0.032958984375
-0.032958984375
-0.03326416015625
-0.03173828125
-0.03143310546875
-0.03082275390625
-0.030517578125
-0.02960205078125
-0.02899169921875
-0.0286865234375
-0.0274658203125
-0.0274658203125
-0.02655029296875
-0.025634765625
-0.02532958984375
-0.02410888671875
-0.02410888671875
-0.02288818359375
-0.02288818359375
-0.02197265625
-0.02105712890625
-0.01953125
-0.01983642578125
-0.01983642578125
-0.018310546875
-0.01739501953125
-0.01708984375
-0.01617431640625
-0.01617431640625
-0.01434326171875
-0.0140380859375
-0.01373291015625
-0.0128173828125
-0.01129150390625
-0.0115966796875
-0.0103759765625
-0.00946044921875
-0.0091552734375
-0.00885009765625
-0.00701904296875
-0.00640869140625
-0.006103515625
-0.0054931640625
-0.0048828125
-0.003662109375
-0.00335693359375
-0.00213623046875
-0.00152587890625
-0.0006103515625
0
0.00091552734375
0.0018310546875
0.0030517578125
0.003662109375
0.003662109375
0.00518798828125
0.00518798828125
0.0067138671875
0.0067138671875
0.00701904296875
0.00823974609375
0.00946044921875
0.00946044921875
0.01068115234375
0.0115966796875
0.01251220703125
0.013427734375
0.01312255859375
0.0152587890625
0.0152587890625
0.01617431640625
0.01708984375
0.01800537109375
0.01861572265625
0.01861572265625
0.01953125
0.01983642578125
0.02166748046875
0.02227783203125
0.02349853515625
0.023193359375
0.0244140625
0.0250244140625
0.0250244140625
0.02655029296875
0.02655029296875
0.02777099609375
0.02777099609375
0.0286865234375
0.02960205078125
0.030517578125
0.0299072265625
0.03082275390625
0.03143310546875
0.032958984375
0.032958984375
0.03387451171875
0.03448486328125
0.03570556640625
0.0360107421875
0.03570556640625
0.0360107421875
0.03753662109375
0.03753662109375
0.0384521484375
0.03875732421875
0.040283203125
0.03997802734375
0.0408935546875
0.04119873046875
0.04241943359375
0.042724609375
0.04302978515625
0.04425048828125
0.04425048828125
0.0445556640625
0.045166015625
0.04608154296875
0.04638671875
0.0469970703125
0.0469970703125
0.04791259765625
0.048828125
0.048828125
0.04974365234375
0.04974365234375
0.050048828125
0.05035400390625
0.0518798828125
0.05218505859375
0.0518798828125
0.05279541015625
0.05279541015625
0.05340576171875
0.05340576171875
0.0543212890625
0.05462646484375
0.054931640625
0.054931640625
0.05645751953125
0.05584716796875
0.05645751953125
0.057373046875
0.05706787109375
0.0579833984375
0.05767822265625
0.05859375
0.0592041015625
0.05889892578125
0.05889892578125
0.059814453125
0.06011962890625
0.0604248046875
0.06011962890625
0.06072998046875
0.06103515625
0.062255859375
0.06072998046875
0.0616455078125
0.06195068359375
0.06256103515625
0.0628662109375
0.0628662109375
0.06317138671875
0.0634765625
0.06378173828125
0.0640869140625
0.0634765625
0.0653076171875
0.06439208984375
0.06500244140625
0.06439208984375
0.0653076171875
0.0653076171875
0.06591796875
0.06561279296875
0.06622314453125
0.06683349609375
0.06622314453125
0.0665283203125
0.06591796875
0.067138671875
0.067138671875
0.06744384765625
0.06744384765625
0.0677490234375
0.06805419921875
0.0677490234375
0.0677490234375
0.06927490234375
0.06866455078125
0.06866455078125
0.06927490234375
0.06866455078125
0.068359375
0.06866455078125
0.0689697265625
0.06927490234375
0.06927490234375
0.06927490234375
0.0689697265625
0.069580078125
0.0689697265625
0.06927490234375
0.06988525390625
0.06988525390625
0.069580078125
0.06927490234375
0.06866455078125
0.06927490234375
0.069580078125
0.06866455078125
0.0701904296875
0.06988525390625
0.06988525390625
0.069580078125
0.0689697265625
0.06927490234375
0.0701904296875
0.06927490234375
0.069580078125
0.06927490234375
0.06988525390625
0.06927490234375
0.069580078125
0.06866455078125
0.06927490234375
0.06866455078125
0.06988525390625
0.06927490234375
0.0689697265625
0.069580078125
0.0689697265625
0.068359375
0.06866455078125
0.0689697265625
0.068359375
0.068359375
0.068359375
0.068359375
0.06744384765625
0.06744384765625
0.06744384765625
0.06866455078125
0.0677490234375
0.06805419921875
0.06683349609375
0.06744384765625
0.06683349609375
0.06683349609375
0.067138671875
0.06561279296875
0.0665283203125
0.06622314453125
0.06591796875
0.0653076171875
0.0653076171875
0.0653076171875
0.06500244140625
0.06500244140625
0.06500244140625
0.06500244140625
0.06378173828125
0.0640869140625
0.06378173828125
0.0640869140625
0.06317138671875
0.0628662109375
0.0628662109375
0.0628662109375
0.06134033203125
0.062255859375
0.06195068359375
0.06134033203125
0.06134033203125
0.06103515625
0.0604248046875
0.06011962890625
0.059814453125
0.0592041015625
0.059814453125
0.05889892578125
0.05889892578125
0.05767822265625
0.05859375
0.0579833984375
0.0579833984375
0.05706787109375
0.057373046875
0.0567626953125
0.05706787109375
0.05645751953125
0.05615234375
0.05615234375
0.05584716796875
0.054931640625
0.05462646484375
0.05462646484375
0.05340576171875
0.05462646484375
0.0537109375
0.05340576171875
0.05340576171875
0.05279541015625
0.05279541015625
0.0518798828125
0.05157470703125
0.0518798828125
0.05035400390625
0.05157470703125
0.0506591796875
0.050048828125
0.050048828125
0.05035400390625
0.04974365234375
0.04913330078125
0.048828125
0.0482177734375
0.0482177734375
0.047607421875
0.04791259765625
0.04669189453125
0.047607421875
0.04608154296875
0.04547119140625
0.0457763671875
0.04547119140625
0.04608154296875
0.04486083984375
0.0439453125
0.0445556640625
0.0439453125
0.0433349609375
0.042724609375
0.0433349609375
0.04180908203125
0.0421142578125
0.04119873046875
0.0421142578125
0.04058837890625
0.04119873046875
0.040283203125
0.040283203125
0.0396728515625
0.03936767578125
0.03936767578125
0.03875732421875
0.03814697265625
0.0384521484375
0.037841796875
0.03814697265625
0.0372314453125
0.03692626953125
0.03631591796875
0.03662109375
0.03570556640625
0.0360107421875
0.03509521484375
0.03509521484375
0.0347900390625
0.0347900390625
0.03448486328125
0.0341796875
0.03387451171875
0.032958984375
0.032958984375
0.0323486328125
0.03326416015625
0.0323486328125
0.0323486328125
0.03204345703125
0.03143310546875
0.0311279296875
0.03082275390625
0.03021240234375
0.02960205078125
0.02960205078125
0.0299072265625
0.029296875
0.02960205078125
0.02838134765625
0.029296875
0.02838134765625
0.028076171875
0.02685546875
0.02716064453125
0.02655029296875
0.0262451171875
0.0274658203125
0.02593994140625
0.02685546875
0.02532958984375
0.02471923828125
0.0250244140625
0.0250244140625
0.02410888671875
0.0244140625
0.02349853515625
0.0244140625
0.02349853515625
0.02288818359375
0.0225830078125
0.02288818359375
0.02227783203125
0.02166748046875
0.02166748046875
0.02197265625
0.02105712890625
0.02166748046875
0.02044677734375
0.0201416015625
0.020751953125
0.01983642578125
0.01953125
0.01953125
0.0189208984375
0.01861572265625
0.0189208984375
0.018310546875
0.01739501953125
0.0189208984375
0.018310546875
0.0177001953125
0.01708984375
0.0177001953125
0.01708984375
0.01678466796875
0.0164794921875
0.01556396484375
0.01617431640625
0.015869140625
0.0152587890625
0.01556396484375
0.0152587890625
0.01434326171875
0.01434326171875
0.01434326171875
0.0140380859375
0.013427734375
0.01312255859375
0.01312255859375
0.0128173828125
0.013427734375
0.0128173828125
0.01251220703125
0.01251220703125
0.0115966796875
0.01190185546875
0.01129150390625
0.010986328125
0.01068115234375
0.01068115234375
0.01007080078125
0.0103759765625
0.009765625
0.009765625
0.0091552734375
0.00885009765625
0.00946044921875
0.00823974609375
0.00885009765625
0.00885009765625
0.00823974609375
0.00762939453125
0.00823974609375
0.00732421875
0.00701904296875
0.006103515625
0.0067138671875
0.00640869140625
0.00640869140625
0.00579833984375
0.006103515625
0.0054931640625
0.0042724609375
0.00579833984375
0.0048828125
0.00457763671875
0.00457763671875
0.0042724609375
0.00335693359375
0.00396728515625
0.00396728515625
0.00335693359375
0.00244140625
0.0030517578125
0.00244140625
0.00213623046875
0.00244140625
0.00213623046875
0.00152587890625
0.00152587890625
0.00152587890625
0.001220703125
0.00091552734375
0.00091552734375
0.00030517578125
0.0006103515625
0
-0.0006103515625
-0.0006103515625
0.00030517578125
-0.0006103515625
-0.001220703125
-0.001220703125
-0.00152587890625
-0.00152587890625
-0.001220703125
-0.0018310546875
-0.00244140625
-0.00274658203125
-0.00274658203125
-0.00274658203125
-0.0030517578125
-0.00396728515625
-0.00335693359375
-0.0042724609375
-0.0042724609375
-0.00457763671875
-0.00457763671875
-0.0048828125
-0.0042724609375
-0.0048828125
-0.00518798828125
-0.0054931640625
-0.006103515625
-0.006103515625
-0.00640869140625
-0.00701904296875
-0.00640869140625
-0.00640869140625
-0.0067138671875
-0.00732421875
-0.00762939453125
-0.0079345703125
-0.00885009765625
-0.00823974609375
-0.008544921875
-0.008544921875
-0.0091552734375
-0.00823974609375
-0.00946044921875
-0.0091552734375
-0.0103759765625
-0.00885009765625
-0.0103759765625
-0.01129150390625
-0.009765625
-0.01129150390625
-0.010986328125
-0.01129150390625
-0.010986328125
-0.010986328125
-0.01220703125
-0.01220703125
-0.01190185546875
-0.01220703125
-0.01251220703125
-0.01220703125
-0.01251220703125
-0.0128173828125
-0.013427734375
-0.0128173828125
-0.0140380859375
-0.013427734375
-0.0146484375
-0.0140380859375
-0.0146484375
-0.01556396484375
-0.0152587890625
-0.01556396484375
-0.01556396484375
-0.01617431640625
-0.01556396484375
-0.01556396484375
-0.01617431640625
-0.01617431640625
-0.01678466796875
-0.0164794921875
-0.01678466796875
-0.01678466796875
-0.01708984375
-0.0177001953125
-0.018310546875
-0.018310546875
-0.01861572265625
-0.018310546875
-0.018310546875
-0.01953125
-0.0189208984375
-0.01922607421875
-0.01922607421875
-0.01922607421875
-0.02044677734375
-0.01953125
-0.01953125
-0.0201416015625
-0.02044677734375
-0.02044677734375
-0.020751953125
-0.0201416015625
-0.0213623046875
-0.0213623046875
-0.02166748046875
-0.02227783203125
-0.02197265625
-0.02166748046875
-0.02197265625
-0.0225830078125
-0.0225830078125
-0.02227783203125
-0.0225830078125
-0.02349853515625
-0.02227783203125
-0.02410888671875
-0.02410888671875
-0.0238037109375
-0.023193359375
-0.0244140625
-0.0244140625
-0.0244140625
-0.02532958984375
-0.0250244140625
-0.02410888671875
-0.02532958984375
-0.025634765625
-0.02532958984375
-0.02593994140625
-0.02593994140625
-0.0262451171875
-0.025634765625
-0.02685546875
-0.0262451171875
-0.02593994140625
-0.0262451171875
-0.0274658203125
-0.02685546875
-0.0274658203125
-0.028076171875
-0.02777099609375
-0.028076171875
-0.02777099609375
-0.0286865234375
-0.02838134765625
-0.02838134765625
-0.029296875
-0.02838134765625
-0.02899169921875
-0.029296875
-0.02960205078125
-0.0286865234375
-0.03082275390625
-0.03021240234375
-0.030517578125
-0.03021240234375
-0.03021240234375
-0.03021240234375
-0.03143310546875
-0.03021240234375
-0.03082275390625
-0.0311279296875
-0.03082275390625
-0.03143310546875
-0.03143310546875
-0.03204345703125
-0.03173828125
-0.03204345703125
-0.0323486328125
-0.03173828125
-0.03265380859375
-0.0323486328125
-0.03265380859375
-0.03265380859375
-0.03326416015625
-0.03265380859375
-0.0335693359375
-0.03326416015625
-0.03387451171875
-0.03387451171875
-0.03326416015625
-0.03448486328125
-0.03448486328125
-0.0341796875
-0.0341796875
-0.03448486328125
-0.0347900390625
-0.03509521484375
-0.03509521484375
-0.0347900390625
-0.03570556640625
-0.035400390625
-0.03570556640625
-0.03509521484375
-0.03631591796875
-0.035400390625
-0.03631591796875
-0.03662109375
-0.0360107421875
-0.03662109375
-0.03662109375
-0.03692626953125
-0.0372314453125
-0.03662109375
-0.03692626953125
-0.0372314453125
-0.037841796875
-0.03814697265625
-0.037841796875
-0.0372314453125
-0.0384521484375
-0.03814697265625
-0.037841796875
-0.03814697265625
-0.03875732421875
-0.0390625
-0.03875732421875
-0.0390625
-0.03814697265625
-0.0384521484375
-0.03875732421875
-0.0396728515625
-0.0384521484375
-0.0390625
-0.03997802734375
-0.03997802734375
-0.040283203125
-0.03936767578125
-0.04058837890625
-0.04058837890625
-0.040283203125
-0.03997802734375
-0.040283203125
-0.0408935546875
-0.040283203125
-0.0408935546875
-0.04058837890625
-0.04119873046875
-0.04119873046875
-0.04150390625
-0.04119873046875
-0.04180908203125
-0.04119873046875
-0.04119873046875
-0.04241943359375
-0.04150390625
-0.0421142578125
-0.04180908203125
-0.042724609375
-0.04150390625
-0.042724609375
-0.042724609375
-0.04241943359375
-0.042724609375
-0.04302978515625
-0.042724609375
-0.0433349609375
-0.042724609375
-0.04302978515625
-0.0433349609375
-0.0433349609375
-0.04302978515625
-0.04364013671875
-0.0439453125
-0.0439453125
-0.04425048828125
-0.0433349609375
-0.0439453125
-0.04425048828125
-0.0439453125
-0.04486083984375
-0.04425048828125
-0.04486083984375
-0.04486083984375
-0.04425048828125
-0.04486083984375
-0.0445556640625
-0.04486083984375
-0.045166015625
-0.04486083984375
-0.045166015625
-0.04547119140625
-0.045166015625
-0.04547119140625
-0.0457763671875
-0.04547119140625
-0.0457763671875
-0.0457763671875
-0.04547119140625
-0.04547119140625
-0.0457763671875
-0.0457763671875
-0.04547119140625
-0.04638671875
-0.04608154296875
-0.04638671875
-0.04547119140625
-0.04638671875
-0.04638671875
-0.0469970703125
-0.04608154296875
-0.04608154296875
-0.04638671875
-0.04638671875
-0.0469970703125
-0.0469970703125
-0.047607421875
-0.0469970703125
-0.04730224609375
-0.04638671875
-0.04730224609375
-0.04730224609375
-0.047607421875
-0.04638671875
-0.047607421875
-0.047607421875
-0.04791259765625
-0.047607421875
-0.04791259765625
-0.0482177734375
-0.04852294921875
-0.04730224609375
-0.04791259765625
-0.0482177734375
-0.0482177734375
-0.0482177734375
-0.04791259765625
-0.04791259765625
-0.0494384765625
-0.0482177734375
-0.04852294921875
-0.04852294921875
-0.0482177734375
-0.04913330078125
-0.048828125
-0.048828125
-0.048828125
-0.0494384765625
-0.0482177734375
-0.04974365234375
-0.04913330078125
-0.04974365234375
-0.0482177734375
-0.050048828125
-0.0494384765625
-0.04913330078125
-0.04913330078125
-0.05035400390625
-0.05035400390625
-0.048828125
-0.04974365234375
-0.048828125
-0.04974365234375
-0.04913330078125
-0.0506591796875
-0.050048828125
-0.0494384765625
-0.04974365234375
-0.0506591796875
-0.05035400390625
-0.05035400390625
-0.05035400390625
-0.0494384765625
-0.05096435546875
-0.0506591796875
-0.05035400390625
-0.05096435546875
-0.0506591796875
-0.0506591796875
-0.0494384765625
-0.05096435546875
-0.0506591796875
-0.0506591796875
-0.05035400390625
-0.05096435546875
-0.05035400390625
-0.050048828125
-0.05096435546875
-0.05157470703125
-0.05157470703125
-0.0506591796875
-0.05126953125
-0.0506591796875
-0.05126953125
-0.05126953125
-0.05126953125
-0.0506591796875
-0.0518798828125
-0.0518798828125
-0.0518798828125
-0.05126953125
-0.0506591796875
-0.0518798828125
-0.0518798828125
-0.05126953125
-0.05157470703125
-0.05126953125
-0.05218505859375
-0.0518798828125
-0.0518798828125
-0.0518798828125
-0.0518798828125
-0.052490234375
-0.052490234375
-0.0518798828125
-0.05126953125
-0.052490234375
-0.05218505859375
-0.05218505859375
-0.052490234375
-0.05279541015625
-0.0518798828125
-0.05279541015625
-0.05126953125
-0.052490234375
-0.0531005859375
-0.052490234375
-0.052490234375
-0.05279541015625
-0.05218505859375
-0.05279541015625
-0.052490234375
-0.052490234375
-0.0518798828125
-0.0531005859375
-0.05279541015625
-0.0531005859375
-0.0518798828125
-0.0531005859375
-0.052490234375
-0.05340576171875
-0.052490234375
-0.05279541015625
-0.0537109375
-0.05279541015625
-0.0531005859375
-0.05279541015625
-0.0531005859375
-0.0537109375
-0.05340576171875
-0.0537109375
-0.05279541015625
-0.0537109375
-0.0531005859375
-0.0537109375
-0.0531005859375
-0.05401611328125
-0.0537109375
-0.05340576171875
-0.0537109375
-0.05340576171875
-0.0543212890625
-0.05279541015625
-0.05401611328125
-0.0543212890625
-0.05401611328125
-0.05340576171875
-0.0537109375
-0.0537109375
-0.05401611328125
-0.0543212890625
-0.05340576171875
-0.05462646484375
-0.0531005859375
-0.0537109375
-0.05340576171875
-0.0537109375
-0.0531005859375
-0.05401611328125
-0.0537109375
-0.0537109375
-0.0537109375
-0.0531005859375
-0.05401611328125
-0.05279541015625
-0.0537109375
-0.0531005859375
-0.0537109375
-0.052490234375
-0.05340576171875
-0.05279541015625
-0.0531005859375
-0.052490234375
-0.0531005859375
-0.05218505859375
-0.052490234375
-0.05157470703125
-0.0518798828125
-0.0518798828125
-0.0518798828125
-0.05157470703125
-0.05157470703125
-0.05096435546875
-0.0506591796875
-0.0506591796875
-0.0506591796875
-0.05035400390625
-0.05035400390625
-0.04974365234375
-0.05035400390625
-0.0494384765625
-0.04974365234375
-0.0494384765625
-0.0482177734375
-0.0482177734375
-0.047607421875
-0.048828125
-0.04730224609375
-0.0469970703125
-0.04669189453125
-0.04669189453125
-0.0457763671875
-0.0457763671875
-0.0445556640625
-0.04547119140625
-0.045166015625
-0.04425048828125
-0.0439453125
-0.0433349609375
-0.04302978515625
-0.04241943359375
-0.0421142578125
-0.04150390625
-0.04150390625
-0.04058837890625
-0.0396728515625
-0.0396728515625
-0.03936767578125
-0.03875732421875
-0.037841796875
-0.03753662109375
-0.03753662109375
-0.0360107421875
-0.0360107421875
-0.0347900390625
-0.03509521484375
-0.03387451171875
-0.0335693359375
-0.03326416015625
-0.03204345703125
-0.03173828125
-0.03082275390625
-0.030517578125
-0.030517578125
-0.029296875
-0.028076171875
-0.028076171875
-0.02716064453125
-0.02685546875
-0.02593994140625
-0.02532958984375
-0.0244140625
-0.02410888671875
-0.02288818359375
-0.02288818359375
-0.02197265625
-0.0213623046875
-0.020751953125
-0.0201416015625
-0.0189208984375
-0.01922607421875
-0.01708984375
-0.01708984375
-0.01617431640625
-0.015869140625
-0.0146484375
-0.0146484375
-0.01373291015625
-0.01312255859375
-0.0115966796875
-0.01129150390625
-0.0103759765625
-0.0091552734375
-0.0091552734375
-0.00762939453125
-0.0079345703125
-0.00640869140625
-0.006103515625
-0.00457763671875
-0.00457763671875
-0.00396728515625
-0.0030517578125
-0.00274658203125
-0.00030517578125
-0.00152587890625
0
0.00030517578125
0.00274658203125
0.00244140625
0.003662109375
0.003662109375
0.0048828125
0.0054931640625
0.00579833984375
0.00640869140625
0.00701904296875
0.00823974609375
0.00885009765625
0.009765625
0.010986328125
0.0115966796875
0.01220703125
0.01251220703125
0.0128173828125
0.01312255859375
0.0152587890625
0.015869140625
0.01678466796875
0.01708984375
0.0177001953125
0.018310546875
0.01861572265625
0.0201416015625
0.02044677734375
0.020751953125
0.02197265625
0.0225830078125
0.02349853515625
0.02349853515625
0.02471923828125
0.0250244140625
0.02532958984375
0.0262451171875
0.02685546875
0.02685546875
0.02777099609375
0.02838134765625
0.0286865234375
0.0299072265625
0.0299072265625
0.0311279296875
0.0311279296875
0.0323486328125
0.032958984375
0.03326416015625
0.0341796875
0.03509521484375
0.0341796875
0.03570556640625
0.035400390625
0.03692626953125
0.0372314453125
0.037841796875
0.037841796875
0.03936767578125
0.03936767578125
0.03997802734375
0.04119873046875
0.04058837890625
0.04119873046875
0.04180908203125
0.04302978515625
0.04241943359375
0.04302978515625
0.0433349609375
0.0439453125
0.0445556640625
0.0445556640625
0.04547119140625
0.04608154296875
0.0469970703125
0.04730224609375
0.0482177734375
0.0482177734375
0.04791259765625
0.04852294921875
0.048828125
0.0494384765625
0.0494384765625
0.05035400390625
0.05035400390625
0.05096435546875
0.05126953125
0.05157470703125
0.05157470703125
0.05218505859375
0.052490234375
0.0531005859375
0.0531005859375
0.0531005859375
0.0543212890625
0.05401611328125
0.054931640625
0.0537109375
0.05523681640625
0.054931640625
0.05645751953125
0.05615234375
0.05584716796875
0.05645751953125
0.05706787109375
0.0567626953125
0.057373046875
0.057373046875
0.05767822265625
0.05767822265625
0.05889892578125
0.059814453125
0.0592041015625
0.0592041015625
0.0592041015625
0.059814453125
0.05950927734375
0.05950927734375
0.059814453125
0.0604248046875
0.06072998046875
0.06103515625
0.0604248046875
0.06134033203125
0.06134033203125
0.06103515625
0.06134033203125
0.0616455078125
0.06134033203125
0.06256103515625
0.06256103515625
0.0616455078125
0.0616455078125
0.0634765625
0.06256103515625
0.0634765625
0.0628662109375
0.0634765625
0.06378173828125
0.06378173828125
0.06378173828125
0.0634765625
0.0634765625
0.06378173828125
0.06317138671875
0.06317138671875
0.06439208984375
0.0634765625
0.0634765625
0.06378173828125
0.0640869140625
0.0634765625
0.0634765625
0.06378173828125
0.06378173828125
0.0640869140625
0.06378173828125
0.06317138671875
0.06500244140625
0.06439208984375
0.06500244140625
0.06378173828125
0.0634765625
0.06317138671875
0.0640869140625
0.0640869140625
0.0634765625
0.06378173828125
0.06317138671875
0.06439208984375
0.06317138671875
0.0634765625
0.06256103515625
0.0634765625
0.0634765625
0.06317138671875
0.062255859375
0.06256103515625
0.0628662109375
0.062255859375
0.0628662109375
0.06256103515625
0.06256103515625
0.06256103515625
0.062255859375
0.062255859375
0.06134033203125
0.0616455078125
0.062255859375
0.06134033203125
0.0616455078125
0.06103515625
0.06103515625
0.06134033203125
0.06134033203125
0.06011962890625
0.06072998046875
0.06011962890625
0.059814453125
0.06011962890625
0.059814453125
0.05950927734375
0.05889892578125
0.05859375
0.05859375
0.05889892578125
0.05828857421875
0.05767822265625
0.05706787109375
0.05645751953125
0.057373046875
0.05706787109375
0.05706787109375
0.0567626953125
0.05615234375
0.05645751953125
0.05584716796875
0.05615234375
0.0555419921875
0.05462646484375
0.05462646484375
0.05523681640625
0.0543212890625
0.0543212890625
0.0537109375
0.05279541015625
0.05340576171875
0.0531005859375
0.05279541015625
0.052490234375
0.05218505859375
0.05157470703125
0.05126953125
0.05126953125
0.05096435546875
0.05096435546875
0.0506591796875
0.04974365234375
0.04974365234375
0.04913330078125
0.04974365234375
0.0482177734375
0.04913330078125
0.04791259765625
0.04852294921875
0.047607421875
0.0469970703125
0.047607421875
0.04638671875
0.04669189453125
0.04608154296875
0.04669189453125
0.04608154296875
0.0457763671875
0.045166015625
0.0445556640625
0.0439453125
0.0445556640625
0.04364013671875
0.04364013671875
0.04364013671875
0.04241943359375
0.042724609375
0.0421142578125
0.04150390625
0.04150390625
0.0408935546875
0.04058837890625
0.0408935546875
0.040283203125
0.040283203125
0.03875732421875
0.0396728515625
0.03875732421875
0.0390625
0.03753662109375
0.03814697265625
0.03753662109375
0.03814697265625
0.03692626953125
0.03692626953125
0.03631591796875
0.0360107421875
0.035400390625
0.03509521484375
0.035400390625
0.0347900390625
0.0347900390625
0.03448486328125
0.0335693359375
0.0335693359375
0.0335693359375
0.03387451171875
0.03265380859375
0.03265380859375
0.0323486328125
0.03204345703125
0.03143310546875
0.03082275390625
0.03143310546875
0.03173828125
0.03082275390625
0.03021240234375
0.02960205078125
0.03021240234375
0.02899169921875
0.029296875
0.02899169921875
0.02838134765625
0.029296875
0.028076171875
0.028076171875
0.0274658203125
0.02716064453125
0.02685546875
0.02716064453125
0.02655029296875
0.0262451171875
0.025634765625
0.025634765625
0.02532958984375
0.025634765625
0.0250244140625
0.0238037109375
0.0244140625
0.02349853515625
0.0238037109375
0.02349853515625
0.023193359375
0.02227783203125
0.02227783203125
0.02227783203125
0.02288818359375
0.02166748046875
0.02227783203125
0.0213623046875
0.02105712890625
0.02105712890625
0.0201416015625
0.02044677734375
0.01983642578125
0.01983642578125
0.01983642578125
0.01953125
0.0189208984375
0.0189208984375
0.018310546875
0.018310546875
0.01953125
0.01861572265625
0.0177001953125
0.01708984375
0.01708984375
0.01708984375
0.01678466796875
0.01708984375
0.01678466796875
0.01678466796875
0.01617431640625
0.0152587890625
0.01617431640625
0.01495361328125
0.01556396484375
0.0146484375
0.01434326171875
0.01434326171875
0.0140380859375
0.0140380859375
0.01373291015625
0.013427734375
0.01220703125
0.0128173828125
0.0128173828125
0.0128173828125
0.01220703125
0.01251220703125
0.01220703125
0.01220703125
0.01220703125
0.01129150390625
0.01068115234375
0.01068115234375
0.0103759765625
0.0103759765625
0.0103759765625
0.01007080078125
0.009765625
0.00885009765625
0.01007080078125
0.00885009765625
0.0091552734375
0.008544921875
0.008544921875
0.0079345703125
0.00823974609375
0.00823974609375
0.00762939453125
0.00732421875
0.00732421875
0.00762939453125
0.0067138671875
0.00640869140625
0.006103515625
0.006103515625
0.00640869140625
0.006103515625
0.00579833984375
0.0054931640625
0.0054931640625
0.00518798828125
0.00457763671875
0.0042724609375
0.00396728515625
0.00396728515625
0.0042724609375
0.00457763671875
0.00396728515625
0.00335693359375
0.003662109375
0.003662109375
0.00335693359375
0.00274658203125
0.00274658203125
0.0030517578125
0.00244140625
0.00244140625
0.0018310546875
0.0018310546875
0.0018310546875
0.001220703125
0.0018310546875
0.00091552734375
0.001220703125
0.0006103515625
0.0006103515625
0.00030517578125
0.00030517578125
0.00030517578125
-0.001220703125
-0.00152587890625
-0.001220703125
-0.00091552734375
-0.001220703125
-0.0018310546875
-0.00091552734375
-0.00213623046875
-0.00244140625
-0.00274658203125
-0.00213623046875
-0.00274658203125
-0.0030517578125
-0.003662109375
-0.00396728515625
-0.0030517578125
-0.00396728515625
-0.00457763671875
-0.00396728515625
-0.0042724609375
-0.00457763671875
-0.00518798828125
-0.0042724609375
-0.0054931640625
-0.0048828125
-0.0054931640625
-0.0054931640625
-0.006103515625
-0.006103515625
-0.0067138671875
-0.00640869140625
-0.006103515625
-0.00732421875
-0.00701904296875
-0.00732421875
-0.0067138671875
-0.00823974609375
-0.00823974609375
-0.00732421875
-0.00885009765625
-0.00823974609375
-0.00823974609375
-0.00885009765625
-0.00823974609375
-0.00885009765625
-0.0103759765625
-0.009765625
-0.0091552734375
-0.00946044921875
-0.01068115234375
-0.01007080078125
-0.0103759765625
-0.01007080078125
-0.010986328125
-0.010986328125
-0.010986328125
-0.01129150390625
-0.0115966796875
-0.01129150390625
-0.01220703125
-0.01251220703125
-0.01312255859375
-0.01251220703125
-0.01251220703125
-0.01251220703125
-0.01373291015625
-0.01373291015625
-0.01373291015625
-0.013427734375
-0.0140380859375
-0.01373291015625
-0.01434326171875
-0.0146484375
-0.01373291015625
-0.0146484375
-0.01556396484375
-0.0152587890625
-0.0152587890625
-0.015869140625
-0.01617431640625
-0.01556396484375
-0.015869140625
-0.0164794921875
-0.01708984375
-0.0164794921875
-0.01678466796875
-0.0164794921875
-0.01678466796875
-0.0177001953125
-0.0177001953125
-0.01861572265625
-0.01678466796875
-0.01800537109375
-0.018310546875
-0.0189208984375
-0.01861572265625
-0.018310546875
-0.01953125
-0.01861572265625
-0.01922607421875
-0.0189208984375
-0.02044677734375
-0.01983642578125
-0.020751953125
-0.01953125
-0.0213623046875
-0.02105712890625
-0.0213623046875
-0.0201416015625
-0.02105712890625
-0.0213623046875
-0.02105712890625
-0.0213623046875
-0.02166748046875
-0.02166748046875
-0.02197265625
-0.02227783203125
-0.02288818359375
-0.02288818359375
-0.02227783203125
-0.02288818359375
-0.02288818359375
-0.02288818359375
-0.023193359375
-0.023193359375
-0.02349853515625
-0.02410888671875
-0.02349853515625
-0.02471923828125
-0.02410888671875
-0.0244140625
-0.0250244140625
-0.02532958984375
-0.02532958984375
-0.02532958984375
-0.02532958984375
-0.02532958984375
-0.0262451171875
-0.025634765625
-0.02655029296875
-0.02655029296875
-0.0262451171875
-0.02685546875
-0.02655029296875
-0.0274658203125
-0.02655029296875
-0.0274658203125
-0.02685546875
-0.0274658203125
-0.0274658203125
-0.028076171875
-0.02838134765625
-0.02777099609375
-0.0286865234375
-0.0274658203125
-0.02838134765625
-0.02838134765625
-0.02899169921875
-0.02899169921875
-0.02899169921875
-0.02960205078125
-0.02960205078125
-0.0286865234375
-0.02960205078125
-0.029296875
-0.030517578125
-0.02960205078125
-0.03082275390625
-0.0299072265625
-0.03082275390625
-0.03082275390625
-0.03021240234375
-0.03082275390625
-0.03082275390625
-0.0311279296875
-0.03082275390625
-0.03082275390625
-0.03143310546875
-0.03143310546875
-0.03143310546875
-0.03143310546875
-0.03173828125
-0.03143310546875
-0.03204345703125
-0.03204345703125
-0.032958984375
-0.0323486328125
-0.0323486328125
-0.03265380859375
-0.03265380859375
-0.0335693359375
-0.032958984375
-0.032958984375
-0.03326416015625
-0.03387451171875
-0.03387451171875
-0.0335693359375
-0.03387451171875
-0.0335693359375
-0.03448486328125
-0.0341796875
-0.03448486328125
-0.0347900390625
-0.03448486328125
-0.0341796875
-0.035400390625
-0.03509521484375
-0.035400390625
-0.03509521484375
-0.03448486328125
-0.03570556640625
-0.0347900390625
-0.0360107421875
-0.03509521484375
-0.03509521484375
-0.03570556640625
-0.03631591796875
-0.035400390625
-0.03662109375
-0.03570556640625
-0.03662109375
-0.03662109375
-0.03570556640625
-0.03631591796875
-0.03662109375
-0.03662109375
-0.03662109375
-0.03692626953125
-0.03753662109375
-0.0372314453125
-0.03662109375
-0.03692626953125
-0.03692626953125
-0.037841796875
-0.03662109375
-0.03753662109375
-0.0372314453125
-0.037841796875
-0.037841796875
-0.03875732421875
-0.03814697265625
-0.03753662109375
-0.03814697265625
-0.0384521484375
-0.0384521484375
-0.03814697265625
-0.0384521484375
-0.0384521484375
-0.03875732421875
-0.0396728515625
-0.0384521484375
-0.03936767578125
-0.03875732421875
-0.03936767578125
-0.03936767578125
-0.03997802734375
-0.040283203125
-0.0396728515625
-0.03936767578125
-0.03997802734375
-0.0396728515625
-0.03997802734375
-0.04058837890625
-0.04058837890625
-0.040283203125
-0.03997802734375
-0.04058837890625
-0.04058837890625
-0.04058837890625
-0.0408935546875
-0.0396728515625
-0.04058837890625
-0.04058837890625
-0.04119873046875
-0.0408935546875
-0.04119873046875
-0.03997802734375
-0.040283203125
-0.04119873046875
-0.04119873046875
-0.0408935546875
-0.04058837890625
-0.04150390625
-0.0421142578125
-0.04119873046875
-0.04180908203125
-0.04180908203125
-0.04150390625
-0.04180908203125
-0.0421142578125
-0.04150390625
-0.04150390625
-0.04150390625
-0.0421142578125
-0.04150390625
-0.04180908203125
-0.04241943359375
-0.0421142578125
-0.04241943359375
-0.042724609375
-0.04241943359375
-0.04180908203125
-0.042724609375
-0.0421142578125
-0.04241943359375
-0.04302978515625
-0.04241943359375
-0.04302978515625
-0.042724609375
-0.04364013671875
-0.0433349609375
-0.0433349609375
-0.0439453125
-0.04302978515625
-0.04364013671875
-0.0433349609375
-0.0439453125
-0.04364013671875
-0.04302978515625
-0.04364013671875
-0.0433349609375
-0.0439453125
-0.04425048828125
-0.0439453125
-0.04364013671875
-0.04425048828125
-0.04364013671875
-0.0445556640625
-0.04425048828125
-0.04486083984375
-0.04486083984375
-0.0439453125
-0.0439453125
-0.0445556640625
-0.0445556640625
-0.04486083984375
-0.04486083984375
-0.04364013671875
-0.0445556640625
-0.0445556640625
-0.045166015625
-0.045166015625
-0.04486083984375
-0.04486083984375
-0.04547119140625
-0.0445556640625
-0.045166015625
-0.04486083984375
-0.04425048828125
-0.04486083984375
-0.04486083984375
-0.04608154296875
-0.04486083984375
-0.04547119140625
-0.0457763671875
-0.045166015625
-0.045166015625
-0.04547119140625
-0.045166015625
-0.045166015625
-0.045166015625
-0.045166015625
-0.04608154296875
-0.04608154296875
-0.0457763671875
-0.0457763671875
-0.0457763671875
-0.04547119140625
-0.04669189453125
-0.0457763671875
-0.0457763671875
-0.04638671875
-0.04608154296875
-0.04669189453125
-0.04608154296875
-0.04669189453125
-0.04608154296875
-0.04608154296875
-0.0457763671875
-0.04669189453125
-0.04669189453125
-0.04669189453125
-0.04669189453125
-0.04638671875
-0.04638671875
-0.04638671875
-0.04638671875
-0.04669189453125
-0.04730224609375
-0.0469970703125
-0.0469970703125
-0.04669189453125
-0.0469970703125
-0.04669189453125
-0.04730224609375
-0.04669189453125
-0.04669189453125
-0.047607421875
-0.047607421875
-0.04638671875
-0.04730224609375
-0.04669189453125
-0.04669189453125
-0.04608154296875
-0.04669189453125
-0.04638671875
-0.04669189453125
-0.0457763671875
-0.04669189453125
-0.0457763671875
-0.04608154296875
-0.04669189453125
-0.0469970703125
-0.0457763671875
-0.04547119140625
-0.0457763671875
-0.04608154296875
-0.04547119140625
-0.0457763671875
-0.045166015625
-0.04486083984375
-0.0445556640625
-0.04547119140625
-0.04486083984375
-0.04486083984375
-0.04425048828125
-0.0439453125
-0.04425048828125
-0.0445556640625
-0.04364013671875
-0.04364013671875
-0.042724609375
-0.0433349609375
-0.04302978515625
-0.0421142578125
-0.04241943359375
-0.04180908203125
-0.04150390625
-0.04150390625
-0.040283203125
-0.0408935546875
-0.040283203125
-0.04058837890625
-0.03936767578125
-0.03936767578125
-0.0390625
-0.03814697265625
-0.0384521484375
-0.03814697265625
-0.037841796875
-0.03753662109375
-0.03662109375
-0.03631591796875
-0.0347900390625
-0.03509521484375
-0.0347900390625
-0.03448486328125
-0.03387451171875
-0.032958984375
-0.03326416015625
-0.03265380859375
-0.03204345703125
-0.03173828125
-0.030517578125
-0.03021240234375
-0.02960205078125
-0.02838134765625
-0.029296875
-0.0274658203125
-0.028076171875
-0.02655029296875
-0.02655029296875
-0.0262451171875
-0.0250244140625
-0.02410888671875
-0.02410888671875
-0.023193359375
-0.023193359375
-0.02105712890625
-0.0213623046875
-0.02044677734375
-0.02044677734375
-0.01983642578125
-0.0189208984375
-0.01800537109375
-0.01708984375
-0.01617431640625
-0.01556396484375
-0.01556396484375
-0.0152587890625
-0.01434326171875
-0.01373291015625
-0.0128173828125
-0.01251220703125
-0.01190185546875
-0.010986328125
-0.0103759765625
-0.00885009765625
-0.008544921875
-0.00732421875
-0.00732421875
-0.0067138671875
-0.0054931640625
-0.00396728515625
-0.0042724609375
-0.0030517578125
-0.0030517578125
-0.00152587890625
-0.0018310546875
-0.00030517578125
0.0006103515625
0.001220703125
0.00152587890625
0.00274658203125
0.0030517578125
0.00396728515625
0.0054931640625
0.00518798828125
0.0067138671875
0.00701904296875
0.00732421875
0.008544921875
0.00946044921875
0.01068115234375
0.010986328125
0.01220703125
0.01220703125
0.01251220703125
0.01312255859375
0.0140380859375
0.01617431640625
0.015869140625
0.01739501953125
0.01708984375
0.01861572265625
0.0189208984375
0.0189208984375
0.020751953125
0.0213623046875
0.02166748046875
0.02227783203125
0.02349853515625
0.02349853515625
0.02410888671875
0.02410888671875
0.0250244140625
0.0262451171875
0.02685546875
0.02685546875
0.02777099609375
0.0286865234375
0.02960205078125
0.0299072265625
0.0311279296875
0.03143310546875
0.0311279296875
0.03265380859375
0.03326416015625
0.03387451171875
0.0341796875
0.0347900390625
0.0347900390625
0.0360107421875
0.03631591796875
0.037841796875
0.03753662109375
0.0384521484375
0.03875732421875
0.03875732421875
0.04058837890625
0.040283203125
0.04119873046875
0.04150390625
0.04241943359375
0.042724609375
0.04302978515625
0.04364013671875
0.0433349609375
0.045166015625
0.04547119140625
0.0457763671875
0.04638671875
0.04669189453125
0.04791259765625
0.047607421875
0.048828125
0.04852294921875
0.0494384765625
0.04913330078125
0.04974365234375
0.05126953125
0.05157470703125
0.05218505859375
0.05157470703125
0.05218505859375
0.05279541015625
0.05279541015625
0.05462646484375
0.05340576171875
0.05462646484375
0.054931640625
0.0555419921875
0.05462646484375
0.054931640625
0.05584716796875
0.0555419921875
0.05645751953125
0.05706787109375
0.05706787109375
0.057373046875
0.05859375
0.05828857421875
0.05859375
0.05889892578125
0.059814453125
0.05950927734375
0.05950927734375
0.06011962890625
0.06011962890625
0.06072998046875
0.06103515625
0.06134033203125
0.0604248046875
0.06195068359375
0.06195068359375
0.0616455078125
0.062255859375
0.06256103515625
0.062255859375
0.0628662109375
0.06317138671875
0.0634765625
0.06439208984375
0.06378173828125
0.06439208984375
0.0640869140625
0.06439208984375
0.06500244140625
0.06439208984375
0.06500244140625
0.06500244140625
0.06500244140625
0.06622314453125
0.06561279296875
0.06591796875
0.06561279296875
0.06683349609375
0.06683349609375
0.06622314453125
0.067138671875
0.06591796875
0.06683349609375
0.06622314453125
0.06683349609375
0.06683349609375
0.067138671875
0.067138671875
0.06683349609375
0.06744384765625
0.067138671875
0.068359375
0.06744384765625
0.06805419921875
0.0677490234375
0.0677490234375
0.0677490234375
0.06866455078125
0.068359375
0.0677490234375
0.06866455078125
0.068359375
0.06805419921875
0.06805419921875
0.06805419921875
0.06805419921875
0.06805419921875
0.06744384765625
0.06744384765625
0.0677490234375
0.06744384765625
0.068359375
0.0677490234375
0.06744384765625
0.06744384765625
0.067138671875
0.06683349609375
0.06744384765625
0.06744384765625
0.06805419921875
0.0665283203125
0.067138671875
0.06683349609375
0.067138671875
0.06683349609375
0.0665283203125
0.06683349609375
0.06591796875
0.06683349609375
0.06622314453125
0.06591796875
0.06622314453125
0.06561279296875
0.0653076171875
0.06561279296875
0.06561279296875
0.0653076171875
0.06439208984375
0.0653076171875
0.064697265625
0.06500244140625
0.0640869140625
0.064697265625
0.06378173828125
0.06439208984375
0.06378173828125
0.0634765625
0.0634765625
0.0628662109375
0.06317138671875
0.0628662109375
0.06256103515625
0.062255859375
0.06195068359375
0.0628662109375
0.0616455078125
0.06195068359375
0.06072998046875
0.06134033203125
0.06072998046875
0.0592041015625
0.06072998046875
0.06011962890625
0.05950927734375
0.0592041015625
0.05889892578125
0.0592041015625
0.057373046875
0.0579833984375
0.057373046875
0.057373046875
0.05706787109375
0.05615234375
0.0567626953125
0.05584716796875
0.05615234375
0.05615234375
0.05523681640625
0.05523681640625
0.05462646484375
0.0543212890625
0.05401611328125
0.0543212890625
0.05401611328125
0.05279541015625
0.05340576171875
0.05279541015625
0.05218505859375
0.0518798828125
0.05157470703125
0.05157470703125
0.0506591796875
0.05157470703125
0.05035400390625
0.05035400390625
0.04974365234375
0.0494384765625
0.0494384765625
0.04852294921875
0.048828125
0.0482177734375
0.04791259765625
0.047607421875
0.0469970703125
0.04638671875
0.04608154296875
0.04608154296875
0.04669189453125
0.04547119140625
0.0457763671875
0.045166015625
0.04425048828125
0.0439453125
0.04486083984375
0.04302978515625
0.0439453125
0.0433349609375
0.04241943359375
0.0421142578125
0.04180908203125
0.04241943359375
0.0408935546875
0.0408935546875
0.04058837890625
0.040283203125
0.03936767578125
0.03936767578125
0.03936767578125
0.0390625
0.0390625
0.03814697265625
0.037841796875
0.0372314453125
0.0372314453125
0.03692626953125
0.03662109375
0.03662109375
0.03570556640625
0.035400390625
0.03570556640625
0.03509521484375
0.0347900390625
0.03387451171875
0.0341796875
0.03326416015625
0.03326416015625
0.03265380859375
0.032958984375
0.03265380859375
0.03173828125
0.0323486328125
0.0311279296875
0.03143310546875
0.030517578125
0.030517578125
0.03021240234375
0.03021240234375
0.0299072265625
0.02960205078125
0.02899169921875
0.02899169921875
0.02838134765625
0.0286865234375
0.02777099609375
0.0274658203125
0.02685546875
0.02685546875
0.02685546875
0.02655029296875
0.02655029296875
0.02655029296875
0.02685546875
0.0244140625
0.025634765625
0.0250244140625
0.02410888671875
0.02471923828125
0.02410888671875
0.0238037109375
0.0238037109375
0.0225830078125
0.023193359375
0.0225830078125
0.02197265625
0.02166748046875
0.02197265625
0.02227783203125
0.0213623046875
0.02105712890625
0.02044677734375
0.020751953125
0.020751953125
0.01953125
0.0201416015625
0.01922607421875
0.0189208984375
0.01861572265625
0.0189208984375
0.018310546875
0.01708984375
0.018310546875
0.01739501953125
0.0177001953125
0.01739501953125
0.01617431640625
0.01708984375
0.0164794921875
0.01617431640625
0.015869140625
0.015869140625
0.015869140625
0.01556396484375
0.01495361328125
0.01434326171875
0.01495361328125
0.01373291015625
0.0128173828125
0.01373291015625
0.01251220703125
0.01312255859375
0.01312255859375
0.0128173828125
0.01251220703125
0.01220703125
0.01220703125
0.01220703125
0.01220703125
0.0115966796875
0.0115966796875
0.010986328125
0.010986328125
0.00946044921875
0.0103759765625
0.0091552734375
0.0103759765625
0.00946044921875
0.00946044921875
0.0091552734375
0.008544921875
0.00823974609375
0.008544921875
0.0079345703125
0.0079345703125
0.0079345703125
0.00701904296875
0.00823974609375
0.0067138671875
0.00640869140625
0.00640869140625
0.006103515625
0.006103515625
0.0054931640625
0.0054931640625
0.00579833984375
0.00518798828125
0.00457763671875
0.0048828125
0.0042724609375
0.00396728515625
0.0030517578125
0.003662109375
0.00335693359375
0.00335693359375
0.00274658203125
0.00274658203125
0.0018310546875
0.00274658203125
0.0018310546875
0.00213623046875
0.00244140625
0.001220703125
0.001220703125
0.0006103515625
0.00091552734375
0.0006103515625
0.0006103515625
0.00030517578125
0
0
-0.0006103515625
-0.00030517578125
-0.00091552734375
0
-0.00091552734375
-0.0018310546875
-0.00152587890625
-0.00213623046875
-0.00213623046875
-0.0018310546875
-0.00274658203125
-0.0018310546875
-0.0030517578125
-0.0030517578125
-0.003662109375
-0.003662109375
-0.00396728515625
-0.00396728515625
-0.00457763671875
-0.00518798828125
-0.00457763671875
-0.0048828125
-0.0054931640625
-0.0048828125
-0.00579833984375
-0.00518798828125
-0.00579833984375
-0.00579833984375
-0.00640869140625
-0.0067138671875
-0.0067138671875
-0.00701904296875
-0.00762939453125
-0.00762939453125
-0.00762939453125
-0.0079345703125
-0.00823974609375
-0.00823974609375
-0.00885009765625
-0.0091552734375
-0.008544921875
-0.00946044921875
-0.009765625
-0.00946044921875
-0.01007080078125
-0.01007080078125
-0.01068115234375
-0.010986328125
-0.010986328125
-0.010986328125
-0.0103759765625
-0.01190185546875
-0.0115966796875
-0.01220703125
-0.0115966796875
-0.01190185546875
-0.01190185546875
-0.01220703125
-0.01251220703125
-0.0128173828125
-0.0140380859375
-0.01312255859375
-0.01373291015625
-0.0128173828125
-0.01312255859375
-0.0140380859375
-0.01434326171875
-0.0152587890625
-0.0146484375
-0.01495361328125
-0.01495361328125
-0.01495361328125
-0.0152587890625
-0.015869140625
-0.01617431640625
-0.01678466796875
-0.015869140625
-0.01678466796875
-0.01678466796875
-0.01739501953125
-0.01678466796875
-0.0177001953125
-0.01739501953125
-0.018310546875
-0.0177001953125
-0.0177001953125
-0.01861572265625
-0.01861572265625
-0.01953125
-0.01983642578125
-0.01983642578125
-0.0189208984375
-0.0201416015625
-0.01983642578125
-0.020751953125
-0.02044677734375
-0.01983642578125
-0.02044677734375
-0.02105712890625
-0.0213623046875
-0.02166748046875
-0.0213623046875
-0.02166748046875
-0.02166748046875
-0.0225830078125
-0.02288818359375
-0.02227783203125
-0.0225830078125
-0.0225830078125
-0.0238037109375
-0.02288818359375
-0.023193359375
-0.023193359375
-0.02349853515625
-0.023193359375
-0.02349853515625
-0.02410888671875
-0.02410888671875
-0.02471923828125
-0.02410888671875
-0.02532958984375
-0.02471923828125
-0.02593994140625
-0.0250244140625
-0.02593994140625
-0.0262451171875
-0.0262451171875
-0.02655029296875
-0.02593994140625
-0.02655029296875
-0.02685546875
-0.02716064453125
-0.0274658203125
-0.02685546875
-0.02716064453125
-0.02777099609375
-0.02777099609375
-0.02777099609375
-0.02777099609375
-0.028076171875
-0.028076171875
-0.0286865234375
-0.02838134765625
-0.0286865234375
-0.029296875
-0.029296875
-0.029296875
-0.0299072265625
-0.0299072265625
-0.02899169921875
-0.03021240234375
-0.03021240234375
-0.0311279296875
-0.030517578125
-0.03082275390625
-0.03082275390625
-0.03082275390625
-0.03143310546875
-0.0323486328125
-0.03143310546875
-0.03143310546875
-0.03204345703125
-0.0323486328125
-0.03204345703125
-0.03173828125
-0.0323486328125
-0.032958984375
-0.0323486328125
-0.0335693359375
-0.032958984375
-0.03326416015625
-0.032958984375
-0.0335693359375
-0.03326416015625
-0.0347900390625
-0.03387451171875
-0.0341796875
-0.0335693359375
-0.03448486328125
-0.03387451171875
-0.0335693359375
-0.03387451171875
-0.0347900390625
-0.03509521484375
-0.03570556640625
-0.0347900390625
-0.035400390625
-0.0347900390625
-0.0360107421875
-0.03509521484375
-0.03570556640625
-0.03570556640625
-0.03570556640625
-0.03631591796875
-0.0360107421875
-0.03631591796875
-0.03662109375
-0.03631591796875
-0.03662109375
-0.03662109375
-0.03753662109375
-0.03692626953125
-0.0372314453125
-0.03753662109375
-0.03753662109375
-0.03692626953125
-0.037841796875
-0.037841796875
-0.03814697265625
-0.03753662109375
-0.0384521484375
-0.03875732421875
-0.0384521484375
-0.0384521484375
-0.0390625
-0.03936767578125
-0.0390625
-0.03814697265625
-0.03936767578125
-0.03936767578125
-0.0390625
-0.03936767578125
-0.0390625
-0.03997802734375
-0.03997802734375
-0.03936767578125
-0.03997802734375
-0.0396728515625
-0.0396728515625
-0.0408935546875
-0.040283203125
-0.04119873046875
-0.04058837890625
-0.040283203125
-0.0408935546875
-0.03997802734375
-0.0408935546875
-0.04058837890625
-0.04150390625
-0.04150390625
-0.04180908203125
-0.0421142578125
-0.0408935546875
-0.04241943359375
-0.04180908203125
-0.0421142578125
-0.04150390625
-0.04180908203125
-0.0421142578125
-0.042724609375
-0.0421142578125
-0.04241943359375
-0.04302978515625
-0.042724609375
-0.042724609375
-0.0433349609375
-0.04241943359375
-0.0421142578125
-0.04302978515625
-0.04364013671875
-0.04302978515625
-0.0433349609375
-0.04302978515625
-0.04364013671875
-0.04364013671875
-0.04364013671875
-0.0433349609375
-0.0433349609375
-0.04364013671875
-0.04425048828125
-0.04425048828125
-0.04364013671875
-0.04364013671875
-0.04425048828125
-0.04486083984375
-0.04486083984375
-0.0439453125
-0.0445556640625
-0.04486083984375
-0.045166015625
-0.045166015625
-0.045166015625
-0.04547119140625
-0.0445556640625
-0.04547119140625
-0.04486083984375
-0.045166015625
-0.04547119140625
-0.04547119140625
-0.04547119140625
-0.04547119140625
-0.04608154296875
-0.04547119140625
-0.04608154296875
-0.045166015625
-0.04608154296875
-0.04547119140625
-0.0457763671875
-0.04547119140625
-0.04547119140625
-0.04638671875
-0.04608154296875
-0.04638671875
-0.04669189453125
-0.04638671875
-0.04669189453125
-0.04608154296875
-0.0469970703125
-0.04638671875
-0.04638671875
-0.04638671875
-0.04669189453125
-0.04669189453125
-0.04669189453125
-0.04730224609375
-0.04638671875
-0.047607421875
-0.0469970703125
-0.0469970703125
-0.04730224609375
-0.047607421875
-0.047607421875
-0.047607421875
-0.047607421875
-0.04791259765625
-0.04730224609375
-0.04791259765625
-0.04791259765625
-0.047607421875
-0.04791259765625
-0.04852294921875
-0.0482177734375
-0.047607421875
-0.04852294921875
-0.0482177734375
-0.0482177734375
-0.04913330078125
-0.0482177734375
-0.04913330078125
-0.04852294921875
-0.048828125
-0.04913330078125
-0.048828125
-0.0482177734375
-0.0482177734375
-0.04852294921875
-0.04974365234375
-0.04974365234375
-0.04852294921875
-0.04913330078125
-0.048828125
-0.04974365234375
-0.04913330078125
-0.04974365234375
-0.04974365234375
-0.04913330078125
-0.0494384765625
-0.0494384765625
-0.050048828125
-0.04974365234375
-0.04913330078125
-0.05035400390625
-0.04974365234375
-0.04974365234375
-0.05035400390625
-0.050048828125
-0.05035400390625
-0.050048828125
-0.050048828125
-0.0494384765625
-0.04974365234375
-0.0494384765625
-0.05035400390625
-0.0506591796875
-0.05035400390625
-0.05096435546875
-0.05035400390625
-0.0506591796875
-0.050048828125
-0.05096435546875
-0.0506591796875
-0.05126953125
-0.0506591796875
-0.0506591796875
-0.0506591796875
-0.0506591796875
-0.05126953125
-0.05157470703125
-0.05126953125
-0.05096435546875
-0.05126953125
-0.05126953125
-0.05157470703125
-0.05126953125
-0.05096435546875
-0.05126953125
-0.05218505859375
-0.05218505859375
-0.0518798828125
-0.0518798828125
-0.05157470703125
-0.05157470703125
-0.05218505859375
-0.0518798828125
-0.0518798828125
-0.05157470703125
-0.0518798828125
-0.0518798828125
-0.05218505859375
-0.05218505859375
-0.0518798828125
-0.05279541015625
-0.05218505859375
-0.0518798828125
-0.05218505859375
-0.05218505859375
-0.0518798828125
-0.05218505859375
-0.052490234375
-0.05218505859375
-0.052490234375
-0.052490234375
-0.052490234375
-0.05218505859375
-0.05218505859375
-0.05279541015625
-0.05218505859375
-0.0531005859375
-0.05279541015625
-0.05279541015625
-0.05218505859375
-0.05279541015625
-0.052490234375
-0.05340576171875
-0.05279541015625
-0.052490234375
-0.05279541015625
-0.0537109375
-0.05340576171875
-0.0531005859375
-0.052490234375
-0.05340576171875
-0.0531005859375
-0.05340576171875
-0.05340576171875
-0.05340576171875
-0.0537109375
-0.0537109375
-0.0531005859375
-0.0531005859375
-0.05279541015625
-0.05340576171875
-0.05279541015625
-0.0531005859375
-0.05340576171875
-0.0531005859375
-0.0537109375
-0.05401611328125
-0.0531005859375
-0.05340576171875
-0.05279541015625
-0.052490234375
-0.0531005859375
-0.0531005859375
-0.052490234375
-0.05279541015625
-0.052490234375
-0.05279541015625
-0.05218505859375
-0.05340576171875
-0.052490234375
-0.05279541015625
-0.05157470703125
-0.0518798828125
-0.05157470703125
-0.0518798828125
-0.05157470703125
-0.05126953125
-0.05157470703125
-0.05126953125
-0.0506591796875
-0.0506591796875
-0.05035400390625
-0.05096435546875
-0.050048828125
-0.050048828125
-0.050048828125
-0.050048828125
-0.0494384765625
-0.04974365234375
-0.04852294921875
-0.04852294921875
-0.04730224609375
-0.04791259765625
-0.047607421875
-0.04730224609375
-0.0482177734375
-0.04669189453125
-0.04638671875
-0.0457763671875
-0.0457763671875
-0.045166015625
-0.04486083984375
-0.04486083984375
-0.04425048828125
-0.04364013671875
-0.04364013671875
-0.04364013671875
-0.0421142578125
-0.0421142578125
-0.04180908203125
-0.04180908203125
-0.04119873046875
-0.040283203125
-0.03997802734375
-0.0396728515625
-0.0390625
-0.0384521484375
-0.037841796875
-0.03753662109375
-0.03692626953125
-0.03631591796875
-0.03570556640625
-0.0347900390625
-0.0341796875
-0.0341796875
-0.03326416015625
-0.032958984375
-0.0323486328125
-0.0311279296875
-0.03021240234375
-0.03021240234375
-0.0299072265625
-0.02777099609375
-0.028076171875
-0.028076171875
-0.02685546875
-0.02593994140625
-0.02593994140625
-0.02532958984375
-0.0238037109375
-0.02349853515625
-0.0225830078125
-0.02288818359375
-0.0213623046875
-0.020751953125
-0.0189208984375
-0.01861572265625
-0.018310546875
-0.0177001953125
-0.01739501953125
-0.0164794921875
-0.0152587890625
-0.0152587890625
-0.01373291015625
-0.01373291015625
-0.01251220703125
-0.01251220703125
-0.01068115234375
-0.010986328125
-0.00885009765625
-0.0079345703125
-0.00823974609375
-0.00701904296875
-0.006103515625
-0.00518798828125
-0.00457763671875
-0.003662109375
-0.00274658203125
-0.0018310546875
-0.00213623046875
-0.0006103515625
-0.0006103515625
0.00091552734375
0.00152587890625
0.00213623046875
0.00274658203125
0.00335693359375
0.0048828125
0.0054931640625
0.00640869140625
0.00701904296875
0.00823974609375
0.008544921875
0.0091552734375
0.00946044921875
0.01068115234375
0.01190185546875
0.01251220703125
0.01312255859375
0.0140380859375
0.0152587890625
0.01556396484375
0.0164794921875
0.01708984375
0.01739501953125
0.0177001953125
0.0189208984375
0.01953125
0.02105712890625
0.0213623046875
0.02197265625
0.02227783203125
0.0238037109375
0.0244140625
0.02593994140625
0.02593994140625
0.02655029296875
0.0274658203125
0.02838134765625
0.0286865234375
0.02960205078125
0.03021240234375
0.03021240234375
0.03082275390625
0.0311279296875
0.032958984375
0.032958984375
0.0335693359375
0.03387451171875
0.03509521484375
0.03570556640625
0.0360107421875
0.03662109375
0.0372314453125
0.03814697265625
0.0384521484375
0.0390625
0.03936767578125
0.0408935546875
0.0408935546875
0.0421142578125
0.04119873046875
0.04302978515625
0.04302978515625
0.0433349609375
0.04425048828125
0.045166015625
0.0457763671875
0.04638671875
0.04638671875
0.047607421875
0.04669189453125
0.04730224609375
0.04791259765625
0.04913330078125
0.0494384765625
0.050048828125
0.0506591796875
0.0506591796875
0.05157470703125
0.0518798828125
0.05218505859375
0.0531005859375
0.05279541015625
0.05340576171875
0.05401611328125
0.0543212890625
0.05401611328125
0.05523681640625
0.05523681640625
0.05645751953125
0.05645751953125
0.057373046875
0.057373046875
0.05767822265625
0.05889892578125
0.0579833984375
0.05828857421875
0.05950927734375
0.06011962890625
0.059814453125
0.06011962890625
0.06103515625
0.06072998046875
0.06011962890625
0.0616455078125
0.06256103515625
0.062255859375
0.062255859375
0.062255859375
0.06256103515625
0.06317138671875
0.06378173828125
0.0634765625
0.0640869140625
0.064697265625
0.064697265625
0.0653076171875
0.06500244140625
0.06500244140625
0.06591796875
0.06622314453125
0.0665283203125
0.0665283203125
0.06622314453125
0.067138671875
0.06683349609375
0.0665283203125
0.067138671875
0.067138671875
0.06744384765625
0.06866455078125
0.0677490234375
0.06805419921875
0.06744384765625
0.06866455078125
0.06927490234375
0.06988525390625
0.06866455078125
0.06927490234375
0.069580078125
0.06927490234375
0.06927490234375
0.0701904296875
0.069580078125
0.0701904296875
0.06988525390625
0.07049560546875
0.0701904296875
0.07110595703125
0.0701904296875
0.0701904296875
0.07080078125
0.0701904296875
0.06988525390625
0.0701904296875
0.07049560546875
0.07049560546875
0.072021484375
0.07110595703125
0.07110595703125
0.072021484375
0.07049560546875
0.07110595703125
0.07110595703125
0.07110595703125
0.07110595703125
0.0714111328125
0.07110595703125
0.07171630859375
0.07049560546875
0.07110595703125
0.0714111328125
0.07110595703125
0.07049560546875
0.0701904296875
0.07110595703125
0.07080078125
0.07080078125
0.0701904296875
0.07080078125
0.07049560546875
0.07049560546875
0.0701904296875
0.06988525390625
0.07049560546875
0.06988525390625
0.06988525390625
0.06988525390625
0.069580078125
0.06927490234375
0.069580078125
0.0689697265625
0.06866455078125
0.0689697265625
0.0689697265625
0.069580078125
0.06866455078125
0.06866455078125
0.06805419921875
0.068359375
0.06805419921875
0.0677490234375
0.06744384765625
0.06744384765625
0.06744384765625
0.0665283203125
0.067138671875
0.0665283203125
0.06683349609375
0.06622314453125
0.0665283203125
0.06622314453125
0.06500244140625
0.0665283203125
0.0653076171875
0.06561279296875
0.064697265625
0.06439208984375
0.064697265625
0.06500244140625
0.06378173828125
0.0628662109375
0.0634765625
0.0634765625
0.0628662109375
0.0628662109375
0.06195068359375
0.06195068359375
0.06195068359375
0.0616455078125
0.06072998046875
0.0616455078125
0.0604248046875
0.0604248046875
0.0592041015625
0.059814453125
0.05950927734375
0.05859375
0.05889892578125
0.05767822265625
0.05767822265625
0.05767822265625
0.057373046875
0.0567626953125
0.0579833984375
0.05645751953125
0.05523681640625
0.05615234375
0.0555419921875
0.054931640625
0.05584716796875
0.05462646484375
0.0543212890625
0.05401611328125
0.05340576171875
0.05340576171875
0.0531005859375
0.0531005859375
0.05218505859375
0.05157470703125
0.05157470703125
0.05096435546875
0.05157470703125
0.0506591796875
0.050048828125
0.05035400390625
0.0506591796875
0.050048828125
0.04913330078125
0.04913330078125
0.04852294921875
0.04791259765625
0.0482177734375
0.0482177734375
0.04730224609375
0.04638671875
0.04608154296875
0.04669189453125
0.04608154296875
0.045166015625
0.04547119140625
0.04425048828125
0.0445556640625
0.04486083984375
0.0433349609375
0.042724609375
0.04302978515625
0.042724609375
0.0433349609375
0.04180908203125
0.04150390625
0.04058837890625
0.04119873046875
0.040283203125
0.04058837890625
0.040283203125
0.0390625
0.0390625
0.0384521484375
0.0390625
0.0384521484375
0.0390625
0.037841796875
0.0372314453125
0.0372314453125
0.03692626953125
0.0360107421875
0.0360107421875
0.03631591796875
0.03631591796875
0.035400390625
0.03509521484375
0.03448486328125
0.03448486328125
0.03448486328125
0.0335693359375
0.032958984375
0.0335693359375
0.0323486328125
0.0323486328125
0.03143310546875
0.03204345703125
0.03143310546875
0.03143310546875
0.03143310546875
0.0311279296875
0.0299072265625
0.0299072265625
0.0299072265625
0.02960205078125
0.02899169921875
0.02899169921875
0.0286865234375
0.0286865234375
0.028076171875
0.028076171875
0.0274658203125
0.0274658203125
0.02716064453125
0.0262451171875
0.02685546875
0.02685546875
0.02593994140625
0.025634765625
0.02532958984375
0.02471923828125
0.02471923828125
0.0250244140625
0.0244140625
0.023193359375
0.0238037109375
0.0238037109375
0.0225830078125
0.023193359375
0.0225830078125
0.02227783203125
0.02227783203125
0.02197265625
0.02166748046875
0.020751953125
0.020751953125
0.020751953125
0.020751953125
0.01983642578125
0.01922607421875
0.0189208984375
0.01922607421875
0.01953125
0.018310546875
0.0189208984375
0.018310546875
0.0177001953125
0.01800537109375
0.018310546875
0.0177001953125
0.01678466796875
0.01678466796875
0.0164794921875
0.01678466796875
0.01617431640625
0.01556396484375
0.015869140625
0.01556396484375
0.01556396484375
0.01495361328125
0.0146484375
0.0146484375
0.01434326171875
0.01312255859375
0.01373291015625
0.01312255859375
0.01312255859375
0.01312255859375
0.0128173828125
0.0128173828125
0.01190185546875
0.01190185546875
0.01129150390625
0.01129150390625
0.01129150390625
0.01129150390625
0.01129150390625
0.010986328125
0.009765625
0.01068115234375
0.00885009765625
0.01007080078125
0.00885009765625
0.00885009765625
0.00885009765625
0.008544921875
0.0079345703125
0.00762939453125
0.00762939453125
0.00701904296875
0.00640869140625
0.00762939453125
0.00640869140625
0.00732421875
0.006103515625
0.006103515625
0.0054931640625
0.0054931640625
0.006103515625
0.00457763671875
0.0048828125
0.00518798828125
0.0042724609375
0.00396728515625
0.00396728515625
0.0048828125
0.003662109375
0.0030517578125
0.00274658203125
0.00213623046875
0.0030517578125
0.00274658203125
0.0018310546875
0.00244140625
0.00213623046875
0.00152587890625
0.00152587890625
0.00152587890625
0.00030517578125
0.001220703125
0.00030517578125
0.00030517578125
0.00030517578125
0.00030517578125
-0.00030517578125
0
-0.00091552734375
-0.00152587890625
-0.001220703125
-0.001220703125
-0.00091552734375
-0.00213623046875
-0.00213623046875
-0.00274658203125
-0.00244140625
-0.00335693359375
-0.00274658203125
-0.00335693359375
-0.00396728515625
-0.00396728515625
-0.00396728515625
-0.003662109375
-0.0042724609375
-0.00518798828125
-0.00457763671875
-0.0054931640625
-0.0054931640625
-0.00579833984375
-0.0054931640625
-0.006103515625
-0.00701904296875
-0.006103515625
-0.0067138671875
-0.0067138671875
-0.00701904296875
-0.00701904296875
-0.00823974609375
-0.00732421875
-0.008544921875
-0.008544921875
-0.00823974609375
-0.00885009765625
-0.00885009765625
-0.0091552734375
-0.008544921875
-0.009765625
-0.01007080078125
-0.01007080078125
-0.0103759765625
-0.01068115234375
-0.01129150390625
-0.0103759765625
-0.01068115234375
-0.0115966796875
-0.0115966796875
-0.01129150390625
-0.0115966796875
-0.0115966796875
-0.0115966796875
-0.01220703125
-0.01312255859375
-0.0128173828125
-0.01251220703125
-0.0128173828125
-0.01373291015625
-0.01312255859375
-0.01434326171875
-0.01373291015625
-0.0146484375
-0.0146484375
-0.01373291015625
-0.0152587890625
-0.01495361328125
-0.0152587890625
-0.0152587890625
-0.01678466796875
-0.01556396484375
-0.01617431640625
-0.01617431640625
-0.0164794921875
-0.01678466796875
-0.01708984375
-0.01739501953125
-0.01678466796875
-0.018310546875
-0.0177001953125
-0.018310546875
-0.0177001953125
-0.018310546875
-0.0189208984375
-0.0189208984375
-0.01861572265625
-0.0189208984375
-0.01953125
-0.01983642578125
-0.01953125
-0.02044677734375
-0.02044677734375
-0.020751953125
-0.020751953125
-0.02105712890625
-0.02105712890625
-0.02105712890625
-0.020751953125
-0.02166748046875
-0.02197265625
-0.02197265625
-0.02197265625
-0.02227783203125
-0.02197265625
-0.02227783203125
-0.02288818359375
-0.023193359375
-0.02288818359375
-0.02349853515625
-0.02288818359375
-0.02349853515625
-0.0238037109375
-0.023193359375
-0.0244140625
-0.0238037109375
-0.02410888671875
-0.02410888671875
-0.0244140625
-0.02532958984375
-0.025634765625
-0.0250244140625
-0.0250244140625
-0.025634765625
-0.02593994140625
-0.02532958984375
-0.02655029296875
-0.025634765625
-0.02593994140625
-0.02593994140625
-0.02685546875
-0.02685546875
-0.02716064453125
-0.02716064453125
-0.02777099609375
-0.02777099609375
-0.028076171875
-0.028076171875
-0.0286865234375
-0.028076171875
-0.0286865234375
-0.0286865234375
-0.02899169921875
-0.02960205078125
-0.029296875
-0.02960205078125
-0.02899169921875
-0.03021240234375
-0.029296875
-0.030517578125
-0.03021240234375
-0.03021240234375
-0.03082275390625
-0.0299072265625
-0.030517578125
-0.030517578125
-0.03143310546875
-0.03143310546875
-0.0311279296875
-0.03082275390625
-0.03204345703125
-0.03204345703125
-0.03204345703125
-0.03143310546875
-0.0323486328125
-0.03204345703125
-0.032958984375
-0.0335693359375
-0.03326416015625
-0.0323486328125
-0.03204345703125
-0.03265380859375
-0.0335693359375
-0.03448486328125
-0.03326416015625
-0.0335693359375
-0.032958984375
-0.0347900390625
-0.0341796875
-0.0341796875
-0.03387451171875
-0.03387451171875
-0.0341796875
-0.03448486328125
-0.0341796875
-0.0347900390625
-0.0347900390625
-0.03509521484375
-0.035400390625
-0.035400390625
-0.03570556640625
-0.0360107421875
-0.03570556640625
-0.03570556640625
-0.035400390625
-0.03631591796875
-0.03631591796875
-0.03631591796875
-0.03662109375
-0.03662109375
-0.0372314453125
-0.0372314453125
-0.03631591796875
-0.0372314453125
-0.03753662109375
-0.037841796875
-0.03753662109375
-0.03692626953125
-0.0372314453125
-0.03814697265625
-0.037841796875
-0.03814697265625
-0.037841796875
-0.0396728515625
-0.037841796875
-0.0390625
-0.0384521484375
-0.03875732421875
-0.0390625
-0.03875732421875
-0.03936767578125
-0.0384521484375
-0.0396728515625
-0.0390625
-0.03997802734375
-0.0396728515625
-0.03997802734375
-0.0390625
-0.040283203125
-0.03997802734375
-0.04058837890625
-0.03997802734375
-0.040283203125
-0.0408935546875
-0.04058837890625
-0.04058837890625
-0.04058837890625
-0.03997802734375
-0.040283203125
-0.0408935546875
-0.04119873046875
-0.04058837890625
-0.04119873046875
-0.04180908203125
-0.04119873046875
-0.04119873046875
-0.04150390625
-0.04180908203125
-0.04150390625
-0.04180908203125
-0.04180908203125
-0.0421142578125
-0.04241943359375
-0.0421142578125
-0.04180908203125
-0.042724609375
-0.0421142578125
-0.04302978515625
-0.04302978515625
-0.04302978515625
-0.04302978515625
-0.0433349609375
-0.0433349609375
-0.04364013671875
-0.0421142578125
-0.0433349609375
-0.0433349609375
-0.04364013671875
-0.04302978515625
-0.04364013671875
-0.04364013671875
-0.04364013671875
-0.04364013671875
-0.0439453125
-0.04425048828125
-0.0439453125
-0.045166015625
-0.04425048828125
-0.04364013671875
-0.0439453125
-0.0445556640625
-0.04425048828125
-0.04486083984375
-0.045166015625
-0.04486083984375
-0.045166015625
-0.04547119140625
-0.04547119140625
-0.04547119140625
-0.0457763671875
-0.045166015625
-0.04547119140625
-0.04486083984375
-0.045166015625
-0.0457763671875
-0.04547119140625
-0.045166015625
-0.04608154296875
-0.0457763671875
-0.0457763671875
-0.0457763671875
-0.0457763671875
-0.04608154296875
-0.0457763671875
-0.04608154296875
-0.04638671875
-0.04638671875
-0.04669189453125
-0.0457763671875
-0.04608154296875
-0.04730224609375
-0.04608154296875
-0.04608154296875
-0.04669189453125
-0.04669189453125
-0.04669189453125
-0.04638671875
-0.04669189453125
-0.04730224609375
-0.04638671875
-0.04730224609375
-0.04730224609375
-0.047607421875
-0.047607421875
-0.047607421875
-0.04791259765625
-0.04730224609375
-0.04730224609375
-0.047607421875
-0.04730224609375
-0.04791259765625
-0.047607421875
-0.04791259765625
-0.047607421875
-0.0482177734375
-0.047607421875
-0.047607421875
-0.04791259765625
-0.0482177734375
-0.048828125
-0.0482177734375
-0.04791259765625
-0.04852294921875
-0.04852294921875
-0.04852294921875
-0.048828125
-0.04852294921875
-0.0482177734375
-0.04852294921875
-0.04791259765625
-0.0494384765625
-0.048828125
-0.04913330078125
-0.04852294921875
-0.04974365234375
-0.04913330078125
-0.04974365234375
-0.048828125
-0.048828125
-0.05035400390625
-0.050048828125
-0.0494384765625
-0.04913330078125
-0.048828125
-0.04913330078125
-0.04974365234375
-0.0494384765625
-0.050048828125
-0.0494384765625
-0.04974365234375
-0.048828125
-0.050048828125
-0.050048828125
-0.05096435546875
-0.050048828125
-0.0506591796875
-0.05035400390625
-0.050048828125
-0.05035400390625
-0.0506591796875
-0.05096435546875
-0.0506591796875
-0.0506591796875
-0.05126953125
-0.05096435546875
-0.05096435546875
-0.05126953125
-0.05157470703125
-0.05096435546875
-0.05157470703125
-0.05096435546875
-0.05096435546875
-0.05157470703125
-0.05157470703125
-0.0518798828125
-0.05126953125
-0.05096435546875
-0.052490234375
-0.0518798828125
-0.05096435546875
-0.05157470703125
-0.05157470703125
-0.0518798828125
-0.05218505859375
-0.05218505859375
-0.052490234375
-0.05096435546875
-0.052490234375
-0.0518798828125
-0.05218505859375
-0.05218505859375
-0.05218505859375
-0.05218505859375
-0.05218505859375
-0.052490234375
-0.0518798828125
-0.0518798828125
-0.052490234375
-0.0531005859375
-0.052490234375
-0.05218505859375
-0.052490234375
-0.05279541015625
-0.052490234375
-0.05218505859375
-0.05218505859375
-0.052490234375
-0.05218505859375
-0.052490234375
-0.0518798828125
-0.0518798828125
-0.05340576171875
-0.05279541015625
-0.052490234375
-0.052490234375
-0.05279541015625
-0.05279541015625
-0.052490234375
-0.052490234375
-0.052490234375
-0.052490234375
-0.052490234375
-0.05157470703125
-0.05218505859375
-0.05218505859375
-0.05218505859375
-0.0518798828125
-0.05126953125
-0.05157470703125
-0.05157470703125
-0.05126953125
-0.0518798828125
-0.05126953125
-0.05096435546875
-0.05096435546875
-0.05157470703125
-0.0506591796875
-0.0506591796875
-0.05096435546875
-0.04974365234375
-0.0506591796875
-0.048828125
-0.050048828125
-0.04974365234375
-0.04974365234375
-0.04852294921875
-0.048828125
-0.04791259765625
-0.04852294921875
-0.047607421875
-0.047607421875
-0.047607421875
-0.0469970703125
-0.04730224609375
-0.04638671875
-0.04608154296875
-0.0457763671875
-0.04547119140625
-0.04486083984375
-0.0445556640625
-0.04425048828125
-0.04364013671875
-0.0439453125
-0.04241943359375
-0.042724609375
-0.0421142578125
-0.04180908203125
-0.04119873046875
-0.04058837890625
-0.040283203125
-0.0396728515625
-0.0396728515625
-0.0390625
-0.03875732421875
-0.037841796875
-0.0372314453125
-0.03662109375
-0.03631591796875
-0.03631591796875
-0.035400390625
-0.03448486328125
-0.03509521484375
-0.0341796875
-0.03326416015625
-0.032958984375
-0.03173828125
-0.03082275390625
-0.03143310546875
-0.0299072265625
-0.02960205078125
-0.028076171875
-0.02838134765625
-0.02716064453125
-0.02716064453125
-0.025634765625
-0.0262451171875
-0.0244140625
-0.0244140625
-0.02349853515625
-0.023193359375
-0.02166748046875
-0.0213623046875
-0.02105712890625
-0.0189208984375
-0.01953125
-0.01922607421875
-0.01800537109375
-0.0164794921875
-0.01678466796875
-0.01556396484375
-0.01434326171875
-0.013427734375
-0.013427734375
-0.01251220703125
-0.0115966796875
-0.01068115234375
-0.009765625
-0.0091552734375
-0.008544921875
-0.00823974609375
-0.0067138671875
-0.0067138671875
-0.00579833984375
-0.0048828125
-0.003662109375
-0.0030517578125
-0.00213623046875
-0.0018310546875
-0.00091552734375
0
0.00091552734375
0.00091552734375
0.00213623046875
0.00274658203125
0.00396728515625
0.0042724609375
0.00518798828125
0.00579833984375
0.00732421875
0.00762939453125
0.008544921875
0.00946044921875
0.01007080078125
0.01129150390625
0.0115966796875
0.01129150390625
0.0128173828125
0.01312255859375
0.0146484375
0.01434326171875
0.01556396484375
0.0164794921875
0.01708984375
0.01861572265625
0.01861572265625
0.01922607421875
0.0201416015625
0.02105712890625
0.02166748046875
0.02288818359375
0.0225830078125
0.023193359375
0.0244140625
0.0250244140625
0.0262451171875
0.02655029296875
0.0274658203125
0.0286865234375
0.02899169921875
0.0286865234375
0.029296875
0.03021240234375
0.03143310546875
0.03173828125
0.03204345703125
0.032958984375
0.03387451171875
0.03387451171875
0.03509521484375
0.0347900390625
0.03692626953125
0.03631591796875
0.03692626953125
0.037841796875
0.03875732421875
0.03875732421875
0.03875732421875
0.0396728515625
0.0408935546875
0.04119873046875
0.0421142578125
0.04302978515625
0.04364013671875
0.04364013671875
0.0439453125
0.04425048828125
0.045166015625
0.04608154296875
0.04608154296875
0.04669189453125
0.04669189453125
0.047607421875
0.04791259765625
0.04852294921875
0.04913330078125
0.0494384765625
0.0494384765625
0.05035400390625
0.0506591796875
0.05035400390625
0.05218505859375
0.0518798828125
0.052490234375
0.05279541015625
0.05340576171875
0.05340576171875
0.05462646484375
0.0543212890625
0.05523681640625
0.0555419921875
0.054931640625
0.05645751953125
0.05584716796875
0.05615234375
0.0567626953125
0.05706787109375
0.05767822265625
0.05828857421875
0.05859375
0.05889892578125
0.05859375
0.05950927734375
0.05950927734375
0.06011962890625
0.059814453125
0.06134033203125
0.0604248046875
0.06072998046875
0.0616455078125
0.0616455078125
0.06134033203125
0.062255859375
0.06256103515625
0.06256103515625
0.0628662109375
0.06256103515625
0.06378173828125
0.06378173828125
0.06439208984375
0.0640869140625
0.06439208984375
0.0640869140625
0.06500244140625
0.0653076171875
0.064697265625
0.06622314453125
0.0653076171875
0.06591796875
0.06591796875
0.06561279296875
0.06622314453125
0.06591796875
0.06591796875
0.0665283203125
0.06683349609375
0.06683349609375
0.0665283203125
0.0677490234375
0.067138671875
0.067138671875
0.06744384765625
0.0677490234375
0.068359375
0.068359375
0.0677490234375
0.068359375
0.0677490234375
0.0677490234375
0.06805419921875
0.06866455078125
0.0677490234375
0.067138671875
0.06927490234375
0.068359375
0.068359375
0.06805419921875
0.06927490234375
0.06805419921875
0.06866455078125
0.0689697265625
0.06866455078125
0.06866455078125
0.06866455078125
0.06866455078125
0.06866455078125
0.068359375
0.068359375
0.06805419921875
0.06866455078125
0.068359375
0.068359375
0.06866455078125
0.06866455078125
0.068359375
0.068359375
0.068359375
0.06805419921875
0.0677490234375
0.0677490234375
0.06805419921875
0.06805419921875
0.067138671875
0.067138671875
0.06744384765625
0.067138671875
0.06683349609375
0.06683349609375
0.06622314453125
0.06744384765625
0.06622314453125
0.06622314453125
0.06591796875
0.06561279296875
0.06591796875
0.0653076171875
0.06561279296875
0.06500244140625
0.06591796875
0.0653076171875
0.064697265625
0.064697265625
0.064697265625
0.0640869140625
0.0640869140625
0.0640869140625
0.0634765625
0.0628662109375
0.06317138671875
0.062255859375
0.06256103515625
0.06256103515625
0.0616455078125
0.0616455078125
0.06195068359375
0.06103515625
0.06103515625
0.06134033203125
0.06011962890625
0.06103515625
0.05950927734375
0.05950927734375
0.06011962890625
0.05889892578125
0.05889892578125
0.05859375
0.05889892578125
0.0579833984375
0.05767822265625
0.0579833984375
0.05706787109375
0.0567626953125
0.05706787109375
0.05645751953125
0.0567626953125
0.05584716796875
0.05523681640625
0.05523681640625
0.054931640625
0.05462646484375
0.0543212890625
0.0543212890625
0.0537109375
0.0537109375
0.05340576171875
0.05340576171875
0.0518798828125
0.0518798828125
0.0518798828125
0.05126953125
0.05096435546875
0.05035400390625
0.05035400390625
0.05035400390625
0.0494384765625
0.0494384765625
0.04791259765625
0.04852294921875
0.047607421875
0.04730224609375
0.047607421875
0.04730224609375
0.04638671875
0.04638671875
0.04608154296875
0.04547119140625
0.04547119140625
0.04547119140625
0.0445556640625
0.0439453125
0.04425048828125
0.0439453125
0.04364013671875
0.04302978515625
0.04241943359375
0.042724609375
0.04241943359375
0.04150390625
0.04119873046875
0.04119873046875
0.040283203125
0.040283203125
0.040283203125
0.0396728515625
0.03875732421875
0.0384521484375
0.0384521484375
0.0384521484375
0.0372314453125
0.037841796875
0.03753662109375
0.03692626953125
0.0360107421875
0.03631591796875
0.03631591796875
0.035400390625
0.0341796875
0.0347900390625
0.03509521484375
0.03509521484375
0.0335693359375
0.03326416015625
0.03326416015625
0.032958984375
0.0323486328125
0.0323486328125
0.03204345703125
0.03173828125
0.03143310546875
0.0311279296875
0.03082275390625
0.03021240234375
0.03021240234375
0.0299072265625
0.029296875
0.02899169921875
0.029296875
0.02838134765625
0.02777099609375
0.02777099609375
0.0274658203125
0.02777099609375
0.02655029296875
0.02685546875
0.02716064453125
0.02685546875
0.02593994140625
0.02532958984375
0.025634765625
0.0244140625
0.02471923828125
0.02349853515625
0.0238037109375
0.02349853515625
0.023193359375
0.023193359375
0.02288818359375
0.0225830078125
0.02166748046875
0.0225830078125
0.02105712890625
0.0213623046875
0.02166748046875
0.02197265625
0.0201416015625
0.020751953125
0.01983642578125
0.02044677734375
0.01922607421875
0.0201416015625
0.01922607421875
0.01861572265625
0.0189208984375
0.01861572265625
0.01739501953125
0.01739501953125
0.01739501953125
0.01739501953125
0.01739501953125
0.01678466796875
0.01708984375
0.01678466796875
0.01617431640625
0.01556396484375
0.0152587890625
0.0152587890625
0.0152587890625
0.0146484375
0.01373291015625
0.0140380859375
0.0140380859375
0.0140380859375
0.013427734375
0.0128173828125
0.0128173828125
0.01312255859375
0.01312255859375
0.0115966796875
0.0115966796875
0.0115966796875
0.010986328125
0.010986328125
0.010986328125
0.010986328125
0.01068115234375
0.0103759765625
0.01007080078125
0.01007080078125
0.009765625
0.00946044921875
0.00885009765625
0.00823974609375
0.00885009765625
0.008544921875
0.00885009765625
0.00762939453125
0.0079345703125
0.0079345703125
0.00823974609375
0.00701904296875
0.00732421875
0.00640869140625
0.0067138671875
0.00640869140625
0.00640869140625
0.0054931640625
0.00579833984375
0.0054931640625
0.00518798828125
0.0054931640625
0.0042724609375
0.0042724609375
0.0042724609375
0.00457763671875
0.00457763671875
0.00396728515625
0.00244140625
0.0030517578125
0.0030517578125
0.0030517578125
0.00244140625
0.00244140625
0.00213623046875
0.00274658203125
0.00152587890625
0.00152587890625
0.001220703125
0.0006103515625
0.0006103515625
0.0006103515625
0
0
-0.00030517578125
0
-0.001220703125
0
-0.001220703125
-0.00152587890625
-0.00213623046875
-0.00152587890625
-0.0018310546875
-0.0018310546875
-0.00244140625
-0.00274658203125
-0.00335693359375
-0.0030517578125
-0.00335693359375
-0.0030517578125
-0.00335693359375
-0.00457763671875
-0.00457763671875
-0.0042724609375
-0.0048828125
-0.0042724609375
-0.0054931640625
-0.0048828125
-0.0048828125
-0.0054931640625
-0.0054931640625
-0.00640869140625
-0.00579833984375
-0.00640869140625
-0.00640869140625
-0.0067138671875
-0.00640869140625
-0.00762939453125
-0.00762939453125
-0.00823974609375
-0.00762939453125
-0.00885009765625
-0.0079345703125
-0.00885009765625
-0.008544921875
-0.008544921875
-0.0091552734375
-0.0091552734375
-0.0091552734375
-0.00946044921875
-0.01007080078125
-0.01007080078125
-0.01007080078125
-0.01068115234375
-0.01068115234375
-0.01129150390625
-0.01129150390625
-0.0115966796875
-0.01190185546875
-0.01190185546875
-0.01220703125
-0.01220703125
-0.0128173828125
-0.01251220703125
-0.01312255859375
-0.01312255859375
-0.013427734375
-0.0140380859375
-0.0140380859375
-0.0140380859375
-0.0140380859375
-0.01495361328125
-0.0140380859375
-0.0152587890625
-0.01495361328125
-0.0152587890625
-0.01556396484375
-0.01617431640625
-0.01678466796875
-0.0152587890625
-0.0164794921875
-0.0164794921875
-0.01678466796875
-0.01708984375
-0.01708984375
-0.0164794921875
-0.01861572265625
-0.018310546875
-0.018310546875
-0.018310546875
-0.018310546875
-0.01922607421875
-0.01953125
-0.0189208984375
-0.01953125
-0.01953125
-0.01953125
-0.01983642578125
-0.020751953125
-0.020751953125
-0.0201416015625
-0.0201416015625
-0.02105712890625
-0.02197265625
-0.02105712890625
-0.02166748046875
-0.0213623046875
-0.0225830078125
-0.02197265625
-0.0225830078125
-0.02288818359375
-0.02197265625
-0.02349853515625
-0.02349853515625
-0.023193359375
-0.0238037109375
-0.02410888671875
-0.0238037109375
-0.0250244140625
-0.02410888671875
-0.02471923828125
-0.02471923828125
-0.02471923828125
-0.0250244140625
-0.025634765625
-0.02532958984375
-0.02593994140625
-0.0262451171875
-0.02593994140625
-0.0262451171875
-0.02655029296875
-0.02655029296875
-0.02716064453125
-0.02716064453125
-0.02685546875
-0.02685546875
-0.02716064453125
-0.02777099609375
-0.02838134765625
-0.028076171875
-0.02838134765625
-0.028076171875
-0.02777099609375
-0.02960205078125
-0.02960205078125
-0.029296875
-0.029296875
-0.0286865234375
-0.030517578125
-0.02960205078125
-0.030517578125
-0.03021240234375
-0.03082275390625
-0.03082275390625
-0.03082275390625
-0.030517578125
-0.03143310546875
-0.030517578125
-0.03143310546875
-0.03143310546875
-0.03173828125
-0.03204345703125
-0.03204345703125
-0.0323486328125
-0.03204345703125
-0.0323486328125
-0.03204345703125
-0.03265380859375
-0.032958984375
-0.032958984375
-0.03326416015625
-0.032958984375
-0.03387451171875
-0.0335693359375
-0.03387451171875
-0.0335693359375
-0.0347900390625
-0.03387451171875
-0.0341796875
-0.0347900390625
-0.0347900390625
-0.03509521484375
-0.03509521484375
-0.03509521484375
-0.035400390625
-0.035400390625
-0.03631591796875
-0.03570556640625
-0.03662109375
-0.03631591796875
-0.035400390625
-0.03631591796875
-0.03692626953125
-0.03692626953125
-0.03662109375
-0.0372314453125
-0.03662109375
-0.037841796875
-0.03753662109375
-0.03814697265625
-0.0372314453125
-0.037841796875
-0.03814697265625
-0.03814697265625
-0.03814697265625
-0.0384521484375
-0.0384521484375
-0.03875732421875
-0.0390625
-0.0384521484375
-0.0390625
-0.0390625
-0.03936767578125
-0.03936767578125
-0.03997802734375
-0.0396728515625
-0.03936767578125
-0.040283203125
-0.040283203125
-0.03997802734375
-0.03997802734375
-0.04058837890625
-0.040283203125
-0.040283203125
-0.04119873046875
-0.0408935546875
-0.0408935546875
-0.0408935546875
-0.04119873046875
-0.0408935546875
-0.04119873046875
-0.04119873046875
-0.04150390625
-0.0421142578125
-0.04180908203125
-0.04180908203125
-0.0421142578125
-0.04241943359375
-0.0421142578125
-0.0421142578125
-0.0421142578125
-0.042724609375
-0.042724609375
-0.04241943359375
-0.042724609375
-0.04302978515625
-0.0433349609375
-0.0439453125
-0.04364013671875
-0.0433349609375
-0.0439453125
-0.04425048828125
-0.04425048828125
-0.04425048828125
-0.04425048828125
-0.0433349609375
-0.0445556640625
-0.045166015625
-0.0445556640625
-0.04486083984375
-0.04486083984375
-0.04486083984375
-0.04486083984375
-0.0457763671875
-0.04547119140625
-0.045166015625
-0.04547119140625
-0.04547119140625
-0.045166015625
-0.04638671875
-0.04547119140625
-0.04547119140625
-0.045166015625
-0.04669189453125
-0.0457763671875
-0.0457763671875
-0.0457763671875
-0.04638671875
-0.04638671875
-0.0469970703125
-0.04608154296875
-0.04669189453125
-0.04638671875
-0.0469970703125
-0.04638671875
-0.0469970703125
-0.04669189453125
-0.04669189453125
-0.047607421875
-0.04669189453125
-0.04669189453125
-0.04638671875
-0.0469970703125
-0.04730224609375
-0.0482177734375
-0.047607421875
-0.04791259765625
-0.0482177734375
-0.047607421875
-0.04730224609375
-0.04730224609375
-0.04791259765625
-0.04791259765625
-0.04852294921875
-0.048828125
-0.04913330078125
-0.04852294921875
-0.0494384765625
-0.048828125
-0.04852294921875
-0.04852294921875
-0.04913330078125
-0.04913330078125
-0.04852294921875
-0.04974365234375
-0.048828125
-0.0494384765625
-0.0494384765625
-0.050048828125
-0.05035400390625
-0.04913330078125
-0.05035400390625
-0.04974365234375
-0.0506591796875
-0.05035400390625
-0.050048828125
-0.050048828125
-0.050048828125
-0.050048828125
-0.050048828125
-0.05096435546875
-0.050048828125
-0.0506591796875
-0.0506591796875
-0.05096435546875
-0.0506591796875
-0.05096435546875
-0.0506591796875
-0.05126953125
-0.05096435546875
-0.05126953125
-0.05096435546875
-0.05096435546875
-0.05096435546875
-0.05096435546875
-0.05126953125
-0.05157470703125
-0.05126953125
-0.05096435546875
-0.05157470703125
-0.05157470703125
-0.0518798828125
-0.05126953125
-0.0518798828125
-0.05157470703125
-0.0518798828125
-0.05218505859375
-0.05157470703125
-0.05126953125
-0.0518798828125
-0.0518798828125
-0.05218505859375
-0.05279541015625
-0.0518798828125
-0.0518798828125
-0.0518798828125
-0.05340576171875
-0.05279541015625
-0.05279541015625
-0.05279541015625
-0.0531005859375
-0.052490234375
-0.052490234375
-0.0531005859375
-0.052490234375
-0.05279541015625
-0.05340576171875
-0.05279541015625
-0.05279541015625
-0.0531005859375
-0.05340576171875
-0.0537109375
-0.0531005859375
-0.05279541015625
-0.0537109375
-0.05340576171875
-0.0537109375
-0.052490234375
-0.0537109375
-0.0537109375
-0.0543212890625
-0.0531005859375
-0.05401611328125
-0.05340576171875
-0.0537109375
-0.05340576171875
-0.05401611328125
-0.0543212890625
-0.0537109375
-0.0537109375
-0.05340576171875
-0.0537109375
-0.0543212890625
-0.05401611328125
-0.0543212890625
-0.05401611328125
-0.0543212890625
-0.05401611328125
-0.054931640625
-0.0543212890625
-0.054931640625
-0.054931640625
-0.0537109375
-0.05462646484375
-0.05401611328125
-0.0555419921875
-0.054931640625
-0.05462646484375
-0.0543212890625
-0.054931640625
-0.0555419921875
-0.05523681640625
-0.054931640625
-0.054931640625
-0.0555419921875
-0.05523681640625
-0.05462646484375
-0.05523681640625
-0.054931640625
-0.0555419921875
-0.05462646484375
-0.05584716796875
-0.05523681640625
-0.05584716796875
-0.05523681640625
-0.05523681640625
-0.05523681640625
-0.05615234375
-0.05523681640625
-0.0555419921875
-0.05523681640625
-0.0555419921875
-0.05615234375
-0.0555419921875
-0.05523681640625
-0.05462646484375
-0.05523681640625
-0.05584716796875
-0.054931640625
-0.054931640625
-0.05584716796875
-0.05523681640625
-0.0543212890625
-0.05523681640625
-0.054931640625
-0.0543212890625
-0.054931640625
-0.05401611328125
-0.0543212890625
-0.05462646484375
-0.05340576171875
-0.0543212890625
-0.05401611328125
-0.05401611328125
-0.05340576171875
-0.05340576171875
-0.0531005859375
-0.0531005859375
-0.05340576171875
-0.052490234375
-0.05340576171875
-0.05157470703125
-0.0531005859375
-0.05218505859375
-0.0518798828125
-0.05126953125
-0.05157470703125
-0.05126953125
-0.050048828125
-0.05035400390625
-0.04974365234375
-0.050048828125
-0.04913330078125
-0.04974365234375
-0.048828125
-0.048828125
-0.04852294921875
-0.0469970703125
-0.04791259765625
-0.047607421875
-0.04608154296875
-0.0457763671875
-0.0457763671875
-0.04547119140625
-0.04486083984375
-0.04425048828125
-0.04425048828125
-0.04302978515625
-0.04425048828125
-0.042724609375
-0.04241943359375
-0.04119873046875
-0.04150390625
-0.03997802734375
-0.03997802734375
-0.03936767578125
-0.0384521484375
-0.03875732421875
-0.03814697265625
-0.03692626953125
-0.03692626953125
-0.0360107421875
-0.03509521484375
-0.03448486328125
-0.0335693359375
-0.0341796875
-0.032958984375
-0.03265380859375
-0.03143310546875
-0.03143310546875
-0.03021240234375
-0.0299072265625
-0.029296875
-0.028076171875
-0.02777099609375
-0.0262451171875
-0.0262451171875
-0.0262451171875
-0.02532958984375
-0.02471923828125
-0.02349853515625
-0.02288818359375
-0.02197265625
-0.02166748046875
-0.0201416015625
-0.02044677734375
-0.01861572265625
-0.018310546875
-0.01708984375
-0.01678466796875
-0.01678466796875
-0.0152587890625
-0.0140380859375
-0.01434326171875
-0.0128173828125
-0.01220703125
-0.0115966796875
-0.01129150390625
-0.009765625
-0.00946044921875
-0.00885009765625
-0.00762939453125
-0.00762939453125
-0.00640869140625
-0.00579833984375
-0.00518798828125
-0.0042724609375
-0.0030517578125
-0.00274658203125
-0.00152587890625
-0.00152587890625
0
0.0006103515625
0.0018310546875
0.00274658203125
0.0030517578125
0.00335693359375
0.00396728515625
0.0048828125
0.00579833984375
0.0067138671875
0.00885009765625
0.00823974609375
0.00885009765625
0.01007080078125
0.00946044921875
0.01129150390625
0.01220703125
0.01312255859375
0.013427734375
0.0146484375
0.0152587890625
0.01556396484375
0.0164794921875
0.01708984375
0.01800537109375
0.018310546875
0.01861572265625
0.01983642578125
0.0201416015625
0.02105712890625
0.02227783203125
0.02288818359375
0.023193359375
0.02349853515625
0.0244140625
0.0250244140625
0.025634765625
0.02655029296875
0.02655029296875
0.02777099609375
0.02838134765625
0.02899169921875
0.02960205078125
0.0299072265625
0.03021240234375
0.0311279296875
0.03204345703125
0.03265380859375
0.032958984375
0.0341796875
0.0335693359375
0.03448486328125
0.03509521484375
0.03509521484375
0.03662109375
0.03692626953125
0.0372314453125
0.03814697265625
0.03875732421875
0.0390625
0.0390625
0.040283203125
0.04058837890625
0.04119873046875
0.0421142578125
0.04241943359375
0.04241943359375
0.04302978515625
0.04364013671875
0.0439453125
0.0445556640625
0.04425048828125
0.04547119140625
0.04547119140625
0.04638671875
0.04638671875
0.0469970703125
0.047607421875
0.04791259765625
0.04913330078125
0.0494384765625
0.050048828125
0.0494384765625
0.04974365234375
0.0506591796875
0.05096435546875
0.05126953125
0.05096435546875
0.05126953125
0.0518798828125
0.05279541015625
0.0531005859375
0.0531005859375
0.05340576171875
0.05401611328125
0.05401611328125
0.0555419921875
0.05462646484375
0.054931640625
0.05523681640625
0.05523681640625
0.05523681640625
0.05615234375
0.0567626953125
0.05584716796875
0.0567626953125
0.05706787109375
0.05706787109375
0.057373046875
0.057373046875
0.0579833984375
0.0579833984375
0.05859375
0.0579833984375
0.05889892578125
0.0592041015625
0.05950927734375
0.05950927734375
0.05950927734375
0.059814453125
0.059814453125
0.06072998046875
0.06011962890625
0.0604248046875
0.0604248046875
0.06103515625
0.0604248046875
0.06134033203125
0.06072998046875
0.06195068359375
0.06134033203125
0.0616455078125
0.06195068359375
0.062255859375
0.0616455078125
0.062255859375
0.06256103515625
0.062255859375
0.06256103515625
0.062255859375
0.06256103515625
0.0628662109375
0.062255859375
0.0628662109375
0.06317138671875
0.06317138671875
0.06317138671875
0.06317138671875
0.0628662109375
0.06378173828125
0.0628662109375
0.0628662109375
0.06378173828125
0.0634765625
0.0628662109375
0.06317138671875
0.0628662109375
0.06317138671875
0.0628662109375
0.06317138671875
0.06195068359375
0.0634765625
0.06256103515625
0.0634765625
0.06256103515625
0.06256103515625
0.062255859375
0.062255859375
0.06256103515625
0.0616455078125
0.0628662109375
0.0616455078125
0.0628662109375
0.062255859375
0.06195068359375
0.0616455078125
0.06134033203125
0.0616455078125
0.06134033203125
0.06103515625
0.0616455078125
0.0604248046875
0.06195068359375
0.06103515625
0.06072998046875
0.06011962890625
0.06072998046875
0.06011962890625
0.06072998046875
0.0592041015625
0.059814453125
0.05950927734375
0.05889892578125
0.05889892578125
0.05889892578125
0.05889892578125
0.05859375
0.0579833984375
0.0579833984375
0.05767822265625
0.0579833984375
0.05767822265625
0.05706787109375
0.05615234375
0.0567626953125
0.0567626953125
0.05523681640625
0.05706787109375
0.05615234375
0.05615234375
0.0555419921875
0.054931640625
0.05523681640625
0.05462646484375
0.05523681640625
0.0543212890625
0.05401611328125
0.05340576171875
0.05340576171875
0.052490234375
0.05279541015625
0.0518798828125
0.05218505859375
0.05126953125
0.0518798828125
0.0518798828125
0.0506591796875
0.05096435546875
0.04974365234375
0.050048828125
0.0494384765625
0.04974365234375
0.0494384765625
0.04852294921875
0.048828125
0.04791259765625
0.04791259765625
0.04791259765625
0.04730224609375
0.0469970703125
0.04638671875
0.04669189453125
0.04638671875
0.0457763671875
0.04486083984375
0.0457763671875
0.04486083984375
0.045166015625
0.045166015625
0.0439453125
0.04425048828125
0.04364013671875
0.0433349609375
0.04302978515625
0.042724609375
0.04302978515625
0.04119873046875
0.04150390625
0.0408935546875
0.04150390625
0.04119873046875
0.04058837890625
0.040283203125
0.03936767578125
0.03997802734375
0.03875732421875
0.03875732421875
0.0384521484375
0.037841796875
0.0372314453125
0.03753662109375
0.037841796875
0.03692626953125
0.03692626953125
0.03692626953125
0.03631591796875
0.0360107421875
0.03570556640625
0.03509521484375
0.03448486328125
0.03387451171875
0.03448486328125
0.0341796875
0.03448486328125
0.032958984375
0.03326416015625
0.03326416015625
0.032958984375
0.03173828125
0.0323486328125
0.0311279296875
0.03143310546875
0.03082275390625
0.03082275390625
0.030517578125
0.030517578125
0.02960205078125
0.02960205078125
0.029296875
0.02899169921875
0.02838134765625
0.0286865234375
0.029296875
0.028076171875
0.0274658203125
0.0274658203125
0.0274658203125
0.02685546875
0.02655029296875
0.02655029296875
0.02655029296875
0.02593994140625
0.025634765625
0.02655029296875
0.02532958984375
0.0244140625
0.02471923828125
0.02410888671875
0.02471923828125
0.0238037109375
0.0238037109375
0.023193359375
0.023193359375
0.023193359375
0.02227783203125
0.02227783203125
0.02227783203125
0.02227783203125
0.02166748046875
0.02166748046875
0.0213623046875
0.02197265625
0.02044677734375
0.02044677734375
0.01983642578125
0.01922607421875
0.0201416015625
0.0189208984375
0.0189208984375
0.0189208984375
0.01922607421875
0.01861572265625
0.01922607421875
0.018310546875
0.01739501953125
0.01800537109375
0.01739501953125
0.01708984375
0.01678466796875
0.01739501953125
0.015869140625
0.015869140625
0.0152587890625
0.01678466796875
0.0146484375
0.0152587890625
0.0152587890625
0.01434326171875
0.0146484375
0.0140380859375
0.0140380859375
0.01373291015625
0.013427734375
0.01312255859375
0.013427734375
0.01373291015625
0.01373291015625
0.01251220703125
0.01190185546875
0.01190185546875
0.01251220703125
0.01220703125
0.01190185546875
0.01129150390625
0.01129150390625
0.0115966796875
0.0103759765625
0.01129150390625
0.010986328125
0.01129150390625
0.0103759765625
0.010986328125
0.0091552734375
0.009765625
0.0091552734375
0.0091552734375
0.0091552734375
0.00946044921875
0.00823974609375
0.00823974609375
0.008544921875
0.00823974609375
0.00762939453125
0.00762939453125
0.0079345703125
0.00762939453125
0.0067138671875
0.0067138671875
0.006103515625
0.0067138671875
0.00579833984375
0.006103515625
0.006103515625
0.00518798828125
0.00579833984375
0.0054931640625
0.0048828125
0.00518798828125
0.0042724609375
0.0042724609375
0.00335693359375
0.00396728515625
0.00335693359375
0.003662109375
0.0030517578125
0.0030517578125
0.00244140625
0.00274658203125
0.0030517578125
0.00213623046875
0.00152587890625
0.0018310546875
0.00152587890625
0.00152587890625
0.0018310546875
0.00030517578125
0.0006103515625
0.00091552734375
0.00030517578125
0.00030517578125
-0.00030517578125
0
-0.0006103515625
-0.0006103515625
-0.0006103515625
-0.0006103515625
-0.0006103515625
-0.00152587890625
-0.001220703125
-0.00213623046875
-0.00213623046875
-0.00213623046875
-0.0018310546875
-0.00244140625
-0.00274658203125
-0.00213623046875
-0.00274658203125
-0.00274658203125
-0.00335693359375
-0.0042724609375
-0.003662109375
-0.00396728515625
-0.00396728515625
-0.00457763671875
-0.00457763671875
-0.0048828125
-0.0042724609375
-0.00518798828125
-0.0054931640625
-0.00579833984375
-0.006103515625
-0.00579833984375
-0.006103515625
-0.00640869140625
-0.0067138671875
-0.00701904296875
-0.00701904296875
-0.00732421875
-0.0079345703125
-0.0079345703125
-0.00823974609375
-0.00762939453125
-0.00885009765625
-0.00885009765625
-0.0091552734375
-0.00823974609375
-0.00885009765625
-0.0091552734375
-0.009765625
-0.009765625
-0.009765625
-0.009765625
-0.01068115234375
-0.010986328125
-0.01068115234375
-0.01129150390625
-0.0115966796875
-0.0115966796875
-0.01220703125
-0.0115966796875
-0.01251220703125
-0.01251220703125
-0.0128173828125
-0.0128173828125
-0.01251220703125
-0.0128173828125
-0.01312255859375
-0.013427734375
-0.0140380859375
-0.01373291015625
-0.0140380859375
-0.0140380859375
-0.0140380859375
-0.0146484375
-0.0146484375
-0.0152587890625
-0.0146484375
-0.01556396484375
-0.01556396484375
-0.01617431640625
-0.01495361328125
-0.015869140625
-0.01678466796875
-0.0164794921875
-0.01617431640625
-0.01678466796875
-0.01739501953125
-0.01739501953125
-0.0164794921875
-0.01739501953125
-0.01739501953125
-0.018310546875
-0.01800537109375
-0.01800537109375
-0.018310546875
-0.01861572265625
-0.01861572265625
-0.01922607421875
-0.01922607421875
-0.01861572265625
-0.0201416015625
-0.01953125
-0.0201416015625
-0.02044677734375
-0.0201416015625
-0.02105712890625
-0.02105712890625
-0.02105712890625
-0.02166748046875
-0.0213623046875
-0.0213623046875
-0.0213623046875
-0.02166748046875
-0.02166748046875
-0.02197265625
-0.02227783203125
-0.0225830078125
-0.02227783203125
-0.0225830078125
-0.023193359375
-0.0244140625
-0.02349853515625
-0.02410888671875
-0.02410888671875
-0.02349853515625
-0.0244140625
-0.0238037109375
-0.0244140625
-0.02471923828125
-0.0250244140625
-0.0238037109375
-0.02532958984375
-0.0250244140625
-0.02532958984375
-0.0250244140625
-0.0262451171875
-0.025634765625
-0.02655029296875
-0.0262451171875
-0.02685546875
-0.02685546875
-0.02655029296875
-0.02655029296875
-0.02685546875
-0.02685546875
-0.02685546875
-0.02685546875
-0.0274658203125
-0.02899169921875
-0.028076171875
-0.02777099609375
-0.0286865234375
-0.02899169921875
-0.0286865234375
-0.02899169921875
-0.02899169921875
-0.029296875
-0.0286865234375
-0.02960205078125
-0.03021240234375
-0.03021240234375
-0.03021240234375
-0.03021240234375
-0.0299072265625
-0.03082275390625
-0.030517578125
-0.030517578125
-0.0299072265625
-0.0311279296875
-0.03143310546875
-0.03082275390625
-0.03143310546875
-0.03173828125
-0.03143310546875
-0.03204345703125
-0.03173828125
-0.03204345703125
-0.0323486328125
-0.03173828125
-0.0323486328125
-0.03326416015625
-0.03265380859375
-0.032958984375
-0.03265380859375
-0.03265380859375
-0.03326416015625
-0.0335693359375
-0.0323486328125
-0.03326416015625
-0.0335693359375
-0.03326416015625
-0.0335693359375
-0.03387451171875
-0.03387451171875
-0.0341796875
-0.03448486328125
-0.0341796875
-0.03448486328125
-0.03448486328125
-0.03570556640625
-0.03509521484375
-0.035400390625
-0.03509521484375
-0.0347900390625
-0.03509521484375
-0.03570556640625
-0.03509521484375
-0.03570556640625
-0.03570556640625
-0.03631591796875
-0.03631591796875
-0.03662109375
-0.03570556640625
-0.03631591796875
-0.03631591796875
-0.03662109375
-0.0372314453125
-0.03692626953125
-0.03662109375
-0.0372314453125
-0.03692626953125
-0.037841796875
-0.0372314453125
-0.0372314453125
-0.0384521484375
-0.0372314453125
-0.03814697265625
-0.037841796875
-0.037841796875
-0.037841796875
-0.0384521484375
-0.03814697265625
-0.0384521484375
-0.0390625
-0.0384521484375
-0.0390625
-0.03875732421875
-0.0390625
-0.0396728515625
-0.03936767578125
-0.0396728515625
-0.0396728515625
-0.03936767578125
-0.03875732421875
-0.03997802734375
-0.03936767578125
-0.0408935546875
-0.03997802734375
-0.03997802734375
-0.040283203125
-0.03936767578125
-0.040283203125
-0.04058837890625
-0.040283203125
-0.04058837890625
-0.0408935546875
-0.04058837890625
-0.0408935546875
-0.0408935546875
-0.04119873046875
-0.04180908203125
-0.04119873046875
-0.04119873046875
-0.0408935546875
-0.04180908203125
-0.0408935546875
-0.04119873046875
-0.04180908203125
-0.04150390625
-0.04180908203125
-0.04241943359375
-0.04241943359375
-0.04180908203125
-0.04180908203125
-0.04150390625
-0.042724609375
-0.0421142578125
-0.042724609375
-0.0421142578125
-0.04241943359375
-0.042724609375
-0.042724609375
-0.0433349609375
-0.04302978515625
-0.04241943359375
-0.04302978515625
-0.04302978515625
-0.04302978515625
-0.0433349609375
-0.04425048828125
-0.04302978515625
-0.04364013671875
-0.04302978515625
-0.04364013671875
-0.04364013671875
-0.04364013671875
-0.0433349609375
-0.04425048828125
-0.04364013671875
-0.04425048828125
-0.0439453125
-0.0439453125
-0.04425048828125
-0.0433349609375
-0.04425048828125
-0.04486083984375
-0.04486083984375
-0.0445556640625
-0.04486083984375
-0.04425048828125
-0.04486083984375
-0.04425048828125
-0.04486083984375
-0.04547119140625
-0.045166015625
-0.045166015625
-0.045166015625
-0.04547119140625
-0.045166015625
-0.0457763671875
-0.0457763671875
-0.045166015625
-0.04547119140625
-0.045166015625
-0.04608154296875
-0.04547119140625
-0.04608154296875
-0.0457763671875
-0.0457763671875
-0.0457763671875
-0.0469970703125
-0.04608154296875
-0.04608154296875
-0.0457763671875
-0.04638671875
-0.04608154296875
-0.04730224609375
-0.04669189453125
-0.04669189453125
-0.04608154296875
-0.0469970703125
-0.04730224609375
-0.04638671875
-0.04730224609375
-0.04669189453125
-0.04730224609375
-0.04791259765625
-0.047607421875
-0.04730224609375
-0.04730224609375
-0.04791259765625
-0.04791259765625
-0.04730224609375
-0.04791259765625
-0.047607421875
-0.047607421875
-0.047607421875
-0.04730224609375
-0.04730224609375
-0.04791259765625
-0.047607421875
-0.0482177734375
-0.04791259765625
-0.04791259765625
-0.0469970703125
-0.047607421875
-0.04791259765625
-0.04730224609375
-0.0469970703125
-0.04669189453125
-0.047607421875
-0.047607421875
-0.047607421875
-0.04730224609375
-0.04730224609375
-0.04730224609375
-0.04669189453125
-0.0469970703125
-0.04638671875
-0.0469970703125
-0.04638671875
-0.0469970703125
-0.04669189453125
-0.04608154296875
-0.04638671875
-0.04608154296875
-0.04608154296875
-0.0457763671875
-0.04547119140625
-0.0457763671875
-0.0457763671875
-0.04547119140625
-0.04486083984375
-0.04486083984375
-0.0445556640625
-0.04486083984375
-0.0439453125
-0.04364013671875
-0.04364013671875
-0.0433349609375
-0.04302978515625
-0.042724609375
-0.04241943359375
-0.04241943359375
-0.04058837890625
-0.04241943359375
-0.04119873046875
-0.04058837890625
-0.040283203125
-0.04119873046875
-0.0396728515625
-0.0390625
-0.0384521484375
-0.03814697265625
-0.037841796875
-0.0372314453125
-0.03662109375
-0.03692626953125
-0.03631591796875
-0.0360107421875
-0.035400390625
-0.0341796875
-0.0341796875
-0.03326416015625
-0.0323486328125
-0.032958984375
-0.03173828125
-0.03204345703125
-0.0311279296875
-0.03082275390625
-0.0299072265625
-0.03021240234375
-0.02838134765625
-0.0274658203125
-0.02777099609375
-0.02716064453125
-0.02655029296875
-0.0262451171875
-0.02532958984375
-0.0244140625
-0.0238037109375
-0.02349853515625
-0.02288818359375
-0.02227783203125
-0.0213623046875
-0.02044677734375
-0.0189208984375
-0.0189208984375
-0.01861572265625
-0.01800537109375
-0.01708984375
-0.01678466796875
-0.015869140625
-0.0146484375
-0.0140380859375
-0.01434326171875
-0.01312255859375
-0.01190185546875
-0.01190185546875
-0.0103759765625
-0.00946044921875
-0.00946044921875
-0.00885009765625
-0.00823974609375
-0.00640869140625
-0.0067138671875
-0.0054931640625
-0.0042724609375
-0.003662109375
-0.00274658203125
-0.00213623046875
-0.001220703125
-0.001220703125
0.00030517578125
0.00091552734375
0.00152587890625
0.00274658203125
0.00335693359375
0.003662109375
0.00518798828125
0.00579833984375
0.00640869140625
0.00762939453125
0.0067138671875
0.00885009765625
0.0091552734375
0.0103759765625
0.010986328125
0.01190185546875
0.01312255859375
0.01312255859375
0.0140380859375
0.01434326171875
0.01556396484375
0.0164794921875
0.01739501953125
0.0177001953125
0.0189208984375
0.01953125
0.02044677734375
0.0213623046875
0.0213623046875
0.02197265625
0.02288818359375
0.02349853515625
0.02410888671875
0.02471923828125
0.02593994140625
0.02655029296875
0.02716064453125
0.02777099609375
0.0286865234375
0.02960205078125
0.029296875
0.03021240234375
0.0311279296875
0.03143310546875
0.03204345703125
0.032958984375
0.03387451171875
0.0335693359375
0.03509521484375
0.03570556640625
0.03631591796875
0.03662109375
0.03753662109375
0.037841796875
0.0390625
0.03936767578125
0.0396728515625
0.04058837890625
0.04058837890625
0.04180908203125
0.0421142578125
0.042724609375
0.0433349609375
0.04425048828125
0.04425048828125
0.0445556640625
0.04486083984375
0.04669189453125
0.04638671875
0.0469970703125
0.04791259765625
0.0482177734375
0.048828125
0.0494384765625
0.0494384765625
0.050048828125
0.0506591796875
0.0518798828125
0.05157470703125
0.052490234375
0.05279541015625
0.05401611328125
0.0537109375
0.0537109375
0.05401611328125
0.05462646484375
0.05523681640625
0.05615234375
0.05645751953125
0.05645751953125
0.05615234375
0.057373046875
0.05767822265625
0.05859375
0.0579833984375
0.0592041015625
0.0592041015625
0.0592041015625
0.059814453125
0.06011962890625
0.06103515625
0.0604248046875
0.06134033203125
0.0616455078125
0.06134033203125
0.06195068359375
0.06256103515625
0.0628662109375
0.06317138671875
0.0628662109375
0.0640869140625
0.0640869140625
0.06378173828125
0.06378173828125
0.06439208984375
0.06500244140625
0.06500244140625
0.06500244140625
0.064697265625
0.06561279296875
0.0665283203125
0.0665283203125
0.0665283203125
0.0665283203125
0.06622314453125
0.06744384765625
0.067138671875
0.068359375
0.06744384765625
0.0677490234375
0.068359375
0.068359375
0.06866455078125
0.068359375
0.0689697265625
0.06866455078125
0.06988525390625
0.0689697265625
0.0689697265625
0.0689697265625
0.069580078125
0.069580078125
0.06927490234375
0.0701904296875
0.06988525390625
0.07110595703125
0.0701904296875
0.07049560546875
0.0701904296875
0.07110595703125
0.0701904296875
0.07049560546875
0.06988525390625
0.07080078125
0.07080078125
0.07080078125
0.07080078125
0.07049560546875
0.07110595703125
0.07110595703125
0.07049560546875
0.07080078125
0.07080078125
0.07049560546875
0.07110595703125
0.07080078125
0.07110595703125
0.07049560546875
0.07080078125
0.06988525390625
0.0701904296875
0.07080078125
0.06988525390625
0.0701904296875
0.06988525390625
0.07049560546875
0.07049560546875
0.07049560546875
0.0701904296875
0.06988525390625
0.069580078125
0.069580078125
0.0701904296875
0.07049560546875
0.06988525390625
0.0689697265625
0.06927490234375
0.0701904296875
0.06988525390625
0.069580078125
0.0689697265625
0.06866455078125
0.068359375
0.06866455078125
0.068359375
0.068359375
0.06805419921875
0.0677490234375
0.06744384765625
0.067138671875
0.06744384765625
0.06744384765625
0.0677490234375
0.06622314453125
0.06622314453125
0.06591796875
0.06561279296875
0.0653076171875
0.0653076171875
0.0653076171875
0.06500244140625
0.06439208984375
0.06378173828125
0.064697265625
0.0634765625
0.06378173828125
0.0634765625
0.06256103515625
0.06317138671875
0.0628662109375
0.06256103515625
0.06256103515625
0.0616455078125
0.06103515625
0.0616455078125
0.06072998046875
0.0604248046875
0.06011962890625
0.06072998046875
0.059814453125
0.0592041015625
0.05859375
0.05859375
0.05889892578125
0.0579833984375
0.0579833984375
0.05706787109375
0.05706787109375
0.0567626953125
0.05615234375
0.05615234375
0.05645751953125
0.05584716796875
0.05523681640625
0.05401611328125
0.05462646484375
0.05462646484375
0.0531005859375
0.0537109375
0.05279541015625
0.0531005859375
0.05218505859375
0.05218505859375
0.05218505859375
0.05096435546875
0.05157470703125
0.05096435546875
0.05035400390625
0.04974365234375
0.0494384765625
0.050048828125
0.048828125
0.0494384765625
0.0482177734375
0.04791259765625
0.04730224609375
0.04791259765625
0.04669189453125
0.04608154296875
0.045166015625
0.0457763671875
0.0457763671875
0.045166015625
0.0445556640625
0.0445556640625
0.0439453125
0.04364013671875
0.04302978515625
0.04302978515625
0.042724609375
0.04241943359375
0.04150390625
0.04119873046875
0.04119873046875
0.04058837890625
0.0408935546875
0.03997802734375
0.040283203125
0.0390625
0.0384521484375
0.037841796875
0.03814697265625
0.03814697265625
0.0372314453125
0.037841796875
0.0360107421875
0.03631591796875
0.03631591796875
0.03631591796875
0.0347900390625
0.03509521484375
0.0347900390625
0.03448486328125
0.03448486328125
0.0341796875
0.032958984375
0.03326416015625
0.0323486328125
0.03204345703125
0.03173828125
0.0323486328125
0.03143310546875
0.03143310546875
0.03082275390625
0.0299072265625
0.0299072265625
0.0299072265625
0.02960205078125
0.0286865234375
0.0286865234375
0.0286865234375
0.028076171875
0.0286865234375
0.02777099609375
0.0274658203125
0.02685546875
0.02716064453125
0.02655029296875
0.0262451171875
0.025634765625
0.025634765625
0.02471923828125
0.0244140625
0.0244140625
0.02349853515625
0.02410888671875
0.023193359375
0.023193359375
0.02288818359375
0.0225830078125
0.02227783203125
0.02166748046875
0.02197265625
0.02105712890625
0.02166748046875
0.020751953125
0.02044677734375
0.020751953125
0.020751953125
0.01922607421875
0.01953125
0.01861572265625
0.0189208984375
0.01861572265625
0.018310546875
0.01739501953125
0.01800537109375
0.01678466796875
0.01739501953125
0.01617431640625
0.01678466796875
0.01617431640625
0.01708984375
0.0152587890625
0.015869140625
0.0152587890625
0.01495361328125
0.01434326171875
0.01434326171875
0.0146484375
0.01373291015625
0.01373291015625
0.013427734375
0.01312255859375
0.0140380859375
0.01251220703125
0.01220703125
0.01190185546875
0.01220703125
0.01220703125
0.01129150390625
0.0103759765625
0.01129150390625
0.01068115234375
0.01068115234375
0.01068115234375
0.0091552734375
0.010986328125
0.008544921875
0.00946044921875
0.0091552734375
0.00885009765625
0.008544921875
0.00823974609375
0.008544921875
0.00732421875
0.00762939453125
0.00701904296875
0.0067138671875
0.0067138671875
0.006103515625
0.0067138671875
0.00579833984375
0.00579833984375
0.00579833984375
0.0054931640625
0.00579833984375
0.0048828125
0.0048828125
0.00335693359375
0.00396728515625
0.0042724609375
0.003662109375
0.00274658203125
0.0030517578125
0.00274658203125
0.00274658203125
0.00213623046875
0.0018310546875
0.001220703125
0.00213623046875
0.00152587890625
0.001220703125
0.0006103515625
0.001220703125
0
0.0006103515625
0.0006103515625
0.0006103515625
-0.00091552734375
-0.001220703125
0
-0.00091552734375
-0.00091552734375
-0.00152587890625
-0.001220703125
-0.00213623046875
-0.00213623046875
-0.001220703125
-0.00244140625
-0.00335693359375
-0.00335693359375
-0.003662109375
-0.00274658203125
-0.003662109375
-0.00396728515625
-0.00396728515625
-0.0042724609375
-0.00457763671875
-0.0042724609375
-0.00457763671875
-0.00518798828125
-0.00518798828125
-0.00518798828125
-0.00640869140625
-0.006103515625
-0.00640869140625
-0.00640869140625
-0.0067138671875
-0.00732421875
-0.00732421875
-0.0079345703125
-0.0079345703125
-0.0079345703125
-0.00823974609375
-0.0079345703125
-0.00885009765625
-0.00885009765625
-0.00946044921875
-0.0091552734375
-0.009765625
-0.0103759765625
-0.00946044921875
-0.0103759765625
-0.01068115234375
-0.01129150390625
-0.0103759765625
-0.01068115234375
-0.01220703125
-0.0115966796875
-0.01220703125
-0.01129150390625
-0.01251220703125
-0.01190185546875
-0.0128173828125
-0.0128173828125
-0.01312255859375
-0.0128173828125
-0.01312255859375
-0.0140380859375
-0.01373291015625
-0.0146484375
-0.0140380859375
-0.01556396484375
-0.01434326171875
-0.01434326171875
-0.0152587890625
-0.0152587890625
-0.0152587890625
-0.0164794921875
-0.015869140625
-0.0164794921875
-0.01617431640625
-0.01678466796875
-0.01678466796875
-0.01708984375
-0.01678466796875
-0.01800537109375
-0.0177001953125
-0.01739501953125
-0.018310546875
-0.01800537109375
-0.01861572265625
-0.018310546875
-0.018310546875
-0.01983642578125
-0.0189208984375
-0.01983642578125
-0.01922607421875
-0.0201416015625
-0.02044677734375
-0.02044677734375
-0.02105712890625
-0.020751953125
-0.02105712890625
-0.02166748046875
-0.02105712890625
-0.02166748046875
-0.0213623046875
-0.02197265625
-0.02197265625
-0.0225830078125
-0.0225830078125
-0.0225830078125
-0.02349853515625
-0.02349853515625
-0.02349853515625
-0.023193359375
-0.0244140625
-0.02410888671875
-0.02410888671875
-0.0238037109375
-0.02471923828125
-0.02410888671875
-0.02471923828125
-0.02471923828125
-0.0244140625
-0.025634765625
-0.025634765625
-0.025634765625
-0.02593994140625
-0.0262451171875
-0.025634765625
-0.0262451171875
-0.02655029296875
-0.02685546875
-0.0274658203125
-0.02716064453125
-0.02716064453125
-0.02716064453125
-0.02716064453125
-0.028076171875
-0.028076171875
-0.028076171875
-0.028076171875
-0.02777099609375
-0.029296875
-0.02838134765625
-0.02899169921875
-0.02960205078125
-0.02899169921875
-0.0299072265625
-0.029296875
-0.0299072265625
-0.0299072265625
-0.030517578125
-0.0299072265625
-0.03143310546875
-0.030517578125
-0.03143310546875
-0.03204345703125
-0.03143310546875
-0.03173828125
-0.03173828125
-0.0323486328125
-0.0323486328125
-0.0323486328125
-0.03265380859375
-0.03265380859375
-0.03326416015625
-0.03265380859375
-0.032958984375
-0.032958984375
-0.0335693359375
-0.0335693359375
-0.0335693359375
-0.03387451171875
-0.03448486328125
-0.0341796875
-0.0335693359375
-0.0347900390625
-0.03509521484375
-0.03509521484375
-0.03509521484375
-0.035400390625
-0.03509521484375
-0.03570556640625
-0.03570556640625
-0.0360107421875
-0.0360107421875
-0.03631591796875
-0.0360107421875
-0.03631591796875
-0.03662109375
-0.03631591796875
-0.03662109375
-0.03662109375
-0.0372314453125
-0.03692626953125
-0.03753662109375
-0.03753662109375
-0.0372314453125
-0.03814697265625
-0.03692626953125
-0.037841796875
-0.0372314453125
-0.037841796875
-0.037841796875
-0.03753662109375
-0.03875732421875
-0.03875732421875
-0.03936767578125
-0.0390625
-0.0390625
-0.0384521484375
-0.0390625
-0.03997802734375
-0.040283203125
-0.03997802734375
-0.03997802734375
-0.04058837890625
-0.040283203125
-0.04058837890625
-0.04119873046875
-0.0408935546875
-0.0408935546875
-0.04180908203125
-0.04150390625
-0.04058837890625
-0.04119873046875
-0.04119873046875
-0.04150390625
-0.042724609375
-0.0421142578125
-0.0421142578125
-0.04150390625
-0.04241943359375
-0.04241943359375
-0.042724609375
-0.04302978515625
-0.04241943359375
-0.04302978515625
-0.04241943359375
-0.0433349609375
-0.04302978515625
-0.042724609375
-0.04241943359375
-0.04364013671875
-0.04364013671875
-0.0433349609375
-0.04364013671875
-0.04364013671875
-0.04425048828125
-0.045166015625
-0.0433349609375
-0.0445556640625
-0.0445556640625
-0.0445556640625
-0.0445556640625
-0.0445556640625
-0.0445556640625
-0.04486083984375
-0.04547119140625
-0.04486083984375
-0.0457763671875
-0.045166015625
-0.04547119140625
-0.045166015625
-0.04547119140625
-0.04608154296875
-0.04608154296875
-0.0457763671875
-0.04547119140625
-0.04638671875
-0.04547119140625
-0.04638671875
-0.04608154296875
-0.04638671875
-0.04638671875
-0.0469970703125
-0.0469970703125
-0.04669189453125
-0.04669189453125
-0.047607421875
-0.04730224609375
-0.04730224609375
-0.047607421875
-0.047607421875
-0.04791259765625
-0.047607421875
-0.04791259765625
-0.04791259765625
-0.04791259765625
-0.0469970703125
-0.0482177734375
-0.04730224609375
-0.0482177734375
-0.04791259765625
-0.04852294921875
-0.048828125
-0.0482177734375
-0.04852294921875
-0.04852294921875
-0.04852294921875
-0.04852294921875
-0.04852294921875
-0.04913330078125
-0.04852294921875
-0.04974365234375
-0.048828125
-0.0494384765625
-0.048828125
-0.04974365234375
-0.04913330078125
-0.0494384765625
-0.050048828125
-0.0494384765625
-0.050048828125
-0.05035400390625
-0.05035400390625
-0.050048828125
-0.04974365234375
-0.05035400390625
-0.050048828125
-0.0506591796875
-0.050048828125
-0.05035400390625
-0.0506591796875
-0.05035400390625
-0.05096435546875
-0.05096435546875
-0.05096435546875
-0.05096435546875
-0.05096435546875
-0.05096435546875
-0.05157470703125
-0.0506591796875
-0.05096435546875
-0.05126953125
-0.05218505859375
-0.0518798828125
-0.0518798828125
-0.05126953125
-0.05157470703125
-0.05157470703125
-0.05218505859375
-0.0518798828125
-0.05218505859375
-0.052490234375
-0.05157470703125
-0.05218505859375
-0.052490234375
-0.05218505859375
-0.05279541015625
-0.05218505859375
-0.05279541015625
-0.052490234375
-0.05279541015625
-0.05218505859375
-0.05279541015625
-0.05279541015625
-0.05279541015625
-0.05279541015625
-0.0531005859375
-0.0531005859375
-0.05340576171875
-0.05401611328125
-0.0531005859375
-0.05340576171875
-0.0531005859375
-0.05401611328125
-0.05401611328125
-0.05340576171875
-0.05340576171875
-0.05279541015625
-0.0537109375
-0.0531005859375
-0.0537109375
-0.05340576171875
-0.05401611328125
-0.0543212890625
-0.0537109375
-0.0543212890625
-0.0537109375
-0.0543212890625
-0.0543212890625
-0.0543212890625
-0.0543212890625
-0.05401611328125
-0.0537109375
-0.0537109375
-0.0555419921875
-0.05462646484375
-0.054931640625
-0.0543212890625
-0.05523681640625
-0.05523681640625
-0.05584716796875
-0.054931640625
-0.05462646484375
-0.0555419921875
-0.054931640625
-0.05462646484375
-0.05523681640625
-0.0555419921875
-0.05523681640625
-0.0555419921875
-0.0555419921875
-0.0555419921875
-0.05523681640625
-0.0555419921875
-0.0555419921875
-0.05615234375
-0.05584716796875
-0.05523681640625
-0.05584716796875
-0.05584716796875
-0.0555419921875
-0.05584716796875
-0.054931640625
-0.05523681640625
-0.05584716796875
-0.0555419921875
-0.05584716796875
-0.05645751953125
-0.0555419921875
-0.0555419921875
-0.05523681640625
-0.054931640625
-0.0555419921875
-0.054931640625
-0.05523681640625
-0.0543212890625
-0.05523681640625
-0.05462646484375
-0.054931640625
-0.0543212890625
-0.0543212890625
-0.0543212890625
-0.0537109375
-0.0537109375
-0.052490234375
-0.0537109375
-0.05340576171875
-0.05279541015625
-0.05279541015625
-0.052490234375
-0.05218505859375
-0.05279541015625
-0.052490234375
-0.05157470703125
-0.0518798828125
-0.05157470703125
-0.05096435546875
-0.05096435546875
-0.05035400390625
-0.05096435546875
-0.050048828125
-0.04974365234375
-0.04913330078125
-0.048828125
-0.048828125
-0.0482177734375
-0.0482177734375
-0.047607421875
-0.047607421875
-0.0469970703125
-0.0469970703125
-0.04638671875
-0.0457763671875
-0.045166015625
-0.04486083984375
-0.045166015625
-0.0433349609375
-0.0433349609375
-0.042724609375
-0.042724609375
-0.0421142578125
-0.04119873046875
-0.040283203125
-0.03997802734375
-0.0408935546875
-0.03936767578125
-0.03875732421875
-0.03753662109375
-0.03753662109375
-0.03692626953125
-0.0372314453125
-0.0347900390625
-0.035400390625
-0.0335693359375
-0.0335693359375
-0.032958984375
-0.0323486328125
-0.03082275390625
-0.03082275390625
-0.03021240234375
-0.029296875
-0.0286865234375
-0.0286865234375
-0.02777099609375
-0.02716064453125
-0.02593994140625
-0.025634765625
-0.0244140625
-0.02410888671875
-0.02349853515625
-0.02227783203125
-0.02105712890625
-0.01983642578125
-0.02105712890625
-0.0189208984375
-0.01861572265625
-0.01739501953125
-0.01678466796875
-0.01678466796875
-0.015869140625
-0.0152587890625
-0.013427734375
-0.013427734375
-0.0115966796875
-0.01129150390625
-0.0115966796875
-0.0103759765625
-0.009765625
-0.0091552734375
-0.00732421875
-0.0067138671875
-0.006103515625
-0.006103515625
-0.00396728515625
-0.00396728515625
-0.00274658203125
-0.00244140625
-0.00152587890625
-0.0006103515625
0.00030517578125
0.0018310546875
0.0018310546875
0.00335693359375
0.00244140625
0.00457763671875
0.00396728515625
0.006103515625
0.0067138671875
0.0079345703125
0.008544921875
0.00823974609375
0.0103759765625
0.0103759765625
0.0115966796875
0.01251220703125
0.01312255859375
0.0140380859375
0.0152587890625
0.01556396484375
0.0164794921875
0.01678466796875
0.0177001953125
0.018310546875
0.0189208984375
0.0201416015625
0.02105712890625
0.0213623046875
0.02227783203125
0.02288818359375
0.0238037109375
0.02532958984375
0.02471923828125
0.02593994140625
0.02685546875
0.02716064453125
0.02777099609375
0.02838134765625
0.02899169921875
0.03082275390625
0.0311279296875
0.03173828125
0.0311279296875
0.03204345703125
0.03326416015625
0.03387451171875
0.03509521484375
0.0347900390625
0.03570556640625
0.03662109375
0.03631591796875
0.03753662109375
0.03753662109375
0.03936767578125
0.0396728515625
0.03997802734375
0.040283203125
0.04119873046875
0.04150390625
0.04241943359375
0.04241943359375
0.0433349609375
0.04425048828125
0.04486083984375
0.04486083984375
0.04547119140625
0.04608154296875
0.04730224609375
0.04638671875
0.04791259765625
0.0482177734375
0.04913330078125
0.04913330078125
0.04913330078125
0.0494384765625
0.04974365234375
0.05157470703125
0.05157470703125
0.052490234375
0.052490234375
0.05279541015625
0.0531005859375
0.05340576171875
0.05462646484375
0.0543212890625
0.05523681640625
0.0555419921875
0.05615234375
0.0567626953125
0.05706787109375
0.057373046875
0.0579833984375
0.0579833984375
0.0579833984375
0.05828857421875
0.05859375
0.0592041015625
0.05950927734375
0.05950927734375
0.06011962890625
0.06072998046875
0.06103515625
0.06103515625
0.06134033203125
0.062255859375
0.0616455078125
0.06256103515625
0.06256103515625
0.0628662109375
0.0628662109375
0.06317138671875
0.06439208984375
0.06317138671875
0.06378173828125
0.06378173828125
0.06439208984375
0.06500244140625
0.06439208984375
0.06500244140625
0.06500244140625
0.06561279296875
0.0653076171875
0.0665283203125
0.06561279296875
0.06683349609375
0.06683349609375
0.06622314453125
0.067138671875
0.0665283203125
0.06744384765625
0.067138671875
0.06744384765625
0.0677490234375
0.06744384765625
0.06805419921875
0.06805419921875
0.06866455078125
0.068359375
0.06927490234375
0.06927490234375
0.06927490234375
0.06927490234375
0.06927490234375
0.06927490234375
0.06927490234375
0.0689697265625
0.06927490234375
0.06927490234375
0.069580078125
0.069580078125
0.069580078125
0.07049560546875
0.0701904296875
0.0689697265625
0.069580078125
0.069580078125
0.0701904296875
0.0701904296875
0.06927490234375
0.069580078125
0.07049560546875
0.06988525390625
0.07049560546875
0.069580078125
0.069580078125
0.06927490234375
0.069580078125
0.06927490234375
0.06927490234375
0.06866455078125
0.068359375
0.06988525390625
0.06927490234375
0.06927490234375
0.0677490234375
0.06988525390625
0.06805419921875
0.0689697265625
0.06927490234375
0.06866455078125
0.06866455078125
0.06805419921875
0.06805419921875
0.0677490234375
0.06866455078125
0.0677490234375
0.06744384765625
0.06683349609375
0.0677490234375
0.06744384765625
0.06683349609375
0.06683349609375
0.067138671875
0.0665283203125
0.06622314453125
0.06591796875
0.06591796875
0.06561279296875
0.06561279296875
0.0653076171875
0.064697265625
0.064697265625
0.06561279296875
0.064697265625
0.06439208984375
0.0634765625
0.06439208984375
0.06317138671875
0.0628662109375
0.06378173828125
0.06256103515625
0.06256103515625
0.062255859375
0.06256103515625
0.0616455078125
0.06195068359375
0.06103515625
0.0616455078125
0.06103515625
0.05950927734375
0.05950927734375
0.059814453125
0.0592041015625
0.05950927734375
0.0592041015625
0.05828857421875
0.05859375
0.05706787109375
0.057373046875
0.05706787109375
0.05706787109375
0.05645751953125
0.05615234375
0.05615234375
0.05523681640625
0.0555419921875
0.05462646484375
0.054931640625
0.054931640625
0.05340576171875
0.05340576171875
0.052490234375
0.052490234375
0.052490234375
0.05279541015625
0.0518798828125
0.05157470703125
0.05126953125
0.0506591796875
0.0506591796875
0.05035400390625
0.0506591796875
0.04913330078125
0.0494384765625
0.048828125
0.04974365234375
0.047607421875
0.0482177734375
0.04730224609375
0.0469970703125
0.04669189453125
0.04638671875
0.04547119140625
0.04638671875
0.04486083984375
0.04486083984375
0.04425048828125
0.0439453125
0.04425048828125
0.04364013671875
0.0433349609375
0.04241943359375
0.04180908203125
0.04180908203125
0.0421142578125
0.04180908203125
0.04119873046875
0.03997802734375
0.040283203125
0.03936767578125
0.03997802734375
0.03875732421875
0.0390625
0.03814697265625
0.03814697265625
0.03753662109375
0.0372314453125
0.03692626953125
0.0360107421875
0.03631591796875
0.03509521484375
0.03570556640625
0.035400390625
0.03509521484375
0.0341796875
0.0341796875
0.0335693359375
0.03387451171875
0.0335693359375
0.032958984375
0.0323486328125
0.03265380859375
0.03173828125
0.03173828125
0.0311279296875
0.03082275390625
0.03082275390625
0.03082275390625
0.0299072265625
0.02960205078125
0.0286865234375
0.02960205078125
0.02899169921875
0.028076171875
0.02838134765625
0.02777099609375
0.02777099609375
0.02716064453125
0.02685546875
0.02593994140625
0.02716064453125
0.02593994140625
0.0262451171875
0.02471923828125
0.02593994140625
0.02471923828125
0.0244140625
0.0250244140625
0.02410888671875
0.02410888671875
0.0225830078125
0.02288818359375
0.02227783203125
0.023193359375
0.02197265625
0.02227783203125
0.02197265625
0.02105712890625
0.0213623046875
0.020751953125
0.02044677734375
0.01983642578125
0.01953125
0.01861572265625
0.01922607421875
0.018310546875
0.01922607421875
0.0177001953125
0.01739501953125
0.0177001953125
0.01708984375
0.01708984375
0.01708984375
0.015869140625
0.015869140625
0.0164794921875
0.01678466796875
0.015869140625
0.015869140625
0.0152587890625
0.0146484375
0.01434326171875
0.01373291015625
0.0146484375
0.0128173828125
0.013427734375
0.0128173828125
0.01251220703125
0.01220703125
0.0128173828125
0.01251220703125
0.01220703125
0.01129150390625
0.01129150390625
0.01129150390625
0.010986328125
0.010986328125
0.01068115234375
0.01068115234375
0.01068115234375
0.009765625
0.00946044921875
0.009765625
0.0091552734375
0.00885009765625
0.0091552734375
0.008544921875
0.00823974609375
0.00762939453125
0.0079345703125
0.00701904296875
0.00762939453125
0.00732421875
0.00640869140625
0.0067138671875
0.00640869140625
0.00640869140625
0.006103515625
0.0054931640625
0.0054931640625
0.00518798828125
0.00457763671875
0.0042724609375
0.00457763671875
0.00396728515625
0.00396728515625
0.0030517578125
0.0030517578125
0.0030517578125
0.0030517578125
0.00244140625
0.00274658203125
0.00244140625
0.00213623046875
0.00213623046875
0.001220703125
0.0018310546875
0.0018310546875
0.00091552734375
0.0006103515625
0.00030517578125
0
0
-0.00030517578125
-0.00091552734375
0
-0.00152587890625
-0.00030517578125
-0.001220703125
-0.00152587890625
-0.00152587890625
-0.0018310546875
-0.00152587890625
-0.00213623046875
-0.00335693359375
-0.00274658203125
-0.00274658203125
-0.00335693359375
-0.0030517578125
-0.00396728515625
-0.0042724609375
-0.00457763671875
-0.00396728515625
-0.00396728515625
-0.0042724609375
-0.00518798828125
-0.0048828125
-0.0048828125
-0.0054931640625
-0.00640869140625
-0.00579833984375
-0.006103515625
-0.0054931640625
-0.00732421875
-0.00701904296875
-0.0067138671875
-0.00701904296875
-0.00732421875
-0.00732421875
-0.0079345703125
-0.00823974609375
-0.00762939453125
-0.008544921875
-0.00946044921875
-0.008544921875
-0.00946044921875
-0.00885009765625
-0.0103759765625
-0.009765625
-0.0103759765625
-0.0103759765625
-0.010986328125
-0.01068115234375
-0.0115966796875
-0.0115966796875
-0.01129150390625
-0.01220703125
-0.01190185546875
-0.01220703125
-0.01251220703125
-0.01251220703125
-0.01312255859375
-0.013427734375
-0.013427734375
-0.01373291015625
-0.01373291015625
-0.01373291015625
-0.0140380859375
-0.0146484375
-0.0140380859375
-0.0146484375
-0.0146484375
-0.01556396484375
-0.0152587890625
-0.01556396484375
-0.01556396484375
-0.01556396484375
-0.01617431640625
-0.015869140625
-0.01678466796875
-0.01708984375
-0.01678466796875
-0.01617431640625
-0.01739501953125
-0.01739501953125
-0.01800537109375
-0.01708984375
-0.018310546875
-0.018310546875
-0.0189208984375
-0.01800537109375
-0.018310546875
-0.01922607421875
-0.01922607421875
-0.02044677734375
-0.01953125
-0.01953125
-0.0201416015625
-0.02044677734375
-0.0201416015625
-0.0213623046875
-0.02044677734375
-0.02105712890625
-0.02105712890625
-0.02227783203125
-0.02166748046875
-0.02227783203125
-0.02166748046875
-0.02227783203125
-0.0225830078125
-0.023193359375
-0.02288818359375
-0.023193359375
-0.023193359375
-0.02349853515625
-0.02410888671875
-0.0238037109375
-0.0244140625
-0.02471923828125
-0.0244140625
-0.0250244140625
-0.02532958984375
-0.02593994140625
-0.0250244140625
-0.02593994140625
-0.025634765625
-0.025634765625
-0.025634765625
-0.0262451171875
-0.02685546875
-0.0262451171875
-0.0274658203125
-0.02777099609375
-0.02716064453125
-0.02777099609375
-0.0274658203125
-0.02777099609375
-0.02685546875
-0.028076171875
-0.02777099609375
-0.02838134765625
-0.02899169921875
-0.02838134765625
-0.02838134765625
-0.028076171875
-0.029296875
-0.0286865234375
-0.029296875
-0.029296875
-0.02960205078125
-0.029296875
-0.03021240234375
-0.03021240234375
-0.03082275390625
-0.03082275390625
-0.03143310546875
-0.03082275390625
-0.03143310546875
-0.03173828125
-0.03173828125
-0.03143310546875
-0.03204345703125
-0.0323486328125
-0.03204345703125
-0.032958984375
-0.0323486328125
-0.032958984375
-0.032958984375
-0.03326416015625
-0.032958984375
-0.03387451171875
-0.0335693359375
-0.0341796875
-0.0341796875
-0.0347900390625
-0.03509521484375
-0.0347900390625
-0.03448486328125
-0.0347900390625
-0.03509521484375
-0.03509521484375
-0.03570556640625
-0.03509521484375
-0.035400390625
-0.0360107421875
-0.03570556640625
-0.0360107421875
-0.03662109375
-0.03631591796875
-0.03631591796875
-0.03692626953125
-0.03662109375
-0.0372314453125
-0.03692626953125
-0.03662109375
-0.03692626953125
-0.03692626953125
-0.0372314453125
-0.0372314453125
-0.03753662109375
-0.03753662109375
-0.03753662109375
-0.0384521484375
-0.037841796875
-0.0384521484375
-0.03814697265625
-0.03875732421875
-0.037841796875
-0.0384521484375
-0.0390625
-0.03875732421875
-0.03936767578125
-0.03936767578125
-0.03936767578125
-0.0390625
-0.0390625
-0.04058837890625
-0.0396728515625
-0.0396728515625
-0.04058837890625
-0.04058837890625
-0.04058837890625
-0.04119873046875
-0.04058837890625
-0.04119873046875
-0.0408935546875
-0.0408935546875
-0.0408935546875
-0.04119873046875
-0.04180908203125
-0.04150390625
-0.0421142578125
-0.04150390625
-0.04241943359375
-0.0421142578125
-0.0421142578125
-0.04180908203125
-0.04302978515625
-0.042724609375
-0.04241943359375
-0.04241943359375
-0.042724609375
-0.04302978515625
-0.042724609375
-0.042724609375
-0.042724609375
-0.0439453125
-0.042724609375
-0.04364013671875
-0.04364013671875
-0.04364013671875
-0.042724609375
-0.0433349609375
-0.04364013671875
-0.0445556640625
-0.0433349609375
-0.0439453125
-0.0439453125
-0.04486083984375
-0.0445556640625
-0.0445556640625
-0.0445556640625
-0.045166015625
-0.045166015625
-0.04547119140625
-0.0445556640625
-0.04547119140625
-0.045166015625
-0.045166015625
-0.045166015625
-0.0457763671875
-0.045166015625
-0.0457763671875
-0.04547119140625
-0.0457763671875
-0.0457763671875
-0.04638671875
-0.0457763671875
-0.04608154296875
-0.0457763671875
-0.0469970703125
-0.0469970703125
-0.04669189453125
-0.04638671875
-0.0469970703125
-0.0469970703125
-0.04730224609375
-0.04669189453125
-0.0469970703125
-0.04791259765625
-0.04791259765625
-0.04730224609375
-0.04730224609375
-0.04730224609375
-0.04791259765625
-0.047607421875
-0.0482177734375
-0.0482177734375
-0.04791259765625
-0.04791259765625
-0.04791259765625
-0.0482177734375
-0.0482177734375
-0.0482177734375
-0.04791259765625
-0.04791259765625
-0.04852294921875
-0.04852294921875
-0.0494384765625
-0.0482177734375
-0.048828125
-0.0494384765625
-0.048828125
-0.0494384765625
-0.048828125
-0.04913330078125
-0.050048828125
-0.04913330078125
-0.04974365234375
-0.04974365234375
-0.04974365234375
-0.050048828125
-0.0494384765625
-0.050048828125
-0.05035400390625
-0.04974365234375
-0.050048828125
-0.04974365234375
-0.050048828125
-0.050048828125
-0.050048828125
-0.0506591796875
-0.050048828125
-0.05035400390625
-0.050048828125
-0.05035400390625
-0.0506591796875
-0.0506591796875
-0.0506591796875
-0.05126953125
-0.05096435546875
-0.0506591796875
-0.05157470703125
-0.05096435546875
-0.05157470703125
-0.05126953125
-0.05157470703125
-0.05035400390625
-0.05157470703125
-0.0518798828125
-0.05218505859375
-0.0518798828125
-0.05218505859375
-0.05218505859375
-0.05218505859375
-0.05340576171875
-0.052490234375
-0.05218505859375
-0.05218505859375
-0.05218505859375
-0.05279541015625
-0.052490234375
-0.05218505859375
-0.05218505859375
-0.05279541015625
-0.052490234375
-0.05218505859375
-0.052490234375
-0.05279541015625
-0.0531005859375
-0.05340576171875
-0.05279541015625
-0.052490234375
-0.052490234375
-0.05340576171875
-0.05279541015625
-0.0531005859375
-0.0531005859375
-0.05340576171875
-0.0531005859375
-0.0531005859375
-0.05401611328125
-0.0531005859375
-0.05401611328125
-0.0537109375
-0.0537109375
-0.0537109375
-0.0537109375
-0.0543212890625
-0.05401611328125
-0.0543212890625
-0.05401611328125
-0.0537109375
-0.0543212890625
-0.0537109375
-0.05462646484375
-0.05462646484375
-0.054931640625
-0.05401611328125
-0.054931640625
-0.05462646484375
-0.054931640625
-0.05523681640625
-0.0555419921875
-0.05523681640625
-0.05462646484375
-0.0555419921875
-0.05523681640625
-0.05462646484375
-0.0543212890625
-0.054931640625
-0.05523681640625
-0.054931640625
-0.054931640625
-0.054931640625
-0.05523681640625
-0.05523681640625
-0.05584716796875
-0.05584716796875
-0.054931640625
-0.05523681640625
-0.05523681640625
-0.0555419921875
-0.05523681640625
-0.05523681640625
-0.054931640625
-0.05523681640625
-0.05523681640625
-0.0555419921875
-0.05615234375
-0.05523681640625
-0.05523681640625
-0.05523681640625
-0.05523681640625
-0.05523681640625
-0.05523681640625
-0.054931640625
-0.0543212890625
-0.05462646484375
-0.05462646484375
-0.054931640625
-0.05462646484375
-0.0543212890625
-0.05401611328125
-0.05462646484375
-0.05340576171875
-0.0543212890625
-0.0537109375
-0.0531005859375
-0.0531005859375
-0.0537109375
-0.05279541015625
-0.05340576171875
-0.05279541015625
-0.0531005859375
-0.052490234375
-0.052490234375
-0.0518798828125
-0.0506591796875
-0.0518798828125
-0.0506591796875
-0.05126953125
-0.05096435546875
-0.0506591796875
-0.05035400390625
-0.04974365234375
-0.0494384765625
-0.0494384765625
-0.0494384765625
-0.0482177734375
-0.0482177734375
-0.04730224609375
-0.047607421875
-0.04730224609375
-0.0469970703125
-0.04547119140625
-0.0469970703125
-0.045166015625
-0.04486083984375
-0.04486083984375
-0.0433349609375
-0.04364013671875
-0.04364013671875
-0.042724609375
-0.0421142578125
-0.04150390625
-0.04119873046875
-0.04058837890625
-0.0396728515625
-0.0390625
-0.0384521484375
-0.0384521484375
-0.037841796875
-0.0372314453125
-0.03631591796875
-0.03570556640625
-0.03570556640625
-0.0347900390625
-0.03326416015625
-0.03326416015625
-0.03265380859375
-0.03204345703125
-0.0311279296875
-0.03082275390625
-0.0299072265625
-0.029296875
-0.0286865234375
-0.02777099609375
-0.02685546875
-0.02655029296875
-0.025634765625
-0.02532958984375
-0.02410888671875
-0.02410888671875
-0.02227783203125
-0.02227783203125
-0.0213623046875
-0.02105712890625
-0.01953125
-0.01922607421875
-0.018310546875
-0.01739501953125
-0.01678466796875
-0.01556396484375
-0.01495361328125
-0.0146484375
-0.0128173828125
-0.01312255859375
-0.01251220703125
-0.01190185546875
-0.01068115234375
-0.00946044921875
-0.0091552734375
-0.00762939453125
-0.00701904296875
-0.0067138671875
-0.00518798828125
-0.00518798828125
-0.003662109375
-0.00274658203125
-0.00213623046875
-0.00152587890625
-0.00091552734375
-0.00030517578125
0.00091552734375
0.0018310546875
0.00213623046875
0.0030517578125
0.0048828125
0.0048828125
0.00579833984375
0.00640869140625
0.00762939453125
0.008544921875
0.0079345703125
0.01007080078125
0.01068115234375
0.01129150390625
0.01129150390625
0.013427734375
0.013427734375
0.0152587890625
0.01495361328125
0.01617431640625
0.01708984375
0.01800537109375
0.018310546875
0.01922607421875
0.01983642578125
0.02105712890625
0.02105712890625
0.02166748046875
0.02227783203125
0.0244140625
0.0244140625
0.025634765625
0.02593994140625
0.02685546875
0.02685546875
0.028076171875
0.02838134765625
0.029296875
0.030517578125
0.03082275390625
0.03143310546875
0.03173828125
0.032958984375
0.032958984375
0.03448486328125
0.0347900390625
0.0347900390625
0.03662109375
0.03631591796875
0.03753662109375
0.03662109375
0.03814697265625
0.0390625
0.03997802734375
0.04058837890625
0.04058837890625
0.04180908203125
0.04119873046875
0.0433349609375
0.04302978515625
0.04302978515625
0.0439453125
0.04486083984375
0.045166015625
0.04547119140625
0.04608154296875
0.04669189453125
0.047607421875
0.04852294921875
0.0482177734375
0.048828125
0.0494384765625
0.050048828125
0.050048828125
0.0506591796875
0.05157470703125
0.05218505859375
0.0531005859375
0.05279541015625
0.0537109375
0.0537109375
0.05462646484375
0.05340576171875
0.054931640625
0.054931640625
0.05615234375
0.05706787109375
0.05645751953125
0.05767822265625
0.0567626953125
0.05767822265625
0.0579833984375
0.05859375
0.05950927734375
0.05889892578125
0.05950927734375
0.05950927734375
0.059814453125
0.06072998046875
0.06103515625
0.06103515625
0.06072998046875
0.06195068359375
0.06195068359375
0.06195068359375
0.06256103515625
0.06256103515625
0.0628662109375
0.0634765625
0.0640869140625
0.0640869140625
0.06439208984375
0.0640869140625
0.0640869140625
0.064697265625
0.06500244140625
0.06591796875
0.0653076171875
0.06561279296875
0.06591796875
0.06591796875
0.0665283203125
0.06683349609375
0.06683349609375
0.067138671875
0.06744384765625
0.06744384765625
0.06805419921875
0.068359375
0.06744384765625
0.06744384765625
0.06866455078125
0.068359375
0.06866455078125
0.0689697265625
0.0689697265625
0.06866455078125
0.06866455078125
0.06988525390625
0.06927490234375
0.06927490234375
0.0689697265625
0.06927490234375
0.069580078125
0.0689697265625
0.0701904296875
0.069580078125
0.06988525390625
0.069580078125
0.06988525390625
0.06988525390625
0.0701904296875
0.069580078125
0.06988525390625
0.06988525390625
0.06988525390625
0.07080078125
0.06927490234375
0.069580078125
0.07049560546875
0.0701904296875
0.06927490234375
0.06988525390625
0.06927490234375
0.0701904296875
0.06927490234375
0.06927490234375
0.0689697265625
0.06988525390625
0.069580078125
0.069580078125
0.069580078125
0.069580078125
0.06866455078125
0.0689697265625
0.06927490234375
0.0689697265625
0.0689697265625
0.0689697265625
0.06805419921875
0.068359375
0.068359375
0.06805419921875
0.06805419921875
0.06805419921875
0.068359375
0.06805419921875
0.0665283203125
0.067138671875
0.06683349609375
0.06744384765625
0.067138671875
0.067138671875
0.06622314453125
0.06591796875
0.06561279296875
0.06561279296875
0.0653076171875
0.06561279296875
0.06439208984375
0.0653076171875
0.06378173828125
0.06500244140625
0.06439208984375
0.0640869140625
0.06378173828125
0.06317138671875
0.06378173828125
0.06378173828125
0.062255859375
0.0628662109375
0.06256103515625
0.062255859375
0.06134033203125
0.06103515625
0.06103515625
0.06072998046875
0.0604248046875
0.059814453125
0.059814453125
0.05950927734375
0.059814453125
0.05889892578125
0.05889892578125
0.05828857421875
0.05767822265625
0.0579833984375
0.05706787109375
0.05767822265625
0.05706787109375
0.05706787109375
0.05645751953125
0.05523681640625
0.05584716796875
0.0543212890625
0.054931640625
0.0543212890625
0.0537109375
0.0537109375
0.0537109375
0.0537109375
0.05218505859375
0.05218505859375
0.05157470703125
0.05218505859375
0.05157470703125
0.0518798828125
0.0506591796875
0.05035400390625
0.05035400390625
0.04974365234375
0.04913330078125
0.04913330078125
0.048828125
0.0482177734375
0.047607421875
0.04852294921875
0.047607421875
0.04730224609375
0.04669189453125
0.04608154296875
0.0457763671875
0.04547119140625
0.045166015625
0.04425048828125
0.0445556640625
0.0445556640625
0.0445556640625
0.0433349609375
0.042724609375
0.04241943359375
0.04241943359375
0.04241943359375
0.04180908203125
0.04119873046875
0.0408935546875
0.040283203125
0.03997802734375
0.03997802734375
0.03936767578125
0.03936767578125
0.0390625
0.0384521484375
0.03753662109375
0.0372314453125
0.03753662109375
0.03692626953125
0.03662109375
0.0360107421875
0.035400390625
0.0360107421875
0.03509521484375
0.03509521484375
0.035400390625
0.0341796875
0.03387451171875
0.0335693359375
0.0335693359375
0.032958984375
0.03326416015625
0.0323486328125
0.0323486328125
0.03143310546875
0.03204345703125
0.03143310546875
0.0311279296875
0.03143310546875
0.03021240234375
0.030517578125
0.03021240234375
0.029296875
0.029296875
0.029296875
0.0286865234375
0.028076171875
0.028076171875
0.02777099609375
0.0274658203125
0.0274658203125
0.02685546875
0.02532958984375
0.025634765625
0.0262451171875
0.0262451171875
0.02471923828125
0.0250244140625
0.0244140625
0.0250244140625
0.02471923828125
0.02410888671875
0.023193359375
0.02288818359375
0.02349853515625
0.02288818359375
0.02288818359375
0.02227783203125
0.02166748046875
0.02197265625
0.02105712890625
0.020751953125
0.02105712890625
0.020751953125
0.0201416015625
0.0201416015625
0.0201416015625
0.01922607421875
0.0189208984375
0.01861572265625
0.01800537109375
0.018310546875
0.018310546875
0.0177001953125
0.01678466796875
0.01708984375
0.01678466796875
0.01678466796875
0.01739501953125
0.01678466796875
0.01617431640625
0.015869140625
0.01556396484375
0.01495361328125
0.01556396484375
0.0140380859375
0.0140380859375
0.0140380859375
0.013427734375
0.01434326171875
0.01312255859375
0.013427734375
0.01251220703125
[truncated: 1,839,954 more chars]
