# Supplementary material for: Sympathetic activity contributes to the fMRI signal
Source: Commun Biol. 2019 Nov 18;2:421. doi: 10.1038/s42003-019-0659-0 (PMC6861267; doi:10.1038/s42003-019-0659-0)
Supplement: Supplementary file 4 — Supplementary Data 2 [file 42003_2019_659_MOESM4_ESM.txt]

eeg
2.02504632522697
1.59165155519805
1.61229757924909
2.4209419414542
3.92157734953199
5.5692230521077
6.64126833804244
6.613825224526
5.41170972888406
3.4694600088666
1.54585909825574
0.360831361612326
0.256518355911493
1.04702353744683
2.13227139866489
2.82929356828442
2.72384600675864
1.85394462052347
0.629906134348579
-0.431330240806221
-0.961380223742524
-0.811763490912946
0.0488516053054017
1.61675763736418
3.77193886907416
6.13417583739724
8.05509934023778
8.87677536676562
8.32182894363541
6.71213501909119
4.86111487322085
3.61602132435271
3.3277537500805
3.63876423125856
3.74704671865751
2.96933968075434
1.24643772021157
-0.76331990859405
-2.1028266721835
-2.18105603024654
-1.22912305087629
-0.249124996228279
-0.443171962202524
-2.45308373931387
-5.87922331374564
-9.35394816864273
-11.1753914527989
-10.2230975510708
-6.66098502883714
-2.00652341100128
1.5516733179244
2.3201847073719
0.076109255182818
-3.79224909189451
-7.09843760993933
-8.11664766439885
-6.53754324044328
-3.51163613983565
-0.778729052245847
0.46942726700609
0.257609677717737
-0.365814396606487
-0.204278876020855
1.19026236353902
3.21300788517003
4.66067151069507
4.58358479411284
2.91871211469465
0.523177170550419
-1.3716972567486
-1.89551878840494
-1.00654468740702
0.568467718184534
1.79074141709484
1.83469914993378
0.477893381264711
-1.80043639565575
-4.06237244141978
-5.29934455496805
-4.84446647032376
-2.73417344354711
0.205820019702906
2.63782697818978
3.27449913518829
1.5189993665484
-2.12925155965978
-6.20377727351116
-8.93849142800455
-9.13673073172913
-6.77849427679564
-3.03062869208903
0.366763162648088
1.96851737244775
1.27167170122619
-1.17239315160891
-4.15101892748727
-6.40386837084635
-7.15988256547176
-6.3722043265092
-4.59434605494345
-2.66027946694006
-1.32847169050097
-0.940932281556901
-1.26725842467513
-1.65108644296657
-1.37861855618368
-0.0938183730474392
1.93819662012499
3.93591569888254
5.03182490759288
4.76167274099093
3.3186704975168
1.43204922818848
-0.0547192592637026
-0.625974742516623
-0.282486835762376
0.573860057852613
1.41686484693356
1.86611166561035
1.83645517245071
1.54713275793276
1.42346908899714
1.91182935530725
3.26910015585867
5.36548525432784
7.64423726422281
9.34919677157359
9.9270501944327
9.371233655447
8.29107512046037
7.58992677562611
7.94881840739231
9.43364978212389
11.4684210234516
13.1695593889064
13.8239369764557
13.2447424824456
11.7910950170928
10.0796060943473
8.61245443017034
7.55044872486456
6.7550535073572
6.02835215976489
5.31660553235718
4.75716839057176
4.57510511463045
4.90211551197204
5.59866739718102
6.22234776079296
6.18469130000893
5.02812141412459
2.72568817703949
-0.150784640785034
-2.56924353176212
-3.43824023300175
-2.12475019607639
1.15356150687213
5.31782334551228
8.81213727479072
10.243314769131
9.01301535610933
5.62690614234025
1.49977688073732
-1.67899970626005
-2.75533553507063
-1.6192109356294
0.865174149186901
3.35721379227266
4.67269779167188
4.29834112021576
2.51952161552464
0.153990509327136
-1.86401266709373
-2.8962303451954
-2.79987958584267
-1.82079413233767
-0.371044480193762
1.16804822723761
2.54889377981384
3.63011418826889
4.32173467577326
4.61006888493766
4.61229933013297
4.51979216227857
4.44544005629801
4.27806186091837
3.73141877466853
2.61887463457515
1.14145256439894
-0.0485216368189166
-0.135747061479069
1.29658329907074
3.81994653585991
6.23440143260486
7.21539140772247
6.22558095709289
4.02204153415046
2.28802654725811
2.53926131318828
4.99936236816784
8.24685077405793
9.98099369336251
8.49504507545351
3.86525346817506
-1.98569678373536
-6.36087595868677
-7.33028189500297
-4.7832191348833
-0.363386271707059
3.56803904641343
5.2276488888603
4.22101397333334
1.48546539959847
-1.45282097512506
-3.34869112025698
-3.73584568128699
-2.90738846617268
-1.56211766329668
-0.391908722461205
0.159844754940911
-0.0453844560063818
-0.90170217193455
-2.15075296053607
-3.44199201128696
-4.4176493981528
-4.84410038702987
-4.70330074004597
-4.18702265642923
-3.56642006037031
-2.993808695414
-2.42674824152357
-1.76064669274888
-1.05614318888665
-0.673713453963296
-1.12942831044521
-2.69495582097124
-5.02861196916901
-7.17297893479109
-8.00752881708168
-6.92876968839256
-4.33687373913934
-1.53692527412951
-0.0267479329692239
-0.590463615896349
-2.80263511496106
-5.34078236336245
-6.88452442995811
-6.92159209551548
-5.90285581432536
-4.73845299087113
-4.09776379469696
-4.05806431862791
-4.28473018226693
-4.4388693937055
-4.43308407316086
-4.37393579083629
-4.32400375838201
-4.18149679973748
-3.79603441936005
-3.1922014540539
-2.66919546080003
-2.62819035658535
-3.23232097091582
-4.17026587069622
-4.79263186215584
-4.56870806401879
-3.50472748972336
-2.14362679734887
-1.12786486207373
-0.720025110365233
-0.692259641465922
-0.636500394980661
-0.378926456274549
-0.159928596146813
-0.415095385069781
-1.38187933803235
-2.84285184793018
-4.16145757245794
-4.62211161232787
-3.85910461989467
-2.15854632969764
-0.433842364323351
0.179804443177465
-1.09358381512147
-4.21977722831657
-8.31758388143214
-12.0531135598153
-14.2023042686546
-14.1077752671581
-11.8667843374602
-8.22350336444561
-4.2594664880357
-1.05559516182204
0.597768977463482
0.361818079215669
-1.59352634163447
-4.60100997040049
-7.6195117444151
-9.55471165892813
-9.73416194620868
-8.27184360880019
-6.08243658400525
-4.37263770611026
-3.87557564405042
-4.41156970888504
-5.12443407189181
-5.21325175326264
-4.60056842888015
-3.97437423290988
-4.19478638319234
-5.52849807519344
-7.31447436042771
-8.36228969149272
-7.80596110432696
-5.76057211136595
-3.3116089813196
-1.80962520200346
-1.97304900327943
-3.47448969368232
-5.27912068294762
-6.42904774592601
-6.69648230057069
-6.66162571259712
-7.1258783203884
-8.4036245435532
-10.082060390461
-11.356362032439
-11.6536390014468
-11.0832822573533
-10.3409310662022
-10.1984567644238
-10.9544430512304
-12.223176493126
-13.197048968708
-13.1715669893855
-11.9851013614403
-10.0943672768982
-8.24780717723529
-7.02878412117807
-6.54713189314437
-6.42126817097213
-6.06154798444539
-5.07607595722509
-3.52204081458771
-1.86540884412614
-0.772363170881156
-0.831319058955931
-2.29384786217291
-4.95632372411521
-8.14470354865708
-10.8100701175187
-11.8509844468693
-10.5751744282089
-7.09550285300131
-2.42915518828866
1.8637943641181
4.36567014431069
4.47142699553845
2.66279350649148
0.20703683088889
-1.5215789381536
-1.72951335103825
-0.542462347431768
1.19247928131186
2.50176388941132
2.86187292192973
2.39352812927572
1.62237951030538
1.01987985605469
0.667911542204817
0.29218113305299
-0.462719167896875
-1.75341525191369
-3.3926122810215
-4.91248084787911
-5.79454998045439
-5.73531206695914
-4.83903985766032
-3.60475272383799
-2.67832392783675
-2.46583931413094
-2.86289157190078
-3.30879904528604
-3.16273058808539
-2.17293022203731
-0.700839082692438
0.45930780097736
0.575737278569664
-0.530710301539441
-2.36329916378886
-4.09000494387641
-5.13077772446535
-5.59236480950932
-6.17319407352462
-7.58005724770865
-9.89278651162171
-12.3512865793302
-13.7529105847178
-13.202304087778
-10.7093611062177
-7.23270739657969
-4.14295881793185
-2.50117246629997
-2.58373083835748
-3.89835973927063
-5.57606372798248
-6.81786912904884
-7.16726164659228
-6.54377883906045
-5.147722184433
-3.36862327196681
-1.70621762280995
-0.664827065371772
-0.590710813523298
-1.48036185720648
-2.91874914474717
-4.24519848342789
-4.86655842101887
-4.5456519395385
-3.47782044650842
-2.12255303969438
-0.919218470186457
-0.0905996902758665
0.326468028010764
0.3214894130054
-0.161262427269018
-1.09558926775416
-2.19064801573606
-2.9007624830213
-2.72328584181776
-1.59163726353778
-0.0401300358134411
1.04814638201825
0.96134482440405
-0.416402823401444
-2.54852311703383
-4.58063889376679
-5.79450284218925
-5.86388456739351
-4.84738252612548
-3.04655103246026
-0.908213885888122
0.995657200190434
2.04653152316399
1.79300799013613
0.237404683477563
-2.00437172038133
-3.9130516115588
-4.61217726189171
-3.92198694190513
-2.51868886686915
-1.50326220762254
-1.66356522669849
-2.95453476107602
-4.55742335017548
-5.44903495853643
-5.03957200970212
-3.46408398388108
-1.39799035581977
0.388433328007442
1.38017734717436
1.41860958082225
0.633648218766966
-0.650219024346872
-1.99666356270975
-2.99652549436368
-3.42810521497528
-3.32255514500101
-2.90499564327725
-2.41258836881576
-1.94919613631651
-1.48448196462431
-0.946969036719121
-0.340595169230869
0.230586854991493
0.663475214510332
0.974410103716031
1.28942605706986
1.67966402757195
2.00291137277557
1.9299143458464
1.1807679143725
-0.179353482934685
-1.63916388820625
-2.48913485929077
-2.2801120980596
-1.15728590281125
0.219695409830036
1.11234265465122
1.13643360024824
0.404230467367412
-0.693061371628159
-1.81811498046624
-2.82661148686967
-3.66076061518447
-4.16863909452083
-4.07420160335981
-3.18148971328701
-1.66496155112131
-0.119406399328423
0.769514316566456
0.701102910421997
0.0273737901799817
-0.424132446449943
0.106464332045038
1.77126133114904
4.00288012522016
5.91202046879898
6.91993889762133
7.16492381471645
7.32031472616635
7.94653973019746
8.90575358713463
9.33335224582072
8.2783387453391
5.57467594677211
2.26587439028506
0.168241174501522
0.749334006659617
4.04656031454036
8.4420262471307
11.5266415219529
11.5433406540947
8.50572875745245
4.21798683153441
1.14339815681258
0.839061120655554
2.99941991660297
5.7114323469551
6.7362739541774
4.97413601291797
1.13751909809924
-2.74640287622594
-4.61698282107929
-3.64206083464621
-0.680212230440015
2.31428331025737
3.51918268289021
2.3081174072338
-0.481679492983901
-3.18383137967817
-4.37551050784162
-3.7036179687081
-1.98666944531574
-0.607925178845844
-0.635595580177465
-2.18220202624378
-4.36267367070979
-5.80598042206751
-5.39609088159219
-2.86584180807038
1.08677766404152
5.18471782691358
8.17492208608416
9.35444617832718
8.78991017656202
7.18895112789361
5.57071065552575
4.8636784305869
5.54648994340216
7.45611856551611
9.85241654701795
11.7409676409888
12.3299352236304
11.3810258563949
9.26578589068637
6.72757543073235
4.53067063227205
3.17273763460678
2.79311110153246
3.22267122095025
4.04417498471308
4.69338866162638
4.62163751577811
3.48551849448603
1.38722469523685
-1.01641223922758
-2.70170749141067
-2.71495625592234
-0.703781011622675
2.76709828458898
6.37779062145361
8.6638802180597
8.73352773364277
6.70633294834576
3.62109864447866
0.899163085509166
-0.329728084859687
0.309171753686489
2.34442738340846
4.69998358872612
6.13844797040595
5.76747559548051
3.47419299179724
0.0615503379101919
-3.0859994523091
-4.67494838276209
-4.22738158961809
-2.3952805303182
-0.5796626145329
-0.0638900751444648
-1.18161118525664
-3.06623183456269
-4.20534267722328
-3.47403961256482
-0.908451803015548
2.30946166188504
4.6420751290928
5.19166233283434
4.21860600114747
2.82516475630722
2.0708415240596
2.21166882661874
2.60624953625868
2.31133837166558
0.867570642393096
-1.36095542686347
-3.50178355798789
-4.86758095727325
-5.44109038139963
-5.76030275164521
-6.33037947857596
-7.06335239134284
-7.22936662415387
-6.01459690584979
-3.26944869812771
0.165176738247174
2.79947725084493
3.29000277744793
1.1812383824271
-2.82967055974908
-7.24150099848421
-10.4515424190335
-11.392526377814
-9.83603938972047
-6.32655947929634
-1.88131564507064
2.32431357375537
5.26161899874436
6.36774035357094
5.79233396394356
4.40767317448171
3.42537081154447
3.70898938259553
5.1565460202808
6.59271750770611
6.35925778135835
3.33576389797712
-2.2406534691089
-8.69144569336779
-13.6586014210055
-15.2929217798977
-13.2036778530685
-8.61248373059548
-3.65043973885303
-0.259964333608071
0.657638184938315
-0.588015781982416
-2.99890953274791
-5.59601179226447
-7.80386460911014
-9.42052791772604
-10.3706510351748
-10.5726882187008
-10.0307377967544
-8.9926538355049
-7.93796706684848
-7.32524728720645
-7.26083865043022
-7.37657735070609
-7.05812669030579
-5.89669284981123
-4.02353895626496
-2.05480026092435
-0.671998121281508
-0.146860735246185
-0.173390886027709
-0.119722823083599
0.479596325156275
1.57052527442153
2.65208818109087
3.18361296811467
2.97482383339895
2.29331992133416
1.63777744768228
1.39869674896305
1.64137466953244
2.11399956215795
2.43489100546701
2.32080132516567
1.720156850589
0.802011251079469
-0.162447313700353
-0.946623427657375
-1.48768435368268
-1.94706403095063
-2.66175828538127
-3.97627815150562
-5.99629175112343
-8.43037310814142
-10.6258703176937
-11.8605953149524
-11.7551030284085
-10.529561779681
-8.9411968803848
-7.89285417539865
-7.92594033586662
-8.93427866034757
-10.2578335296643
-11.0930389722527
-10.9610929187975
-9.95563131606387
-8.63371696902097
-7.63131088422967
-7.28479350267694
-7.47571083620702
-7.75249118241155
-7.60641709633833
-6.73119221822564
-5.14547307501153
-3.15838381404049
-1.22214051945519
0.235284426132233
0.958381480243766
0.944433521991944
0.403895276545676
-0.361875610827921
-1.11092818890166
-1.75288236488105
-2.32284519258342
-2.89335085628073
-3.47256518611865
-3.97355993163478
-4.28293101277034
-4.38888039338637
-4.4704338801363
-4.81674543893603
-5.61567326610516
-6.75951022295162
-7.81208788838733
-8.20502232417247
-7.56594997440669
-5.98875979825925
-4.05254926795588
-2.54681834025745
-2.04012767537096
-2.55057965211876
-3.55637934108929
-4.35286304232968
-4.52957912970748
-4.23598321021489
-4.03869037134854
-4.41718864388263
-5.27713555757406
-5.88200190186567
-5.30086504798928
-3.07260867859805
0.37276810223948
3.86020494090122
6.13235710489235
6.59166660419754
5.60330220782107
4.20669982774659
3.44932206321367
3.79771353282436
4.98228364019176
6.30055776956589
7.11223984828804
7.18932392234876
6.76315296088244
6.31691109432676
6.31261673464645
6.97815706146749
8.24698113145267
9.83028230806878
11.349014980424
12.4930528891054
13.130894127244
13.2964991558732
13.0936148208984
12.5872382053484
11.7642259723185
10.6094609913569
9.2438474163066
7.93602830576692
6.93124937445167
6.21639075550538
5.44842230294765
4.19683472817427
2.34627944054252
0.314991899870065
-1.14466268667171
-1.44635808403071
-0.622644018761856
0.659863729693756
1.54992963511472
1.56313546316763
0.847988093070958
-0.0229776696352516
-0.540007346378714
-0.636325976569721
-0.713328483597723
-1.3306744460043
-2.7939763611034
-4.89924858800589
-6.99136921219329
-8.2686635096625
-8.15169669059318
-6.53947186664003
-3.85706616203698
-0.91877113766796
1.33564336059868
2.18235401445438
1.42064376446711
-0.540298967408689
-2.88552201434269
-4.80167033935232
-5.86418454017783
-6.15277999839211
-6.0439766800861
-5.89195694826477
-5.85606648128186
-5.94079657079479
-6.11749734805978
-6.33426456638377
-6.41706389762346
-6.07263149588086
-5.08646458070315
-3.61786701874104
-2.31885351403267
-2.02807648557677
-3.16552919094574
-5.27423776734722
-7.09178974083891
-7.21506599944543
-5.00872860171784
-1.16379721130335
2.54175549866947
4.205895284696
2.9348142140966
-0.543811353496654
-4.25078637570289
-6.07788605587933
-5.00248997719463
-1.67389005741533
2.00689628031271
4.03229405354834
3.45572896691942
0.921541541174635
-1.78102219064576
-2.84752842080029
-1.53250384687225
1.43668410893889
4.33024054524058
5.50583057551959
4.41893465226646
1.88861461923691
-0.50483822251079
-1.43482643185558
-0.584782155340872
1.28907609436021
2.96665523059994
3.53820323225222
2.85755941588166
1.40577154235364
-0.203943604749567
-1.63728169528238
-2.89931053244071
-4.07505164118229
-5.02482820479767
-5.3512881729311
-4.67837493423777
-3.00699370173099
-0.886004992869654
0.784834764883146
1.25803733656337
0.421784223254171
-1.07279266899318
-2.13922001443562
-1.87400276087958
-0.0869886325905915
2.5538700296589
4.86353259629059
5.74064704864086
4.69850043311185
2.06823119301714
-1.1567999334346
-3.73121857077035
-4.64512879410541
-3.52050206479007
-0.7870589070621
2.44249875810148
4.82669265920123
5.44159039796103
4.25401363139005
2.11919576728886
0.278234886951988
-0.384806075067054
0.114425592163814
0.886251711863935
0.769013361388694
-0.853016182665639
-3.58130722030813
-6.2105010080361
-7.49492741718428
-6.98382217404605
-5.33594082698701
-3.90986234938142
-3.91111114489041
-5.62985830228285
-8.24967859805267
-10.3173205615467
-10.5485844780037
-8.49283140556109
-4.7390958252732
-0.625171112537173
2.40097060798359
3.46536875737155
2.63296570766648
0.779335930790485
-0.937986285934031
-1.69944386493225
-1.36758018073696
-0.400004135463192
0.562752221200177
1.14860953483008
1.42728809563059
1.73599252250028
2.29132195859427
2.8984305812225
3.00080228992911
2.0370782481662
-0.12913759784042
-2.9966195974397
-5.60865780350188
-7.02001612555227
-6.75888508114591
-5.03359986994543
-2.61287997718497
-0.482058484921855
0.563968564511656
0.218917336698589
-1.23837331680852
-3.08101640769815
-4.47687923431503
-4.87043046295947
-4.19786400186504
-2.87448130434074
-1.56904779887366
-0.880593066188116
-1.07827569237726
-2.02054954575589
-3.2530756251261
-4.20919604357907
-4.42285519390903
-3.69140684045989
-2.11881239057664
-0.0652536915823673
1.95110245120478
3.39719019917162
3.88658841595724
3.31883653917892
1.95879556009451
0.384447608005262
-0.744301695714405
-1.02145370869702
-0.546042034062732
0.0933669548173601
0.124734718850389
-0.930652632784688
-2.87249821513435
-4.80788474791063
-5.58327245567621
-4.4550497439708
-1.61251081649612
1.80376348399508
4.25817635346705
4.67846219117046
3.08088532793961
0.540718728956127
-1.46316320750919
-1.93765238357398
-0.908062779649587
0.746896888811319
1.95163022580033
2.08426286349418
1.21000660272215
-0.152975764197339
-1.44915054203967
-2.37371458875246
-2.89614075999256
-3.12114308063934
-3.1820232452711
-3.22516292609363
-3.38545907950333
-3.67812509997629
-3.87831396610253
-3.54153669118648
-2.23954266547896
0.079095040512737
2.84057432840896
4.98020310317646
5.45475413047816
3.86927743565724
0.805485176409755
-2.42510738725407
-4.47515951456563
-4.65561179104329
-3.19817375562511
-0.995547421575195
0.915613343391847
1.79932296129238
1.40156678981119
-0.103132303925082
-2.23238644064843
-4.31566683590906
-5.68996987192001
-5.96074422386657
-5.19402733860011
-3.88735000399059
-2.68884839868346
-2.05618996448534
-2.05978477156486
-2.44520590887177
-2.91391471646915
-3.38518999700255
-4.03557096895186
-5.09151204095187
-6.52862645094718
-7.93926307547457
-8.70464482804119
-8.36434514326161
-6.9055719762847
-4.7839311735593
-2.68647473984209
-1.19577373576573
-0.568584860676474
-0.723444463114608
-1.34320420318687
-2.00669610160296
-2.31018724020923
-1.9993143740162
-1.11894658717724
-0.0606696995486839
0.570935252512041
0.248426049499079
-1.11765820907231
-2.9854527118514
-4.35294836511574
-4.25513533613345
-2.35028032333744
0.770951355391006
3.7810929822382
5.25893979704556
4.43357626538956
1.62684077052075
-1.86750710429987
-4.40978300079856
-4.83753692060427
-3.04148426348322
0.0095555402593872
2.80850046245839
4.11314427692568
3.56189891298298
1.7865348001985
-0.0259158957129143
-0.839917656426606
-0.29139912642472
1.23287082978093
2.91927370464359
4.01410454048102
4.15522265617545
3.40302099982619
2.04901160783467
0.395611305933655
-1.34176297923579
-2.99915436291164
-4.4145130323074
-5.42815380124572
-5.9580917297712
-6.04399472621539
-5.78807791821967
-5.25134113312941
-4.43376071360789
-3.37199187301592
-2.25937776971818
-1.44523075573052
-1.25624652635932
-1.73100243160039
-2.48993394646258
-2.90851733610992
-2.48532259206877
-1.16220312195114
0.623175073507869
2.21620660301749
3.1375792870998
3.3192070265173
3.0428824594802
2.64484592166486
2.22854405792893
1.58713239476242
0.421846444214357
-1.30266286652173
-3.17195485132898
-4.47247942151071
-4.57299130154019
-3.3188739794179
-1.17199773335981
0.993815047715169
2.32941195462526
2.44696858197138
1.57240161746126
0.391700482558323
-0.333419119101702
-0.192668474690123
0.683832336217226
1.74807194014963
2.39784950099386
2.35721539059437
1.8108261009712
1.22440631742905
1.00227484853684
1.23528555344552
1.68603963520139
1.96134880823017
1.74995738919377
0.987460897601898
-0.12318141271572
-1.20335633930844
-1.85627581242847
-1.83837840733501
-1.16147332755925
-0.103011730465114
0.922786328157295
1.53013590869915
1.48699320911967
0.797214631711373
-0.330450482175607
-1.5962990945119
-2.74998591443268
-3.69395293793157
-4.46399218824328
-5.08557328520636
-5.42324389910825
-5.15544993249399
-3.94387050944119
-1.69437228458863
1.28351418665568
4.35237309593204
6.80782293836449
8.16337466560504
8.27996840040573
7.34005217925416
5.73535064105875
3.9611103446349
2.5425047499961
2.00331882522205
2.78217810776172
5.02042016183069
8.33264683227603
11.750722357007
13.9994334431749
14.0908761324429
11.9327172489538
8.49795065336797
5.33161362702351
3.64674480185843
3.59656011542817
4.25235754034918
4.33196643659129
3.18075046595198
1.29542833810255
-0.0189237417535905
0.404810686798707
2.7144081561764
5.86161793381291
8.28598042773102
8.96770126358157
8.04889196074251
6.61629128346312
5.8591414979638
6.25977240523974
7.40802505713038
8.50195313829115
9.04520847081794
9.13107454187896
9.15295798467625
9.29967583517536
9.29497692754963
8.61125761692176
6.98309081473224
4.77723208729035
2.88292148110802
2.17691139049057
2.93421779745933
4.61579290924152
6.20839393284202
6.87658808071269
6.45835183573509
5.49939228878649
4.84971718828988
5.08584270307153
6.16290154265939
7.49506994409089
8.35143230624523
8.32014958114983
7.53399213271162
6.55528556014537
6.01735755384099
6.24288393106932
7.08929995097345
8.13115888170278
9.00227262631285
9.63717140638191
10.2354655826046
10.9869856408199
11.8432568926715
12.5227086085841
12.746617741472
12.5271997786292
12.2795099545995
12.6290738044639
14.0189588314113
16.4168914024446
19.300055918452
21.9067109847724
23.6134033110353
24.1550846653381
23.6264201632258
22.3258763522778
20.5708393130596
18.6096161904001
16.6567713538599
14.9430719613855
13.7211763273374
13.2015363767823
13.4630683001683
14.4161912182024
15.8244033951403
17.3928955392574
18.8796314297249
20.16725378902
21.2554296332102
22.1814537984854
22.9274706745301
23.3721010425553
23.3010552355118
22.4983087938614
20.8686955273118
18.5730490495328
16.0804850792549
14.0921412313661
13.3350762232309
14.2739692118458
16.8257210689502
20.2518296052308
23.3560778492982
24.9614501343152
24.4877518710564
22.303323469737
19.5795788990466
17.6750108358051
17.376056173197
18.4779818365923
19.9934364560274
20.8399742324758
20.5398993252405
19.4234612836107
18.2454874289772
17.5409910551475
17.2144093485727
16.653272595073
15.2234998718774
12.731882733735
9.51292926841692
6.13603062907708
3.05363567746711
0.460220796162289
-1.62197805808104
-3.19462489590388
-4.30316117191979
-5.20624029964376
-6.42623370298872
-8.53076434039726
-11.7129214936071
-15.4924202927211
-18.8607876059599
-20.8361646251694
-21.0712172569319
-20.0805446182914
-18.88314965738
-18.3145877644867
-18.4945904989819
-18.8372734273872
-18.5627163332514
-17.3326850805471
-15.5488573001208
-14.1154608677957
-13.8910395554797
-15.1852559236073
-17.5535285805408
-19.9925887491106
-21.4310774029394
-21.2832989575583
-19.8571944470487
-18.3458490044671
-18.2959131090838
-20.7460540061771
-25.5000459347241
-31.0534026385967
-35.3460954819208
-36.9058491630495
-35.6810311293724
-33.0102950350827
-30.7470511169981
-30.123633859259
-31.1001979658037
-32.6061302876257
-33.434918335855
-33.1662234350378
-32.4745260311938
-32.6278149542969
-34.5846438689663
-38.3244470834579
-42.8124392662935
-46.5829088804957
-48.473181314985
-48.0550255361477
-45.6373970690275
-42.0224255488504
-38.2220147011712
-35.167401424809
-33.4083162757325
-32.886986126958
-32.9563788272843
-32.7092128317362
-31.4855897208276
-29.270721473878
-26.7497113683361
-24.9655565493157
-24.7789351035814
-26.4190893488965
-29.3398991567703
-32.4662050913417
-34.7243894412655
-35.5637172731692
-35.1771749570251
-34.282207942592
-33.5870913102146
-33.3247362391338
-33.1565388746554
-32.4725796219084
-30.8430269894107
-28.3523693204983
-25.6006177896371
-23.363364626899
-22.0909716226684
-21.5759454706146
-21.0482993557038
-19.6955610613357
-17.2627492636595
-14.2920968335053
-11.8349752907859
-10.8086529006177
-11.4369591626262
-13.1448676764545
-14.9214193861664
-15.9037544565631
-15.8131173049558
-14.9666461207842
-13.9648345822626
-13.3012491164583
-13.1295365866842
-13.276465101071
-13.4232014521017
-13.2845014951508
-12.6739619000319
-11.4860796091977
-9.69405416746927
-7.43984842728079
-5.14161311472361
-3.43289193165543
-2.88152975792247
-3.64312566214795
-5.27931373889187
-6.91921543778895
-7.69138594972091
-7.14609768001869
-5.41615822525939
-3.05376824085286
-0.717366733341585
1.03413589430345
1.78427441327659
1.29296058246329
-0.392026638221489
-2.8052411578606
-5.09651966894056
-6.33779907002567
-6.01491131769965
-4.36524715117583
-2.32270572089374
-1.00959853534167
-1.04179402053055
-2.13234383195805
-3.31083029686383
-3.63046706840619
-2.82873726400944
-1.44855965766497
-0.334530160420689
0.0806643538022078
0.119762453364311
0.573842376554748
2.03142662735779
4.33779432671087
6.62889336264646
7.88221540870058
7.62350046779104
6.32698626954454
5.19942539334053
5.43375466970855
7.41620070172936
10.3722392989856
12.7450161637058
13.1102696986976
11.0540875485937
7.47194691078107
4.10372247854908
2.6077162984548
3.67663229274818
6.71534071913869
10.2449416413567
12.7375644656262
13.3916278451586
12.392473979354
10.5552226525223
8.69582636892307
7.14772404143296
5.74836802395031
4.21862866100194
2.54173719774489
1.03939646954093
0.11885137619947
-0.0990179267806003
0.0342343241815996
-0.148616300782473
-1.23779467785007
-3.40029321705683
-6.28588711647
-9.18081882095244
-11.3152656041613
-12.1275178839141
-11.3776891021429
-9.16262779398365
-5.85437472959383
-2.03368085411597
1.61416242807231
4.48888684500719
6.28607997546381
7.10655039073194
7.34434723478575
7.38897018629873
7.38471609306947
7.25349645957438
6.94778905466595
6.67066367700785
6.81726058371547
7.62264064406232
8.77425196641504
9.39447956853771
8.50780029679593
5.6986349632275
1.51822893851519
-2.68840194277407
-5.50946977938149
-6.26383192275811
-5.35883942258541
-3.95836370005833
-3.18941538074503
-3.44759194954645
-4.29464080472402
-4.92064586667134
-4.76841366588299
-3.87865642715519
-2.78149959191678
-2.13158871359519
-2.37120301236044
-3.56817548560148
-5.41091909816344
-7.30071393668102
-8.52665184662412
-8.53550139961597
-7.22363507920822
-5.0984217866897
-3.12665899452308
-2.27346591451006
-2.9567791057574
-4.77980433366085
-6.7537815866846
-7.897973168547
-7.84524564544724
-7.04896948444571
-6.42025789484271
-6.68451885194719
-7.8791179434319
-9.29640050409881
-9.92095203080156
-9.02737031509814
-6.58844120869466
-3.26490110381647
-0.0131145767699954
2.4180957864
3.84768542280455
4.68744672873863
5.61977753646397
7.13542400012443
9.19341679329575
11.209713199513
12.4047308882933
12.3193346318376
11.1537118746402
9.66103289705628
8.64981352891688
8.41617751527074
8.51615113153937
8.08714607083694
6.45500324418878
3.57274353357245
0.0339753946844516
-3.33576026233332
-5.96752677794905
-7.79722222287104
-9.1815725953495
-10.5919449820184
-12.3125482030612
-14.2940006783617
-16.1767439178197
-17.3935548278024
-17.3267766547122
-15.5319177036311
-11.9774452132021
-7.20601467191813
-2.24971697492668
1.77035952459373
4.17610949339368
5.06276819206256
5.17821501945631
5.38022689663846
6.03235789214137
6.79407492118857
6.9456412742545
5.98371714530509
4.03219811466187
1.75876129580584
-0.112067229452867
-1.27911932966093
-1.99689866585462
-2.77823318769766
-3.9184607372912
-5.2257686176584
-6.17183459697234
-6.30536304985139
-5.60921267295491
-4.5203289455474
-3.62057676039176
-3.24757537886866
-3.34005966545367
-3.59393200856619
-3.78907818773586
-4.02940769635758
-4.69387240037152
-6.15338304043477
-8.47287726598737
-11.2896607037742
-13.9301992932093
-15.6756738308982
-16.011508360316
-14.8051606954363
-12.3702716691399
-9.40545117305947
-6.78319890716891
-5.26648040492985
-5.21586124710649
-6.42102658947698
-8.15742892334859
-9.49118941753051
-9.70080910414965
-8.61537893283402
-6.6563758025725
-4.55603417301755
-2.9288159786104
-1.95229320258105
-1.33235663893368
-0.547999112236891
0.796042381439275
2.75844539089171
5.07937153377492
7.37289951427345
9.3078989175523
10.6813306869384
11.4260983798184
11.5984896917448
11.3493955406516
10.9007524690571
10.5235878988158
10.499932386837
11.06001087641
12.2950327555436
14.0791085319871
16.0416507748593
17.6395978848613
18.3396241576348
17.8746072831797
16.4622953027093
14.8117842033357
13.8302462439305
14.1647533861596
15.7854351144759
17.8751553811294
19.1906458249662
18.7480326698993
16.4559962902312
13.2572555911178
10.6484853579222
9.85239211115985
11.1884568505431
14.0082793107907
17.1726682294211
19.6940278982245
21.144823759762
21.6171114386034
21.4162987602473
20.796234511263
19.8993312540603
18.8811441708601
18.0156588340033
17.6258379175489
17.9043814137892
18.7380781300104
19.7050203278609
20.3048601718697
20.2252167143043
19.4812225080588
18.3428701717751
17.1324759975047
16.0439396038697
15.1083216117916
14.2781072678042
13.5470271672207
13.0198625491277
12.8697698186841
13.1988953189864
13.9238283986011
14.7471946674533
15.2478548207726
15.1029232316191
14.3201930307354
13.3249776933427
12.8022938900603
13.2755524474248
14.6597894539489
16.111851797685
16.3876020771633
14.6022261538948
10.9376416935838
6.79221883011365
4.14739832964064
4.43777638244965
7.62871125581378
12.1274364717668
15.6280313181291
16.3905573768871
14.2004563478062
10.4294094096348
7.18134221008331
6.05844979851526
7.28646044168039
9.72326713912756
11.6760786031424
11.9442830854829
10.4178787491613
7.91985062893152
5.50649534106518
3.78190486038976
2.6256825046002
1.438182896412
-0.337234686779154
-2.78516114016592
-5.42654578627159
-7.44143729441168
-8.05885248986738
-6.92844331131339
-4.29764509902034
-0.913135091251763
2.28690395759709
4.53065676579699
5.42189643220548
4.94193692497665
3.34563038762789
1.03150580465001
-1.52768054278556
-3.77881533646378
-5.1101181921169
-4.98083130238217
-3.18653619030018
-0.1373224111686
3.13808078721687
5.39625099435327
5.84205714769577
4.63428734549851
2.85990138206885
1.89396120080722
2.51678771926554
4.39430098949486
6.2905396221248
6.88550702940291
5.65006541530734
3.18821362978537
0.837050743504353
-0.205145416646672
0.36832311104631
1.83609461562554
2.99741228593399
2.98937824495342
1.8138765049431
0.226022827770545
-0.866416806347367
-1.02562163120837
-0.50857689223379
0.0031058089011614
-0.0791851710555373
-0.851696112412718
-1.90699473526281
-2.65677658398359
-2.73099488627131
-2.186628485806
-1.3792403733578
-0.624597705649543
0.073698942355469
1.01448174960296
2.50654089129358
4.54949575654079
6.7212983756671
8.38427483569095
9.04929317016103
8.64011077663632
7.46673062087266
5.96163347986644
4.41111530038712
2.89339277738092
1.42715785114237
0.190463743250866
-0.435257430348298
-0.104900003820671
1.14099222464499
2.72883731527654
3.81512591036701
3.84818952235896
2.98497772903149
2.00663800356011
1.73467180062894
2.3597658262545
3.22338791403397
3.24504834759885
1.71693819828295
-1.12546335523077
-4.1850177557424
-6.18978543865398
-6.48474617114187
-5.40135556847178
-3.97992644784907
-3.28506304498117
-3.80229874392132
-5.29665798973417
-7.10840104724501
-8.58042968501298
-9.2992630716802
-9.11225044958323
-8.10348121458386
-6.65087922523677
-5.43898734422846
-5.25461907000115
-6.52819056244593
-8.87831532309787
-11.0713988332362
-11.595490386167
-9.58697473191654
-5.53834483870225
-1.22733444428289
1.18432619604805
0.359132913756627
-3.38639329547173
-8.17679212338169
-11.5757057605414
-11.8635295025095
-8.87535639257178
-3.98814025044929
0.666554864662343
3.25052971899875
3.01446728231161
0.554763117152638
-2.51831803228883
-4.38665494538705
-3.95403693689692
-1.42607010408548
1.82558761491117
4.08590241783621
4.33624358750718
2.82818869192683
0.831852395085764
-0.314156604703356
-0.184392515285925
0.449454723442633
0.216650797091697
-1.77113924101285
-5.12394774032445
-8.28367952084627
-9.50406179710483
-8.04154039212421
-4.71233607103353
-1.38445451167203
0.229699600367486
-0.397186112697728
-2.47457757671632
-4.61544967171637
-5.80177263045695
-5.93192161252017
-5.69798292316019
-5.99895879480753
-7.33697907639414
-9.53365747805132
-11.8689849540931
-13.4778682992994
-13.7691427706073
-12.6703900754206
-10.6033284550221
-8.26095225492187
-6.29947549738626
-5.0982246144941
-4.67520935952182
-4.74058524931868
-4.88423547475583
-4.85179831919893
-4.76153871864031
-5.06732090639923
-6.19461760635761
-8.09585414579256
-10.0788658269448
-11.1195850096164
-10.5094897558798
-8.41974092881882
-5.98066716518161
-4.72649087882371
-5.70413774067117
-8.77591261270985
-12.5688148137583
-15.17199853534
-15.2187946608314
-12.7195620232343
-9.1371244265591
-6.59334597734667
-6.63545574637017
-9.32240186227647
-13.1849923843574
-16.0537663386376
-16.2067762539063
-13.1886330122208
-7.91035425177419
-2.07651122695858
2.62781541885111
5.12715987700194
5.09525118582372
2.73667200531123
-1.47754020485604
-6.91402469079299
-12.7018729845525
-17.6943947188424
-20.6700195851183
-20.7688880553076
-17.9542345362249
-13.1607163137255
-7.95616177529926
-3.86779412347796
-1.75024608730017
-1.53533489032809
-2.45202435804162
-3.5451617045082
-4.19628600940078
-4.37275376581904
-4.4922604452086
-5.04501441283763
-6.20965028517997
-7.6901736077927
-8.85892358748753
-9.11855513628609
-8.26125868006875
-6.61186139346664
-4.88035612868314
-3.78520152433866
-3.66327536321412
-4.32441197138825
-5.22151043737097
-5.82257277067235
-5.93931720491936
-5.76733968016104
-5.62572497173286
-5.60654807474037
-5.44651850637162
-4.74325014399151
-3.34301710105304
-1.55211129582195
-0.00690229677524431
0.708966615657682
0.399069065965785
-0.693681404772445
-2.12113453286151
-3.5016997974924
-4.60975409768941
-5.26457097382107
-5.20430677361429
-4.17042148241526
-2.22313563881137
0.00055353979826144
1.42727072008035
1.12727841724047
-0.975249942626378
-3.81492577424107
-5.65164599425415
-5.09286976914522
-2.0213943972842
2.21856008144206
5.57127901051063
6.45485127269404
4.60308114352029
1.07956778093914
-2.46366492052759
-4.75967346688037
-5.50152080114737
-5.25805109279895
-4.90256519487002
-5.00209381560036
-5.55038397164033
-6.13150358598657
-6.31726085647631
-5.96073097695053
-5.25113128057526
-4.56244454663032
-4.24152444278085
-4.48285409745173
-5.29934051459867
-6.5435030844993
-7.93288868477251
-9.07728690887141
-9.62673835891297
-9.47928681571881
-8.85207439106134
-8.15788660236129
-7.73078605385269
-7.57016807144253
-7.32035854638716
-6.54563136421644
-5.13129928072567
-3.52020701837268
-2.56614249571964
-3.0676332511315
-5.23975549670521
-8.50077780933453
-11.7302557957868
-13.8056547915655
-14.1164087357583
-12.7485913717298
-10.2985546004943
-7.51518325775415
-5.01675602453982
-3.20761975325498
-2.28577677261932
-2.22577474910594
-2.77968209934505
-3.52385474760414
-4.01416250602279
-3.9873323041666
-3.47782325633944
-2.73058330724004
-1.98773141041844
-1.2725936713475
-0.392711905771648
0.808231082076559
2.18600917536738
3.25054207737962
3.44107616515386
2.54936793573984
0.99377943414809
-0.330882342850519
-0.567402707288257
0.572881949197108
2.6215036793644
4.66272457146529
5.93413092484565
6.25891965293158
6.06003337423858
5.96351614589936
6.30027172561098
6.87828116877783
7.18702823732887
6.81644895933856
5.80521757501998
4.59546097899965
3.66011760539514
3.17973174877692
2.97391049490282
2.7343634682771
2.370248512672
2.13757998646626
2.41858841617713
3.34965433914188
4.62591843872965
5.6637880993062
6.02672522296682
5.7618164803522
5.35045951825946
5.35138792027415
5.99717659754776
7.01872063913115
7.82418960722317
7.86940999332605
6.96767345718926
5.42383814667614
3.91045451046483
3.15785417400775
3.62575216775956
5.2676742213516
7.51925622376243
9.54940324786378
10.6459971420659
10.5523510446227
9.56544242373617
8.3483369069953
7.5471305312042
7.42345835044071
7.72531167132082
7.87022677252194
7.3230981995766
5.93048935330837
3.99930547458857
2.11656971915601
0.847651793705778
0.504366142224946
1.07363356960708
2.26800406046303
3.61663363641206
4.60938136589625
4.86860472043237
4.288714021369
3.07593009527951
1.63620701539253
0.377166218742252
-0.454926401645019
-0.814821504198806
-0.794449288197028
-0.541224298596812
-0.195408564034141
0.130970949826007
0.356839625581577
0.446837544253228
0.406623093326717
0.271591881183415
0.0824641813040504
-0.139690791550278
-0.399776037061996
-0.729550307978114
-1.21724270140857
-2.00028477096254
-3.20618932231967
-4.85332332491951
-6.75422663534285
-8.49362480464983
-9.52878356156282
-9.41579493774063
-8.0720166862808
-5.8958493353956
-3.63452295491812
-2.02923763574064
-1.4620871560126
-1.81660275745088
-2.6240263592341
-3.35352314840488
-3.64079438376632
-3.36755516301627
-2.61636666986007
-1.59014157253003
-0.550772967446923
0.242570181753767
0.639227094788977
0.681017967070546
0.575623176422139
0.548597216166873
0.634572739629492
0.567481793968513
-0.111427812037763
-1.75016982294529
-4.2419236490727
-6.89869955232177
-8.69219882101349
-8.78606139890831
-7.03406412063554
-4.11440071283772
-1.19140840615464
0.673508830156755
1.00323491137895
0.00458410327796263
-1.68772176043518
-3.39570875533779
-4.68465783958663
-5.43886350849847
-5.75668396437153
-5.78896661439175
-5.63574735022157
-5.35358220026406
-4.99011875379718
-4.59705020794219
-4.22465775072991
-3.91747358206127
-3.74808129640498
-3.85831283006903
-4.41224754635828
-5.45017562555553
-6.75748195182761
-7.87799510738836
-8.32383143429542
-7.84851752832249
-6.62805584819308
-5.19229706786344
-4.15427115421796
-3.92698866290364
-4.55784419361955
-5.71474171709625
-6.83043251519622
-7.34020778383479
-6.92670992262724
-5.67681089164873
-4.09939577580563
-2.96121121423609
-2.95328473933322
-4.32143915250579
-6.64992619741262
-8.96850816791968
-10.2390254436666
-9.97559396738362
-8.57962850375056
-7.13366316351649
-6.6976302094975
-7.58870030182541
-9.11775100155499
-10.0050534741982
-9.23561522450127
-6.74694679501732
-3.49512239823594
-0.889672560438756
0.034107458516039
-0.81628235638341
-2.60549308191388
-4.11278753607161
-4.43803951703219
-3.47296447109524
-1.9010339638853
-0.746233861719749
-0.750266909027621
-1.92590065430033
-3.52678672269135
-4.44954380337709
-3.87185824846288
-1.75815504696879
1.05486085005675
3.29348199011348
3.988883141968
3.06061453156367
1.36350842221976
0.115719136986306
0.077178461399047
1.06554516873602
2.16580351953986
2.45301554192321
1.69425559588357
0.487353155043883
-0.257821381493558
-0.0602460277915298
0.750463002883296
1.28769000385002
0.782177571439911
-0.839591003124429
-2.88400890394245
-4.35864830413194
-4.60549556432055
-3.66862963033242
-2.20003529099717
-1.01461187315865
-0.661285294515664
-1.23355836386667
-2.43927691188649
-3.79524887223727
-4.81751367912722
-5.16660564175083
-4.77741724027017
-3.90764177645025
-3.06221835971557
-2.76589795950593
-3.2773806892645
-4.43003023143084
-5.73038860276318
-6.68277792078755
-7.12076022079465
-7.32762348521488
-7.84163137154779
-9.04127017564711
-10.8079030747745
-12.4978129237829
-13.2451717260048
-12.4506181672337
-10.1593555927819
-7.09699609062424
-4.34213482746822
-2.82429710881039
-2.90725743719779
-4.26625764369461
-6.08526603942216
-7.46341010985768
-7.81839013145758
-7.08888029263161
-5.65551300412424
-4.0659063033544
-2.73482737619102
-1.7576078823863
-0.938265305334141
0.0370537784654735
1.40991097957024
3.22374526068061
5.2969000094122
7.25620950052051
8.60428959094995
8.84346790619694
7.69577747330966
5.3109659999344
2.30228358306738
-0.440525861790582
-2.11839411031804
-2.38649558443969
-1.50740832670827
-0.2264067476117
0.580319404579809
0.304998216854182
-1.13748601911791
-3.28393325940531
-5.32108715645732
-6.44052680564952
-6.16518786637874
-4.51003860777423
-1.9150443427357
0.990153307736539
3.64562756610797
5.74206703160052
7.25580877450194
8.34878535514829
9.18431554626948
9.79246193456702
10.1035922703812
10.0846471618346
9.85557570638186
9.65757151288
9.65974919196547
9.77265621356677
9.63412878550566
8.84991673951137
7.33343156655609
5.47571420219696
3.9948100580678
3.54558885895261
4.30914154312653
5.82796020422239
7.18827096931685
7.47373273380929
6.28375042961238
4.02296605676582
1.74443707361837
0.58629100326546
1.09866436288872
2.88175414189372
4.77576908931349
5.51856585747107
4.50746880318061
2.18752344633159
-0.190314739923742
-1.3094119800662
-0.558469683744864
1.61740353010453
4.01283194182939
5.41925694209237
5.35322092941013
4.27814354268359
3.22186841289028
3.08506660674099
4.10790591546686
5.81120087741879
7.38594638636052
8.20355421943843
8.11352233112387
7.37890443437053
6.3932708040887
5.40646940819866
4.43397898138687
3.40960375783988
2.38491587153612
1.59177851451614
1.31309522135428
1.65398488108107
2.39583625251436
3.06286636368493
3.17921364667642
2.57507765754009
1.5488121881083
0.765086038424494
0.889945695244803
2.11847225213628
3.92317342819025
5.25921282872951
5.14474243284393
3.3085971933738
0.479434831920562
-1.90510646414392
-2.45730507043409
-0.634884191696259
2.91486205704662
6.64433109079975
8.89096731719835
8.73262652139322
6.40671490490985
3.10306614647224
0.284924301679533
-1.03222032737471
-0.65659967185941
0.854348367181754
2.58306670835863
3.69777307159812
3.77349322869953
2.91681837806802
1.64938888809103
0.610566161072083
0.218441770765819
0.438527513609382
0.828643586109064
0.831746661531505
0.122990570705938
-1.19393459813113
-2.65416101326687
-3.69686164585001
-3.96163593140219
-3.48582533893646
-2.68770834422746
-2.16115309442489
-2.37529703661503
-3.41647825707952
-4.88139839528036
-5.97143134372267
-5.81225639773434
-3.8989078664764
-0.480799661133743
3.38126822212345
6.23745411429932
6.95981850297147
5.34675565194644
2.25189935840325
-0.9199551744085
-3.03343455508539
-3.78841094749904
-3.68926975357755
-3.5018700732396
-3.62294407209163
-3.82978271976307
-3.53429435386259
-2.2828441247597
-0.136241244688923
2.33168266774661
4.38422939094931
5.56175656742674
5.91049319476571
5.8871649024904
6.03300370921065
6.63767164917189
7.57947062168529
8.40043882461254
8.54668001935816
7.67010634494161
5.8527933708384
3.66494081010575
1.98991849162456
1.59815060961653
2.65837535417144
4.50224726650711
5.84757085826821
5.43847864476228
2.80264546077357
-1.36122413023854
-5.42368747984603
-7.60665162563778
-6.89934834875674
-3.63465766529137
0.612064919471936
3.78160258247043
4.35951845992245
2.15366322156995
-1.61509372774197
-5.00643272960693
-6.42405217173634
-5.44840205501159
-2.96044330033237
-0.51926314790404
0.592027902201379
0.0852109299516393
-1.26090810866182
-2.21768425102222
-1.97388590043387
-0.641264507473655
0.895062238197209
1.65550543388809
1.28190874560711
0.26492803792075
-0.48592811207431
-0.388777412503793
0.320172883580661
0.728368185709315
-0.0584109159840177
-2.1736465772876
-4.77106071928064
-6.49352425084933
-6.35324362474176
-4.42284489594517
-1.87078316150752
-0.295579004062508
-0.761496023518657
-3.14363771873514
-6.20147427905187
-8.30295385627783
-8.34665690799475
-6.36376417550621
-3.47463680173075
-1.22957787058181
-0.752197076613074
-2.18293297475076
-4.70209768140471
-7.07197631438223
-8.35098717751002
-8.34803607514866
-7.5719921153927
-6.77207754170298
-6.39470331644639
-6.31097572247572
-5.96134876097618
-4.82117265212948
-2.87733936409323
-0.777923143817926
0.490348645811405
0.21099032630068
-1.5607286090419
-3.94043292597957
-5.68977201346521
-5.94611639992195
-4.71270024909959
-2.84214244682126
-1.53910180494367
-1.67271556571339
-3.30399696205205
-5.67825555977847
-7.6618012154571
-8.36517304329166
-7.58969238872906
-5.85147351847764
-3.99120376552846
-2.66843375253152
-2.08474736931281
-2.05381914687589
-2.2734092700108
-2.54210151539301
-2.81169528751432
-3.11158894021343
-3.45329830234952
-3.81199456316125
-4.17003437638714
-4.53253479829824
-4.89902305493717
-5.22663665262457
-5.39973621344454
-5.27428946194671
-4.79620194737892
-4.12061907009578
-3.61824325205601
-3.69046836159
-4.4894323097346
-5.74825088061413
-6.90850255529718
-7.48332821798136
-7.35546308402348
-6.77989910053384
-6.12297141408093
-5.5623849046419
-4.99257601178586
-4.17145501613296
-2.94562316365838
-1.39151445114207
0.224444399234932
1.60982689445581
2.5745388937373
3.09287284709178
3.26148408412693
3.22768992207558
3.14666486265453
3.17424220611838
3.46746799464441
4.13629774932801
5.14090045020076
6.21617715211376
6.97242887043491
7.17368369323157
6.96001437711403
6.76399409781301
6.96903668636665
7.55764885092485
8.08093021379747
7.99739874705044
7.08479022976933
5.62928056171998
4.23713739506642
3.39403348453655
3.16137558524255
3.21078274887398
3.16313815029647
2.96381421431203
2.97003137080583
3.65954590773032
5.15745355049132
6.93867075077045
7.9972223268729
7.45198534503264
5.16489784435097
1.91359664644832
-1.0441078097765
-2.70561036114737
-2.86763913000354
-2.13471230209141
-1.44710112630447
-1.45554284151224
-2.12754516415854
-2.84462317309813
-2.87381767013299
-1.86686160871213
-0.092947503237714
1.72717870183995
2.85333368234216
2.89861285032877
1.93667515356698
0.35563944447354
-1.37802955345631
-2.86910614529566
-3.8015652337232
-3.94119554986481
-3.20746933060593
-1.80005039001396
-0.263461366395589
0.64608630809675
0.296666330649544
-1.4364507078999
-3.97936680033184
-6.26268764305325
-7.27422145098897
-6.62037828840676
-4.75952504676595
-2.72612193421334
-1.52636608597814
-1.59762356993287
-2.67411571776516
-4.10157083653517
-5.309697021826
-6.08893170322619
-6.52912398231752
-6.73718826577156
-6.65396257305515
-6.10156043577006
-5.02675485942961
-3.71095868565888
-2.70133607998638
-2.45841362893483
-2.97495422524053
-3.71220059345243
-3.95298402771925
-3.32479632690551
-2.07930235309389
-0.922596098193798
-0.503599151947517
-0.964098220797198
-1.85424702146331
-2.45533867280155
-2.27221566045503
-1.3437404197021
-0.184975536649332
0.543448336195552
0.435411996167821
-0.432282049538839
-1.51918516121606
-2.11911237525238
-1.76636840310647
-0.520270214214392
1.03157285748822
2.08235837430683
2.0585277822627
0.954288428977395
-0.655814800963268
-1.94534082162176
-2.33505273884282
-1.8309536582891
-0.977589696072702
-0.457400889675795
-0.626783256397296
-1.33385535284816
-2.11946148211127
-2.59799824424411
-2.72355250250376
-2.74261690626603
-2.91119930100224
-3.22381865097169
-3.41776157251496
-3.21415570214944
-2.60058221047443
-1.9417609315671
-1.79168006966058
-2.53709999057983
-4.12526487343652
-6.00992689770691
-7.35241463920063
-7.40992325035833
-5.90674728285644
-3.22325026794417
-0.30773379740247
1.71296786369125
2.05977190112868
0.701520596299054
-1.60185815643319
-3.68155091589206
-4.57832039151694
-4.03493281403476
-2.57876366262594
-1.17999013750665
-0.710684270296866
-1.52118286365233
-3.34036194088261
-5.4642067980548
-7.09465071376608
-7.68644992248831
-7.14322746633367
-5.82538321614867
-4.39557814222567
-3.53573196813932
-3.64518034447146
-4.65585928599859
-6.06791986545749
-7.24126196359445
-7.78660163420623
-7.78600564963696
-7.6586766977107
-7.77187067668731
-8.10013592679768
-8.23612858335161
-7.77040960392491
-6.72589839520999
-5.64535200419567
-5.20735123488356
-5.64056361797009
-6.45404839976766
-6.7748246017204
-6.01157728485241
-4.30025678230685
-2.38326606568413
-1.02220442581183
-0.419720911725568
-0.145316223930986
0.376893207512514
1.25034205702857
1.90142222940304
1.49842015389638
-0.311624019305661
-2.98785006931859
-5.3887685251724
-6.58806160343545
-6.55542016813011
-6.14814028553248
-6.42622529289427
-7.81160239983253
-9.77529403740312
-11.2833538035777
-11.6037092582886
-10.8306257528
-9.75605993547827
-9.2661983951774
-9.72952060554697
-10.7749822977976
-11.5773330458453
-11.4055524097364
-10.0631121855694
-7.98908351259849
-6.01304015695127
-4.94593791401757
-5.22073512527644
-6.71717387383076
-8.80289116505068
-10.5430382335787
-11.0575001091729
-9.92348018611457
-7.40247373549259
-4.37639559244569
-1.92626287454932
-0.777500144919548
-0.952366161100081
-1.81655750020873
-2.50901374349218
-2.47828102351668
-1.76696666692688
-0.900272613241256
-0.484863114388275
-0.778184097575094
-1.51664432419748
-2.11223823427262
-2.07671396483977
-1.36322776896732
-0.392117870108842
0.267828410600764
0.342426233065312
0.0693119028130574
0.013607066903479
0.619311159272697
1.8149074763427
3.02273859813472
3.55925290842242
3.14511800825604
2.12353725081854
1.18947662049979
0.842363773294124
1.01410553283434
1.15884863191208
0.724692136129138
-0.381217316341576
-1.71402004083798
-2.63594622725162
-2.80011282141963
-2.37723509596539
-1.83978644523551
-1.49004911101544
-1.14264153573451
-0.252704740415947
1.56409668553915
4.05191072987769
6.27859193815835
7.12261039830404
5.97814133102124
3.19497556171102
-0.060352017697336
-2.39642809388839
-2.85771840579897
-1.29982449265734
1.63981618293258
4.87339867536879
7.28931908797463
8.1330549177598
7.26436323986858
5.19349584586119
2.8670009112787
1.26783205908092
0.966678347019353
1.83024585890977
3.08290911281983
3.71688673594175
3.08429554501962
1.342941694403
-0.550048300893938
-1.32227551706761
-0.123961621027607
2.9148307325722
6.68244752662206
9.63320922485314
10.5602007092286
9.16758763509978
6.15315974254331
2.79447550152887
0.304836988969099
-0.657289286519654
-0.114595985944133
1.44698876769136
3.43148090578831
5.38477531879035
7.03125411283741
8.18352438902896
8.65415388611882
8.27791534509551
7.07360987452591
5.37571543867606
3.79111242002809
2.92067351319414
3.00222637651058
3.73140907096287
4.40153280214698
4.32827354332922
3.32133623515779
1.87640378710277
0.932194175901662
1.29902749994367
3.12130701094801
5.70647022896544
7.8379089596508
8.43001992716283
7.17352155827361
4.7638349077963
2.54184989499947
1.70181671550291
2.5582086500749
4.38607004037374
5.90064920278799
6.05213871847908
4.61244893106144
2.22168669349519
-0.0641213607135692
-1.40571283998533
-1.61028087302334
-1.1267021439
-0.676514110583835
-0.76528106203105
-1.37574061509349
-2.01027532001913
-2.02682466398163
-1.08710653860546
0.556831781057008
2.13027190495346
2.73006800550599
1.860653221254
-0.201165902547196
-2.43688322245104
-3.57784271594876
-2.85506329094
-0.551822985332274
2.03182139812959
3.26363485019227
2.15430211638106
-1.02853801755094
-4.90858623184166
-7.76770963498716
-8.4342537126105
-6.76506436250768
-3.54076738114444
0.0130901646503863
2.7432602735866
3.86691516878509
3.08066069653883
0.612954844115588
-2.77169961092203
-5.91147273366851
-7.65318370421981
-7.38241080274371
-5.38517039608762
-2.729409696421
-0.643863093942679
0.219147809164916
0.14727861066463
0.110552826327609
1.00125034072588
2.91836392897579
5.03229108125858
6.10176829675235
5.28346289458037
2.70969220778544
-0.543141003409845
-3.05754960266371
-3.87507673277463
-3.00492141198835
-1.34316918581067
-0.0765445381812445
0.0484911196230806
-0.879743456840205
-2.08393308518798
-2.691352361788
-2.35501044393127
-1.45697660912106
-0.768792670460468
-0.811029952696784
-1.36852306459343
-1.54972461587644
-0.388331056832106
2.41988600479747
6.12763438061408
9.20631279225607
10.1657062447461
8.38643187419785
4.45343001255072
-0.175989561777661
-3.93856620583023
-5.87534455022411
-5.92020144448775
-4.70165879135019
-3.09148426542148
-1.78158793039921
-1.09182211915195
-1.01080836337855
-1.33204053369107
-1.79444616524056
-2.17386958317262
-2.3033702182358
-2.05889924481071
-1.36951650189838
-0.241862180957574
1.20205114661641
2.70968596834102
3.94086126077285
4.57922251447862
4.48949552234162
3.82907627420407
2.98973809432355
2.37975574650193
2.14523417925763
2.03218174400717
1.51317714084369
0.151802537859079
-2.00975840048412
-4.30421693793103
-5.66494272247856
-5.17905186720256
-2.66846326735097
1.06484733945247
4.52462127123806
6.22225605504959
5.4405829168638
2.63680772596805
-0.766063273486416
-3.11418787000881
-3.37446541072908
-1.65241250203214
0.908769421082733
2.79840618519577
3.0018856736692
1.54989844487286
-0.54939510446426
-1.9553785917654
-1.83634242415288
-0.379714139356013
1.3438711800183
2.0708245972378
1.11562631061097
-1.2333269175757
-3.89204888709394
-5.58300228702095
-5.49253804314004
-3.66127367349083
-0.944093806855156
1.3890205233268
2.22539761987187
1.13384307396338
-1.41423129710861
-4.25750380114566
-6.1528965728472
-6.46737216616821
-5.52776800467307
-4.37138677657309
-4.00745950925966
-4.66917438309938
-5.5805047600709
-5.45888218782898
-3.45719280507923
0.0954366259171441
3.71376204904702
5.60992348441952
4.83676143130763
1.94044850330841
-1.37795688536864
-3.35582708153811
-3.2582505110702
-1.71884034261729
-0.140728536404532
0.360315214988791
-0.301983982550884
-1.26950732830538
-1.48619322773385
-0.528905080595244
1.07391580685745
2.23115258561225
2.06427302852937
0.518989225141377
-1.57346367523127
-2.99051336975954
-2.85818357566864
-1.2091612121515
1.00215708239929
2.39669905857743
1.89614521691242
-0.719269765335962
-4.6767904804892
-8.54019007911566
-10.8346822062701
-10.6724930779516
-8.12238003963361
-4.1867349903387
-0.395576439016988
1.81268800355987
1.67524071621174
-0.593514467534732
-3.91816680262878
-6.85779265006673
-8.2602385908187
-7.74555942269741
-5.80365305770693
-3.50797843060082
-1.98232580338027
-1.87498746120574
-3.12170054574328
-5.08158292807789
-6.92445550758286
-8.0259277131253
-8.17980457044557
-7.55144782317831
-6.45938177025691
-5.17894458298356
-3.88053647313348
-2.68058274500617
-1.70854755359628
-1.07196752839971
-0.768073050558514
-0.629618417614484
-0.393662102534431
0.161488195483913
1.11375972694967
2.3714552784686
3.71099361747843
4.85446874938393
5.51347729143314
5.42345063547101
4.42947056365299
2.63321706720991
0.489794302428085
-1.27769581175829
-1.93897928261674
-1.11329009204125
0.949180396200571
3.37358116321832
5.02832331592226
5.10430036201492
3.5966362075829
1.3705598397101
-0.26363317868222
-0.262035903847731
1.55531803908565
4.35712497404345
6.70438931034305
7.29150935310933
5.63312162810664
2.31227392969829
-1.31947940041492
-3.82069486252561
-4.37915073730511
-3.1763602370861
-1.20522799123811
0.352936647238709
0.7961031110366
0.234971750798338
-0.539053355139264
-0.528309621145926
0.916282117428994
3.7362218162824
7.15682255473061
10.0075084061791
11.2408637530173
10.4232437518928
7.96523767963604
4.94199155164398
2.55663623344593
1.52790547640872
1.75172619512575
2.43721099725744
2.64362861875787
1.86265814540518
0.316597384335736
-1.21726808287267
-1.93449939990223
-1.5521090317546
-0.482631520488967
0.492141404552819
0.801789105471851
0.478489681155592
0.085110824746782
0.233942655423909
1.04274104472217
1.96750628419587
2.13381940170618
0.938859811680236
-1.47239132923652
-4.17008065096776
-5.90560602268375
-5.83683116268495
-4.09048232054888
-1.79096969680846
-0.497595950426131
-1.30094693603987
-4.13938765170938
-7.78403991723219
-10.5110419437519
-11.025360678388
-9.10799442758003
-5.628086190664
-1.98933452470925
0.617746476944554
1.71865634512011
1.5922087097117
0.939655503259167
0.443394303788893
0.480922276066441
1.09860564088301
2.11789187248003
3.22119704296773
3.97937123511305
3.93643345705664
2.78635483225507
0.590604971005936
-2.11162659552527
-4.47504686018052
-5.71803919931233
-5.48485343891205
-3.99735864837001
-1.93957200506202
-0.139076993594022
0.796749196061654
0.747893989153267
0.126452863310375
-0.333277702096701
0.0400317383179636
1.46596744036207
3.51408371094251
5.25906153811418
5.74389546210604
4.53544119917271
2.02324978236338
-0.749907856504223
-2.69546468633864
-3.32786408258031
-3.01529322252516
-2.64510475085172
-2.92619272201104
-3.84380916050601
-4.63807606638864
-4.35980635869792
-2.60190124881877
0.125407273739536
2.63522833133246
3.77057959399247
3.11570250681577
1.22741278070634
-0.760501227452359
-1.88545072026153
-1.91148272980589
-1.33321744961987
-0.870975507660314
-0.875579271446796
-1.1095977072519
-1.03927804143068
-0.377399091751698
0.590730246751424
1.17411681363351
0.794004337926258
-0.514747977962989
-1.99540126624937
-2.60562905999034
-1.68244378985209
0.598024332838872
3.26877654269376
5.12266568387591
5.40303937715748
4.20172616930689
2.34635881303915
0.884725933181246
0.52644715399114
1.34492268375356
2.83376093638639
4.21490516832355
4.7921635942352
4.23500733056196
2.69931443821874
0.756713088635664
-0.867205365231396
-1.64830492222196
-1.51632073044844
-0.873506952483516
-0.368115364133347
-0.507825860914446
-1.35312804588202
-2.46354703362716
-3.13471179802713
-2.81330881608236
-1.45126106527004
0.399664132975698
1.84545798397241
2.12146146389351
0.973215857466418
-1.26781953648274
-3.90101551121576
-6.20433822973256
-7.68882885558154
-8.17530225839865
-7.74968459940608
-6.67128561112486
-5.29416846397923
-3.99641455460444
-3.1140715650515
-2.84835616038245
-3.14351357728214
-3.66706895215096
-3.94670704807658
-3.61705886591413
-2.66605784109552
-1.51691126045891
-0.840376384388246
-1.17137990024423
-2.57084223757708
-4.56514702786165
-6.40474791622118
-7.49182720034149
-7.70205656677055
-7.38605318484778
-7.05632231804638
-6.9800033971786
-6.9636067803195
-6.52011153084421
-5.28759986952286
-3.40770803233827
-1.54565216980362
-0.508206441950729
-0.765357938526216
-2.17442356700838
-4.06196827692375
-5.59956503127411
-6.20835390780622
-5.73537948880292
-4.41756347673473
-2.72233227859799
-1.199080221631
-0.387105448732778
-0.714707238692452
-2.30508283305283
-4.80035661108546
-7.39036111319687
-9.14919574505534
-9.54006066621299
-8.75479914535885
-7.58417561794209
-6.87766188650474
-6.96101078062894
-7.43286740865786
-7.53885432498771
-6.81916586103995
-5.54213733019452
-4.61185362719412
-5.00305215923803
-7.07425707019329
-10.2623949257424
-13.337193747569
-15.0976462391575
-15.1001057124376
-13.9405400323451
-12.8712599752045
-13.0043898738028
-14.5935192705578
-16.8245418338285
-18.2608850082004
-17.69212593358
-14.8912110131173
-10.8233050498477
-7.16232052702287
-5.3728510368302
-5.90636470229803
-7.96135217968887
-9.98326338300095
-10.5995507287464
-9.40148336991422
-7.0963721086744
-4.99555825747754
-4.1846767479762
-4.92103910604422
-6.58872671229477
-8.14362955173433
-8.72078823324085
-8.04816850380137
-6.45424302151081
-4.54171154233627
-2.8219274326975
-1.52930727526879
-0.688312744635228
-0.311190836507879
-0.528298313275745
-1.52336510752405
-3.30890393138352
-5.54750801600632
-7.59418474170124
-8.76586839061256
-8.68324510160842
-7.4630533526784
-5.62221327898318
-3.7648249988337
-2.26566173841656
-1.14131923685258
-0.163122709581875
0.870575336449037
1.91458123414517
2.64733693870323
2.64884413704344
1.6818430316613
-0.104519232647049
-2.1963713992463
-3.95896387238543
-4.942010598602
-5.06501516764197
-4.56878181165764
-3.7972007153781
-2.95308152935614
-2.00079246323423
-0.783211992185162
0.731955334363614
2.28477546450388
3.36820172154715
3.48870290271632
2.48851403455495
0.676376252992376
-1.33789138562439
-2.95957639794683
-3.87221467406801
-4.05345641069014
-3.61490474741774
-2.66566154790349
-1.31485513616197
0.222102533027323
1.56326044845047
2.2654249320888
2.06402876499907
1.04861631764431
-0.352322159649927
-1.56320313979723
-2.13180899218774
-1.91109833503966
-1.07586590254401
-0.0145265749627441
0.851467697992942
1.2513446916343
1.17510132390185
0.896202564921632
0.867343447920234
1.45493737200596
2.65907739605884
4.00622629659475
4.79115127862575
4.569776548057
3.55556294173393
2.57504045982056
2.53358647051257
3.71650539568893
5.469406849019
6.57676998042257
6.10421021475396
4.10059125406205
1.64503594963235
0.151847886340437
0.450084060832911
2.29056132041711
4.57695484317405
6.10424556056914
6.292407920078
5.4372833927862
4.37912604868926
3.92010693975179
4.39872211535829
5.62871928342587
7.09899999821935
8.24039932750215
8.6197665597559
8.03776255847886
6.60604038107221
4.8142174848565
3.45057694018516
3.30841611875873
4.79743930389532
7.64180791062612
10.8854858407804
13.3093828302897
14.0080103487786
12.7798144443724
10.1352739928958
6.95738766277181
4.0751662042101
2.02504590532707
1.05737791134556
1.2532822340199
2.5688746546176
4.76615868847212
7.36824257021386
9.74163026505444
11.3166971357241
11.8409622466344
11.4642284925008
10.5689467230647
9.48169568338787
8.28876532808061
6.85538541979203
5.05797699920455
3.04247357470285
1.25812935103671
0.248781580556085
0.328127895502746
1.3389805001739
2.72190074456389
3.80366632878401
4.06638871820733
3.29703155991068
1.60437616128533
-0.651236475125355
-2.99110186575239
-5.02139105629858
-6.62243512874773
-8.00846717858804
-9.58960430654584
-11.6986173095881
-14.3467713779424
-17.1588350962369
-19.5524961884907
-21.0157540383104
-21.2926340407039
-20.3709014399712
-18.3329525459225
-15.2656687358381
-11.3448700755047
-6.99870583267049
-2.98842262395709
-0.243682882831799
0.551286209136879
-0.628335428712768
-3.05758804773048
-5.61716834992879
-7.35715248891498
-7.88912001109226
-7.37954185187442
-6.20730742476546
-4.63403002185202
-2.74476093737325
-0.603229041254882
1.55334064441207
3.2939532646551
4.18645551203811
4.03622790201537
2.97067698132794
1.31621863314133
-0.627453057191421
-2.70232689967596
-4.81425960985992
-6.78264032211384
-8.25327584891205
-8.76427961816386
-7.97516448825584
-5.8973722092118
-2.93962021007566
0.243346863393986
2.98872507716949
4.81963419234326
5.48680278371905
4.93093957619681
3.29098579059072
0.910390891932328
-1.72342515761415
-4.12129004603606
-5.9495911935845
-7.08617988269086
-7.51161600459235
-7.14016203632424
-5.75830900533596
-3.18819931427564
0.41322274948299
4.39073980641142
7.73583045511299
9.52562328745569
9.40467671817022
7.75921526875895
5.45203860176624
3.29504486031557
1.63917510722785
0.346571397975935
-0.888436737437631
-2.15766021260384
-3.24071156656691
-3.84994385828968
-3.94896814011825
-3.82969831325378
-3.83919875095867
-3.99913258524827
-3.89459463649209
-2.98223200031966
-1.11548939388462
1.14026626728385
2.70367250476583
2.6133161668839
0.710118346285742
-2.16311811493832
-4.61477108647509
-5.52944365459819
-4.72972596281253
-2.99810038373451
-1.45600810433304
-0.746243392063315
-0.573675201990963
0.0532829336729895
2.02305001481268
5.32831227784147
8.85186830924348
10.9234541513777
10.3044331816073
7.03335858824482
2.57090787365808
-0.910456729017337
-1.72572482874192
0.326879416523789
3.81032856048754
6.45398470287186
6.45651038990496
3.52448133071328
-0.975491088153259
-4.79029628929359
-5.99475921550002
-3.97546151275247
0.328021781177422
4.99666988256883
8.13541888440822
8.74604069527824
7.07292148961297
4.31185730226433
1.88613678057261
0.722751106837494
0.918725952301456
1.86711164322642
2.72456329886965
2.90989096582348
2.35803378845224
1.42788901646326
0.549263226065875
-0.108088914565351
-0.713448207985588
-1.52424340114552
-2.49634107284779
-3.12008225768326
-2.70039956016328
-0.94572125882556
1.58923367846453
3.61052039259437
3.77594405011437
1.56592626344314
-2.27475230234415
-6.0777123597429
-8.16301063131007
-7.75116689639848
-5.30932706666972
-2.14701743437517
0.381949842007316
1.53698599190313
1.34643967130542
0.304199406822349
-1.02769100700901
-2.24274043785546
-3.08983295338095
-3.43012751114574
-3.30926245286654
-3.07451853089249
-3.31960710006189
-4.51668722791157
-6.56325328690223
-8.65001233862425
-9.66889252304492
-8.95329921010174
-6.83216750803104
-4.51624614353621
-3.31626145615718
-3.71886309730714
-4.99515455595053
-5.64861681603434
-4.44113123420111
-1.27391397843488
2.68640800166115
5.69717496896337
6.4552442935821
4.81407550418465
1.82236760251426
-0.87112019623738
-1.84821523208985
-0.573182550720816
2.43490610068368
5.91879103080116
8.50797841457675
9.3890322850653
8.70750296334972
7.44710143487537
6.8411900566854
7.64192495981983
9.65731912856742
11.8865379649066
13.1818478320351
12.9519920757664
11.5147276835486
9.83210094640057
8.81137753084953
8.72071407962654
9.1049462884946
9.20050107442989
8.48755733371017
6.97163935710912
5.0299574568057
3.08192508123835
1.39188006223316
0.0914548336023104
-0.717590396418368
-0.990229946349147
-0.905634220703631
-0.933104588680486
-1.6269143534363
-3.23144436040347
-5.36453655508196
-7.12592677106854
-7.65980888271791
-6.7572781579734
-5.0999975044545
-3.90884019066693
-4.15971683292796
-5.93349808392635
-8.3370118583788
-10.0466434830223
-10.112590822711
-8.4795340480902
-5.89941338344161
-3.38404674242525
-1.61978812173936
-0.71079455711561
-0.299485621051049
0.140888396688822
1.02736732695622
2.51016238708962
4.43384335873652
6.36918585915807
7.70837459967028
7.85747495811789
6.47502775040269
3.66405106320691
0.0425117625298997
-3.37531409535939
-5.53455692508648
-5.79277014130649
-4.26453789004089
-1.83682347688554
0.246177060267076
1.03334778756658
0.379102010391617
-0.991503847377024
-1.95784256722467
-1.71303573706807
-0.270594872136471
1.53684014018085
2.63137854097833
2.42475718241497
1.18597587157327
-0.187639318977285
-0.852504130215902
-0.663973717610171
-0.245150634461456
-0.441529005775857
-1.628705182744
-3.43710844527302
-5.04715433150157
-5.79173405974629
-5.58132434034143
-4.85218769465632
-4.18463559453486
-3.94573177255943
-4.1857939244109
-4.78787753574178
-5.62677228272563
-6.57241769060281
-7.37450356264245
-7.60382159867916
-6.84093755525722
-5.02096326613736
-2.65668559615341
-0.723586056214041
-0.185946848526048
-1.42448423450632
-3.96726789789728
-6.73423247652951
-8.64395758480407
-9.1729323753938
-8.53605813935643
-7.43705686603471
-6.59219621321154
-6.34871542823438
-6.60770049880234
-7.00760925828366
-7.20063269747881
-7.04839244821089
-6.62551662038965
-6.06477419816755
-5.39118339953294
-4.49662447211773
-3.2729558752305
-1.79505554953238
-0.382267316921145
0.524738711021303
0.61088870433221
-0.124967378104695
-1.40341819230356
-2.85317343273497
-4.17859179673184
-5.18721968246817
-5.73319420988267
-5.6872068719993
-5.00993733180273
-3.89003633862985
-2.77231044311943
-2.18900719408655
-2.47046707631011
-3.48961118420115
-4.6858203986053
-5.39085220633889
-5.23932235181702
-4.3900835128123
-3.39754462302117
-2.8386285612835
-2.9755834167025
-3.62406921476285
-4.29520954257575
-4.47951626405824
-3.85364859926026
-2.38783253170595
-0.39283048641018
1.51241730119524
2.58333438573253
2.28283084374769
0.617634526179394
-1.76422318120745
-3.85016716282348
-4.80297652491681
-4.43375655646163
-3.30859046325806
-2.33220718233229
-2.08414533162009
-2.40833869935191
-2.54854163446081
-1.75370957231207
0.0900798497739302
2.30337580068956
3.82328297078542
3.90185847729545
2.60477696490089
0.747300289169474
-0.618103738908356
-0.771777927614473
0.351520697912585
2.20122605113837
3.92178089124673
4.75680953377504
4.39191479156908
3.08823492075433
1.53188450199268
0.44325493139598
0.155104078774857
0.40390626074546
0.496711332797039
-0.180767782256073
-1.64194125494586
-3.16634785419549
-3.71758811218571
-2.69958989325841
-0.507268632017699
1.59733222204009
2.27379833725023
1.03330983534688
-1.39313480343578
-3.56918900648559
-4.34768592487437
-3.60057912344522
-2.17185090735117
-1.14912925916983
-1.06845455517709
-1.6498401828368
-2.17839772115049
-2.14472153287347
-1.58200542722626
-0.882442920752766
-0.334198142232928
0.15529383340304
0.89197464579988
1.96120736277597
2.96119583870209
3.22180720621844
2.40064712839031
0.935824236936621
-0.082450025237716
0.39014151843199
2.56884542558633
5.5880539182019
7.97317234095829
8.52724228225273
7.0343591761488
4.3019759022894
1.5773370681421
-0.197805824022667
-0.805967057583689
-0.609334879321142
-0.0935919841336037
0.462570464003007
0.996771456999406
1.44243517830738
1.56680732394436
1.08138952931476
-0.0601563412463759
-1.4824803293157
-2.5697525193822
-2.90064549432095
-2.59210796085868
-2.23253614398341
-2.39516354008762
-3.13287960181865
-3.87883645037517
-3.87466660343574
-2.80347198577636
-1.07597250127923
0.47286218179781
1.22705438588323
1.2417036926639
1.11008395561514
1.3797357937146
2.08915042077438
2.79724583942047
3.05585140257563
2.88139057625702
2.76993322728384
3.21138795094216
4.13620793010872
4.82837471767536
4.44790736469222
2.77514830877573
0.554317388179884
-0.934243763582719
-0.78409200251801
0.843724250695316
2.774715463936
3.61122797117912
2.66544219936341
0.364391738147446
-2.11288180709668
-3.61676166184708
-3.67088037863614
-2.58910844378329
-1.15714990926957
-0.163320778979769
-0.0415419498667723
-0.751086763344289
-1.85548427377367
-2.71902357673468
-2.78174943556012
-1.84230638878194
-0.230058373982104
1.25711233491529
1.70596312638311
0.609350990381142
-1.75838230420586
-4.40110613424867
-6.09802155699702
-6.07310881698197
-4.41928706555531
-1.97940490556505
0.209078836221451
1.47942855912794
1.78300832150104
1.49568552680465
1.03827618398604
0.652945699256936
0.416715829625022
0.404655356404237
0.790777412244286
1.71697023020731
3.0565002927159
4.31697928662641
4.8245665598598
4.12736642384554
2.34474690105967
0.186099206297327
-1.41925796128205
-1.8541433759051
-1.16619703782615
-0.0128372112835386
0.756571225618974
0.585979375475049
-0.518707511939179
-2.05307448691461
-3.32758365287717
-3.78950960000675
-3.19256457143639
-1.64491293873353
0.441211552982846
2.47107967976714
3.8183764016766
4.07284973104787
3.28605724113259
1.9799718149791
0.847005305188313
0.306176888257818
0.205263192122494
-0.0788019540791128
-1.16004100445754
-3.10770454463411
-5.26718948203541
-6.59865091020911
-6.30046200698896
-4.30059850049961
-1.29023809413235
1.74183130618004
4.08708883390356
5.60243553005399
6.54938107171779
7.19326691971062
7.54302707539391
7.41054745701337
6.70787248790914
5.66555170698378
4.73330888508339
4.25851464053207
4.21343876174694
4.21299360931005
3.84195350952276
3.01739986647283
2.07889982480199
1.49467901305221
1.42595079242688
1.5465109475746
1.27122650020536
0.243416294248856
-1.31450047832237
-2.72261109243255
-3.32447718772722
-2.94161402594783
-1.94723147529629
-0.909586234748495
-0.115244244344079
0.610759923069226
1.64985393844527
3.11862972354469
4.61146028760178
5.43444967916197
5.18777642734973
4.19798271659759
3.3805328526954
3.57542066973453
4.85364825039108
6.35483190369455
6.8188671975827
5.42252883497439
2.34812980400757
-1.26990131571779
-3.93376158938571
-4.51557680631642
-2.73375501462141
0.763509469901681
4.65981458715209
7.44088849358722
7.89503942963363
5.56642956120038
1.00038726712022
-4.38468031988099
-8.83307978013825
-11.0239314229997
-10.6762366456409
-8.59929897974025
-6.14527674136442
-4.39744092054192
-3.63515348883521
-3.39218021518996
-3.00304836930757
-2.17988276416691
-1.21790088556895
-0.754326564589478
-1.28663883434001
-2.79754167983736
-4.72635205689048
-6.22720317216555
-6.57611593475605
-5.53351050195675
-3.44739469317671
-1.10776540434544
0.582275568514336
1.01459888193986
0.146118526946045
-1.49504534386367
-3.09740438123857
-4.02217377708904
-4.13494299176382
-3.83262466890934
-3.76258834817726
-4.40886347987624
-5.76009505852087
-7.25468754202079
-8.01853874634899
-7.25607238915212
-4.66427631215931
-0.67017900702532
3.65438903287029
6.96481408503108
8.21522435439494
7.18667499835294
4.61038921662926
1.78780499509139
-0.119841912167786
-0.75690158241456
-0.710355863322585
-1.02447032225266
-2.42036444557338
-4.73949194378914
-7.03164325815344
-8.20232229606894
-7.73465211374422
-5.97655157637977
-3.84483546428533
-2.2192144665788
-1.47643297103493
-1.46605808748885
-1.82779022481868
-2.32640585083604
-2.96440036599027
-3.82192493946879
-4.83738949277855
-5.75645976515233
-6.27572281725539
-6.24244914379752
-5.72448908172941
-4.90512950640739
-3.94324976699754
-2.93660837727412
-2.01388400377297
-1.43885400288082
-1.57291156722632
-2.69062459060239
-4.76218752052576
-7.35055540975349
-9.73482227182457
-11.2130800085736
-11.4025108092997
-10.358259358066
-8.46794471446173
-6.24212548573272
-4.1405705535988
-2.49716678876523
-1.50249905589558
-1.20001617558826
-1.46312389710243
-1.99406548056372
-2.40953198604653
-2.38972342561213
-1.83263333678052
-0.919926801519749
-0.0303470451454494
0.444639300614624
0.275311464046742
-0.509240793315737
-1.64840809626882
-2.79647854004426
-3.6745124509422
-4.11529166813335
-4.01709058627044
-3.3071823538654
-1.99142206204925
-0.249896915543379
1.54989013112905
2.96765474800657
3.66905483062771
3.56133903557883
2.80816639657195
1.71948890164544
0.602209106183676
-0.352814987299486
-1.10262141084865
-1.70466626751304
-2.23777417516314
-2.73775355892857
-3.16488959468567
-3.42234751858204
-3.3984277169608
-3.00448642456386
-2.22146868241708
-1.15542231687603
-0.0829300055480466
0.584296694140991
0.442022401954668
-0.729672035067429
-2.85704821793937
-5.56723145435998
-8.28941925557859
-10.4065577191834
-11.4249593646114
-11.1190850466648
-9.6135442542676
-7.33677612304596
-4.82191784897688
-2.50608587986936
-0.643715917001338
0.641537266516396
1.24555892329426
1.05888299450445
0.0491912579812379
-1.63415618568557
-3.65146205572148
-5.58473576086647
-7.05171809310269
-7.7509761641072
-7.44578323799438
-5.96527961510135
-3.31667377433659
0.137487443297161
3.60474920625745
6.05723916217511
6.68489567007241
5.36669990648549
2.83641495388832
0.363171844591946
-0.965006615951313
-0.856749377094005
0.076122944094998
0.795817897090265
0.580328914807127
-0.504255284424917
-1.69692544641066
-2.09789341131566
-1.25626636165455
0.591245469914565
2.7044092745777
4.26823673684435
4.7600564835014
4.08497223875941
2.5183313705155
0.540348081931918
-1.30329664242998
-2.502441495076
-2.69311603597585
-1.79152763902721
-0.106165546632778
1.64986836153772
2.5609574835282
1.87618169706995
-0.61686634939558
-4.39027765796063
-8.30635030756769
-11.0682992903787
-11.7823154517052
-10.3602843469329
-7.56997033844363
-4.69871520296962
-2.98958172187548
-3.13841868527982
-5.05437453149237
-7.9862877787572
-10.940220289708
-13.1504642542251
-14.371553340005
-14.8572843594591
-15.0604401460276
-15.2755466974827
-15.4607373915161
-15.3275732147882
-14.600782098523
-13.251858775967
-11.512797272294
-9.69669585286032
-7.98306110443378
-6.32431542195874
-4.58776909669997
-2.83014986570676
-1.46420392568166
-1.1297286495182
-2.31311403766863
-4.9226214879482
-8.15725762604695
-10.8079720855617
-11.8313382315543
-10.8423301484274
-8.26106723222107
-5.06651400206555
-2.32727108495207
-0.758460508067919
-0.511320666436787
-1.24639409144738
-2.42430979817905
-3.61396786950902
-4.63230459003563
-5.46631826629381
-6.05543367307321
-6.17013864043082
-5.50790495392973
-3.9480527620979
-1.78324253849721
0.262254605455841
1.3447624604381
0.976384353911293
-0.621518636347623
-2.55705382063439
-3.70857213824713
-3.3338767032355
-1.4592681122637
1.18866304695758
3.60984841886943
5.02330478544848
5.14407478259448
4.15058788837588
2.50419833592395
0.797502283429413
-0.367848522107825
-0.504880744208622
0.590435577255967
2.70570485206894
5.22011184137913
7.29667820632584
8.19812645009803
7.59698664712314
5.69339568003137
3.06766725573743
0.400068987035395
-1.72462714771428
-2.89340775181073
-2.87175156386305
-1.6609417712377
0.384170296770467
2.53675752314232
3.87408787351518
3.64941088543214
1.68594905670821
-1.46961063510728
-4.77528684321693
-7.17421450241597
-8.07586315428586
-7.62572457054392
-6.59780465279893
-5.93485525507985
-6.18658841207627
-7.15061560060636
-7.98382834026322
-7.75773034075567
-6.09162078990125
-3.45411823311734
-0.9066361610407
0.560356369942471
0.650028232268751
-0.0729643436020787
-0.582016211930556
-0.0979904383945156
1.39526670579
3.18193104999441
4.35082055436402
4.43160871732027
3.66369348384505
2.71544271405918
2.10772548443054
1.86152000446777
1.62993593707136
1.13264687262916
0.513417237575284
0.284931830893908
0.911947668047594
2.40248319176575
4.27413689251609
5.89138120064511
6.83567199374857
7.06829771752892
6.81075887917778
6.29276909189377
5.61816280179081
4.8310504570558
4.08088593573554
3.67918066928017
3.94549082134438
4.94118715894867
6.31342708126998
7.41983783198947
7.67208925893338
6.88285167410902
5.35313920683721
3.67268343472288
2.36092536908799
1.60531294474177
1.27324842679858
1.12998951402988
1.01833295689986
0.901142288009953
0.806998569405915
0.74231022888538
0.667390677271844
0.554920492393431
0.446987035469368
0.457526131428567
0.715018110525544
1.27753893362039
2.07955174100395
2.93911890991608
3.60230973243376
3.78458344619836
3.26161590927343
1.96993962039655
0.100197647316967
-1.88671800967038
-3.35239188947692
-3.70771462233427
-2.72934849408037
-0.768835566900735
1.33491594899565
2.63393982367962
2.57702408352814
1.35851723319003
-0.142182035635621
-0.838319354683191
-0.0779737648495168
1.93688253027497
4.21946550659583
5.55762761263691
5.23332505675992
3.44611211599606
1.15596760893276
-0.553870766862018
-1.21478841653888
-1.28710117227995
-1.78173669516714
-3.41358901863351
-5.9135819354364
-8.03745889316296
-8.32175635993067
-6.10666333673767
-2.09821615378738
1.95566383142672
4.2763631838757
4.07869378141293
1.95508582708728
-0.6058442189911
-2.18141590948472
-2.19822922361159
-1.07477801612144
0.252900454605682
1.01124559244761
1.00099853366261
0.551107551397548
0.168596733660207
0.209580847229483
0.759043077291076
1.65402922886103
2.51420522285378
2.81341701893097
2.06165319475561
0.11866441206654
-2.52854472417109
-4.832724584762
-5.67263844013492
-4.5437467790483
-1.98431365840604
0.611139153605903
1.78495676669485
0.938664895842126
-1.25167941521368
-3.25291320582586
-3.66774538686398
-2.13857133845908
0.45747312747256
2.63213681250543
3.26770998542325
2.23968591646246
0.288203163739323
-1.62440966742925
-2.89892989067174
-3.46005031994305
-3.5091601938253
-3.19753521482294
-2.53955354960592
-1.55514901769008
-0.466725102993993
0.309003333457867
0.417378442301748
-0.120683938131742
-0.821191319600831
-0.996405877012766
-0.21606370745994
1.37197934739948
3.1080240662808
4.23235028766922
4.33056479036298
3.49924664950115
2.14974945997893
0.678442276099831
-0.693928891756708
-1.84657313080255
-2.61682046603826
-2.79776863569389
-2.30327899449701
-1.34892435748515
-0.445516568610248
-0.167874991413393
-0.80396183089293
-2.11724093343983
-3.42640831936747
-3.9968346643875
-3.52870616202436
-2.42668678369448
-1.61621352553458
-1.95947180965323
-3.64603243466707
-5.98472921817427
-7.76247918092069
-7.95897980064497
-6.33522685225774
-3.53785610430626
-0.713987450535578
1.08359936437944
1.34047641103648
0.18578901392868
-1.78403982804322
-3.81361313356789
-5.28876025766329
-5.90149390143206
-5.65206376904086
-4.76348550513154
-3.5605088340975
-2.36556813492175
-1.43974726721629
-0.938945713237054
-0.859339485747337
-1.03572553160618
-1.20719526903811
-1.14137370236145
-0.775769483404489
-0.271746588678955
0.0423537110293659
-0.151533620184459
-0.939297858195188
-2.05393388058357
-2.95167256050796
-3.07535595023155
-2.2123790347522
-0.709589152256379
0.679102034535294
1.2628059284593
0.87107614527888
-0.0314722986492794
-0.697544395910409
-0.675587991419657
-0.144424598702743
0.25098069029587
-0.109094038504152
-1.3776957428569
-3.18458141378026
-4.94349461850953
-6.22758551017099
-6.93092752226323
-7.15241714331572
-6.99045461750354
-6.46080948295759
-5.57692122286629
-4.47929345306971
-3.48353540257486
-2.94271434143798
-3.01087881499399
-3.52426441053698
-4.11648989233666
-4.47629249056022
-4.53861509576435
-4.44807720407292
-4.32986153800126
-4.12294423421611
-3.65228461718442
-2.8544595452457
-1.92691259400848
-1.22278141610922
-0.974356492124365
-1.08281542946766
-1.17848547177631
-0.905154279843398
-0.211683427759686
0.596603749655939
1.07930437226989
0.987250844952018
0.485748376931867
0.0670211143626624
0.180880269701734
0.879924767808875
1.72539438843329
2.03362943101926
1.31674660188102
-0.369809802841793
-2.43203740781159
-4.06694541467165
-4.69127112526068
-4.23597457762481
-3.13399780793046
-2.01951124880235
-1.33293408964817
-1.08627815580143
-0.922513167490229
-0.437320084671686
0.494341718069615
1.62739829630774
2.56688202927442
3.12251141684909
3.45969172519671
3.91633118717371
4.64247336440684
5.35863951515566
5.49754859062958
4.65367888129565
2.98568083670123
1.22479427947772
0.260511548392794
0.551957089275685
1.77400649570889
3.01941593573114
3.44984900082652
2.9352254006643
2.2141860539935
2.39982395886695
4.09729681263998
6.80692759894611
9.1171357376456
9.54656206751853
7.47971398101129
3.58107599159825
-0.588433752690184
-3.47583707831812
-4.33823594845744
-3.49567771970467
-1.98423210965298
-0.867667600343042
-0.641885457691916
-1.07916059621422
-1.55253902699593
-1.54782711186181
-1.00001117248892
-0.247123236396728
0.303690771919921
0.495548227245439
0.45425941755079
0.373127749788461
0.349923347506741
0.410853138691422
0.597199305811223
0.999211797598351
1.66759822617913
2.47115972729926
3.07639879389834
3.14254661607475
2.59758528246414
1.7832857522124
1.3080225176563
1.66575827919891
2.86365987360007
4.34032437509271
5.27536050091393
5.08651681272899
3.80350561372859
2.03986030946764
0.543433584150267
-0.321537670546086
-0.735893995230627
-1.12798532055084
-1.67878390131646
-2.06938563399777
-1.7369408787148
-0.373913269901201
1.75357791416683
3.86665300969375
5.12770361408316
5.16331046275324
4.21402161574769
2.85383267234391
1.61538503078314
0.767003483292118
0.353867172430783
0.394260374552033
0.936554553419185
1.89540998727368
2.85822758886956
3.11914229500823
2.11170348088068
-0.0145878313288698
-2.20363562396642
-2.97466643999085
-1.39238987080635
2.13851904377702
5.94390527494917
8.00813511009
7.15090966726775
3.73828801547542
-0.583293493565591
-3.96585503115474
-5.41503617666628
-5.11547303170057
-3.99194788187129
-2.90603330372577
-2.12108984150187
-1.41718573133188
-0.597160175896422
0.15795865367207
0.405035888545151
-0.061200124692163
-0.832171177704833
-1.06174699997979
-0.0925675187016476
1.94903651749772
4.08344763554995
5.05822719066674
4.18992338943925
1.89332460964621
-0.494674830698921
-1.54939724230422
-0.688709722547341
1.48485256440041
3.62804369616923
4.54031049758326
3.86778224460247
2.1560421330293
0.304278881429104
-1.07645317782427
-1.89387145097016
-2.29835224454766
-2.25067867833525
-1.40584840933315
0.535064522784271
3.33953475747618
6.06410813660239
7.42493423474001
6.53815448255213
3.52118684708015
-0.452440599213119
-3.74164760479536
-5.1287435363201
-4.40499171366131
-2.31733425070528
-0.0493455237553726
1.40105811375375
1.55408757615007
0.411249427549183
-1.72785134707463
-4.39418032858878
-6.97690804961135
-8.77871260664939
-9.22061053361122
-8.14350831211336
-5.9930191371786
-3.70274648259858
-2.30504633457037
-2.40829448667428
-3.83964273581694
-5.68285487049713
-6.73060796012983
-6.16897871331861
-4.09219488902441
-1.4823034410613
0.350191838340897
0.540917148966043
-0.776425536321208
-2.54028576224862
-3.40945202944484
-2.55094295823985
-0.129485415870766
2.79334449297834
4.89384005471682
5.33436695257085
4.16229561747422
2.15762932686824
0.279610452359055
-0.884001176403101
-1.31151173625977
-1.36176913922931
-1.41935289246815
-1.65039684340966
-1.98380101618147
-2.2502613508005
-2.33634374645935
-2.26181604522331
-2.16169524292436
-2.20233966555517
-2.49035941055384
-3.02582565850256
-3.69433424951922
-4.33017613298689
-4.79875366009676
-5.03801791551899
-5.06718082498586
-4.97189624120896
-4.86448340642289
-4.85031526705233
-5.02973448275911
-5.50586596316706
-6.34160093682538
-7.48592977301763
-8.72120731378743
-9.6708405312636
-9.94558763936178
-9.36308359686611
-8.09531895127267
-6.6201191972324
-5.47807293772704
-4.96187192513377
-4.95326514551598
-4.98430141203134
-4.54384571705699
-3.44856986623007
-2.02507153685144
-0.975711423663289
-0.958069442091973
-2.10932940920759
-3.85227072191313
-5.14689845252496
-5.06173025198433
-3.34559770975623
-0.654359880122655
1.74414713837069
2.65525597585794
1.64165319864526
-0.686986139282886
-2.98854740234069
-3.96002784706579
-3.08536035498934
-0.856235667075322
1.60271009276778
3.23522635501106
3.62842237551678
3.12443121007724
2.46499053029234
2.24304701729589
2.5303103526141
2.87279253726101
2.62159680341713
1.38977727009308
-0.650700131526977
-2.80699011830052
-4.22190704124617
-4.35672223977917
-3.3093156528856
-1.75720719016532
-0.552390937124924
-0.202701364539188
-0.572353983905573
-0.960707407607282
-0.523276710239483
1.14691480775799
3.72930089859833
6.39761385621021
8.33121982387712
9.19129022098949
9.23594351866406
9.01061034597723
8.89040272296764
8.83923025674022
8.53820741754594
7.7137405232209
6.40380380454427
4.96797756001416
3.84868860410513
3.2945328199538
3.25563481226819
3.48786298540911
3.73696284327544
3.83858884061927
3.72392637629579
3.39076269045784
2.8971520848516
2.42649822377347
2.27514141201464
2.68815710783779
3.6640769007707
4.84543343414302
5.63172643650669
5.50252200426904
4.36117031175595
2.6792200888198
1.27817279328005
0.860897480937858
1.56334233815225
2.79389612731758
3.53673644415947
2.98127619177599
1.07722030967549
-1.37433209393986
-3.17981271036158
-3.49657409834912
-2.37154116207915
-0.714547123410311
0.286191631029367
-0.0651072610986341
-1.48151252626242
-2.83087132143159
-2.84279540256963
-0.937227576174725
2.31633564524091
5.43384607652338
6.82536172751769
5.65745621253949
2.28371014338213
-1.95707897173852
-5.44988971697625
-7.08896729774
-6.72159703369027
-5.07397511061117
-3.25358085392424
-2.13497834281616
-1.99201422804292
-2.49325700267947
-2.99773686419861
-2.95708308639763
-2.19428074996345
-0.944754148090854
0.273770775000439
0.883308453457634
0.47388399909694
-1.00067747448757
-3.09669106788842
-4.97389181939561
-5.75110701576536
-4.98904324767403
-3.00200713079718
-0.786300615181837
0.44939300456924
-0.054453942833503
-2.16238588500548
-4.90047009425636
-6.98996104006258
-7.53500579856479
-6.41010150770956
-4.1795011873073
-1.70314822337943
0.280161200082514
1.35954781118104
1.41692674670173
0.523052780893294
-1.07037849003727
-2.87008030139996
-4.20950677080351
-4.53797784340855
-3.74625001281197
-2.2837415994861
-0.918844408467004
-0.30257605347983
-0.650284299092139
-1.71679534756154
-3.05256192346967
-4.30386231967117
-5.30986065150195
-5.99054266323291
-6.19183264097719
-5.69499526686364
-4.41318956494425
-2.58034440089567
-0.717763873234909
0.672946871206128
1.49451329057189
2.16748369005845
3.26697438321104
4.91641782893177
6.46770024123953
6.80985237389971
5.12729094666147
1.57816676144198
-2.62428869741199
-5.83200764989522
-6.87450928555213
-5.67508156464476
-3.22249255878193
-0.945161830302419
0.0842330323499692
-0.316227449045984
-1.41883920285955
-2.08657665659493
-1.49754181735919
0.302014047357393
2.33013226821803
3.15845580555147
1.70422913636659
-2.08709973746367
-7.04603841263575
-11.2533327784485
-12.9911132318648
-11.6773172520789
-8.19459575215356
-4.38310479273915
-2.00549255716909
-1.8213076579185
-3.33638474309249
-5.32897146287181
-6.69219833115065
-7.01000767356812
-6.53301162964357
-5.74456972782122
-4.97250752888694
-4.30463786842536
-3.77462334116846
-3.5331994228046
-3.78704167586321
-4.55214691831085
-5.47812327153872
-5.95964392914727
-5.5106494149529
-4.12036756636354
-2.34687727046969
-1.04739452422363
-0.905433740650765
-2.05332647454501
-4.02126413437476
-6.02580652575442
-7.38844512878117
-7.83235894265842
-7.52045724964667
-6.86348786068603
-6.24955700346526
-5.85862321107655
-5.61744328894419
-5.29702174708365
-4.67985601331492
-3.70721742636341
-2.51530735289142
-1.37112809774277
-0.529517977521446
-0.073277663870447
0.159909423814193
0.470737993789553
1.0724481677561
1.896394128461
2.56947974163176
2.61482574748808
1.78902141510006
0.333870479758414
-1.07207860132877
-1.65968629929819
-1.04157293766612
0.50276540721327
2.13629279797686
2.95842002773703
2.58978280547755
1.46404835740832
0.615048199588388
1.04731854347012
3.06739061397087
6.03737148950461
8.70999147090683
9.92094264540975
9.2302739326596
7.14886979052817
4.84394173255382
3.48884941642854
3.62525967293199
4.90151429315201
6.33227795339023
6.94939405157981
6.47059226505078
5.49326032636166
5.07177872501017
5.95286729875949
7.99212859566373
10.1930106733533
11.3566105797888
10.8721161246727
9.07257545669176
6.94636269147142
5.42598287968137
4.76739192909163
4.48497900603327
3.86925631808179
2.64024561392583
1.23129947210773
0.481497623433496
1.00060840060371
2.69859904848757
4.80492610871133
6.33656356184539
6.64876326646105
5.6762344582914
3.82237102596719
1.67557823415361
-0.244405506687695
-1.60515860735038
-2.32095572442952
-2.61597030682879
-3.00780217754091
-4.07463404319924
-6.07348432013267
-8.62809548341155
-10.7834919888222
-11.5333705606103
-10.535380868817
-8.5005694164437
-6.88186948286243
-6.98057195434036
-9.0786554963294
-12.2205298276916
-14.8346984201412
-15.7695918617142
-15.0318699426154
-13.6997151409993
-13.0893662294724
-13.7985350721632
-15.3255005708285
-16.5309645260618
-16.573714511501
-15.5853882936885
-14.5948768857924
-14.7804753645283
-16.6082138264636
-19.4968738256929
-22.2022058982475
-23.6195853463835
-23.4665174136189
-22.3700696956737
-21.3664492552909
-21.178409094621
-21.7109936010604
-22.0854287183596
-21.176257762739
-18.3537670261466
-13.9778531826712
-9.32126819399529
-5.96385406741071
-5.00846523695886
-6.53580029808421
-9.58020193128954
-12.6219351241245
-14.3618688797522
-14.3555152268643
-13.1624289285306
-11.8985012256416
-11.4430034440719
-11.8523991332726
-12.3777592665184
-12.0208076176348
-10.2548795917551
-7.40856819819883
-4.4704370337582
-2.48716723561135
-1.97416372391942
-2.68089417653386
-3.80349845734603
-4.46091854197265
-4.1594500510749
-3.00633535528705
-1.55145727545358
-0.404656881280937
0.112319110084337
0.0645383432858581
-0.255716590485606
-0.569469075847895
-0.746082730400229
-0.801681077741796
-0.835403876450769
-0.929852287852153
-1.03365990225865
-0.905755996203174
-0.204378887879947
1.29475850640864
3.48224350466718
5.85779047008192
7.74624274859341
8.64123588185899
8.46759984203116
7.59344290238751
6.59675978914911
5.96943075889239
5.90523811622152
6.2771098101191
6.77923430176308
7.11791473053115
7.16661823752311
7.00407556187561
6.81996945976201
6.75225438133409
6.77326669143885
6.70845635392014
6.37032555884772
5.69391696502201
4.81152089422832
4.02690722922113
3.68330563434365
3.98910493801009
4.87487134258765
5.98170782247402
6.80493513733651
6.92165763153993
6.17127052968879
4.66946344901318
2.69723929672791
0.574638876789327
-1.38919957277629
-2.85144990916296
-3.42336747894457
-2.8093045298664
-1.03278238425596
1.44226292893096
3.84612758298777
5.45855356102701
5.97210730089643
5.65900808249593
5.22045899061515
5.36884601538911
6.37534096691315
7.86483172206186
8.977422333661
8.82750559946118
6.99709979969641
3.77054357846191
-0.0120052616785258
-3.33793909829626
-5.41764389974069
-5.92627835031275
-5.03211650228724
-3.2569823666607
-1.26244558181012
0.401476771816776
1.46392112123992
1.91845465304442
1.87512050931602
1.41317023184211
0.562888958504539
-0.587438450024321
-1.77688347339981
-2.58918051049301
-2.62258203721598
-1.74594422031174
-0.260967245963615
1.15866699633457
1.7677493380226
1.13969337047891
-0.536346369216846
-2.45473527427167
-3.55498184114435
-3.05558542151869
-0.867601823015002
2.31835130847269
5.3547851690036
7.16159609549038
7.16275484047427
5.47642956918232
2.80153127877536
0.0884768229497104
-1.8216281612805
-2.43808120622407
-1.70470410711887
0.0461942986602912
2.18454268853605
3.92221726786368
4.53818257350176
3.67300926451336
1.56222926603644
-0.946763349416263
-2.73839350379073
-3.04457772180528
-1.95043800588291
-0.429133597052507
0.19807909008186
-0.893313582554269
-3.45583734418568
-6.29289978235735
-7.99276760945357
-7.78367994579454
-5.93810290308341
-3.47930041240917
-1.46740844616005
-0.382251804114696
0.027323825918447
0.407832235088565
1.28364289132727
2.70837265494304
4.25365190751336
5.26555107164985
5.19509265025058
3.81723641740128
1.30711384857168
-1.7773402678416
-4.61535725379265
-6.36354137948341
-6.49442450906166
-5.10258985316012
-2.98842247194935
-1.36029052028014
-1.24834221678526
-2.95443846084322
-5.85638686171024
-8.73484389063364
-10.4388936509528
-10.475154864544
-9.17957348597082
-7.37173591938572
-5.76027856329373
-4.52131626934972
-3.33128906513427
-1.80349911484906
0.0127287913636114
1.49076574746722
1.77610376824791
0.398672663362711
-2.30234252979049
-5.27950893676516
-7.34549386577474
-7.82196198719681
-6.82233014622205
-5.04578813763668
-3.27585210173231
-1.94968319171841
-1.12066831364204
-0.72688402609073
-0.824775171302083
-1.53698691479573
-2.75221269005195
-3.95432371139339
-4.43733121811651
-3.83642258566304
-2.56186489310044
-1.70686988268193
-2.37849415554082
-4.87737174050857
-8.3391758791235
-11.1736183832401
-12.0232359682445
-10.5719877482225
-7.68538050572552
-4.83524200002521
-3.22748477092132
-3.17096627683402
-4.0501734165224
-4.85184429027033
-4.83725755446751
-3.91440655862223
-2.53313016298563
-1.28446786472461
-0.520418245250555
-0.194742391221867
0.0142398628917522
0.452560175525678
1.27531924625472
2.33388802187569
3.21862352584718
3.42614852362137
2.59582594164129
0.761043372776236
-1.54094084566817
-3.45389728536428
-4.20685639340127
-3.5023463030403
-1.67051796882504
0.504212250837217
2.20030812324621
2.96414341294276
2.92282934038482
2.67267164094441
2.86787190454622
3.78683057673263
5.13148936033066
6.16887043501878
6.18470570623475
4.96939975322274
3.01720199137217
1.32234390407491
0.85358411271888
1.99926972483367
4.3533783506374
6.96476982032392
8.8603150438232
9.53799535126612
9.11952627544246
8.08713939443666
6.87882273055018
5.67629770826241
4.49989772252428
3.50196928049285
3.12962908640188
3.93071981218393
6.12707580692634
9.25326226313396
12.1850641045757
13.6540387342712
12.9385633516392
10.3092474497907
6.94131928660237
4.30311428476219
3.35308375988887
4.03360667225233
5.37144385701187
6.10825363272597
5.4804568780237
3.65830104257555
1.56643754537736
0.234987892712435
0.118340974964804
0.845180662169243
1.57850202628927
1.69116253786465
1.21312944726099
0.75888625306932
1.00559589690619
2.14299455208673
3.71422847320252
4.91308358831398
5.12674379762829
4.31801474155212
2.9573105366264
1.59376812934226
0.43882020782838
-0.690827470782281
-2.07185099234581
-3.70644598884072
-5.19280470118645
-5.95540792156106
-5.65011248305629
-4.4274329420297
-2.88333135474364
-1.76370983909432
-1.62274739895346
-2.60117734248139
-4.36231485015527
-6.25073604802293
-7.62707158044654
-8.20048148002099
-8.15728012921163
-7.93028980771528
-7.75988157518119
-7.4041619562705
-6.25257177998744
-3.83561533970549
-0.375667137751678
3.06749869844236
5.05939054624491
4.64915374693928
2.06637131052219
-1.27940230419193
-3.55317969562141
-3.5898967988093
-1.6169055169896
0.921361363441713
2.33717526481215
1.80453242225047
-0.172852741530381
-2.20235320770573
-2.97573599237844
-2.12211849042523
-0.393471646974467
0.897473153820352
0.768660266638222
-0.79075779508937
-2.83209547436582
-4.04599751030135
-3.551878202794
-1.38862740980017
1.58952579585027
4.28645183794171
5.98361105440573
6.62775024333765
6.61175248909192
6.31988803518099
5.82384756872655
4.92592889972499
3.46784750526882
1.62963589820855
-0.0523048009267047
-0.984867117362955
-0.943974940897137
-0.301197775465809
0.141941308953645
-0.389252783319636
-2.18119446105049
-4.85196861376771
-7.55189858790807
-9.41964616418469
-9.97942161061172
-9.2629003173394
-7.66114635743433
-5.65065586888629
-3.62253929845921
-1.89173718661097
-0.761883776728178
-0.511857181079181
-1.23676744896505
-2.65328845021809
-4.07347500879119
-4.69167950283651
-4.04734196366255
-2.35516285122121
-0.444881969009164
0.724620768136412
0.669811231233111
-0.310820494353343
-1.35155451152722
-1.62381523201871
-0.894475162017187
0.361151668430482
1.33293974878909
1.45284343045966
0.746578520443494
-0.290664157439412
-1.12341946833651
-1.54110407444561
-1.6713758491814
-1.69109969538492
-1.54998414384242
-0.977770973981916
0.197685353587345
1.73414425963792
2.97144607684386
3.18115079288578
2.04874117847068
-0.102629091764978
-2.50851891996881
-4.42319921439369
-5.51361271017846
-5.93351668655116
-6.07438523368663
-6.22520170540153
-6.39843605470671
-6.43808981832712
-6.25771231049176
-5.95784073464653
-5.69752712347962
-5.43716384165255
-4.83720002549065
-3.46886624299838
-1.22716710230656
1.3390567598586
3.13101110093348
3.07793846021352
0.8445644920259
-2.78661598505641
-6.17699849970835
-7.64843888168103
-6.40142739610021
-2.99970493175542
0.872012569669538
3.30350603463673
3.20122750552942
0.886920116944018
-2.10098871273808
-3.87184375430637
-3.20822967730187
-0.196606706237726
3.86063458333783
7.15524216869059
8.29308913669979
6.93374574685242
3.82955624508855
0.334911789682255
-2.31255379837421
-3.55344078494708
-3.62989732509478
-3.2537955564576
-3.06941865183584
-3.24446207480528
-3.42023515421124
-3.03350906196589
-1.74077693864684
0.297405636270765
2.45657510629391
3.96766659682862
4.29073431326936
3.33995156593346
1.43978917821523
-0.882738783891818
-3.11394641391718
-4.8642104345837
-5.85965983522595
-5.93004357493842
-5.07912673621582
-3.60254816190609
-2.11230863782823
-1.33563787428171
-1.73287181114168
-3.18077108785166
-4.98190943119366
-6.25809874074387
-6.51113947675673
-5.92535393207345
-5.19202437344817
-4.9337845417038
-5.16964198036325
-5.26333269497599
-4.39692836859096
-2.28283677571893
0.41844531710151
2.3242981658386
2.11570526139488
-0.588235476863054
-4.84736680207797
-8.79621009842129
-10.6060830235483
-9.46351963480559
-5.99170322219066
-1.91144835482736
0.857631666469907
1.15014724242584
-0.926357760550823
-4.13658954342468
-6.77996737451846
-7.52298969685265
-5.99009584465271
-2.85119020267205
0.594218124635288
3.10567429555184
4.06852190444761
3.66878256334054
2.63925947194242
1.76519889230323
1.47117346539077
1.70667635361579
2.09034733674091
2.18965578041949
1.75027641019687
0.793078911785785
-0.395912867069002
-1.33735528518217
-1.510186300928
-0.572357293892821
1.41809304471425
3.9310511789361
6.13815047206169
7.28317356566809
7.0823415911839
5.8965819591682
4.55442622269809
3.89701389713641
4.30029088973747
5.47807976616389
6.68400612251713
7.17945211881128
6.67437791522072
5.44903105175899
4.15040334329499
3.3959107077778
3.44143847814883
4.10410167072074
4.89863177392642
5.28571963920914
4.91940725320843
3.77767532892714
2.14816673367167
0.482105058039277
-0.845292847347552
-1.69445495798153
-2.15965721340878
-2.4117503304836
-2.49587499441747
-2.23812671024539
-1.33650824312659
0.396726434131162
2.80809096424926
5.39838093984093
7.53498739856167
8.77686498202677
9.08657026172842
8.77878518160876
8.25585934016585
7.70185485306163
6.99106560530068
5.85937759517954
4.18965995960983
2.23189216373044
0.578457613010946
-0.139669875699233
0.38043494843198
1.88462909395985
3.62793667917991
4.74936334765021
4.74377592267733
3.7476262536369
2.45490244015568
1.70128450549047
1.96502990399884
3.06648173274642
4.28249566760772
4.80236875300569
4.22899955599224
2.84525346140178
1.47535723360039
1.01950046439129
1.93143919264342
3.93693783000498
6.17646703081579
7.68642292645105
7.91675395916246
7.0133992165268
5.71412369218792
4.90781461039287
5.12652149291691
6.2368332258181
7.50562509926904
8.00561447200728
7.14012870794212
4.99869634935706
2.32608127940566
0.120654958128776
-0.919688117257188
-0.777102299082196
-0.0607848896562188
0.414480635112156
0.124955990769376
-0.885477425578289
-2.1112941798911
-2.92485441025506
-2.88509901599526
-1.88482187608878
-0.10425424878913
2.11445512440413
4.35577843272497
6.2083998288631
7.35259244823988
7.66711562909497
7.28067091419344
6.50751926675096
5.67195418792763
4.92513908490765
4.1947897593328
3.29823698407922
2.14626068527129
0.874726770941197
-0.236991884200534
-1.00024899199569
-1.51628480570669
-2.1537867514264
-3.28357619857288
-4.96427611045915
-6.84570802020663
-8.3601206385186
-9.05651173022859
-8.84985951530337
-8.04283700926224
-7.1418206413748
-6.60579240288489
-6.66893424824526
-7.2772945647568
-8.12240233663189
-8.72630243151948
-8.60899201931534
-7.51795366985901
-5.61980964899225
-3.5344353173844
-2.12179998082006
-2.06580290609367
-3.4680103394358
-5.67507673772637
-7.51523569901742
-7.87060236153228
-6.29218352600728
-3.30520471142649
-0.194515761400358
1.62666745650964
1.33473824513918
-0.873443759463274
-3.89593751183682
-6.31206656967376
-7.11134785801834
-6.1669624189375
-4.20060170028873
-2.30411795046137
-1.2880500353228
-1.25211370842629
-1.64470948702156
-1.74731795428161
-1.25053994911647
-0.493987654460533
-0.196764421710803
-0.888379039975444
-2.45093921507292
-4.13876679170671
-5.07607453217406
-4.8658117787658
-3.88517925168445
-3.058547368037
-3.25659484890539
-4.73967044793832
-7.00331120520538
-9.10489667487747
-10.2285400700908
-10.1154979265883
-9.10328650604871
-7.81498488074442
-6.75198670279855
-6.07176168192895
-5.64598555716461
-5.28831997319091
-4.94234158259406
-4.71934665105826
-4.78202377420813
-5.18209462718738
-5.78315993547917
-6.28279252021299
-6.32692239778648
-5.70212766251342
-4.5093984448509
-3.19548270468982
-2.38073609608426
-2.53510728346836
-3.67840055540696
-5.31139722944483
-6.66679153068733
-7.13736860342811
-6.6142614676272
-5.48624638049408
-4.3271252399794
-3.51167101570827
-3.03131398801178
-2.62213565782351
-2.05989474030077
-1.36558186176436
-0.762451964332907
-0.454704444085446
-0.426809445347002
-0.445027990060694
-0.255651484985171
0.20417957258426
0.774732170116346
1.23526364604089
1.49061592027068
1.60213229797042
1.63924181430873
1.50771953007007
0.958131082947564
-0.207704120237688
-1.89952028585956
-3.69232267974856
-5.02421217750278
-5.48923422642357
-5.0335674085218
-3.94622889879513
-2.68686626829578
-1.67138316860795
-1.14126190825039
-1.13167513188994
-1.48858053715563
-1.90581864024613
-2.0096524802917
-1.49554187242688
-0.286161378763681
1.38589247992899
3.04819400615115
4.19231543184859
4.5188601610151
4.07349301620644
3.18824775203228
2.28426614763217
1.68591087070293
1.51979998700778
1.69279808878508
1.9148991050345
1.79647270859934
1.0530111819081
-0.254111437131048
-1.64151873814028
-2.42852955370985
-2.17772831254034
-1.08505161445001
-0.00150954892022134
0.0344046303830377
-1.49497436190595
-4.1156178683968
-6.51292941234387
-7.27280946617283
-5.75618176387327
-2.51896086251941
1.0102592620962
3.35332311192355
3.79612165688167
2.66457915596849
0.975696730955816
-0.219067700768689
-0.353506293209052
0.52679906323169
1.96383890817172
3.37993314939013
4.29389275138117
4.43920140728171
3.79404403868299
2.56825635665021
1.14563708617124
-0.051865272901079
-0.734034800544465
-0.848254888339101
-0.571694760613639
-0.201834880058912
-0.00364410080272372
-0.13425355020266
-0.650371951530103
-1.48033321693193
-2.38102263832997
-2.94462723493438
-2.75286256138419
-1.65031237919913
0.0430423987489986
1.56711419303948
2.07549499983959
1.11186300637604
-1.08054621394772
-3.639118152329
-5.50511711658808
-5.95997361136319
-4.96556367530589
-3.11397757088129
-1.2502065529533
-0.0285203563160489
0.344206128222355
0.0955129808885224
-0.323424457587901
-0.493886497033859
-0.212796057816539
0.427705966483533
1.07711998822432
1.31242622934503
0.92139739533589
0.115005258515602
-0.523767784730594
-0.38608175206217
0.726965123086202
2.43030616357784
4.01092230037093
4.91003056549849
5.05235334302091
4.80899131277153
4.6272223254074
4.63118742368977
4.53024751540187
3.9056060970489
2.6625307481003
1.24368167563536
0.376975038507222
0.560185926327973
1.70738450271891
3.23291472239678
4.49680848825315
5.1936145234192
5.37527639533605
5.1592720413435
4.47791796418179
3.19671848177187
1.50144516624047
0.124847693169195
0.0225207518312846
1.64207241905343
4.36893345146598
6.67457411095113
7.00418562324654
4.8650836698919
1.29595428892573
-1.68538446361283
-2.35001652779795
-0.38280936101032
2.93342703112007
5.58784340339873
6.12513631387491
4.45165860616027
1.67359012645858
-0.780569185192368
-2.08026239298622
-2.36516989764591
-2.41038825219781
-2.94890011923938
-4.11880131590794
-5.3663159009499
-5.8044003690725
-4.75923175401118
-2.19737279520692
1.16274624486478
4.1351948685412
5.58206972237709
4.92832344989615
2.41990036185366
-0.993576827867652
-4.09686894907428
-5.96013776533132
-6.32372502262331
-5.62705158308718
-4.66392461653349
-4.0882830048046
-4.1060420365809
-4.53466761039709
-5.10650984936393
-5.73113211675188
-6.47342574830856
-7.31080760306251
-7.9516569862333
-7.90992173386547
-6.8464267809131
-4.9313741767972
-2.88756581929746
-1.62532019496891
-1.67086435911704
-2.77601552644806
-4.00786555594898
-4.33127547755338
-3.31762993421539
-1.49373221472036
-0.0918373614444913
-0.321608392337948
-2.63416213771271
-6.42848107645822
-10.3569544557921
-12.9900870649967
-13.4436815249343
-11.6967066890961
-8.50838494642434
-5.05356654806646
-2.45546311819462
-1.40929190803917
-2.00933202204145
-3.80069482177757
-6.00996779717716
-7.85030610903685
-8.76399193323952
-8.52880124382593
-7.22037319196028
-5.10824454050338
-2.57736953359904
-0.0894405057358683
1.88120482443738
2.96436263621134
3.0192469985914
2.18244199703525
0.812829224773901
-0.653095115276922
-1.84963930710641
-2.53035156077435
-2.55316471690085
-1.87156874805224
-0.569625636687226
1.09406471779205
2.71746934729974
3.8919915598384
4.34303661635669
3.97635492384122
2.81914040950819
0.971399025052136
-1.36890473177873
-3.79024677766408
-5.61182824402007
-6.07118010905076
-4.76343600624245
-2.06466623235565
0.850205332214562
2.54652488455137
2.14924063504247
-0.104897798869347
-3.01079023823792
-5.14508488690624
-5.70761159535668
-4.88174096899789
-3.50545114237089
-2.3605787013347
-1.65076648905226
-1.07386637296836
-0.341622285287842
0.359049272261258
0.393690236177014
-0.829011184305713
-3.28629643637598
-6.20102401332877
-8.46389980082674
-9.3417835991481
-8.93669960174482
-8.05273825857355
-7.56975943382667
-7.78113695753261
-8.19205002501951
-7.92088920934899
-6.40028538243885
-3.91598265928446
-1.59162500100887
-0.790316807695568
-2.28008056136528
-5.68804148472873
-9.61721474987904
-12.3369074260352
-12.6588020093894
-10.5298491561526
-7.04148553466603
-3.86680792272694
-2.41364098203304
-3.12323314850664
-5.31009091553418
-7.58436058616032
-8.61113131802755
-7.79332479588546
-5.52101651623104
-2.88728528081599
-1.073414191548
-0.74685891138681
-1.77579374538992
-3.36913107127795
-4.53259651510558
-4.5856187047279
-3.48710181429896
-1.81290141342725
-0.393749160066403
0.163737647339786
-0.220392257010832
-1.14466743885469
-2.05523098271311
-2.60488622940124
-2.83573749363747
-3.05901349843089
-3.53098933034915
-4.18259879741683
-4.62632861033269
-4.4118756999139
-3.343147515345
-1.64837694029389
0.127962030705617
1.42128125539063
1.91307279676386
1.63053975802862
0.857246794143263
-0.0312467794102555
-0.694603005909478
-0.906272245944676
-0.604649880645928
0.054184523180843
0.687816924654969
0.822680399063595
0.142862055430122
-1.29130152133217
-2.98571091525663
-4.24646978324474
-4.57949695454706
-3.99428883898369
-2.95266815734028
-2.02172898825453
-1.50035733607596
-1.27367186769459
-0.97816583405599
-0.333328883399807
0.62022169885872
1.50789958613869
1.84327754896015
1.3049741235875
-0.101294664981924
-2.0196933533789
-3.84376508554483
-4.90273359549796
-4.67196655335025
-2.99525845873131
-0.21665891174031
2.88033355348607
5.32613181488215
6.3851079578181
5.91988571476851
4.45201243419792
2.82048651237367
1.6398293202219
0.941970345592417
0.262249720309428
-0.901035274994892
-2.5891124428914
-4.24896265486988
-5.07504879050391
-4.61372000868873
-3.17278915022735
-1.69262122211753
-1.15372953681491
-1.93245774023617
-3.5299158447772
-4.8826380217613
-5.04738225324014
-3.83258963159315
-1.9736462994907
-0.72350392039852
-1.15215525016878
-3.54595635120342
-7.2058432174592
-10.7459646036573
-12.7369114190563
-12.4014047841616
-10.0208397013013
-6.8173099211965
-4.35944465799467
-3.79072299305551
-5.28520934695359
-8.02805008009986
-10.7184488823819
-12.2989004260966
-12.481847013097
-11.7635250668934
-10.9980225911742
-10.8443418357769
-11.4292074927932
-12.3988360942541
-13.2619634739817
-13.742644358198
-13.8862812643643
-13.9074596196538
-13.9588008831451
-14.0250565093728
-13.985570777307
-13.7340049395606
-13.2499081195698
-12.6105544372703
-11.9961216439033
-11.6743653506236
-11.9159482925444
-12.8211223974967
-14.1445397798333
-15.2938458668783
-15.5954177896034
-14.7363715865314
-13.048627433611
-11.3609924033697
-10.4950170275875
-10.7281431950221
-11.6076948695541
-12.285558575615
-12.1372277958399
-11.2373777219851
-10.3452238472828
-10.3487272528691
-11.5696006588476
-13.4520555292589
-14.8927338861407
-15.0138606497655
-13.8121479271632
-12.1790616405294
-11.2603681322908
-11.5991447234996
-12.6708897300031
-13.1628805144064
-11.8407267193036
-8.40610559786095
-3.7769264198407
0.36268931029846
2.50157937098465
2.13800972894652
-0.00403524989772188
-2.48717928616511
-4.07102805327488
-4.41357223545819
-4.10495006629553
-4.09473457118484
-4.96118034262328
-6.52795902879739
-8.05212434093205
-8.77322404656026
-8.39767467845189
-7.24206461468393
-5.9924115949732
-5.27080448803774
-5.30163025344514
-5.85399305655655
-6.4370270488458
-6.60186966146378
-6.17596642788205
-5.29465133847218
-4.28445623579643
-3.49187766506423
-3.14420240332156
-3.27033630634549
-3.70425453845549
-4.15552108801595
-4.36033358171733
-4.24997596719139
-4.00979101521419
-3.98815987814248
-4.48816674812869
-5.57064699022582
-6.98829361428644
-8.25504680800326
-8.82743668121388
-8.32297222364007
-6.69427784154634
-4.2931846505261
-1.75440816103924
0.245649281464829
1.22808162488649
1.07099947916923
0.0474121526895755
-1.27234358618034
-2.21293994467182
-2.27804853361735
-1.39913268479365
-0.00843600958044779
1.1617348293606
1.48009654133373
0.764486227580906
-0.62679509512364
-2.02507605916139
-2.82671059816421
-2.78159749337195
-2.05115829902266
-1.02029074616009
-0.0360941328632043
0.729960776787644
1.258151940513
1.54420666000838
1.51937712780444
1.15982885715561
0.644626756525006
0.328702484770999
0.511473086709396
1.12800208371168
1.69594126588205
1.65005972874276
0.826590644310633
-0.305716694739572
-0.906303997308248
-0.359376055172305
1.22461362163285
3.00909338931864
3.95625396415515
3.5326200747834
2.0741605364435
0.530947556047057
-0.212396386253981
0.07682520921793
0.906850046975146
1.52793231302505
1.55125600994178
1.20607119163155
1.05244454436178
1.46495178072543
2.28805380576402
2.94976362118458
2.9114230282158
2.07184416685208
0.857000242347816
-0.0496817272762099
-0.139932639999187
0.623342105141997
1.82184514402815
2.87229526309143
3.3815996508778
3.32454357388273
3.01221198375835
2.92057024131409
3.49376516060444
5.00467465584311
7.47077502243799
10.6118843354055
13.8710883255759
16.5328299335409
17.9489649118803
17.7728093609993
16.0985139601532
13.4367937246979
10.5258942030194
8.06225292500257
6.44415484303694
5.67130181290212
5.47984418891415
5.60528182702735
5.98280449805298
6.73224057207953
7.93229287989816
9.38868330126267
10.5693033507858
10.7962379692653
9.6037811651458
7.03939699592023
3.71675732551399
0.582630821085302
-1.49365609805753
-2.08034610204976
-1.31170427134893
0.256545484375321
1.95761114052532
3.28918794956245
4.00999484187838
4.06648804500431
3.48856920829739
2.34941737056375
0.774506708769804
-1.03171377706741
-2.77079072968611
-4.07246587275317
-4.54927578459588
-3.90621468001702
-2.0870794722731
0.627470819976172
3.66258163482793
6.34843547325495
8.19506565828097
9.06837886732312
9.17653531446127
8.87688102376402
8.41189318303094
7.7535646089891
6.65922756749156
4.90318389110553
2.56103456361402
0.133805311793455
-1.60686236986967
-1.99284796454883
-0.812333557448529
1.614930346242
4.6519707730693
7.67071012589035
10.2410710225389
12.1151919756341
13.145192862112
13.2784936392911
12.6380116277815
11.5578319324089
10.4506810926072
9.59412402032573
8.98458280953555
8.39415981049547
7.63892355832805
6.82918394317581
6.36975499852836
6.69409607038255
7.89827948383811
9.5892161199631
11.0622514462363
11.7235602177589
11.5003109371898
10.8779326525201
10.5497994812296
10.928671858668
11.8717538980748
12.793216127054
13.0521561458361
12.3148499714322
10.6863594411375
8.63214531815324
6.80669620728174
5.86182456600464
6.25028605317057
8.02635788498617
10.7003582410312
13.3098772048088
14.7767258011364
14.3899599070566
12.1343702147277
8.6514572724862
4.91505990550736
1.83690671357353
-0.0329793982393122
-0.557143236158921
0.121063851592744
1.72727889348407
3.94190110189695
6.39698471363443
8.63818672250224
10.1970659761983
10.7923999881183
10.5258923230287
9.92829328760578
9.71951637504542
10.3781744721928
11.7891361912065
13.2395535874776
13.8344046338014
13.1027300279443
11.4238626589143
9.97216718962665
10.1327491730359
12.6810207880147
17.1991665304612
22.1421065112869
25.5907023867258
26.2728161772378
24.249639608665
20.8225070084372
17.7412266543792
16.2439196836026
16.496896581119
17.7254001675211
18.8652862555424
19.2438286516155
18.891339699765
18.3966220477802
18.4921009237734
19.6446615755535
21.8276377167852
24.5210341568206
26.8862331180832
28.0432108413761
27.3847658444465
24.8194739561359
20.8547058099052
16.4679986891868
12.7622739350248
10.5339510270594
9.97032788110992
10.6581438692147
11.9121934034364
13.228013846913
14.5863875517837
16.3920313030482
19.0627939164394
22.545555491556
26.1216704245567
28.6509973415699
29.1306671742897
27.2304151432782
23.4664748701241
18.9575190677168
14.9261420301793
12.2135949708202
11.0510045897124
11.1672618466503
12.1147205263411
13.5834771345119
15.5120664859234
17.947385283473
20.7937832740174
23.6470661252292
25.844873874315
26.7322383096063
25.9772923174014
23.7699876059118
20.7959711792887
17.9566980665527
15.9508621890068
14.9320036574716
14.4358792010513
13.6486851532471
11.9146456260653
9.13541214778413
5.80763593118215
2.72910030643886
0.605512282378689
-0.193758727796162
0.352326382340902
2.00750798218652
4.33641458579925
6.74619173253746
8.56059860788967
9.190690198247
8.37393357398844
6.34020688044237
3.78445407664949
1.60176324886774
0.515040671040754
0.811825785712943
2.31192446103568
4.52854404867438
6.86917684002627
8.77052845050642
9.76947594636677
9.62722158118231
8.5073750100616
7.065180349222
6.25832367303028
6.88247117334053
9.07984896055989
12.188093557875
15.0854564498079
16.7958766482753
16.9757228390959
15.9776811134652
14.4882846394425
13.0436804970381
11.7597970142873
10.4322326882249
8.86060718525441
7.08171585951212
5.31355128644764
3.66529984366268
1.8895694465908
-0.556899558857652
-4.14626941445309
-8.87762067806266
-14.1333465365226
-18.9408807617182
-22.4707284335488
-24.4633995141846
-25.3146004744601
-25.7631829086695
-26.3977153679186
-27.2942841945739
-28.0221420925778
-27.9938207171559
-26.8915340347805
-24.8990286204325
-22.5957908255746
-20.6036749501337
-19.2676113128457
-18.5328195468563
-18.0517887205935
-17.4194888003682
-16.3683827451474
-14.864252119227
-13.0944319063249
-11.3784922508448
-10.0519142012866
-9.35082865277225
-9.34430069341675
-9.93088734431554
-10.9043359775077
-12.0716318936628
-13.3444621853108
-14.7476160074579
-16.3283234357323
-18.0152960619056
-19.5620255332918
-20.6069958244746
-20.8360382088663
-20.1648720360579
-18.7761267651905
-17.0096771858843
-15.1878002538571
-13.4780181601266
-11.8639376106964
-10.2142839263147
-8.40623518075119
-6.45376330485285
-4.57346707097668
-3.130576405414
-2.46898119639518
-2.70402055121897
-3.6168055247308
-4.7545676776061
-5.70489401944582
-6.36189114827409
-6.98326431505206
-7.97248059358795
-9.52174954974691
-11.4091173583808
-13.0969834987617
-14.0574325284412
-14.1107506375814
-13.5246054465037
-12.8030447507622
-12.3066249594019
-12.0083349165986
-11.6031180106926
-10.8521501249439
-9.85566742300473
-9.06165392148282
-8.96279678533316
-9.69086444731833
-10.8660148406743
-11.8043169638384
-11.905568449478
-10.9792458479117
-9.30841969698775
-7.432923464618
-5.87344271485588
-4.9508028455717
-4.73309056493063
-5.09100572509728
-5.77689760314437
-6.4738734770088
-6.84012269885461
-6.61420951089668
-5.78269190857261
-4.69033465694382
-3.91024985699176
-3.96290775652018
-5.1001143217164
-7.20230222905629
-9.88580929171783
-12.760820001761
-15.5671543246491
-18.1311525089838
-20.2701014908703
-21.7385740494557
-22.2622734117803
-21.6744942626112
-20.0314696894376
-17.6393985320487
-14.9978961506584
-12.6506680467623
-10.9859050664883
-10.0712561156157
-9.62128527859489
-9.11575032707876
-8.01471283698779
-5.98950129821003
-3.12763714891956
0.00628348864066561
2.56399275525474
3.75751942226333
3.22068639599714
1.21990343647387
-1.44425605275179
-3.79169482713133
-5.08724067212259
-5.13199306311948
-4.33591611260319
-3.54385389270534
-3.64300216309076
-5.11408756801699
-7.73611232303424
-10.6265260191415
-12.6525304510536
-13.0026083134108
-11.5884128054249
-9.0239080624594
-6.23738022269644
-3.97795749666537
-2.49330887891974
-1.53816397552379
-0.697418984372782
0.220887623914886
0.958480615211896
0.89979590471293
-0.556116762368873
-3.5706911211245
-7.63326151436128
-11.6758115831707
-14.4880297923774
-15.2425911605254
-13.9396326284166
-11.5290311412799
-9.59320040844779
-9.66244319967815
-12.4418877587709
-17.381234711033
-22.8265535251944
-26.7285717598785
-27.5605057279814
-25.0208651521602
-20.1882385676881
-15.0212196690163
-11.3958470521775
-10.2036086862337
-10.968842602923
-12.1932149806851
-12.2468860984189
-10.3055000501196
-6.77602548545132
-3.01974571978149
-0.603977737057364
-0.503272186498393
-2.6642051879639
-6.12741404889861
-9.56226053805594
-11.9334820715048
-12.9719553828945
-13.1890398512199
-13.4713338624727
-14.5119250092361
-16.3891925936259
-18.4718122135579
-19.6930206307473
-19.0800909317016
-16.2920433138884
-11.8666120298314
-7.00754175180028
-3.02602121718621
-0.739947932780328
-0.171104876134001
-0.738799989225797
-1.75369647857267
-2.814477039139
-3.90291515413889
-5.15581507289661
-6.56670257961261
-7.90746635002265
-8.90525945086304
-9.48826373586547
-9.88145090868322
-10.4496660442757
-11.3836180106401
-12.4843739268033
-13.2384062082536
-13.1411627683671
-12.0287453952707
-10.2146147229956
-8.28936968270656
-6.73899305320892
-5.64454813258974
-4.70675578856449
-3.58022972729415
-2.25184737742032
-1.19225241958662
-1.13879994359763
-2.56139371810119
-5.19449201605398
-8.00630838374658
-9.70251805628073
-9.49936838900657
-7.6732952318105
-5.47304856944297
-4.3925826171634
-5.25883145081033
-7.70147218051334
-10.3206286746497
-11.481838475336
-10.2796768882572
-7.02995853556721
-3.04347957449839
0.137155238443083
1.55914562893496
1.286926697992
0.216082473113864
-0.574718924265985
-0.482839052837843
0.339322987219898
1.16068965347631
1.16030053926041
-0.0787059728647516
-2.36103526277495
-5.05404573802098
-7.5024645688474
-9.4068511051945
-10.9181697350831
-12.3576722209965
-13.7788616034604
-14.7959693773657
-14.7800766429571
-13.312788878912
-10.5998600566498
-7.49692097659787
-5.07600915586037
-3.99238342939966
-4.10045458322234
-4.59542464418329
-4.58264215281504
-3.69115195078511
-2.33402023340132
-1.42998885573112
-1.78239424064473
-3.54166672835511
-6.07218051406134
-8.2583112659124
-9.06679567995124
-8.05768654917673
-5.58704037154224
-2.63712059858304
-0.376000584102707
0.393941719223375
-0.424816691840828
-2.23823830347175
-4.13383470070967
-5.44702128424469
-6.16698139279796
-6.93956144120863
-8.61322693093322
-11.5721417099076
-15.3016356452493
-18.5503803478681
-20.0325802493495
-19.244201584116
-16.8808770450458
-14.508746200768
-13.654931297841
-14.9161200318809
-17.6440593367315
-20.4033863725243
-21.8920195409609
-21.7312721374215
-20.6412314074627
-19.9086404123061
-20.5159424467013
-22.5308977050883
-25.0931817329612
-26.9530347315121
-27.239045106266
-25.9587908902071
-23.9565117922442
-22.4309579239808
-22.3102064781944
-23.7909762038674
-26.2736126299812
-28.7379171658124
-30.3117279398227
-30.7254577109632
-30.4156488119409
-30.2287256191522
-30.8998469711925
-32.6102671795374
-34.8610693390674
-36.7560295751338
-37.5018401810079
-36.8160242627029
-34.9976723615264
-32.6493826805476
-30.2905766749012
-28.1432285678813
-26.1763610135011
-24.3217595736632
-22.6730927446555
-21.4738285013698
-20.9164931828889
-20.9415922626431
-21.2455110247862
-21.4712327420601
-21.412923520054
-21.0967054878295
-20.7068766977753
-20.4297047558585
-20.3539663748592
-20.4706160584481
-20.7264281136909
-20.9970526968392
-20.9768080243899
-20.1300898682939
-17.8698382690082
-13.9402062402354
-8.78525278428722
-3.56192204547292
0.335947377311225
2.02625022789056
1.67957235693432
0.431656188086979
-0.318373302372734
0.19667252845216
1.6656704395553
3.06587487902172
3.54571540879304
3.13694653775516
2.76930242797949
3.54391418443172
5.83133130386566
8.92036295267962
11.4853551633604
12.4940616163304
11.8750953679077
10.4575671730099
9.27418878344054
8.82480573280323
8.90837165272742
9.05963206004677
9.15399783045163
9.61430874772068
11.0306745975413
13.5419689698296
16.532312422168
18.9529281481024
20.0674105836418
19.9885520033549
19.5857122784749
19.9078890345818
21.5390303090217
24.355765433893
27.7881796200961
31.2185899908827
34.183425608362
36.3311426001161
37.2782220635243
36.6088049251747
34.1370763923265
30.2058108702342
25.7080562837033
21.7428173786303
19.0787902691036
17.7681758202926
17.1915011086863
16.5265087319815
15.3090501517907
13.720613933577
12.4137864415428
12.0560450006698
12.9342518235488
14.7860536541604
16.9516521030547
18.73916752628
19.7566756081571
20.106225928669
20.3449289777197
21.1536809625884
22.9051290205667
25.3688069627185
27.7085953556955
28.8461376967058
28.0075796426381
25.1631975259084
21.087641278091
17.0074767026633
14.0463023126056
12.752978361682
12.9683563600467
14.0722582522966
15.4194326437788
16.6307014645596
17.5484975645481
18.0032040744127
17.6645030305219
16.1593666709894
13.4293888713015
10.0045371402382
6.90499244007213
5.16916411961863
5.24444108265401
6.66427790912111
8.2843356758988
8.93419419030833
8.07557763707979
6.02132067964473
3.62776991612212
1.68460812133579
0.40403694082759
-0.636292673551662
-2.09254865789782
-4.33790721976972
-7.20468026171816
-10.1091425565109
-12.4157346407391
-13.7622926023997
-14.1711608240426
-13.9464072353997
-13.4896708604039
-13.1299408735552
-13.0281258810583
-13.1417460498265
-13.2058234500185
-12.7755284578883
-11.403744141542
-8.90956794139833
-5.56507985013445
-2.005040022704
1.09125341169712
3.37152810891668
4.97447956220029
6.31483901971382
7.62157958295888
8.59943619664737
8.53101767700117
6.79239740856582
3.43127528311928
-0.640144124293182
-4.04451849256269
-5.69258638506044
-5.41414698762172
-4.05058914145321
-2.90168152625157
-2.89226902744803
-3.99541842721781
-5.28426729722757
-5.53825961231319
-3.96404229239536
-0.616315723426218
3.65299462751103
7.635983136876
10.298462958165
11.1543781758254
10.3632741191583
8.57202107108251
6.63301251469229
5.28969596645278
4.95040163250812
5.59990191496468
6.84675250403664
8.11813634199227
8.90052080240163
8.96533604819281
8.48159764675852
7.91318749816118
7.77466097611261
8.37366583508832
9.70885742949076
11.5900218641121
13.851253005143
16.483719177248
19.5537761916826
22.9370424166226
26.0882397143956
28.0471987025465
27.7989217834156
24.8685499705541
19.7834125374907
14.0624471322194
9.60141305670021
7.75217880333011
8.64110717173054
11.1619066758751
13.6818024809856
15.0024407767128
14.9486380944863
14.2510623805035
13.8575015533584
14.1890259179269
14.8667230077161
15.0620523957443
14.1651835639026
12.2697401488749
10.1270860263136
8.64080367180889
8.26187696794327
8.71968523520151
9.27336724916946
9.24096307626227
8.40289499085852
7.04053276981091
5.66243278495051
4.66805215327802
4.21374295679994
4.2746534062781
4.76123659312912
5.54829207803319
6.44100902114792
7.18383200953803
7.55881614820899
7.5145481104649
7.19278523548985
6.77926536402131
6.31785977914128
5.65424025826903
4.61197229990101
3.26734069713086
2.09271046506369
1.78691705084689
2.7867238530356
4.80884804423108
6.83018844364893
7.58749578734154
6.31214540492238
3.23415229075569
-0.536542642009384
-3.6537247231592
-5.26668494760185
-5.3516278413079
-4.4830005581282
-3.27783045801619
-1.93397324039397
-0.196085594952011
2.23348004069759
5.19926190613207
7.88123486071801
9.086023774916
7.92244522439494
4.42881093677064
-0.309433500098662
-4.6856044024199
-7.40881201490808
-8.12766752476937
-7.46684911157922
-6.47631539635461
-5.87472866520193
-5.62430175267143
-5.07877443661904
-3.56140281554676
-0.92548310584873
2.31705909098566
5.3735637283008
7.72891112436684
9.42608316011471
10.8707490347282
12.3567614609396
13.706084329491
14.3334926221157
13.6892514847162
11.6981163684021
8.8680152710969
6.01873201204308
3.84590739377615
2.63435637954264
2.28320003888959
2.52630396850593
3.12755457111921
3.90670453678217
4.66003849126831
5.1330070167464
5.13390062942683
4.6973480616279
4.11146656860369
3.74094662754799
3.78107579052984
4.15182181845757
4.6199526144599
5.0465165531477
5.49732842669785
6.10109138010664
6.78288908042486
7.17246895457257
6.8129504202706
5.53449958902702
3.71802770875843
2.19120416061614
1.74003243758694
2.59591173113394
4.27226009498924
5.87829085300479
6.68222524325291
6.54294329365928
5.94028372161953
5.62437934145162
6.15148628242724
7.58751328191881
9.50012909143537
11.2002422390907
12.0735350851165
11.8496286215512
10.7721918490114
9.58811996326179
9.29181562738238
10.6174885398913
13.5232121866374
17.0132404581619
19.4956276549869
19.5666978461109
16.8416678395515
12.2854934092189
7.77980239566677
5.13344288965976
5.13707956965486
7.20330778380633
9.78501228892268
11.2846803351599
10.9048369167821
8.95066211134025
6.45378104529586
4.41886889648671
3.23731595645182
2.65789582259755
2.25149523595778
1.95624398845276
2.22395342476814
3.64122837357637
6.29914028243517
9.43774251222858
11.7001429837007
11.8977750842843
9.78880617669301
6.30971060937481
3.05565436471439
1.34599485851717
1.47840145147935
2.68558164718244
3.7972016121843
4.11970541720719
3.87713651472846
3.89338319167558
4.82190926744828
6.55407151772215
8.24807255061284
8.94087335261644
8.22028278589448
6.48489507382155
4.65977980205384
3.62245724620536
3.75507308186847
4.82461693416335
6.18099951048275
7.09017167575128
7.00974051036409
5.74972265546932
3.52890966883262
0.918704904891701
-1.35734020491428
-2.73175423007106
-3.07602981901454
-2.78545875304444
-2.55963936162418
-2.93426678807926
-3.85854923676751
-4.66293936717064
-4.4745399117547
-2.85693419641554
-0.176493853965071
2.5496140134627
4.22239767082329
4.24813893849244
2.73502269244734
0.279637364212213
-2.41996968246077
-4.81717555368681
-6.52768812532411
-7.24454393458362
-6.77062682074844
-5.21526712560007
-3.14210416460756
-1.44647033756542
-0.951553252911764
-1.93834289045824
-3.91676480706618
-5.85269314678501
-6.77417494932964
-6.36606995255651
-5.16330358363861
-4.18483540035421
-4.25014913831095
-5.43421902036432
-7.03387358921948
-8.08066728535631
-8.0038443097684
-6.97738775402599
-5.71306793376679
-4.85732411234365
-4.46537001837796
-3.98781610496041
-2.78186192750639
-0.761487526273355
1.32505691450056
2.25998589747827
1.17546910565256
-1.73988026017649
-5.21672142633374
-7.66065723891893
-8.1893566367322
-7.21087895897851
-6.11439111251385
-6.26070830717409
-7.9994914899855
-10.4055418258348
-11.9134879512761
-11.3598014598302
-8.69756141891651
-4.94194154700148
-1.46306834115474
0.804813502600884
1.70770201933112
1.68087900966431
1.2870319367534
0.888207625453168
0.62570678283189
0.570642659421137
0.817119125097338
1.4101018071977
2.20673597375496
2.8602666362828
2.99185979973747
2.40696258148877
1.18964080003969
-0.407954513548758
-2.15383310113342
-3.92269528096035
-5.60921231125252
-6.97841679728095
-7.63749583112405
-7.20787630841649
-5.59196109120521
-3.12115903995499
-0.435404916251121
1.84289025276963
3.44392456715647
4.53305500596529
5.49306779266889
6.57882194013653
7.68662027014991
8.39130415232924
8.22840415164132
7.03000291629828
5.0968375419165
3.11359739167068
1.84064106490678
1.75158697877188
2.80564746097758
4.47233950880509
6.02425341204623
6.92701247406833
7.07700008085417
6.75727951336763
6.365941480353
6.11107570713056
5.87991505325963
5.35443411798568
4.27204079473863
2.68750408719734
1.06943007794319
0.156450091354242
0.593243475682989
2.507330752361
5.28613092964177
7.74433894090156
8.66582585323572
7.44072572541635
4.41791164540676
0.741618001133607
-2.25754497501217
-3.7497631361408
-3.80365853662857
-3.27342347237122
-3.24023039186173
-4.37068526738085
-6.56812443613794
-9.10224447686367
-11.075600749635
-11.8672249462843
-11.3389339078894
-9.81666117445058
-7.95225019013654
-6.54080614944749
-6.26358507444262
-7.35677495872133
-9.39811645079196
-11.4139472821048
-12.3691364562132
-11.7798333784088
-10.0481092975131
-8.28050057386473
-7.66336920150257
-8.78406046073002
-11.3173097138933
-14.2315814277248
-16.3250316045774
-16.736052018851
-15.2154305790887
-12.099104384352
-8.10150131324557
-4.15030056791639
-1.24555691339142
-0.19963735590571
-1.24516786704127
-3.76122462462553
-6.4211750807623
-7.84361763457818
-7.38677540925824
-5.55458399786784
-3.68716195743741
-3.12918381846683
-4.42035858345215
-7.00914153678406
-9.66757758250492
-11.3190291954916
-11.6837785365627
-11.3333645664383
-11.2068591188038
-11.9472809768021
-13.4696706958784
-15.0155567463163
-15.6408119976124
-14.7790081193485
-12.5503943432668
-9.6808764618953
-7.14635682676775
-5.73052057761881
-5.71158353563868
-6.78192668723884
-8.20917044499016
-9.20299234727894
-9.321099572836
-8.68525341072221
-7.88042002209
-7.58393590476882
-8.13571536927409
-9.29136705577952
-10.3293025135424
-10.4702905285002
-9.34811198146167
-7.27271800718265
-5.1269886586997
-3.94998670366082
-4.4140994573447
-6.46171191582255
-9.31752141317178
-11.9080837738046
-13.4533033340728
-13.8957192324741
-13.8813647959371
-14.3232827351424
-15.8414577978989
-18.3948567535823
-21.2920265877542
-23.5440505509657
-24.3421357647566
-23.4042865620818
-21.0210784555854
-17.8446500590517
-14.5986187522149
-11.8595166548358
-9.94962738366023
-8.89555712188997
-8.44688110448722
-8.1801194054686
-7.73038510938214
-7.09302262594089
-6.77445329081618
-7.57780715226838
-10.0547289776678
-13.9832502097735
-18.3318273247134
-21.8029697801255
-23.633851495572
-24.0676882491396
-24.1333567867987
-24.8914509684967
-26.6749003442927
-28.8887793266184
-30.5067551935059
-30.8419327210232
-29.9769103973767
-28.5318272941005
-27.0261989289505
-25.4188842339446
-23.2415101738136
-20.2180881868501
-16.7873564905184
-14.0108101225099
-12.846418557033
-13.3254232977091
-14.3600833898488
-14.4342563963386
-12.7167966172329
-9.78157904699166
-7.34396102471248
-7.16515925292282
-9.89073047968775
-14.6121420075245
-19.4374209728317
-22.5964493876732
-23.3259983995649
-22.0346192307443
-19.7865853432729
-17.6022911546668
-16.0322344507909
-15.1504109470758
-14.8092121277981
-14.86309398678
-15.2151124222558
-15.7368838314045
-16.2141710259747
-16.4170696989361
-16.2149288433115
-15.5918270183124
-14.5267533629728
-12.8818143825797
-10.480773834249
-7.39869797623723
-4.22357790908189
-2.00473625112034
-1.77755106485925
-3.93545656804372
-7.86299315734041
-12.1209596934717
-15.1468684969854
-16.0446477460473
-14.9991698970361
-13.1085792816657
-11.7439296792478
-11.8190800884261
-13.3775033203467
-15.6785858360053
-17.674758654051
-18.5581940227585
-18.0645126497521
-16.4359099070407
-14.1597558567649
-11.705056389137
-9.39539402537402
-7.38536857266111
-5.69517238251557
-4.27902598359771
-3.11979974733524
-2.32077480436536
-2.12088030144773
-2.7719697878948
-4.29346879920946
-6.27135836788004
-7.92075981275331
-8.45899769582871
-7.58596118653053
-5.74780651604485
-3.93475600018729
-3.11111994171284
-3.63682979130083
-5.07244111277723
-6.53664234192076
-7.34620496401747
-7.4793800348132
-7.50065207942338
-7.99163862137925
-8.96551802558858
-9.73175734026006
-9.30365110852887
-7.08677837411801
-3.35396702543134
0.847179960843795
4.28601166819351
6.23089725080734
6.77724251374542
6.63398353994295
6.57518078149552
6.96711094540317
7.71178119256712
8.53952448582662
9.35097126350538
10.2720960506127
11.3715643293655
12.3527193292728
12.5390520486043
11.2464807186073
8.28570606511364
4.18459667056549
-0.0411909329820994
-3.41647679161087
-5.51139653598193
-6.55244787799024
-7.08247697223413
-7.50270694247105
-7.85223117888183
-7.96145221020129
-7.82540441309702
-7.77777080629995
-8.25329365730218
-9.31450870527213
-10.3784458109958
-10.4734792969861
-8.93275217966574
-6.00292083792782
-2.88825735300076
-1.11845145957835
-1.62450974858739
-4.10800490304419
-7.10687996335477
-8.73122782636645
-7.67387989620429
-3.95825637558724
1.01402538536052
5.12034899608896
6.53187711067574
4.61150116589344
0.239771126614065
-4.60216687155032
-7.73897376941762
-7.8048191191549
-4.84983642995563
-0.244936187831355
4.01924603258748
6.30988677988343
6.12216837273656
4.23903212894498
2.22796849017378
1.53414130819065
2.7193585475966
5.28826834748961
8.14338335272896
10.3301896746883
11.5625935436303
12.2163727822066
12.8516586427998
13.6739137856154
14.3464460860628
14.2581193317787
13.0300719712033
10.8677331512444
8.46243661576517
6.5477248746372
5.41590884941361
4.71959979812954
3.73850304803316
1.92424279871188
-0.670307484695271
-3.37473557744642
-5.29189117040143
-5.78700309326194
-4.78439556079792
-2.74294634566461
-0.360484978251164
1.78990596492195
3.49005525436201
4.89116350661014
6.33970245422953
8.118778397341
10.2214866482351
12.2626566500979
13.5640288292005
13.3992041618108
11.3077309427781
7.35125400718334
2.19266415628799
-3.0451975926717
-7.14285679544405
-9.24602996938039
-9.18869584519655
-7.49109094593408
-5.02783306259784
-2.55777676123082
-0.384086329683635
1.66267284933459
3.90223001112686
6.35653731955564
8.53974215009261
9.6772763147516
9.2389808343265
7.40535646270877
5.10665436950494
3.55406458611157
3.53429833134117
4.91369539408386
6.71928437776911
7.73279061788153
7.24053526139229
5.48230806641349
3.53601843078644
2.73335666538902
3.95745034055425
7.22387768539294
11.7419373345519
16.3389226496597
19.9674213794572
22.0193043673427
22.3626141496796
21.2024063481563
18.8917343863131
15.8013364683224
12.304529463184
8.82039345106558
5.80177237861608
3.59883005330193
2.26871333540122
1.49917392889819
0.748922021800487
-0.415927247016602
-1.96355845644544
-3.26720546108805
-3.32476656128391
-1.24712823721736
3.22604784393647
9.45943559114013
16.0617263498025
21.4139252485595
24.3389820770308
24.5574934563968
22.690434720513
19.8346505254289
16.9703621549575
14.5604742801278
12.5057522484209
10.4257603491602
8.05095510766502
5.47685824032768
3.12047735503321
1.42064449393203
0.489041800041357
0.0027961326034036
-0.577678216007096
-1.58917447370693
-2.84982289058301
-3.70839457778694
-3.44146248849967
-1.74133684661893
1.05227057275454
4.14005312298347
6.72147567469403
8.4406481272088
9.53641138637438
10.6047927567126
12.1686538442614
14.3426562225541
16.8042537435304
19.0244405541921
20.568353324284
21.2576484926065
21.150456422403
20.4040065831901
19.1497160005558
17.4437591593582
15.3218519883602
12.8801960416429
10.3198135533085
7.91907810820374
5.93335370940739
4.48903790014876
3.54759552963121
2.9531869054627
2.55141038633733
2.28537613819197
2.19607574295233
2.32406123863453
2.60481237473171
2.85779223032816
2.88270502778625
2.62317014673794
2.26497456171105
2.1695552710956
2.63482691375596
3.63872877695069
4.76402490931698
5.39857158928497
5.06634346238533
3.67356219370235
1.51785924282848
-0.890612404263255
-3.048512134994
-4.59219934800808
-5.3382075080417
-5.32614713459608
-4.87593047598634
-4.57580502664863
-5.12360583028273
-6.99036484895107
-10.0835668940107
-13.6816832214964
-16.7240687785742
-18.3250922031652
-18.1913834049207
-16.668824234429
-14.4448770314915
-12.1378049918319
-10.0487790441923
-8.21131706414703
-6.5993081162557
-5.24863044762693
-4.19526395994366
-3.35036752555433
-2.46299926601457
-1.22793962024522
0.532141809291466
2.81008923910027
5.47601262329334
8.33235137470276
11.1275809039107
13.5083983771438
15.0220090108563
15.293529391209
14.277262470795
12.3914552017021
10.3463184671304
8.68815128726154
7.43953157127875
6.137866406915
4.28346154345999
1.85331863949488
-0.524607168772576
-1.93889502713402
-1.87300923255598
-0.65581749427683
0.695303928008102
1.1413225654419
0.339668192939731
-1.14317647269586
-2.27477385626621
-2.2764870657035
-1.12967964272757
0.491436930490584
1.76269411732947
2.27237244800003
2.23107523005045
2.21338892176245
2.69434884816865
3.76504609595024
5.16494371668487
6.53753599540829
7.65320236603045
8.45557100149098
8.92169905618965
8.89134990388607
8.0968674684046
6.38726355668343
3.94495529652726
1.29493773768061
-0.953211817157297
-2.46910586735945
-3.36083249820741
-4.02657002497243
-4.81551896152878
-5.7805726730362
-6.70710761746323
-7.34646045625762
-7.64630709979721
-7.76070196403286
-7.82458732176773
-7.69254191836663
-6.89389371274673
-4.92121234192142
-1.70639298260691
2.05811904873505
5.04863887872095
5.95372963977775
4.25861522240676
0.662333525200749
-3.17846645208473
-5.46706222017882
-5.21781685629715
-2.7697214934389
0.431262609109277
2.63706701702897
2.74266957204202
0.837703607819579
-1.9321800751365
-4.11414748983054
-4.83384790265604
-4.27800064205933
-3.50211421291575
-3.68649735291026
-5.33658334340863
-7.94415903120677
-10.275735842677
-11.100052586067
-9.87190111753772
-6.98666363158891
-3.52764154666841
-0.68776023085608
0.76203883484091
0.694666943412825
-0.451453279621363
-1.95641391125376
-3.17160633523951
-3.76168244787385
-3.80842997024111
-3.7342981652965
-4.0383305814584
-4.94343831293038
-6.1588903399071
-6.95643114148889
-6.5930461152642
-4.90080709829595
-2.59101247784242
-0.954748710772191
-1.05806683721492
-2.91344985425057
-5.26687461824632
-6.28021777892621
-4.70464728162131
-0.803489185467132
3.69851800410547
6.65832857085279
6.84772453657003
4.72803590022967
2.16707506949795
1.23011559844412
2.86812814825366
6.38712343824116
9.96766901746507
11.8591495287337
11.4271429762293
9.36975476647792
7.05023467328764
5.5465909234055
5.0535194016581
4.99729959209913
4.66152920594457
3.7845608754411
2.69327677567704
1.95532308404887
1.87282991579247
2.26272767732286
2.65303196373038
2.70714360537543
2.53357762192103
2.59100144243015
3.27777652267152
4.57132247623977
6.03982135345231
7.19208334947935
7.88834749206839
8.45938561880365
9.42132816300772
11.0228493973627
12.9945265208241
14.6652766265621
15.3930430853121
15.0002473592272
13.9217260350053
12.9554578741913
12.7848710918309
13.575572995928
14.8674880909688
15.8096828017898
15.5958639727248
13.8657737461783
10.8698563477063
7.36033097124463
4.24456168455718
2.20579009486105
1.46890573532531
1.80687827628226
2.75156932573019
3.82685752495099
4.66317161854309
4.96630696667227
4.44884898981672
2.88766191097078
0.309723024284197
-2.84028637956893
-5.74949306161666
-7.55635152463453
-7.77694159522488
-6.55585581617421
-4.53298095244472
-2.41334704708774
-0.534109169075905
1.2602168161086
3.32730639824235
5.74850295030943
8.07869380680227
9.54202881171638
9.5690434044504
8.27009924590288
6.45168868909792
5.12209446339703
4.82115446643858
5.26752474536669
5.59894396221864
5.0363967179201
3.49004001187756
1.65689059909487
0.517688046341901
0.58509276580176
1.46563764039611
2.05634924869202
1.28604975455478
-1.060909767781
-4.03490940779337
-6.00516396736157
-5.66306409098797
-2.89988129645385
1.00759193150194
4.04532137711904
4.56062289913902
2.14879367814018
-2.19233916429633
-6.64114569534668
-9.49719590379487
-9.96724935392065
-8.3799168636217
-5.80633713846315
-3.36935539682491
-1.67219520318575
-0.666413281620215
0.0305837126291409
0.644445872502888
1.01079863719853
0.753673624298147
-0.301275584574705
-1.82610487469722
-3.08805769913616
-3.37428287707715
-2.47463569150278
-0.876713713254334
0.506168424765588
0.893748200502965
0.121367767779897
-1.24432490171329
-2.30072966908782
-2.46130619231247
-1.88430335137351
-1.38533583597972
-1.85518183618885
-3.56860892918482
-5.88940033058787
-7.59166468082706
-7.58853902671057
-5.59934731857316
-2.34781759521848
0.860461384140671
2.90142259651669
3.43561037137157
3.00305739395857
2.53291031474966
2.61255967516528
3.04821403769081
3.01885315108754
1.72345941260138
-0.922453023090793
-4.08659813256563
-6.49915901014467
-7.28327962980926
-6.56066794045862
-5.4004225590583
-5.12097331793635
-6.41699973907794
-8.87500937088103
-11.2198139963602
-12.1669331879115
-11.2987616703249
-9.35218542167815
-7.73631344693089
-7.61050312741852
-9.13989112959884
-11.4167025213519
-13.0830005316701
-13.2091078984387
-11.8329296231673
-9.83469203814449
-8.28576099212509
-7.77802465611202
-8.17869727153861
-8.86100478498153
-9.18129455027695
-8.87817770898083
-8.16354024786555
-7.5268381561738
-7.44131118463959
-8.20491184545856
-9.91208345815447
-12.4218832456934
-15.2793556927548
-17.703183911998
-18.7962155854523
-17.9769240506707
-15.4042266440362
-12.0809405534244
-9.43588739770969
-8.54391505795231
-9.47494227559811
-11.2210500401181
-12.2964695305288
-11.6575790772438
-9.3441041491696
-6.43750258361602
-4.36185803640151
-3.9741715889173
-5.02679823420937
-6.37204833194995
-6.79055814232078
-5.84095831910349
-4.18163562509763
-3.16269102031258
-3.95108406679199
-6.77671520929931
-10.7716202797359
-14.4789521269165
-16.6709546440852
-16.9643499934656
-15.8999047288104
-14.5252153531056
-13.7871314781881
-14.1116673132845
-15.3800036477879
-17.1763203485629
-19.0377352584703
-20.5362348974036
-21.2317279774816
-20.6661451534985
-18.5460722978458
-15.0353888698276
-10.9028146113658
-7.31993357023619
-5.31929356710269
-5.19517859482893
-6.28720707125339
-7.3445465422017
-7.28139129477599
-5.85941326263608
-3.84763480653276
-2.52313162351538
-2.83073803665073
-4.72773172168516
-7.11876010571862
-8.42230633196865
-7.40925088093723
-3.85417497599662
1.31607518275048
6.42480925790914
9.78347681575601
10.3980789363928
8.33162688049711
4.59925391490678
0.679238488684358
-2.13876563098987
-3.26637138690268
-2.98775902404259
-2.19517176235676
-1.81052350321281
-2.20951103356233
-2.97914195467445
-3.17915925101348
-1.97862942153911
0.73332870089489
4.18442966646741
7.1023063255879
8.39378277987543
7.68712057441319
5.43336376211765
2.57007371059132
-0.00776553018979966
-1.8553644959128
-3.06861905595019
-4.04046514708574
-5.08662220098945
-6.18885235282672
-6.98895162371965
-7.02752285335157
-6.0506269709352
-4.19106001250732
-1.9160555629422
0.198006820291248
1.73224317161276
2.58199346038245
2.9395409261768
3.13873602680235
3.43490746641528
3.83315410656013
4.06268418390828
3.73068481588182
2.5662936269175
0.601985657402772
-1.79755632395648
-4.05242899106806
-5.55347814777157
-5.88457873033735
-5.01817422025684
-3.40369434670957
-1.85383495843839
-1.20111217951859
-1.87003729486302
-3.60277949696974
-5.57471870592604
-6.85180969567852
-6.92806644585187
-5.98552029751747
-4.70208983339822
-3.74159007792833
-3.29651851657898
-3.00307138689676
-2.27250722019163
-0.82513604794617
0.962932583712507
2.19325373260451
2.03085646286669
0.343757250786631
-2.04848585035774
-3.71442853686117
-3.36547594268286
-0.565663222504504
3.99484301421863
8.79892589427184
12.229781066538
13.3312543778917
12.2334540701297
10.0154836820579
8.07461088187698
7.35717503698477
7.87315239436636
8.76541010622328
8.8790982921229
7.476551231528
4.62816697988654
1.09873089385984
-2.11760764674517
-4.28288470710243
-5.16441257563901
-4.94125137632786
-3.92596236728631
-2.32467692305162
-0.181787758430955
2.48128851087618
5.47408001354061
8.36770005522164
10.6005141673416
11.6992238448878
11.4944687079784
10.2083499701888
8.38284076300035
6.66333523306439
5.54499225008417
5.18384779747645
5.35051090253707
5.54701551703034
5.28465281428666
4.35307260976143
2.91431711837185
1.37313422789003
0.119480730854714
-0.682801674417088
-1.1255597870655
-1.41735060147803
-1.69820431122748
-1.95549807559869
-2.09068506023445
-2.06933757727065
-2.03632143919476
-2.28092243786029
-3.07030353805831
-4.44258751722312
-6.09180430447685
-7.44506818338454
-7.9284316218551
-7.29262496837805
-5.78265194652313
-4.02923496395021
-2.72987799671534
-2.27194969698482
-2.52953002675084
-2.98465969914923
-3.07925987372292
-2.60150013177007
-1.84774039093652
-1.44983156622274
-1.98037628987962
-3.56975509702773
-5.76403995688882
-7.73533085985599
-8.7190311088391
-8.42935614894933
-7.20054279254476
-5.75616597511125
-4.7917197069887
-4.6437073954232
-5.24255643019918
-6.29273761600026
-7.50977451384578
-8.69350860519569
-9.6231780969159
-9.96716807705144
-9.36226553592396
-7.65494527978259
-5.15457254056415
-2.63260272845981
-0.983858264361803
-0.721238168049837
-1.62411237521049
-2.81966951950924
-3.30628160844062
-2.59326850547779
-1.00974792090715
0.535380246572975
1.18314497457976
0.674245369589889
-0.559891040313404
-1.7927360075305
-2.53081462747393
-2.7877628814038
-2.91715823302
-3.20518391098256
-3.56184473314288
-3.5329528488754
-2.64389266276024
-0.819405375659209
1.43912494855318
3.26365896712417
3.89404684098448
3.12470973001733
1.43600417532032
-0.275665430094328
-1.19708473830122
-0.998952576989823
0.0538359604637728
1.31020434379763
2.09447831287874
1.99874044544901
1.02126746798981
-0.474895895538511
-1.91648403171193
-2.72317663043912
-2.5248318005624
-1.32874189266487
0.457926898053939
2.18176969226359
3.26262228695632
3.52350210689653
3.33956751357419
3.44511896556138
4.45877360636442
6.41802379334476
8.62929630307789
9.98428828401184
9.61297933812851
7.4376598292271
4.25776370719991
1.3177202507844
-0.363678443697697
-0.444703567127669
0.694367720532313
2.30021746495892
3.67318271706615
4.41145803433082
4.4191298501343
3.79976962508005
2.75873643903137
1.58423686175081
0.624450229015221
0.179559819352886
0.319419934068206
0.789540811314399
1.12535330464206
0.892538420782237
-0.0808527619981346
-1.60874393603025
-3.25940774403681
-4.5686088369381
-5.16595742490156
-4.81020518892419
-3.40920232604542
-1.1290787759709
1.49843167319901
3.62152505860958
4.39414237845147
3.43217688782446
1.10385185400619
-1.57618253358084
-3.43559405115151
-3.7542657118146
-2.61350776530636
-0.748906080646264
0.958352615616544
1.98227691839963
2.31631932650423
2.26891142501915
2.10608028617527
1.8162467624656
1.17517670145974
0.0500375881386211
-1.34015762748529
-2.40577067761659
-2.47613327365828
-1.22563225949064
1.04579782193303
3.46299777399291
4.97199113407489
4.89051442889232
3.30155290612548
1.03536563261012
-0.801809280191765
-1.46175162310017
-0.93009539081508
0.16641709845016
1.04648886243568
1.30876144235988
1.14582624308366
1.10180419336117
1.58590807578323
2.52145669960173
3.3715825576802
3.50832059255415
2.64579598717842
0.99951687871131
-0.866545798573367
-2.35600409110634
-3.10404641529362
-3.04256044472205
-2.36406158526954
-1.46593583383977
-0.880949537488072
-1.11101429647175
-2.32251689000324
-4.08373604741054
-5.43624078468193
-5.3850340121667
-3.53615279303293
-0.454189383825569
2.5400577118988
4.09919175273016
3.65577448999494
1.76350459239788
-0.259984726792096
-1.18368383081088
-0.658621679573602
0.59304469186954
1.28233879741602
0.413150731783047
-2.07282579182759
-5.2621949916526
-7.78261416050777
-8.50529279487015
-7.02609688750735
-3.79859820377379
0.0444078322656957
3.09006925502779
4.16895021347797
2.85738905233226
-0.272172895839325
-3.82138122242881
-6.12640558558451
-6.01166757272312
-3.37333394261832
0.725298794878394
4.54290406958462
6.50706307846644
5.98342735631789
3.54481125443152
0.591935511392155
-1.47160135545887
-1.98907896447872
-1.30041922184788
-0.390950557272459
-0.197513260780789
-1.05312406687423
-2.54899420969672
-3.83513567418146
-4.15575290130449
-3.30669814986407
-1.75473254543749
-0.360536867122206
0.1155547739863
-0.584911272513247
-2.11549668801859
-3.78023977446733
-4.96272219535173
-5.46727002032042
-5.55970830899829
-5.68205909756063
-6.04363081596265
-6.38979420619285
-6.10773450180238
-4.65552555205204
-2.04627481592105
0.946919313853781
3.0450491609415
3.11182135593407
0.826221397593364
-3.05561418701933
-7.03929360527607
-9.63712675979064
-10.060039815438
-8.45717816709936
-5.6297256587967
-2.47545833434332
0.405424115893446
2.7521324303059
4.42545742276101
5.21985112983246
4.898249967999
3.40909227917614
1.05693497881288
-1.54540779825774
-3.75211359997912
-5.18827293353859
-5.85409462948344
-5.96833336883922
-5.6959060974798
-4.99873830142217
-3.74281184016801
-1.96680911779255
-0.0435849646279052
1.43499291855975
1.96344521174911
1.39235644856309
-0.0201876018185199
-1.77853173347809
-3.3758906830723
-4.44603711005328
-4.79175541787465
-4.36217350276733
-3.25404129655749
-1.75364814822866
-0.31740771203898
0.595419658264671
0.794180815624208
0.549634693184528
0.497649929459304
1.232855850662
2.85173675929088
4.77315753159712
6.03428277496197
5.93319605001273
4.54522369421257
2.70872408217335
1.49455854327005
1.5273727698944
2.62001035313193
3.9526199683371
4.63053860631657
4.2322233178922
2.98173533341014
1.4708924521951
0.215994173110235
-0.616163632254375
-1.17311877479894
-1.7189094141929
-2.49475932853392
-3.70260248637718
-5.5180723131704
-7.97598642106203
-10.7781427092002
-13.2208292048393
-14.43149632338
-13.8908377187383
-11.8745117979457
-9.40446405354668
-7.67240869689978
-7.29839649698821
-7.93581089891895
-8.52427446115319
-8.01481111733773
-6.08995210040969
-3.36108913376133
-0.908650825678443
0.46077926741679
0.700467106771272
0.420390892665761
0.333168312618878
0.719987206941987
1.27465371108395
1.40987113566519
0.732732448874492
-0.673295821801394
-2.3335106088032
-3.74183704851938
-4.68340704806143
-5.29345885391814
-5.87119258109562
-6.62587946636071
-7.52802434592797
-8.33791945824587
-8.75050499868295
-8.58740018341989
-7.9034791546485
-6.98427461036371
-6.23076158927506
-5.98591540511895
-6.37372553552053
-7.2218306588778
-8.10407748866816
-8.52881403810318
-8.18505476952051
-7.12222963604126
-5.75699808853493
-4.67620617695727
-4.34966602077536
-4.88510660119547
-5.96015881999578
-6.98064084099284
-7.38480418900286
-6.92826627828258
-5.79526101177852
-4.48075342576516
-3.5438390498215
-3.34367482789116
-3.90209219080607
-4.92606590124681
-5.96568077685055
-6.62970212127401
-6.75035989707454
-6.41001203033038
-5.82934096286571
-5.19468564011027
-4.52994514334236
-3.72379690548851
-2.68119325618135
-1.48475560967301
-0.420261918191079
0.17654333878283
0.133664377156893
-0.432111765003787
-1.15553014706957
-1.58689055254068
-1.40427805993232
-0.569021519182054
0.645320772756672
1.76839583951295
2.36969785166808
2.30042147887893
1.78955362157908
1.33399070407093
1.42739395877404
2.260285301353
3.55067145196062
4.66131884619873
4.93365171638161
4.07941344378751
2.40736063188586
0.69227890278017
-0.259373792189506
-0.0996463891043743
0.847646927292968
1.80591840978116
2.04507918462311
1.34021148515282
0.107125673440145
-0.868974335449792
-0.898561599746542
0.220769086600465
2.08734870628444
3.8841576894793
4.7691995183874
4.28284630505459
2.57760995534592
0.356344091784925
-1.46072143790597
-2.23096416041023
-1.94025043355318
-1.177440685094
-0.763590439696124
-1.21711549775666
-2.39796629386561
-3.59420361543257
-4.00283122342975
-3.29040126205711
-1.83625906263608
-0.512337150922065
-0.142308145500357
-0.979166329112171
-2.53390129507518
-3.84080728260996
-4.00560839966191
-2.71082736253427
-0.394876485002893
1.9860477935801
3.45316405788801
3.50112956621625
2.35055668262684
0.822012312861064
-0.135924398863251
-0.0230525308159609
0.905593138779259
1.80312998289691
1.79032674452242
0.575747895937913
-1.30073707164607
-2.78196611781469
-2.98825212548828
-1.82232403082811
-0.0476331579128337
1.24529050747989
1.39668239321005
0.623404209063451
-0.148652896712789
0.0366261564278598
1.48347956424401
3.608612729188
5.33594861053851
5.83339830054893
5.05717425785417
3.74500116510654
2.89550667487303
3.11700762766535
4.27808752416773
5.65494666009832
6.41463341110634
6.08372440449535
4.75782971316408
2.98996059350236
1.47261238872842
0.725095185575129
0.915714504602373
1.80473918194889
2.83325179067331
3.34742870953786
2.89354989955133
1.50172688719659
-0.265710509802998
-1.54747030867445
-1.61826868064486
-0.308571324730785
1.84910893739272
3.86824239602301
4.83370536853854
4.3960322688971
2.93863805235571
1.32652765239388
0.415449002538705
0.654889672203749
1.97421813813119
3.90603834738532
5.82435409752277
7.16411482140987
7.56265799634645
6.95842334679123
5.60617796681094
3.96533627246036
2.48203308367208
1.3613878480796
0.520657199898289
-0.263926050541048
-1.13583375725293
-2.01778027829047
-2.66164189510392
-2.84682129647008
-2.57367344851579
-2.10435236973106
-1.83133458426134
-2.01675560197863
-2.58085553706299
-3.12009221275917
-3.17735904870967
-2.5787215996336
-1.5986451599014
-0.812388912238401
-0.708646320723744
-1.32705124897649
-2.17114530387977
-2.48223931800255
-1.72779739503268
0.00224747175058174
1.94306079382891
3.02923247808277
2.50491030804936
0.395636759427759
-2.46538009146572
-4.88969508542233
-6.00073351327282
-5.69940325179948
-4.60416536011278
-3.58005691835846
-3.17182467490005
-3.31495980759225
-3.49081515175075
-3.17567960779182
-2.25574660208936
-1.12746469434458
-0.429638939566175
-0.60611071002522
-1.59170310632742
-2.81803031311478
-3.50694114354111
-3.07785206714821
-1.44811075508469
0.916083940512009
3.19939012966249
4.57060089450411
4.53627191846709
3.16568708413781
1.10096121864866
-0.662678400763854
-1.19996348444471
-0.0859093016108842
2.35771361368791
5.1652401916222
7.18450399205236
7.66732312236458
6.6724597047717
5.00295290544989
3.6827897319997
3.33318597159171
3.85908927784631
4.63386547170943
4.99123699939413
4.65682837831308
3.84418977814235
3.00467237846321
2.47836114058634
2.32627479686553
2.39381590794926
2.48151340930256
2.45244696630383
2.21330896195128
1.67785810322882
0.82528034734946
-0.167511403337282
-0.883407792445801
-0.830651284418228
0.197604953972477
1.8260354831533
3.16505916247506
3.32156442926744
2.03962759272381
-0.0179574501869765
-1.60133857182457
-1.63780309289099
0.0699161415073803
2.69073088304028
4.86245284299611
5.4858712719181
4.30884275402461
1.95201242793663
-0.528737468753887
-2.21876049332843
-2.72511650590171
-2.19515419372703
-1.10152843833984
0.0152758616790246
0.734485519268678
0.814686829050355
0.241862466932646
-0.766425278598826
-1.83579743517803
-2.60935157597476
-2.95992137163695
-3.06465403980785
-3.27631978329972
-3.85360365686507
-4.73795067397417
-5.57298677579889
-5.96705118006688
-5.77593233957645
-5.195209637397
-4.54453670927136
-3.96960874469197
-3.31103771272781
-2.25132947159392
-0.645590188551469
1.25438013824174
2.87278553023248
3.64594386752842
3.41626863540277
2.54982401346344
1.71435794185571
1.46334401227391
1.90580211640916
2.67256611349199
3.17709701861204
2.99197192212419
2.08647482932431
0.790972952983899
-0.452110967552396
-1.34263774180723
-1.83911397846991
-2.0921288041137
-2.30090469776549
-2.57977741243499
-2.91045352566294
-3.17612104630849
-3.2618755387299
-3.17093945028204
-3.06679341384073
-3.1999795868007
-3.76313883346823
-4.72600977790009
-5.75885996557484
-6.32707043142413
-5.94426336615647
-4.47447791382275
-2.32612235127827
-0.367503578056184
0.473156273508289
-0.262454900637563
-2.22755546498909
-4.42013914732395
-5.76546280870987
-5.76016666265025
-4.73814440148209
-3.58210622969416
-3.09658750121396
-3.52494308165073
-4.51972377845841
-5.51686922206904
-6.18521782157508
-6.6211387546294
-7.16099403726904
-8.00538190645401
-8.97667018506921
-9.61949625388594
-9.5861358444783
-9.00451326391046
-8.47104026791442
-8.63802827056623
-9.68768014301629
-11.093760201303
-11.8844402569312
-11.2428167405081
-9.05542375488655
-6.05174903720564
-3.44182998461028
-2.25414044026576
-2.76050860714877
-4.29255516837077
-5.55916638777428
-5.33376105372705
-3.16487952864395
0.31193539906861
3.65671854396582
5.37915333496624
4.7155474843222
2.00829492290852
-1.49566280639475
-4.25893351870687
-5.1801740270859
-4.07888064858093
-1.73442271022759
0.510175718817471
1.4202815039514
0.512938690012229
-1.6698374809862
-3.83052622003994
-4.61265895118291
-3.36549879002897
-0.540983433356974
2.51312462886253
4.27588937123597
3.90624162575701
1.72578064611304
-0.947948676218345
-2.5322431116299
-2.0999184884593
0.0806906500993796
2.73068981678922
4.34557048508945
4.07840224497783
2.15963121294782
-0.356967015836912
-2.27355883499662
-2.88377370857334
-2.20382993288643
-0.765671207293731
0.802267427342727
2.10824418873634
3.05506990193995
3.65859259337129
3.84695893433721
3.46227683965208
2.45837056384674
1.09654718534728
-0.0407072410735983
-0.340216993222066
0.408440659846326
1.79469125819426
2.9917438873482
3.24369144416357
2.35307883006933
0.80952743047254
-0.489265630917209
-0.769448928449823
0.134050453159643
1.6681840189248
2.89957806095996
3.08619700304
2.12687204415983
0.593891203282079
-0.640912261938937
-0.899747835717419
0.0121709084909111
1.82695970698544
4.04076608476965
6.14083145817084
7.69054597721377
8.3579514218401
7.99931998063667
6.77959272992209
5.19553062128012
3.91103096445085
3.38236171339642
3.5388531157791
3.7602356539738
3.27669984672145
1.78987297201131
-0.16728973153874
-1.47627470574941
-1.18787848267101
0.728551690035105
3.24211304795057
4.88082752811612
4.68477612246145
2.80788345459975
0.367974675707776
-1.32793802265943
-1.59314892326683
-0.648840547825342
0.703568969240052
1.68056816885808
1.91343167699572
1.42736597329542
0.375212080643861
-1.14047161680605
-3.00297683510012
-4.87472898391992
-6.16016318762253
-6.30741053585145
-5.25087840736048
-3.61460493534218
-2.43934354231921
-2.53404586332761
-3.92399219770081
-5.82255138163417
-7.1230878035568
-7.0729024478772
-5.69893628631821
-3.70046678948963
-1.95234916902923
-1.0263918811775
-1.03898367294576
-1.85509807255886
-3.33783227013869
-5.37381156420509
-7.71481117374585
-9.82320794643867
-10.9768026219408
-10.6636749181264
-8.97106669299137
-6.61948003842535
-4.56973590229051
-3.46351890455378
-3.27224160644164
-3.42510171277429
-3.31115517456496
-2.74905959897047
-2.11256394951288
-2.01746966037305
-2.7798081044544
-4.06157260476766
-5.00134526651261
-4.76999753755781
-3.17013639486109
-0.809758373713361
1.24424724772968
2.07898197162935
1.45992431376623
-0.098921669025555
-1.70767158635593
-2.59242780042664
-2.41487283790836
-1.30798073980447
0.327017877912453
2.07385395340257
3.61485662214384
4.69467259110697
5.06470309883504
4.52336839104936
3.09004994198127
1.16214416275054
-0.554224691575068
-1.41321706321965
-1.28184698391672
-0.709118605108137
-0.594962607266354
-1.54157468089587
-3.32270093458713
-4.86345417076792
-4.84860614595597
-2.58944921734788
1.4395658856623
5.72470571861194
8.45064499362868
8.46594412248013
5.8949334615054
2.04265693508273
-1.3021272602293
-2.75360598620348
-1.91569150471499
0.605246522866684
3.64717837472764
6.0575876845798
7.09022904264243
6.55579613371837
4.79446804653908
2.54813146824347
0.732844162559312
0.0848271253573335
0.784232877265596
2.27940905044378
3.51092406332177
3.51259869169777
2.03402643271181
-0.230788214992356
-2.01040640773202
-2.24322104290172
-0.784226460989662
1.47813569050385
3.21025603424692
3.5715882066185
2.82231223366333
2.11240121894044
2.56795587098101
4.34931260546174
6.43196890175175
7.30839896183286
6.12921678148524
3.42418225951796
0.823184486707261
-0.0339823282044762
1.38628309785389
4.15334015225083
6.49379463688564
6.91782111142236
5.10132193796679
1.98943883483855
-0.867548002755446
-2.25176150740913
-1.87100635794022
-0.306991013134441
1.50825200004326
2.82824716663615
3.33398567819851
3.05995870285745
2.21129302461633
1.08144447656076
0.0397139635303542
-0.515555162208878
-0.321688462427108
0.580829137347933
1.84182688366571
3.00689397994082
3.79314178487733
4.20843155212266
4.44738616486294
4.67996387184392
4.89287295769718
4.89876979289281
4.50494447012568
3.71309352230784
2.77636240673149
2.02933677028148
1.62125063422594
1.37110148942018
0.869137030964358
-0.210246069302991
-1.81264515083141
-3.47930812811639
-4.63635995419188
-4.99651331241535
-4.76019428588902
-4.45662141851456
-4.53325753102693
-5.0199472782563
-5.54522251458889
-5.67791558058082
-5.33368711589607
-4.91155386974048
-5.02229008622829
-5.99651122266397
-7.54470587101544
-8.86825142136359
-9.17943355441753
-8.22446033487076
-6.43546088347271
-4.61166312145989
-3.37748766459689
-2.83155104192479
-2.63008885758826
-2.39510768893029
-2.08850510134285
-2.0440990835244
-2.63798484806425
-3.89609958043136
-5.36403915994349
-6.34303854864377
-6.30997449309618
-5.22105158681163
-3.50007449178163
-1.75758104601907
-0.460769438656218
0.248786028439593
0.50305830066182
0.483928411888875
0.232687149334861
-0.373935728761166
-1.45554187607883
-2.88785999554361
-4.20192938608113
-4.77972771382269
-4.27996796381713
-3.00204997761661
-1.87172114255502
-1.97627896593012
-3.91899398665941
-7.39984792679768
-11.298878327645
-14.2201197845246
-15.1630770214187
-13.9421179143899
-11.1748267742444
-7.90564712819011
-5.08260253382029
-3.2079221605259
-2.31727283469524
-2.16108013255755
-2.42781255574278
-2.87291867071376
-3.33319416888651
-3.70663735008148
-3.92392110256662
-3.93010602662472
-3.68993464519895
-3.23942522053569
-2.77985496578407
-2.7332074275073
-3.60280839635732
-5.60591600379281
-8.33880960163548
-10.7857970306524
-11.7878423105401
-10.7401621722624
-8.0086760856164
-4.75064362555236
-2.28355386545521
-1.3878087227548
-1.96737909933684
-3.27553528796022
-4.4817779260358
-5.14438099105167
-5.30534862507216
-5.20307328654766
-4.94194601224249
-4.41819380506847
-3.53813243786977
-2.49164139305784
-1.78166632412359
-1.90616946738775
-2.92998768912867
-4.32323874937405
-5.22453894268888
-4.97724453501503
-3.57351028102821
-1.69032174979521
-0.327821490395855
-0.269436099419905
-1.66642192068295
-3.98159727936184
-6.3093963077058
-7.85180205330516
-8.25988310468682
-7.69624710733037
-6.64536861276472
-5.63947984992456
-5.06451996113065
-5.10816211438854
-5.75327566307162
-6.75790066470117
-7.6358472270487
-7.74847738240772
-6.57266664046209
-4.07316957176064
-0.904390029193931
1.7755792733665
2.865845943017
1.941631796994
-0.440586855340138
-3.00794304210958
-4.49309423323721
-4.36824596996217
-3.1120395252076
-1.82268509490142
-1.45845539720072
-2.24273807063538
-3.60793704876076
-4.67325648944324
-4.86233283659775
-4.18579831937737
-3.08207019535309
-1.98456503488213
-1.00214115681231
0.0511694080333551
1.35173927946933
2.80068762164419
3.99511452011672
4.47025995944535
4.00447340551514
2.78087695937698
1.28962201372366
0.0806896532708078
-0.438606270488528
-0.0585139304654727
1.28469624859644
3.49214568430568
6.18501145358557
8.64383231852364
9.96851794976292
9.47854799604043
7.13616141231437
3.66967971085899
0.294070578108616
-1.86905622124368
-2.32964259525205
-1.40401726552672
0.0645980954502366
1.22549629124902
1.673751244261
1.57223500793667
1.41981134333043
1.65703523048531
2.37977720614049
3.29760551939227
3.93521724979063
3.92129969438382
3.18764191728092
2.00293700439255
0.811054288885918
-0.0635297303087702
-0.659746068445801
-1.36671625955043
-2.60825263869385
-4.40424000487543
-6.14429588015194
-6.83876414760943
-5.75280979448104
-3.01638896258688
0.24068643352521
2.44329260462037
2.50860310175389
0.547826165004744
-2.15750477275946
-3.95181198845675
-3.87186945913873
-2.22918127198122
-0.322937640141792
0.503520392694565
-0.236560199234317
-1.93305807391701
-3.39648548657698
-3.68054061462477
-2.61097635765957
-0.751937580260169
1.07778191244181
2.33936130712464
2.95913948140747
3.14672468541731
3.06530381405138
2.65371744563449
1.74975988271732
0.34952430487078
-1.22975158860908
-2.42937714699303
-2.75373454194754
-2.06559909588651
-0.650390750421339
0.966383899502004
2.32626798611785
3.2585198250203
3.90370648058297
4.51553887067831
5.18939916964533
5.70774449128501
5.61024740164087
4.48683538023866
2.30344753560397
-0.469255562305858
-3.00288501318217
-4.47277347611992
-4.46703583786971
-3.21905374054067
-1.51615353134443
-0.298154137477233
-0.168163507320159
-1.08413291651274
-2.41719282404389
-3.34439807988006
-3.32360407580439
-2.34294250309955
-0.854017028972471
0.53878486955398
1.4185677811984
1.7788350203425
2.00880264812234
2.61476557473908
3.83628959615797
5.40592125719635
6.62512882383406
6.74312474934702
5.43269548351607
3.04604872432348
0.52984735561476
-0.963469817237347
-0.618367481304908
1.59600730625272
4.82188647936552
7.60635497872286
8.55655878239917
7.06566013531071
3.68887579725443
-0.117232961043062
-2.74648066591334
-3.24096648803874
-1.68029349723756
1.00286692747567
3.59051377666139
5.19403060349642
5.60168757746194
5.19527936124844
4.5568448935759
4.06397008595015
3.70552658366273
3.21246985511203
2.3397256983483
1.05954483146362
-0.428556903335648
-1.81474356239641
-2.8149146547034
-3.20678172192824
-2.84494285134882
-1.73972823731515
-0.166420287679937
1.35072149375328
2.25286806021251
2.25159788985288
1.5099839037193
0.540830898743517
-0.0990004847269568
-0.116820837255778
0.391260333517817
1.06668973302295
1.56200865476165
1.75642267683595
1.78340941313051
1.88992857700723
2.22575289705686
2.71030472448909
3.06835513162733
2.99763716372934
2.36501414691111
1.3192756311501
0.249633249089905
-0.373701573608345
-0.200618362348114
0.832344976329329
2.44054140698919
4.06623004568417
5.10057636408276
5.1438598717432
4.15553050182424
2.43584254134252
0.487570813124837
-1.12869751869835
-1.9059338111605
-1.49198956018464
0.183961516644609
2.74727315594819
5.35293827496427
6.96061835709888
6.83370416692577
4.99167898323247
2.28031837421187
-0.0917967840736402
-1.25404852959494
-1.12089086642196
-0.285964728136419
0.519331555941718
0.961082141009615
1.21537162022144
1.5936851707289
2.06411970090948
2.12502349073463
1.16838305980906
-0.951683095739834
-3.63666928694543
-5.80526908253362
-6.54112922811725
-5.69150999433806
-3.97954842545795
-2.56222122307437
-2.35232475476815
-3.53107236556025
-5.51686605897759
-7.33525101045886
-8.07398178706064
-7.19755276598167
-4.69385312888645
-1.0779957978329
2.72152018139479
5.61066453094813
6.71905881487488
5.77947391662812
3.28302739058851
0.270693532874888
-2.13204040130646
-3.20516881542967
-2.88525880163155
-1.6832895195109
-0.37601412899148
0.357921545774717
0.204936015485343
-0.707397398279099
-1.92041265006838
-2.88226680297618
-3.21646527620129
-2.891433048552
-2.21686400033349
-1.63872760003175
-1.4247429039018
-1.45310807713333
-1.27260366483517
-0.421291815500059
1.20472781950996
3.20833717973856
4.87643116130215
5.59875529253928
5.2126752095458
4.07308033870712
2.81720012481555
2.00098977485106
1.82652249700987
2.09754663752323
2.36174312726989
2.13743607152988
1.1398595891695
-0.572729960469446
-2.56891400863232
-4.16597532972642
-4.7138075960785
-3.9523155500373
-2.2469459059231
-0.499505579634121
0.303401764958745
-0.331880546897334
-2.07998744297949
-3.97711771032911
-4.99924441348243
-4.67419326806801
-3.34877637147882
-1.96312307147812
-1.49780920272336
-2.44160416647839
-4.55903143434817
-7.05428970469427
-8.96905237183251
-9.57681829247067
-8.65816793812256
-6.5774887838071
-4.1632533610549
-2.41396970571064
-2.07562869760135
-3.27451271877214
-5.416189188068
-7.50160357371287
-8.73361069018074
-9.01511579731002
-8.99528320467739
-9.57703720708401
-11.175484733546
-13.3229562166837
-14.9233131382381
-14.9745149809656
-13.2607866614384
-10.5490790799517
-8.10717107696569
-6.87629004618201
-6.91023577897856
-7.4715928565122
-7.67187213423771
-7.18531105200493
-6.48786905979131
-6.4579419261222
-7.68440964643686
-9.98247816865029
-12.4537068410342
-14.0042709525786
-13.9517270329877
-12.3708442627717
-10.0015509844456
-7.80711721539069
-6.54512855592029
-6.49831950463492
-7.40420896588366
-8.65437049216824
-9.63374984851796
-9.95567065293339
-9.54997140184542
-8.6247179950673
-7.53315761266833
-6.62185630784987
-6.12247490985869
-6.06132516353548
-6.23722124276809
-6.31353971528807
-5.96573302447497
-4.98844478063386
-3.33895346666979
-1.13917919729899
1.31649030410754
3.56091469620661
5.03202892372876
5.24704178479982
4.07253971405461
1.93182561716575
-0.281780722424958
-1.57966072058981
-1.37632689073075
0.117669151984072
1.89970044019155
2.66747924761547
1.57004385137997
-1.24473546847928
-4.6219415772967
-6.99568909263095
-7.23607411070887
-5.22767933466016
-1.86074301667396
1.46827472733807
3.505412011427
3.59211763602394
1.8012719682718
-1.18542315146374
-4.35528854014607
-6.69792021248043
-7.50460737196434
-6.60067246670559
-4.44264617165892
-1.96199955145475
-0.172431011888935
0.311032564683766
-0.445633306689006
-1.82694376963933
-3.14867910076422
-4.11770307573875
-4.94387264210685
-6.00502924979159
-7.35842586388375
-8.51392335689134
-8.69099819587152
-7.40348608838999
-4.93998024288433
-2.35283890273452
-0.886777265623341
-1.19596145843195
-2.86025643397832
-4.55614469060387
-4.88222070391672
-3.32333533474128
-0.629758856427585
1.63903341105282
2.1160478259823
0.498999998525363
-2.29975700128089
-4.78003914387606
-5.80095754651488
-5.20606312641388
-3.74997327821676
-2.47429215279734
-2.02347042216078
-2.36258448740067
-3.0236882140416
-3.60630862480767
-4.11296733934153
-4.84637057455607
-6.03252728439038
-7.52313229498612
-8.83791492153454
-9.51668528259018
-9.45066011665476
-8.89532958711617
-8.22680971786224
-7.63596510262491
-6.99334571932826
-5.98893278018346
-4.41944277915873
-2.42849143413229
-0.51192452984727
0.693818863318241
0.706802128907467
-0.574233821341183
-2.78076511382237
-5.18502771690456
-6.98646749015006
-7.67960844375033
-7.29259731622224
-6.34537167632779
-5.51530778955629
-5.21649685426283
-5.38868916688458
-5.63388773074324
-5.5578529729399
-5.06280496181055
-4.35848621013416
-3.73275739497232
-3.30492032303234
-2.96842642290868
-2.54559597922859
-1.97426787777102
-1.36247917440418
-0.863951660631801
-0.478205353049679
0.0230957424501597
0.906231369966967
2.16839127962683
3.39634033829631
3.99848871763457
3.66828798254285
2.68652655432071
1.77478837531295
1.60573735120653
2.34986224323871
3.58931079064538
4.63902563843905
5.00273562737753
4.63969862405613
3.92447916808878
3.37000716305288
3.31913934985803
3.77557331826638
4.45688650078263
4.98829470659489
5.12128489949324
4.84591512168236
4.3369902087427
3.81809705627748
3.44598193349773
3.25940004542563
3.167198860923
2.95212107768733
2.35365903274271
1.25357344084821
-0.179922731952338
-1.51749610874535
-2.25642959997098
-2.06865305933839
-0.916805249082752
1.02529723859165
3.49408820744803
6.16311088940726
8.58147998914892
10.1700262115214
10.369831300684
8.95012945584275
6.28206358241368
3.31868220213628
1.20943094388887
0.710413600001997
1.74410028509534
3.41059398452899
4.49368877599874
4.1931853599098
2.59289772042001
0.537094015066976
-0.958541542251302
-1.32324085045762
-0.661624048678445
0.49025005700462
1.61472217102327
2.48557120245793
3.12423990825624
3.56804596043342
3.70047000059447
3.28730203459178
2.20783610928839
0.717335556223849
-0.517021542948112
-0.706282564976503
0.573767534667037
3.00226314557582
5.51505873408777
6.8074705273754
6.0809515426204
3.56853447187252
0.462847513673326
-1.75839601935289
-2.19335994363889
-1.02501936756241
0.659465299768376
1.63843935472975
1.37409493515595
0.30305609807379
-0.578005538402496
-0.481842023778016
0.610914593042035
2.01783338470666
2.95713800120157
3.12834015128816
2.83615901882028
2.61991279527691
2.73228052898632
2.9172076180898
2.68035869257277
1.75325285789096
0.361853945169945
-0.90240218233732
-1.47901333135251
-1.16424205902078
-0.166041417735936
1.10071695461033
2.28162615717397
3.15955007081278
3.55689638594083
3.29876140406747
2.32405685339777
0.829093121727638
-0.727376541730235
-1.84312404953141
-2.29090504087273
-2.23704341146761
-2.03283668645237
-1.82867301298965
-1.33125278677322
0.0376984207524027
2.57645912138268
5.77403815156041
8.29542416682587
8.61509766825831
5.97610810990624
1.03352965574258
-4.30040894250346
-7.77376365510913
-7.97541700833068
-5.03036759462084
-0.385933766694932
4.0829278253584
7.05241298372251
8.24014993280276
8.20596188273411
7.73167698084239
7.26634484553414
6.75877063722285
5.89560722547969
4.48588705545364
2.68904478134084
0.948716533415656
-0.227029823471461
-0.487305436381934
0.204364450790337
1.52385671506314
2.87213828536096
3.59122633280903
3.28669273919744
2.08549760144011
0.650910453854291
-0.109957499781511
0.437840759582081
2.19880556138718
4.28445877745441
5.46406830355729
4.87229788370175
2.52341451184238
-0.721305351024449
-3.71468239424538
-5.72992385058772
-6.83116123092085
-7.64960924026757
-8.75623400537727
-10.1244779228082
-11.1152694861518
-10.9649755250506
-9.4440380045365
-7.22772994630223
-5.66393099010502
-6.04146978652735
-8.77897652163326
-13.0337609393381
-17.045871662519
-19.0481710283901
-18.1920173918662
-14.9487738416714
-10.80595903158
-7.45279569859846
-5.93489850503802
-6.25862925726472
-7.58927856900343
-8.86017740977811
-9.37152290385766
-9.06658105665922
-8.39469747663677
-7.93309706597806
-8.01343229663934
-8.5707932085668
-9.21976460636494
-9.4600130948571
-8.90776531712702
-7.48367889840757
-5.48999640824927
-3.52531911327264
-2.20898886598036
-1.82921858516436
-2.16285662542722
-2.6483287083119
-2.82685969713745
-2.73250941196564
-2.90472225680535
-3.92765615388755
-5.8341203990085
-7.83586027478519
-8.67434852579138
-7.41388113199601
-4.12336764469349
0.0610058093130718
3.57387028756678
5.32044335949309
5.20628901105976
3.97142170205507
2.51369855253321
1.25436300690552
0.0173447489344873
-1.57203610826511
-3.5854023329368
-5.63676968133543
-7.15737622945125
-7.8079087565821
-7.66080449659777
-7.03214746026255
-6.16234606284963
-5.06861002583635
-3.67616939636507
-2.08450919911355
-0.683219276875191
0.0483811593016559
-0.0862609582976151
-0.774583396035639
-1.36997491210079
-1.36560947017337
-0.814648653792853
-0.34947808724566
-0.722287575268389
-2.16746630308403
-4.09334070743317
-5.37043181293542
-5.02673153093694
-2.87462670854692
0.338245119919253
3.34454926447529
5.05625358930906
5.1239870196257
4.04999666537403
2.81251694964587
2.25629590092702
2.63019084583172
3.56040297272106
4.43471457297713
4.87428877928005
4.95509694940195
5.07545504231933
5.62217093508478
6.70119646341319
8.09099832136781
9.38759448134053
10.188368305624
10.2338715500201
9.49135470551825
8.16072125635582
6.62024047905582
5.3279645789934
4.63966368722312
4.63323661076901
5.0309565522037
5.27999002092623
4.81427466455825
3.38661122327927
1.31339233051767
-0.579003443142734
-1.37191635080382
-0.596284895290593
1.42717517800012
3.72245970378383
5.19922879096318
5.27779277366727
4.22459517988351
2.96826191117333
2.54110429356539
3.46981476265942
5.45012942199543
7.51877715218473
8.60302389475209
8.10595151129011
6.25137880903735
3.95980288248641
2.34048991302768
2.10613076795224
3.21251147919653
4.95160830696707
6.41567642800579
7.02366559831237
6.79410326739908
6.19739076842124
5.74118426064551
5.6072156672264
5.60968613100716
5.46228930193736
5.12252382638713
4.95342432334515
5.50526237986325
7.04076640848538
9.20798593827348
11.1279670980546
11.8971136690868
11.1884277900924
9.45997249441605
7.6419880444898
6.50349674289333
6.1191801947728
5.89815020749699
5.14355753796912
3.6781456028599
2.06855561340218
1.27544969169363
1.99335448525265
4.17360674953574
7.01550561658839
9.38040724133096
10.3702025491978
9.72574889677662
7.84012348236706
5.47585413013648
3.42988371283877
2.29240748156889
2.36350713997435
3.66053961528898
5.91936418990905
8.6227732909402
11.0960505103189
12.7025561063139
13.1251884934733
12.5322996133965
11.474449923657
10.5733965806156
10.1866251476695
10.2582824180922
10.4375609918861
10.3307585945888
9.69651707216098
8.48534595060622
6.75219720003041
4.57894288794423
2.10687482917502
-0.366033471855118
-2.35378717884801
-3.32063262325304
-2.97668817113648
-1.54395601395366
0.252301162334164
1.52309777824376
1.6796478394061
0.723000887644561
-0.838609233156762
-2.37604617931429
-3.50648628942925
-4.19548446134273
-4.57148774808401
-4.66578948840051
-4.33515977625734
-3.43870649413556
-2.07206420104748
-0.60332169870695
0.560509089311254
1.27467655686384
1.74495152941871
2.33990711108844
3.26023359809592
4.33919431854604
5.16876741251641
5.4890529634142
5.50061725570075
5.82634685457333
7.09414218804557
9.39860163238979
12.0328804268108
13.7707677703525
13.5480275893833
11.1256719006474
7.30172863466143
3.52874021708024
1.1449239757436
0.724725608887155
1.9160113034473
3.7861049761445
5.39794004214595
6.23446175605782
6.29444207946276
5.87676854306614
5.29338523585201
4.74012661854154
4.38969349511238
4.54845225374507
5.67567334364718
8.13146815594757
11.809512237725
15.9346594983681
19.2694842608158
20.6659269823771
19.6491544901237
16.6780427098757
12.8942307240897
9.50098541831296
7.21106614152202
6.03769801363649
5.50447589489852
5.09562832562059
4.61608708790945
4.26279611473439
4.39917067440565
5.23939850870852
6.66264093789485
8.29026106365484
9.73455934230644
10.7760600961188
11.3355024284958
11.3341403743004
10.6145822245581
9.06806085320457
6.87329495957053
4.61154506568691
3.08558763906527
2.87670096867225
3.94880731882565
5.61238869518488
6.90088339173199
7.19771162591538
6.6714300848016
6.17395057699171
6.64482440073712
8.43951829573859
11.0595790522489
13.4850904867193
14.8950427464206
15.2174950311382
15.0761040630466
15.2060158613944
15.8083594656904
16.3514994207374
15.9933060836608
14.3346971240774
11.9358664689287
10.1375967597107
10.2418873199921
12.5860930835105
16.1521297669731
19.0370274627063
19.5320091037131
17.0794850097968
12.5301389558894
7.58889409318549
3.87174524017081
2.12248888015009
2.00801258495717
2.52010850186545
2.64911373843827
1.93429575431803
0.612631809412125
-0.663196112599458
-1.30761182097584
-1.15811463553057
-0.482265085994933
0.293403438912745
0.891899883348978
1.33884533390712
1.88362924970627
2.79050476587299
4.14528382755448
5.77699390647985
7.3032198231252
8.27175650369864
8.32434211111339
7.32845484673013
5.40804621859532
2.92887738897319
0.458299250062401
-1.32923807990418
-1.84317924016371
-0.891047067352574
1.02392847729769
2.68769675714602
2.60381993997968
-0.246951951154841
-5.73167490672189
-12.4212557248634
-18.1575838593734
-21.0969966217832
-20.6411025310757
-17.7368291683106
-14.3702405302017
-12.5200043455918
-13.1539063173524
-15.815434971934
-19.0034471520739
-21.0814611910443
-21.1770668273312
-19.5713379329142
-17.390775165548
-15.8376819907778
-15.4710432027453
-15.9713965192151
-16.4982314869268
-16.3759041791472
-15.6212993488671
-14.9506900167787
-15.2894462119278
-17.1134553610188
-20.0808478553605
-23.2026080892502
-25.4911306648243
-26.6647334800789
-27.3786300823717
-28.8111303823072
-31.8672656394149
-36.5343082502725
-41.8115242605554
-46.2820630604052
-48.9042334260347
-49.5072788530717
-48.7565510662818
-47.710894341215
-47.2939969593252
-47.9578220251482
-49.6175670020942
-51.7656628627975
-53.6787565972429
-54.7026751916874
-54.5219530823424
-53.3353116364834
-51.8020219321216
-50.7428198022621
-50.7137810511897
-51.668458361214
-52.9502805286066
-53.6596533709289
-53.1846891395157
-51.5592209668063
-49.4110204361938
-47.49828363282
-46.1681382330266
-45.1441826015019
-43.7918237365671
-41.6725009916112
-38.9635828280417
-36.4311007462833
-34.9481508588106
-34.8974408890325
-35.8954762208137
-37.0065008809165
-37.3187426767913
-36.4916343429287
-34.9535442589405
-33.6360227687703
-33.3732572030364
-34.3323099208954
-35.8431661228681
-36.7480932079573
-36.0649747764499
-33.5387276606446
-29.7382763363407
-25.6777814734387
-22.2569809312138
-19.8790947940746
-18.4289661846675
-17.5012144163136
-16.6895387943445
-15.7512105892685
-14.6077049050273
-13.2714035341959
-11.7777082669167
-10.1878775959838
-8.63405666977447
-7.32163087451587
-6.43019224525418
-5.94536304617338
-5.5858613378918
-4.95265667517895
-3.82701870058125
-2.35506018917036
-0.963583015180914
-0.0637163755876059
0.216492489041612
0.0375883633109746
-0.356213043001958
-0.854144246843041
-1.51068321794016
-2.38759225411053
-3.35341580765924
-4.0173644845065
-3.87306555657142
-2.56926120344339
-0.156912642730289
2.85542316879027
5.71021189577174
7.74817059914273
8.68872270120112
8.67638811382062
8.07681620183521
7.23036501866775
6.37388338767359
5.6717057253604
5.26030393416998
5.21639281416627
5.46219136962416
5.73807217171947
5.68803343753769
5.04506813097603
3.82755127119112
2.41380883235292
1.43949854721916
1.50990265309964
2.83750891973575
4.99285839465948
6.98885117277294
7.75470331610161
6.74369423081867
4.29247725576042
1.48702962509187
-0.429987003514794
-0.74029886076464
0.37872669948955
1.97528368888879
2.92070719637641
2.63571948391356
1.48956325729915
0.590035698311667
1.05670611644749
3.22985753241076
6.35694280990464
8.97764672886019
9.78617468437556
8.40666501050677
5.60153932064352
2.79799185307752
1.25913745420697
1.40317657887663
2.63289032808705
3.75536782775522
3.72281897198034
2.23684184569079
-0.106678336384538
-2.19782885964045
-3.06696653309247
-2.40876244438667
-0.718215040508741
1.02511971574473
1.92497079440597
1.65567203753404
0.60084164134251
-0.395713308330185
-0.528499666475486
0.512249216622861
2.39709065969105
4.36793324030762
5.65178418448355
5.81385890954812
4.84645615158019
3.01201123922478
0.621744761487746
-2.04323304790502
-4.61688978453089
-6.50608915070144
-6.96053933917318
-5.45513587844544
-2.18018200062875
1.7719843826974
4.82176196265985
5.76315936581913
4.51221565179458
2.21691790536643
0.600272359932273
0.900465210619077
3.11812114756855
6.09844131215741
8.36553007317488
9.14426291135749
8.84861184025656
8.65647321655036
9.47253738230445
11.0900267589089
12.2417019976463
11.5224810737523
8.53006808500006
4.3619235283204
1.00792549068302
0.0531577731072991
1.63346867115292
4.37048395003776
6.31732294043894
6.21451134577298
4.21005838205217
1.60563424679685
-0.109045591133762
-0.196716381141951
1.04328331388244
2.73027816400424
4.15911848273492
5.2613170816117
6.43010899078263
7.95262856514469
9.64168911195382
10.9614655611744
11.5155627585382
11.4815049719823
11.5424717633242
12.3212643010031
13.800049110519
15.2413027514649
15.6987493135673
14.763064187939
12.9636768265901
11.4885444695083
11.4194313488642
13.0254200812346
15.5765940323366
17.805147816353
18.6758061834183
17.9633107259722
16.2996501367954
14.7169748309945
14.0478528776521
14.55223926084
15.8789206697124
17.3284224128828
18.2116723958917
18.1061672432607
16.9859590958061
15.2376893246433
13.5498545348033
12.6496485602371
12.9528376887148
14.3206116563915
16.1061609687775
17.5503848871252
18.2552616483687
18.3818315543592
18.4582548111227
18.9395372825978
19.8548657941889
20.7861890712964
21.1676630953256
20.6699318964011
19.4122283088906
17.8924875760121
16.7422755814888
16.409629752155
16.9515418865657
18.0403987696923
19.1414595494603
19.7311729587001
19.4602143875337
18.210468574798
16.1065326838016
13.5021268568479
10.9203413218395
8.89272148869243
7.7552003283708
7.51343382828442
7.84402303812451
8.23252144096662
8.18913190228271
7.47392769425867
6.25066987222263
5.07925820474814
4.66842644875533
5.46948619793839
7.32279779781
9.4589976526182
10.9102230211511
11.0780220491704
10.0663138946369
8.57076168120725
7.39207925789143
6.95127988879648
7.10411678196719
7.32202695061222
7.0816409920655
6.18685213130223
4.84794645293337
3.52249176072522
2.67415630066585
2.61216569327982
3.43567833881707
4.99095964253886
6.82054597211603
8.18267535905283
8.28931005101947
6.73986444477761
3.863276726301
0.680661851938966
-1.60752613362131
-2.31550966168053
-1.65723451641315
-0.556801084576431
0.0144467211804216
-0.32100554068628
-1.17882952711743
-1.78780244190925
-1.60975680424972
-0.720227743760594
0.295465101178581
0.80703158206926
0.602329006422926
-0.0165043245287222
-0.547450314839776
-0.70146693839348
-0.606650606106684
-0.675880297593365
-1.28571949607683
-2.53027246256222
-4.15557869760906
-5.68771604609514
-6.62910429914943
-6.64124114689541
-5.67137114200768
-3.97690635149552
-2.06450085424368
-0.551527032532311
0.0546949722146201
-0.432169298090952
-1.78977038509956
-3.50470799573102
-5.05919760161196
-6.19107519531277
-6.96409272561333
-7.59476627835522
-8.13155096348724
-8.26705485603301
-7.45939197095051
-5.30426871414568
-1.91902931473847
1.92090348300855
5.01385863832402
6.24110514022442
5.08018269031932
1.86147274072559
-2.37437278113887
-6.33689313955828
-8.98970069290403
-9.83241590755343
-8.91014061215819
-6.66047789534501
-3.75856233678841
-0.992795553885965
0.903841742762456
1.47506970905985
0.707628701075858
-0.952178542355912
-2.80775789553754
-4.24977943638964
-4.98887478113446
-5.06818472854761
-4.7077338317288
-4.09109418247251
-3.26765099347127
-2.21148041207553
-0.948973296013664
0.368500090700181
1.52893477462919
2.37611172577155
2.87503182915382
3.06843044881283
2.99736077271667
2.68177842554407
2.18896810331472
1.67667721665977
1.31704670010108
1.1117962911496
0.812352450329786
0.0295782448113874
-1.49620496128225
-3.62789456622531
-5.81287925097746
-7.345345542814
-7.73432926554336
-6.96768216971097
-5.51726935717201
-4.09277475029245
-3.28586200756529
-3.30392694364228
-3.94150518957697
-4.76577170322173
-5.3942232168017
-5.67217211158794
-5.66604442153635
-5.50428047043433
-5.19311026539219
-4.56187070059013
-3.41353288953916
-1.74583677862309
0.100700626245295
1.53903857536235
2.07409834699924
1.63241955479076
0.650743461477772
-0.180090833872036
-0.347670874642263
0.161199740405601
0.893583336730696
1.25212175597372
0.829999444147235
-0.448566569795091
-2.40997587934457
-4.77416480335741
-7.22782586285743
-9.43002333047482
-11.0288042642593
-11.7610990305461
-11.6076596374605
-10.849534502357
-9.90668491121677
-9.04741603483865
-8.18961686442848
-6.96824956682504
-5.09855238774433
-2.74598581829664
-0.589386683345904
0.533642395684241
0.173253631970778
-1.36299886097534
-3.12818633781407
-4.07224719315647
-3.63462014582642
-2.02086050838609
-0.00162207967690872
1.591396063178
2.35612301267289
2.49993662988306
2.61179273254971
3.17663296350673
4.17785786906653
5.07439548219847
5.17290499306623
4.13033283813775
2.25600790784514
0.403128970771331
-0.482159088190167
0.107302341404257
1.94707069198504
4.17937484091647
5.7595177684412
6.01392495066665
5.0338118061964
3.65235044287325
2.98011857840292
3.73590328905792
5.7658500680194
8.08795747470116
9.47290643750202
9.21075381185347
7.56692085476634
5.63209132293755
4.64547086997273
5.21901702793306
6.96092835911378
8.76004756730145
9.54339153047561
8.98617331902957
7.70531998559496
6.80015366418346
7.06043016997952
8.41335215266089
9.95746249569467
10.5526929249421
9.53119925698205
7.07173632751042
4.07732014086271
1.69238768741886
0.758483382078948
1.45722742758821
3.24627645763653
5.08033169572212
5.86810139234138
5.00156546356113
2.70796483391719
-0.00539741469156313
-1.84015732431199
-1.8854492702698
-0.103617834527458
2.66394256256293
5.16318843214566
6.42476973912275
6.2607428466138
5.26621200194707
4.41093231338186
4.456463402315
5.53171663855822
7.12289460523585
8.39846096883291
8.6497508403851
7.62350589904027
5.60529826095098
3.2710075037381
1.41548262731181
0.624455607100104
1.00969746240847
2.12171138754404
3.13727206120695
3.26579723317988
2.16685266941706
0.158835482628295
-1.92144279346017
-3.16349754942043
-3.11121280932383
-2.04581883638557
-0.827785404123698
-0.411795382426422
-1.30166130729811
-3.22502848588416
-5.2321673257248
-6.17047427963351
-5.31675313845853
-2.83812785278599
0.189596938416249
2.23749990208517
2.0567131919035
-0.664315364915936
-5.09311120883222
-9.60370462875778
-12.5298142719537
-12.9132874780024
-10.8698961434099
-7.45459963197869
-4.13363380171247
-2.10036523307761
-1.75608310491134
-2.60633483688092
-3.60645031495197
-3.75957972950891
-2.65165520029632
-0.644901884492105
1.34953345818653
2.37156375874163
1.94880573980062
0.363024353238482
-1.4900023894085
-2.56143191733966
-2.20492881764069
-0.51892642162855
1.72924998111688
3.53974306701333
4.21664162892967
3.67610347097932
2.39200501741232
1.08039246191249
0.339952633054761
0.411682136791045
1.10644644202911
1.90018733958893
2.13414721876918
1.26910807319959
-0.837581602246459
-3.7532921972112
-6.53627855834522
-8.09550140446479
-7.7408118363968
-5.61930599767968
-2.75303366147243
-0.594406996981409
-0.276698038673362
-1.99765004689434
-4.92128236195096
-7.66946011186089
-9.10991718788589
-8.94872930846184
-7.77724729578104
-6.57575190521017
-6.03563564278245
-6.17112020736559
-6.43131188190165
-6.19897325155022
-5.28769241665902
-4.07138004259738
-3.19703103471456
-3.12670430020894
-3.83962450765125
-4.86679266401442
-5.60722302113106
-5.67942079031493
-5.08931993312927
-4.12342625995395
-3.10899900156392
-2.23478814003695
-1.53500544827623
-1.02410066623617
-0.829678385687935
-1.16456998502029
-2.15124522211578
-3.64118448067091
-5.20978187530885
-6.34374010149611
-6.70555918419338
-6.30244552030439
-5.44200889175176
-4.54410263239415
-3.95866591311135
-3.88277097942258
-4.36751375280489
-5.35651991649824
-6.67118419494265
-7.97948896467239
-8.8152097076772
-8.70797645908578
-7.40867890672043
-5.09849105361299
-2.45382477871625
-0.482581144491233
-0.140115819279816
-1.86935820642759
-5.28100262838904
-9.16625874555815
-11.8887941784934
-12.0619280073241
-9.27180418219736
-4.44520256660218
0.409133471395895
3.07248955989701
2.26306105053946
-1.57556717197138
-6.38120140652801
-9.51961915616098
-9.25170698012904
-5.7446928925167
-0.964933451023714
2.49071413641366
2.91734491570697
0.433833662039881
-3.2474986011618
-5.97650955012844
-6.4500465808756
-4.83838612096853
-2.43468761734533
-0.671974637438879
-0.242622537503014
-0.889727286057336
-1.85057445021965
-2.5368877463509
-2.9320186366343
-3.43006084613944
-4.35606718861741
-5.59299263211448
-6.60454078553417
-6.82805078855933
-6.1065691386426
-4.81789954862642
-3.6406415596761
-3.14325083391284
-3.50887054280051
-4.54301920070468
-5.86771502934972
-7.11556927338984
-8.02561612455539
-8.43407416066398
-8.24302140658085
-7.44862038017144
-6.19277572584616
-4.74814921005971
-3.43401500229299
-2.50733928326537
-2.09649643415605
-2.23241510030186
-2.93689807855165
-4.26274878522778
-6.2239818511539
-8.65297562185051
-11.1003450141464
-12.9366087509092
-13.6283077752266
-13.0117210918167
-11.3691085717002
-9.26756879597289
-7.28945307817093
-5.84305303144136
-5.08530943895434
-4.9304641117057
-5.09531041591776
-5.19402009628622
-4.90356078837285
-4.14386938491429
-3.16340811871612
-2.43368035829495
-2.38972915160722
-3.18197158611039
-4.57577266822281
-6.07265733788626
-7.15482837787064
-7.48810360760514
-7.01173787778132
-5.88533423424987
-4.37393416464973
-2.78191287060426
-1.4353917035308
-0.64812647523645
-0.614119579447832
-1.26854495750011
-2.26539761318219
-3.13448996157771
-3.55781881373225
-3.5371747520197
-3.30810123754227
-3.09318733083163
-2.92157720214129
-2.68634389984677
-2.36335229484326
-2.15045643808631
-2.36206272212331
-3.13256176510977
-4.21385908968672
-5.0815296267574
-5.27794659063505
-4.71818492022273
-3.72421356084685
-2.76039908023902
-2.08755859920971
-1.61468386687916
-1.05055659040768
-0.201758475035122
0.813448984042699
1.61156708583772
1.8327041140505
1.45245760769632
0.860157218265933
0.616379830309454
1.05446168123123
2.00456296112164
2.83257630298766
2.79419312078632
1.46526137842775
-0.981495744129438
-3.80061391072753
-5.99597411314944
-6.79104987295046
-6.03646816376857
-4.33386605426667
-2.76097360607663
-2.32166982545568
-3.42651333135262
-5.71930697299583
-8.36421948612687
-10.5465413027223
-11.8629923183608
-12.3604620588915
-12.2767801283806
-11.7260719044493
-10.574484066425
-8.5908845716527
-5.74486264376532
-2.4226476191699
0.586643945403179
2.3796065928325
2.3384301128133
0.443250273576939
-2.62798367421518
-5.68852230367954
-7.46630315588887
-7.09524136924247
-4.53440514827538
-0.729548852930491
2.66598815306745
3.98407783896226
2.38041163873245
-1.63519161517866
-6.3270281459701
-9.55215783973357
-9.87389283807741
-7.34543407015651
-3.49373913673848
-0.465797774825183
0.175230216662512
-1.73054109143983
-4.97912425991659
-7.81592039226
-8.95004701076984
-8.1138598222164
-5.95348273103387
-3.45915990906267
-1.38280548456313
-0.0411444519754403
0.539288047451139
0.430706348913892
-0.261620996152304
-1.3519472229209
-2.54822324618174
-3.57881585590051
-4.37276025048707
-5.0803478456695
-5.82933047072175
-6.39335147175088
-6.12560166008811
-4.37678897749391
-1.18496092533544
2.33430302281334
4.37263544124233
3.50035317864896
-0.261368206194882
-5.18374233786084
-8.69052883652185
-8.85756751633377
-5.62106777578206
-0.862824491071245
2.7319573813734
3.3031125761413
0.902307813503511
-2.62559627889777
-4.87842925544718
-4.40621759572746
-1.55860108090061
1.80190242780957
3.46757732197066
2.17087358774147
-1.7074420426399
-6.3525794742684
-9.49571233847576
-9.60777569236274
-6.68823892787719
-2.23607720419015
1.58846626308184
3.11482519649322
1.99656055389866
-0.716979771384138
-3.28088493185134
-4.2861100223035
-3.45518210015227
-1.76032658046291
-0.805942742028186
-1.80834022630441
-4.77522291566282
-8.41101082701277
-10.8454726875713
-10.7589960861189
-8.19241679104792
-4.48707907733167
-1.41993877791679
-0.132779814975569
-0.550336503001585
-1.62127748162025
-2.15411359528042
-1.65649674460632
-0.635656002687519
-0.185350441962977
-1.14872237609829
-3.46385545980786
-6.1145110519643
-7.74421890380734
-7.5191559210542
-5.64361490676408
-3.17996993598162
-1.34852651463958
-0.773874995925531
-1.17407082349662
-1.64131102866967
-1.31901161702314
-0.0301005836817541
1.55326996626015
2.29288417540553
1.32512762364422
-1.2843537375358
-4.44830242171457
-6.6479504531767
-6.88399180397829
-5.37847435155181
-3.48907220845985
-2.85164356766809
-4.2816041825486
-7.21132743625891
-10.03575284068
-11.1350794515145
-9.92727566903912
-7.27979247888066
-4.99555151283202
-4.7189702254903
-6.93110336108392
-10.6980664077177
-14.2638257253885
-15.9935083168311
-15.1368058144417
-12.0229234440416
-7.7022891478975
-3.41734061514854
-0.198459283774118
1.33532124422046
1.04581615668783
-0.710325041979094
-3.15693296146357
-5.35979291507948
-6.63479221094193
-6.85757481604574
-6.47993031158467
-6.21254522077923
-6.54172339497069
-7.3792701440314
-8.11672402213114
-8.04931254690688
-6.8994724756527
-5.03814099158301
-3.21310704287135
-2.09170275112026
-1.9155903887476
-2.44733236062572
-3.24024158691098
-3.9631525037959
-4.52923862263848
-5.00266020760704
-5.42456959706163
-5.7151611479314
-5.74287092742446
-5.45340066368016
-4.92129742979723
-4.27053265129024
-3.55051522659273
-2.69971273610966
-1.63481979631576
-0.395921276875772
0.808272482825111
1.72159912501043
2.22038245906372
2.39539056296123
2.42872238422519
2.39463509507932
2.17937115264715
1.58590127728818
0.581730814025257
-0.50298177903354
-1.02060215215263
-0.313504370692669
1.8805024552851
5.18020945017183
8.64782821563589
11.1856770928986
12.0558862995376
11.1996667088559
9.19461395820751
6.94387861780668
5.29138048585329
4.74688303462469
5.39229221448666
6.91265362746871
8.71029258893829
10.0781751225888
10.3879587635921
9.28671807863589
6.86075733803355
3.67535844263336
0.623256730837466
-1.37499928810321
-1.71673215549783
-0.404083595515367
1.89777162288182
4.09479782697534
5.1419713993336
4.56004222898671
2.68292345466106
0.464355331536086
-1.0427781611411
-1.25771808637605
-0.347960754719033
0.988970164994828
2.07408205521392
2.72166734884326
3.31174322228605
4.38492510567356
6.11769327531384
8.10736596049157
9.59174438344445
9.94016519582543
9.06717226873197
7.45480669259055
5.80452110358838
4.63765018745976
4.10273956531729
4.07006632841394
4.3549555155628
4.85081761512936
5.4859888339966
6.13265305774945
6.60477201847339
6.78536489542041
6.76317704160139
6.76953677059655
6.93901986615428
7.14559652414234
7.06008989895472
6.44573072674649
5.45269133543755
4.61689109803448
4.52595606504095
5.37267542618975
6.74404535364111
7.84254106232219
8.00428904525542
7.16161146600107
5.91414071457546
5.16590531672647
5.56721913915901
7.10385810284775
9.14716147318994
10.8919666500179
11.8533870938662
12.1113344812441
12.1372410504918
12.3560464680306
12.7860492841489
12.9946558869824
12.4248072885467
10.8807210292687
8.81993935744952
7.17980288249914
6.83777725753626
8.06297575099839
10.2885872435814
12.3783561399116
13.2372567168468
12.3657267565074
10.0717402862897
7.2479756838063
4.85616282794585
3.49677491944992
3.21447988893754
3.6068219266094
4.1807802007556
4.65965104270055
5.04783390805206
5.49788324847783
6.08898456509569
6.69639998611516
7.051395072478
6.9007197394583
6.12793728148861
4.82853970455455
3.29514788379177
1.91380113249452
1.05753348901439
0.975455898706725
1.68083599828039
2.91454281614986
4.21522485783858
5.05219015421328
5.03670234702473
4.06718159127074
2.35086610006334
0.299772577284323
-1.684001936512
-3.38514154978228
-4.76829130301432
-5.81986046783984
-6.3728470767312
-6.10494263972145
-4.757446206672
-2.38186598759798
0.597338760427666
3.52934149302074
5.77034305075923
6.87480356579308
6.65569480715211
5.20129944460101
2.90102454414982
0.430730807651135
-1.40950119333263
-1.99541426506861
-1.23219828138908
0.290027823946846
1.54904910570563
1.69665056137264
0.653927050531535
-0.737986612499199
-1.21116513651772
0.0559923452558687
2.80817662362297
5.80066492505292
7.58076457171187
7.39827578395188
5.5934880069236
3.23340450075262
1.36702397525039
0.450640846354336
0.313570279101092
0.535906391408941
0.867694957477089
1.33944171501478
2.03735205240429
2.80479739629313
3.19951629544296
2.81725009469319
1.71947099607218
0.544312375921611
0.118128998020347
0.815312013528882
2.18227534497993
3.18183472822607
2.89651096550719
1.20596569131292
-1.06032347080292
-2.61955769189845
-2.5296490223587
-0.748017859264567
1.85167727572403
4.001242280484
4.76420474221334
4.01352266358379
2.40974868362066
0.940485124632305
0.344609909973617
0.776826774511448
1.85103145927016
2.94310520166667
3.52441875163291
3.36185387541425
2.58067552637615
1.61122433228414
1.04863689501453
1.44298993310888
3.04201398987153
5.58942994799689
8.31472299227233
10.2153490368645
10.5258563227982
9.12689780850262
6.66791586059518
4.26371954731952
2.88347736288742
2.84724772745162
3.72933427227667
4.73296786075588
5.23083992728458
5.0832798219751
4.58046595681665
4.10966826555135
3.86206749559913
3.79499388029283
3.7990508429654
3.90492139163477
4.31454601677946
5.18738858761059
6.38323209681969
7.40541358729687
7.66095276355121
6.8617755582591
5.28717144870506
3.68274375460891
2.80491293902554
2.93028477336801
3.69347562003829
4.3558626053207
4.308099972166
3.43563120479745
2.14740128760576
1.07621285840952
0.654185386582539
0.873706825667845
1.34710524537743
1.59731330988141
1.39433934680259
0.894036464937816
0.503390449984226
0.608025140593468
1.35007481931311
2.56176313646861
3.85949792934799
4.81608362696118
5.11787747205292
4.68613543029789
3.73424022152374
2.72337354455088
2.20513289660935
2.54321748038487
3.65799382769225
4.98699674040624
5.71963285746483
5.2221584543117
3.43042776665972
0.943121672149845
-1.26059102129826
-2.30765295348253
-1.8621112368964
-0.261746665299538
1.70701494262697
3.21158300670433
3.7128644633539
3.13874880551238
1.83540601145866
0.369888564476515
-0.700157660597148
-1.0557276927862
-0.767247179828992
-0.271431027093189
-0.180121963646817
-0.949937752591221
-2.57927963645645
-4.55578672475838
-6.10931118823757
-6.65066536996318
-6.13611889303279
-5.10470296659992
-4.35715516470173
-4.50082713210105
-5.63802228492841
-7.35339407509271
-8.98437709832697
-9.95633127042507
-9.98182651412375
-9.12286680036299
-7.74297951324803
-6.38167430232736
-5.61172469668161
-5.86527739774278
-7.2348772911589
-9.34349284386933
-11.3954325570923
-12.4700277108047
-11.9821892409558
-10.0132764826567
-7.27456269531901
-4.68417636396905
-2.84410097195553
-1.79613206753447
-1.1943361781515
-0.727250102575743
-0.428931651299929
-0.663844507397008
-1.82261840747532
-3.97027336645075
-6.71375490811753
-9.34059757843552
-11.1291664067934
-11.6840535657713
-11.1051635939143
-9.87849941572568
-8.57669648531996
-7.58715672580296
-7.00973848720678
-6.76918262037343
-6.77438082375761
-6.96678934877629
-7.26824185479405
-7.55195548932068
-7.68560479074492
-7.59925498934118
-7.32455769486326
-6.95712960109195
-6.59305764355979
-6.27536156075233
-5.95579922567796
-5.51885068448685
-4.88077305912277
-4.11217082807643
-3.48683280263987
-3.35687123217301
-3.90083415546929
-4.96956750450858
-6.15413502726102
-6.98907669138385
-7.1587145309773
-6.55027389566481
-5.16379560416216
-3.07860491170127
-0.55179467470162
1.90141427703706
3.61896064545482
4.09269387770306
3.26141634196436
1.56215736853407
-0.33943145354544
-1.94934323606822
-3.18342988834143
-4.24916707549633
-5.24477854425861
-5.85966032269223
-5.50989506434818
-3.87091815043287
-1.4152940834337
0.590579693365118
0.796621300634262
-1.27739638830986
-4.74512448262092
-7.75160934827943
-8.61171004588075
-6.93784071401787
-3.92984902500858
-1.61043009761399
-1.52992545315262
-3.78968765986369
-6.98580128193846
-9.08804396418615
-8.63344044534581
-5.5076456690151
-0.935397315978072
3.24425994519488
5.52474240531566
5.39071484408551
3.42420303567852
0.876699841228924
-0.992525772337271
-1.49916734808868
-0.833564103602196
0.0656716116015335
0.0370620046614274
-1.63230701392802
-4.75375824472882
-8.24345496537079
-10.6493760670071
-10.9686166132231
-9.28798974968538
-6.81772394234928
-5.2294669524489
-5.63963156067644
-7.87724721204009
-10.5669827099066
-11.9740081904053
-11.1091803247152
-8.39006814773154
-5.38928144641351
-3.81118662285589
-4.34715653736702
-6.1929615965209
-7.57826581840016
-6.94387858707791
-4.00676485354584
-0.0323683399390725
2.86558335297411
3.01007468783892
0.220505997600126
-4.06608248615478
-7.65966484034974
-8.86899492267531
-7.37673827172343
-4.2689608046015
-1.29753372141421
0.097009520545255
-0.530098527685107
-2.55761589137661
-4.76583057351133
-6.01260587869851
-5.76372324580511
-4.24415730959378
-2.23383531580946
-0.653565164882479
-0.148624990093364
-0.850732562021966
-2.37122055639342
-3.98896248725532
-4.93637308919768
-4.72951671284439
-3.44016449214296
-1.70049246733978
-0.382694160148465
-0.12743121819065
-0.982823733386171
-2.36778676809042
-3.39930398917219
-3.42477872502305
-2.45941695045555
-1.22526710068347
-0.741567991847645
-1.64353290953394
-3.65128442228686
-5.60673236135225
-6.13427106509167
-4.55404758721077
-1.44007879305076
1.5939472778542
2.80693630297322
1.37783319807484
-2.10038735701218
-5.96835001626903
-8.44989000999873
-8.63196976868369
-6.85941124331667
-4.32413410157325
-2.19198637019535
-0.905430975578906
-0.143227990554848
0.626625742652682
1.52546338630224
2.05740361372996
1.50154785525684
-0.422301882829202
-3.15752856704492
-5.50697620744617
-6.29679607899789
-5.08142057853268
-2.43637691824962
0.363453911157631
2.05654899982377
2.04206165446039
0.613863280452177
-1.30955961572794
-2.7491291477145
-3.13290049771798
-2.45422158009084
-1.14952963023066
0.164101543266541
0.929982789199595
0.80443916796675
-0.2606387598028
-2.02728238632105
-4.05326442375374
-5.82600778723824
-6.93143205457121
-7.21391405063011
-6.86574747985067
-6.37319474360592
-6.2869374386026
-6.89663714813026
-8.02065887878972
-9.08936502830098
-9.49885185580317
-9.02411642534014
-8.0241067031234
-7.25416940952053
-7.37064432617363
-8.45601952661428
-9.87215660296863
-10.5751424232554
-9.74370627671962
-7.33082342750695
-4.19183088696306
-1.68088969831038
-0.929606044710785
-2.24843067760846
-4.98783833532171
-7.91194533413426
-9.82641745811422
-10.114349776998
-8.95743158539726
-7.1914818575564
-5.88543602344282
-5.82533208001531
-7.10233120294303
-9.04197076792431
-10.5591787242976
-10.7688117904654
-9.54952504702626
-7.68715479982225
-6.46898684827276
-6.9519726737781
-9.30238022928038
-12.6253912064799
-15.4069538619985
-16.3064950609341
-14.8712055986334
-11.7599210147116
-8.38479630950354
-6.16197109739773
-5.77126873502732
-6.85125161542723
-8.2680572669423
-8.79693025578385
-7.84485988666037
-5.79183563103749
-3.79001900259262
-3.09001254120767
-4.26037790130908
-6.78974245923815
-9.33350366115745
-10.5041371295002
-9.75776077079581
-7.76474676563734
-5.98278991041444
-5.67556257358295
-7.00946048555418
-8.89580149565268
-9.72898218868679
-8.51665896702521
-5.57517602723945
-2.32033708478733
-0.353844909042159
-0.49226256900606
-2.394895864349
-4.94184560541421
-6.98119756279413
-7.93868966708137
-7.94383768960681
-7.53733238738037
-7.23726410591753
-7.26284720850753
-7.503687362532
-7.65394999927813
-7.33945008869683
-6.23894564023936
-4.26822911072541
-1.7622023316054
0.473816403428692
1.40992215589642
0.36914287782252
-2.41046729135354
-5.71388592164102
-7.94136114249172
-8.03493482411616
-6.12526309290655
-3.41684953482422
-1.39396803065017
-0.94036332311184
-1.93597776117034
-3.50991765032304
-4.67960026689291
-4.93645101984366
-4.4166591703676
-3.67790933415429
-3.30328358246629
-3.58855032266171
-4.42908382933367
-5.38276021483384
-5.87257728079896
-5.45891272217669
-4.0671107107925
-2.09025143617044
-0.271846010167048
0.646767298119196
0.335037057618287
-0.901425034878768
-2.25147919026305
-2.84544551834706
-2.26947652027243
-0.789460758097142
0.850435193399722
1.89402464331625
1.95983434413158
1.12043364099114
-0.309752656699958
-2.02826525219207
-3.803433952212
-5.33935211307982
-6.17076960747701
-5.7757355411299
-3.89522725309851
-0.84009648657805
2.48597543562629
4.94056317592394
5.69871281397581
4.659996668517
2.46316194025358
0.0978467388562045
-1.62941218685281
-2.44596836474843
-2.59169678048976
-2.5224143860449
-2.54868050136314
-2.68010555951508
-2.7392143546764
-2.58881173969724
-2.29034169854921
-2.06200185915679
-2.09089520949805
-2.37474118705629
-2.69366208511316
-2.74042304283473
-2.33558095424532
-1.56972615549556
-0.792534708345783
-0.4695980763338
-0.989777448442659
-2.46135057443341
-4.58418740550872
-6.68997313287758
-7.99248772556943
-7.97967096767805
-6.72555032895566
-4.87943787830169
-3.34272345927187
-2.7917894130095
-3.329009168378
-4.48362396470678
-5.51616004859524
-5.825152760604
-5.21793036907858
-3.91789386074984
-2.40180515620121
-1.1921381105671
-0.659981620849556
-0.895111285228315
-1.67715902841345
-2.55567881011608
-3.00799594588546
-2.66581169207527
-1.51994020119672
0.0263465738273341
1.31929975436173
1.79905054366272
1.32472655252755
0.250220629241627
-0.774566543934248
-1.17554391880125
-0.777811839246881
0.127354184296626
0.973874858179792
1.25066964629518
0.805832815213904
-0.062399216856192
-0.750924766328734
-0.66844354030205
0.400695549067844
2.10252714014503
3.65405227758147
4.2830234904274
3.68532964329729
2.21050526885461
0.65335418146584
-0.198746520898673
0.0542828141007217
1.30085285149204
3.04005724547547
4.62761872387489
5.45524806692528
5.04736673684146
3.17154433592204
-0.0170913661628739
-3.86635387425203
-7.29436523607988
-9.16864525353847
-8.83825235411469
-6.50288519042962
-3.15476828018423
-0.0639870813952977
1.8889380263082
2.59348828420851
2.55481145975206
2.38468336098511
2.33975605880027
2.23745184960194
1.7474262468993
0.791405142665782
-0.268133561687454
-0.770887054860991
-0.16649447049995
1.56729377640799
3.77776516922034
5.39321266510678
5.48403545045353
3.81903346949743
1.03908022844975
-1.65950335580996
-3.17580210713484
-3.1152673187519
-1.96315365919174
-0.728786333355773
-0.312815621083903
-1.00732974060953
-2.40321148785918
-3.72999760994592
-4.38792906057873
-4.32526670983161
-3.99726570401158
-3.96402942690625
-4.39868588287462
-4.87013945295291
-4.56753761210671
-2.80421657705977
0.518198560551187
4.75618814768388
8.76607879419251
11.4231676530624
12.1740251157806
11.2929313554693
9.68945679906223
8.38158474794288
7.9254385301719
8.17072052280663
8.50879330331427
8.43736764618356
8.00861734918607
7.81251881536287
8.49331460095835
10.1832911474433
12.2940688984409
13.8334115520693
14.0244536270779
12.7820774457986
10.7238818042045
8.71766004397419
7.31064191964291
6.45732550284836
5.72431217499726
4.76328135429742
3.64538300727791
2.81610242924479
2.7318389136053
3.46172314479162
4.59361297427
5.52367904013829
5.88783740685477
5.81224091736507
5.80895600541963
6.37937813212188
7.65468278215787
9.3122044208639
10.78977401846
11.6534331853846
11.8433262776423
11.6476818915307
11.4692352610732
11.5802583165172
12.0203020932929
12.6623817995109
13.3373090244016
13.9170089002714
14.3090333833577
14.4148533516902
14.1200514241496
13.3846097466131
12.357591271764
11.3715731827092
10.7905947731797
10.797021936803
11.2387583587213
11.6913242268588
11.6901548800827
11.0044174560641
9.81059165356091
8.64349432997921
8.13958613134462
8.69792235453949
10.2338362400422
12.1549384123639
13.6049248766462
13.8765879810507
12.7913732164564
10.8185603580727
8.85652308075408
7.77332761458339
7.98871845629962
9.31116828144395
11.0826011561831
12.5306753038459
13.1244713080666
12.7521846786158
11.6987235478613
10.4854528820358
9.65389721345828
9.56392634069622
10.2671623220118
11.4557659007684
12.5294887444665
12.838281551431
12.0016618052743
10.1511158787451
7.95235188251011
6.32415597206982
5.95131495064763
6.87208498534719
8.42639765784626
9.61730687686637
9.67713950542447
8.47021433295741
6.47786040157397
4.44554956215806
2.98054694015355
2.34802255485523
2.55132583670892
3.49054997262367
5.02025237667478
6.88876559238474
8.63407757298115
9.65516491013559
9.53232001452724
8.33861039002716
6.68672495690459
5.43129859167994
5.13308019679623
5.66119835074024
6.29687995333365
6.30293594112988
5.50715382525429
4.45580435682563
3.95399131971912
4.32891051834057
5.06385805633711
5.11444948504624
3.69193484373542
0.958745288055043
-1.95187882298039
-3.62219630511186
-3.26746617075384
-1.28242580414212
0.98440447610632
2.07934960867204
1.32832263792864
-0.770947789243828
-2.86248935101643
-3.56396417698242
-2.25822990307996
0.637027883095693
3.99261923948089
6.61463628113119
7.82221203158232
7.63715760358412
6.55686127878397
5.14411757081262
3.68660686710799
2.14649366615794
0.414260641398313
-1.3684374520856
-2.6792823070587
-2.82787040715345
-1.40917640296984
1.35940212313318
4.69939428145151
7.7103515924482
9.90270744243778
11.4506897573419
12.9696348417816
14.9797521483926
17.4224547426434
19.5545563822952
20.3387921404003
19.071610680236
15.816282945759
11.3369287010658
6.5910452671587
2.15311207686185
-2.00265034268206
-6.22132648902796
-10.6506222572225
-14.8886912475851
-18.0355293690322
-19.1076533515096
-17.5591366521862
-13.6349746095715
-8.41289992400033
-3.47877770061104
-0.33862633993814
0.154955972460518
-1.87187160930863
-5.38026015757129
-8.8745506407077
-11.0444270037192
-11.3308226927615
-10.1178789882603
-8.44458016469669
-7.36630093740829
-7.30111518392161
-7.79076166753013
-7.82458269212778
-6.52991176297452
-3.76735121917178
-0.226661156959548
2.97543500939011
4.88936346511952
5.14322258563853
3.95933769075713
1.92637810141043
-0.251703833310281
-1.93707951722828
-2.65340422202712
-2.1906240869593
-0.761325642880523
0.93313717188053
1.91104640283718
1.39322137189885
-0.729159065900456
-3.76768705828179
-6.58625914483471
-8.24884462933188
-8.4914077972994
-7.74416177063425
-6.74119920531312
-6.00523398792662
-5.58533722379244
-5.17486935985492
-4.47256500383834
-3.48598618354695
-2.52455021352025
-1.92774002840544
-1.77328792350264
-1.79733771659306
-1.5802879930494
-0.859380937924814
0.288567670915068
1.52056770471264
2.45547558928685
2.87354274486918
2.74702246526063
2.13594752966237
1.07992122168094
-0.406222137946214
-2.23989727812706
-4.15408046400637
-5.67050977078301
-6.24416045081449
-5.56366539640169
-3.81925785876341
-1.68935863895089
0.0413494812318646
1.00737086499975
1.53669794121353
2.41253419168084
4.24240261549033
6.85721119692963
9.22017876865798
9.96323375042091
8.23467728187986
4.28816256209983
-0.634344642379512
-5.01971531369051
-7.91873483742434
-9.33568662669152
-9.92657762583991
-10.3158088731947
-10.5842902941633
-10.2919623638674
-9.00430973739916
-6.82983405509493
-4.4960581320194
-2.9047483818545
-2.54561007868232
-3.22306341626394
-4.28486787154961
-5.14456367395054
-5.68258631851365
-6.22599895253093
-7.14679315350776
-8.40950865710654
-9.46055794060216
-9.58320571045464
-8.43039487759983
-6.33346773762594
-4.13944522012408
-2.6902184437972
-2.34609241778029
-2.86125554113971
-3.63401649371263
-4.12660372641942
-4.14047849783599
-3.80314716926733
-3.36607412510321
-2.99110097738243
-2.66345730370221
-2.26589237078644
-1.73688617747336
-1.17949312343972
-0.838094994423613
-0.940564961781833
-1.54824175751441
-2.52013742416669
-3.59154598953503
-4.50299471156998
-5.10801536067705
-5.4266211784889
-5.63654466121633
-6.01364587202025
-6.80105727492118
-8.03633952798284
-9.47391545988425
-10.691401378578
-11.3181741837262
-11.2429613432734
-10.6304871273019
-9.74993522965134
-8.77190316704822
-7.71381686225907
-6.53942947932392
-5.30213160582461
-4.19066184103976
-3.42824360890995
-3.08103090725278
-2.98106363609866
-2.88492547444459
-2.74393772887376
-2.84715540207448
-3.6404581892184
-5.28235058602753
-7.25489543585106
-8.39777787362212
-7.480309390978
-3.99005165798259
1.41353898016057
7.10865259705799
11.2798613558076
12.7779656027036
11.555830353669
8.47325980624587
4.70294195822154
1.13913265054533
-1.87076340804982
-4.36805220359176
-6.42698074460415
-7.93244364888116
-8.6149645386675
-8.26932283034528
-6.98615053051821
-5.21500344739479
-3.61583817007728
-2.77696075624649
-2.91453652221062
-3.72439401558204
-4.50870486505382
-4.55239588081236
-3.5760673643841
-1.98334003230277
-0.657820519249502
-0.418318292583411
-1.48037308462517
-3.2937360117564
-4.89781017399033
-5.54141312966128
-5.1030365579018
-4.05234279189313
-3.03964202102267
-2.45676060886203
-2.30452264511559
-2.42028862714322
-2.80810716025162
-3.73785672543887
-5.48710818854517
-7.90866547767506
-10.2310356766341
-11.3536636753222
-10.4930158909493
-7.73190058793649
-4.08562110373837
-0.994414852014657
0.410354241824599
-0.161965408453951
-2.12961864075597
-4.45916917110702
-6.19617966160506
-6.81368937004877
-6.27602900132713
-4.89725671022215
-3.13580668025533
-1.41370200318895
-0.0083157609890988
0.959986772500238
1.47764376156764
1.55390637348441
1.17731302452409
0.311350341318188
-1.1150916444108
-3.15977152328829
-5.78284455792782
-8.79031420247587
-11.7976143477442
-14.2929877652056
-15.8260825845096
-16.2815085662959
-16.0400844646227
-15.8642294521727
-16.5203651734176
-18.3156626674515
-20.8225231452638
-23.0187232971561
-23.8330387232516
-22.8005402805337
-20.4024821458628
-17.8113770818929
-16.1817470085414
-15.9443318415313
-16.6173182555353
-17.2527557436073
-17.0987471332782
-16.0215260276731
-14.400573113013
-12.6278244957126
-10.7286890840096
-8.45902749152169
-5.76143638827184
-3.10626442229254
-1.39010026189053
-1.40473596201475
-3.25674402139725
-6.17640033177791
-8.91177870534777
-10.442937332102
-10.4999594051768
-9.55604274383331
-8.38436796132945
-7.56484685677099
-7.29074453840786
-7.51124770133207
-8.17333503218024
-9.28555184220846
-10.8013880892717
-12.4845456394268
-13.9246076818036
-14.7349688889802
-14.7804016519574
-14.1874787438543
-13.1603839588562
-11.8240983978692
-10.2203281897562
-8.41340270041986
-6.59221158086446
-5.06392999510149
-4.0848591531356
-3.64310955457306
-3.40586746060082
-2.94184487746819
-2.06417825449695
-1.00866548582479
-0.266658817963233
-0.172423393392257
-0.569233191190783
-0.863259761653342
-0.49104382935809
0.53822702221507
1.47505907249161
1.21812407510935
-0.938141279168842
-4.75656435140997
-9.10305118766673
-12.564459975938
-14.2349149196695
-14.1724214769751
-13.2185943070086
-12.3221125842876
-11.8655548372635
-11.5055842644192
-10.6228970814431
-8.97551570414767
-7.02323622819958
-5.65464239298011
-5.51867296901042
-6.49647120036514
-7.71446070627412
-8.09517777754297
-7.01047249768647
-4.5800520608924
-1.50070526175144
1.37568605353268
3.39076445307026
4.20652038836428
3.78053463209297
2.32960455997241
0.320300734018578
-1.59546893630203
-2.7950832301474
-2.96775015352293
-2.29229997210857
-1.33962224722846
-0.705869555609358
-0.627342043733818
-0.868649979618918
-0.962718562324793
-0.617606520806296
0.0420825682388603
0.580524644069134
0.601246672892219
0.0480543703337532
-0.780709452079217
-1.48598115469998
-1.84338968259268
-1.8667059091854
-1.64745240045778
-1.18553534372965
-0.40092413539116
0.694932490809875
1.81955406689425
2.44538762592579
2.04384286800534
0.390253153933008
-2.27967332429877
-5.38444468195737
-8.29001088962814
-10.5575876167111
-12.0040046898771
-12.5878765608496
-12.2760542423636
-11.0260149839073
-8.88454855045046
-6.1142340878553
-3.22888226203992
-0.88372363839151
0.341040099758047
0.119360128920068
-1.54841209347818
-4.32311491081853
-7.53685451684889
-10.277838733528
-11.588935606307
-10.8022788271709
-7.88308259394469
-3.57098920870582
0.853802857887742
4.15629412031925
5.76647624692054
6.02845199862919
5.85048684161288
5.96778544471201
6.33052962274175
6.08274198719506
4.19537517899437
0.32566859361193
-4.70975225186085
-9.23108446822086
-11.6222604844963
-11.2558303348861
-8.81500666835168
-5.85381074350007
-3.90203842353774
-3.66850232763541
-4.77050190883324
-6.06144828531326
-6.30820763021926
-4.82657820391312
-1.78265765022496
1.90916185649173
4.99708628741656
6.41781468731929
5.75047528101956
3.37578916264709
0.280581014510889
-2.41113506215857
-3.95191551093569
-4.24590490735885
-3.75286786725232
-3.06739525940984
-2.4488831723389
-1.64342115493339
-0.12146225490107
2.43113423124182
5.70504544115082
8.74517305630655
10.3672577627297
9.78887644713854
7.08172061990686
3.17968891912474
-0.557427629106625
-3.00418347151657
-3.78225763993013
-3.37915032247263
-2.82890124777658
-3.09439327479148
-4.48346498038152
-6.44106289837187
-7.86835976077521
-7.80957628615028
-6.07994614532926
-3.45662768947754
-1.31114865567909
-0.868351203916822
-2.5001638519454
-5.44570018522335
-8.15391405686878
-9.0949860850219
-7.61746849544396
-4.368659502835
-0.952259124558551
1.00865304800342
0.829565889939358
-0.846402154862522
-2.51499873418281
-2.80064330936895
-1.31338629437585
1.20084649339988
3.46558978668551
4.57785397277258
4.5950873385626
4.41545182875901
5.05657433219164
6.84861343624337
9.1561495920048
10.8424570127226
11.0971416753664
10.0134128055207
8.5000728027393
7.59736028706309
7.74720660608383
8.53986235444999
9.05284734579674
8.50637853095435
6.74111287119222
4.25398470844866
1.8813314644337
0.372864662871459
0.125267727197064
1.13724204481918
3.11111694813566
5.62784707244206
8.27688848991349
10.7083366864266
12.6194242825383
13.7452800637913
13.9047342808896
13.0664065827158
11.4338067895665
9.4610804508074
7.77073241138803
6.99435469171864
7.52627975569759
9.32040018257431
11.8555745192446
14.2821855070728
15.7664857947603
15.858639716254
14.6687886912764
12.749674628735
10.7687924422728
9.17186408975628
8.04874117339833
7.22700830177582
6.48742675951106
5.75432516599644
5.15371030871371
4.94367581916339
5.33649385828372
6.35014251737837
7.76164432538806
9.21161187916069
10.3470327497587
10.932832380617
10.9320435430461
10.5181044724428
10.0018363688638
9.71401211188751
9.83858968469222
10.2715879375676
10.6103690046916
10.3505756159854
9.2003831011702
7.33096248942089
5.36167185043376
4.02774286639442
3.72769300372601
4.23002774507341
4.7813214320552
4.56320228822734
3.24412789598572
1.26316052890831
-0.353137980896169
-0.584612565087516
0.977455891433105
3.85790678652919
6.89489592754172
8.78257158731405
8.68244727061055
6.62268136996482
3.49012578334512
0.629062514065936
-0.766654429852389
-0.202322819876934
1.92504805068043
4.58923521064578
6.7072284307129
7.70091890718301
7.72215487960213
7.43164417014347
7.47792109650114
8.04073147410061
8.75799852977251
9.03078922974653
8.46064964363781
7.1144673634027
5.45970022626099
4.0720923758631
3.33077505924693
3.28988100686558
3.76415120583714
4.47263186447493
5.15464533400498
5.59828639337012
5.62574598697043
5.14601639941766
4.23559700083372
3.13861248552049
2.13726176190877
1.36478024460746
0.694811715341862
-0.160326248058442
-1.37127032953023
-2.7332420294211
-3.68582674671584
-3.63545234576495
-2.36464398501402
-0.214294359406048
2.09406417451212
3.88631379502848
4.92879929585913
5.53087406901997
6.25600273294719
7.44366427698576
8.87541143317466
9.84369261904811
9.61533781928987
7.96399856886578
5.36498233966389
2.70636556907109
0.73229541850159
-0.37130672869284
-0.920839317618924
-1.29570462721987
-1.4941040643241
-1.0890713695962
0.351140758676347
2.73989768352007
5.28202733380833
6.84004928162661
6.65340752249995
4.89031247301094
2.62617177971556
1.20414458187446
1.40089737480389
2.98427231790464
4.93103815025261
6.15837539300997
6.26032809677643
5.72093897133375
5.50756947783737
6.36446827334304
8.28670901910843
10.5018095060794
11.9159313762527
11.7222102439451
9.80444304520003
6.7289577824416
3.40290538336317
0.609064968131934
-1.28453826934681
-2.3382269084162
-2.83640775679565
-3.03052304413871
-3.00860298131469
-2.72198174004895
-2.10189509838151
-1.18290750235067
-0.122376045977584
0.879032348188627
1.67021208403663
2.21439597420496
2.57841579765364
2.86257294736202
3.13352631022849
3.41091286869385
3.71986077837863
4.16067693358414
4.90685537689772
6.12102328203984
7.82273114492073
9.79912384162087
11.6080947138521
12.7123689890526
12.7129741982917
11.5821237298495
9.74215750608798
7.86635657695751
6.47655436647473
5.60544580299004
4.76366341558754
3.24951246120441
0.633871115486912
-2.92302710387811
-6.72840234058587
-9.92264170079474
-11.910484265285
-12.5907584313772
-12.2863895111025
-11.4857933909369
-10.5862897966502
-9.77450155337749
-9.07817321033521
-8.48202688012063
-7.99958429284223
-7.63311397615148
-7.26287496249044
-6.61151622552355
-5.3415633042436
-3.2316371653792
-0.29163274779212
3.25503418421085
7.07902126588361
10.8462956009266
14.2116312415619
16.7692024033012
18.0930018011727
17.8854670852384
16.1677390918242
13.3531546604443
10.1191185269475
7.13548387328776
4.77764895193508
2.94630735675114
1.11342141183261
-1.42151811991043
-5.15207784412281
-10.0586979604153
-15.5938822051456
-20.9542857129283
-25.4761677661603
-28.893321489969
-31.3067324982552
-32.9331224708672
-33.8605457884748
-33.9784536888018
-33.0844589773024
-31.0900350532007
-28.1842567039678
-24.8357191680934
-21.6202711862491
-18.9241784817594
-16.7082993925234
-14.5372641090947
-11.869727893196
-8.43786098895142
-4.47279880610689
-0.632581772630005
2.29502687616606
3.72432183001644
3.49500083374767
1.90179956047847
-0.430499496152837
-2.7538786535375
-4.4555218603902
-5.29419670493943
-5.48042260628139
-5.57292324225593
-6.23292421410415
-7.90913224509691
-10.6524926168741
-14.1305295441666
-17.8102244111558
-21.2239539366421
-24.1731539385719
-26.7151569579057
-28.9732370926198
-30.908088972034
-32.2390948537959
-32.5788343344938
-31.682571979674
-29.6803517005333
-27.1430962271084
-24.881391338233
-23.5952882338871
-23.5693928421735
-24.5334035977866
-25.7701120281801
-26.421515762436
-25.8233759621967
-23.7207496817217
-20.3337461940184
-16.2312215737064
-12.1083542057971
-8.57963783182211
-6.05067532943765
-4.64979904606661
-4.22007029929523
-4.34479018899721
-4.45509212291624
-4.03991199191137
-2.88910312525516
-1.24683925889575
0.297589946301105
1.15575051069925
1.06963926831486
0.213538535265093
-0.984315647177743
-2.17281080421419
-3.2878928644419
-4.49996854005363
-5.96660863371768
-7.61672867726227
-9.127602381584
-10.1067133315664
-10.3389630140116
-9.89893643872252
-9.02394550195459
-7.85556746730424
-6.25737679910794
-3.90006709816118
-0.569098546383072
3.55039767312658
7.80065593423069
11.2886466631725
13.3155791361968
13.7368867072785
13.0541762014207
12.1603990760454
11.8554781009425
12.4041522720273
13.419595302488
14.1469927666983
13.961317433325
12.7816513194634
11.1493818969913
9.8838621036769
9.56183936097863
10.1708663078841
11.1402632442858
11.7182556630851
11.4094340948245
10.1879621296859
8.39334259933866
6.42373833984218
4.55723337979634
3.01788791325075
2.09366877093739
2.1394816145643
3.39051201437993
5.72683654950408
8.64144479966778
11.4781886781252
13.7429406556795
15.2510229090197
16.0487974033135
16.2186107462989
15.7365155336384
14.5671333801301
12.9120867855189
11.3478700633495
10.6490426809943
11.3021422130813
13.025065414966
14.6940745485595
14.8485375221985
12.558094564258
8.05322612795973
2.65976604208193
-1.88670550488398
-4.33948850847627
-4.53703871156635
-3.37851340084552
-2.27834191412236
-2.4288284509789
-4.24765907439016
-7.24225040078603
-10.329076823116
-12.3889356012161
-12.7139475420926
-11.1719412598745
-8.13073113817116
-4.28902618278794
-0.506410956808324
2.36971029055882
3.74729963313227
3.55027014610297
2.3085946660618
0.924973577091767
0.195560563344662
0.359849103805975
0.954697995872238
1.10058650590065
0.0935271861099288
-2.06479733093895
-4.5421199290717
-6.08720738627745
-5.74095423265002
-3.38658649716658
0.228364977138053
3.96200738443308
6.86963468841081
8.50561287817507
8.84840716742429
8.07706389745768
6.4313119728763
4.25802517737087
2.0755242082672
0.474631917518241
-0.142070160452246
0.180683041675984
0.915289964672685
1.31631923296425
0.856052151995975
-0.432031407139958
-1.93906605282754
-2.82609856876614
-2.53756115013984
-1.14941263229535
0.652487369494516
1.91666570996632
1.88323772624208
0.339102503458045
-2.27424889724001
-4.9997061471643
-6.70941193522658
-6.55568140848382
-4.34260886029626
-0.631192425793759
3.50027370905735
6.92845083502634
8.93331586253844
9.40125568937311
8.69314543126597
7.31972566986321
5.66057076932192
3.87559334810776
1.99286574186102
0.07377880043003
-1.68318211477319
-2.99526459446302
-3.65233253433569
-3.67752479316042
-3.38603978472722
-3.29082492791347
-3.87837439985682
-5.35397227380689
-7.47276354063923
-9.57768898496139
-10.8378439582718
-10.6555377845926
-9.02578442545444
-6.61187585558348
-4.46068467988492
-3.49493509211884
-4.05885916125013
-5.79507541505301
-7.92163591936177
-9.70510759976444
-10.7988926188504
-11.2621280596607
-11.2922058465637
-10.9137410458978
-9.92416258679267
-8.13378704226499
-5.70112024855572
-3.26803914565595
-1.70329183500393
-1.59406579428339
-2.80573044515509
-4.42373688034428
-5.21649608068592
-4.32264803224663
-1.74367769144496
1.63590826459719
4.51821439267659
5.8696701267042
5.43271404200145
3.80274085506358
2.04979904634542
1.11475652668659
1.35168187537005
2.46231385360256
3.77312960387129
4.63574979123041
4.73912726283479
4.19546614149429
3.40385036668361
2.82152623987835
2.74305976689612
3.19072457795016
3.91197354922974
4.47565340715909
4.46696061984476
3.69609780852017
2.3077826771193
0.740086254667159
-0.460468979286217
-0.865519821216776
-0.335425037949013
0.914654379942718
2.36902429547716
3.37331483413269
3.32786325436233
1.87702967990855
-0.911093058576894
-4.44340272895547
-7.70054993059739
-9.60573757404051
-9.52040705714746
-7.61817664099265
-4.88885536302995
-2.7170629850531
-2.20287489005272
-3.57517381666517
-6.05321778438939
-8.26094032083072
-8.97622327246137
-7.81182269607729
-5.418595324596
-3.08672562048436
-1.99778129875863
-2.56501337340497
-4.24104723567178
-5.91653327973941
-6.64854549755155
-6.25513137581923
-5.39388676025388
-5.0831637379359
-6.00735025051958
-8.03265576049086
-10.2486546181194
-11.5077147600877
-11.1056130000534
-9.16178083162993
-6.46359439568721
-3.93712574277721
-2.12221349833609
-0.981254435361204
-0.133830035859777
0.710064101507873
1.46542898967968
1.72970273179827
1.12920588542301
-0.317410170511359
-2.11198800274515
-3.52013309403789
-3.95606031253112
-3.252791224606
-1.68937092754266
0.184305876981709
1.81608915070949
2.83771097617243
3.10802463383303
2.67303066627923
1.73261235969829
0.648542985578118
-0.120358551604738
-0.197034431806067
0.504740759530742
1.6534987025355
2.62617665660018
2.90183844051161
2.42792938163854
1.66610300474561
1.26478301824242
1.57379607429758
2.36655964919213
3.00813904390942
2.93179629845271
2.05092916083678
0.826784453443214
-0.0446550984866475
-0.0950014933265298
0.671518323322429
1.87822915660256
3.08396208228032
4.0080731905524
4.51490365170442
4.49915350555593
3.83525783214809
2.45471877859184
0.535806641254361
-1.39811654586686
-2.6662005703846
-2.7755167282134
-1.68165504794942
0.169624371361173
2.02635730689273
3.15409655303329
3.1121662753564
1.89203944982675
-0.0807890492302091
-2.10305148339895
-3.44331025598
-3.61230102938581
-2.58947848760571
-0.881076169156393
0.663020515700569
1.27825216096194
0.722608665835801
-0.609764782119408
-1.95896551866058
-2.6810220753694
-2.64529463097211
-2.27918561595607
-2.2404323794484
-2.96683467290269
-4.40547202343741
-6.07816659783817
-7.37240652854219
-7.85214264061492
-7.409765364644
-6.22834044235235
-4.64530743090695
-3.00969210041589
-1.62894898211626
-0.769088627344424
-0.621175816658938
-1.20748170555421
-2.28466519498435
-3.39008359833405
-4.04341022332855
-3.95760752419685
-3.15433024959205
-1.93187372403986
-0.742717635083539
-0.0800077963874265
-0.364657526585353
-1.79980519842443
-4.21151992682168
-6.96747430995538
-9.09939351839654
-9.69595340213029
-8.39666100362362
-5.66205620943583
-2.60471559807995
-0.447392277964591
0.104002597017629
-0.806706954484873
-2.36028095828849
-3.61985085992245
-4.06918476250705
-3.79208463873506
-3.2112241288902
-2.65791472116404
-2.14398512166848
-1.47474070029538
-0.552198881075544
0.428795526939981
1.06000520451158
1.00551960077505
0.256150629740169
-0.821977066935254
-1.70319743168892
-2.01829936407763
-1.76546505742437
-1.29868469110064
-1.10609901812681
-1.50787504961833
-2.44723714532401
-3.51841279069464
-4.23801815571001
-4.35771901976394
-4.03905015568307
-3.74210526453469
-3.90825227428692
-4.65918098995686
-5.68846870855687
-6.43350828287104
-6.42142414112201
-5.58514862254178
-4.35724246024559
-3.46794365857806
-3.54017430665301
-4.71448389643233
-6.51111525259699
-8.02510439089349
-8.36474466097708
-7.09327439604656
-4.42931846622389
-1.11626639445371
1.92381872120074
3.9450437848573
4.60908527836275
3.98995962180588
2.43686244487637
0.423515133085701
-1.53387209945257
-2.89764700989771
-3.18202411283424
-2.146345910634
-0.0361976036694328
2.3359400734387
3.86187482845758
3.70226385791869
1.82620603127941
-0.874883048206613
-3.06007368803869
-3.72366091583666
-2.76014839795013
-0.961930724195921
0.506220775300299
0.791059908887301
-0.227601701487138
-1.96937630862071
-3.55702058598319
-4.27616028810316
-3.85224225560397
-2.46993116002593
-0.580726438380652
1.33460238332519
2.92960780355776
4.05830499272993
4.76666647763473
5.24447747422697
5.72559517972986
6.36300175960361
7.11561278040325
7.72600739033562
7.83721945937994
7.20449650839806
5.86287362000495
4.17125363932661
2.69236020617434
1.95840335183669
2.24125242534876
3.43723417208575
5.1158286426931
6.70839331404514
7.76746843482263
8.170328828444
8.10350507630601
7.84901245328553
7.54649372424263
7.11457642221551
6.38520498501653
5.32291714988405
4.16166139829998
3.32557591651849
3.17450305479928
3.75701260808945
4.77509201018575
5.76686184061557
6.38601562354305
6.5665754059133
6.48286540072887
6.3678576413969
6.32101945776167
6.23600371712109
5.89080158763057
5.11915125528106
3.95225155823562
2.6325472479678
1.51438934174553
0.929341070326081
1.06114048506411
1.86705114057319
3.08835887766785
4.36363157783542
5.36100667635002
5.85541824860278
5.74087817151404
5.00925388823414
3.72735262634835
2.05476280329825
0.258700325897463
-1.32290006568324
-2.39167057165144
-2.84256069981345
-2.83276654710003
-2.68137041361253
-2.64932972054842
-2.74943540541105
-2.74157351847795
-2.30075766159191
-1.23249014143784
0.391618664685857
2.26249219809537
3.97236531450099
5.14149718575534
5.46066139541673
4.72536117224751
2.93607130915068
0.421351341504555
-2.1527217969724
-4.01337216488694
-4.66056024963763
-4.13692640207097
-2.97722314222017
-1.82452224895788
-0.94952092300393
-0.0365956939831975
1.52869405449638
4.04255614044907
7.03672613021382
9.38667557448721
9.93416160957013
8.23817721496414
4.95370468783188
1.55580584678383
-0.423774229647083
-0.188313075895865
1.9971399889986
5.06968699766584
7.7837661107261
9.27711565260624
9.31022958837342
8.20454133022161
6.60935687202134
5.21826821850474
4.54633012893959
4.76684861241677
5.62774751948925
6.49929677550998
6.61550758657562
5.47770581702957
3.18069182502657
0.434793270424905
-1.75478465503346
-2.613888766061
-2.0368812007133
-0.648560636160393
0.570214766596783
0.906211936607458
0.358663164969029
-0.393124377075711
-0.505127971936243
0.396374046300723
1.90931963726055
3.07970372644366
3.01038782661064
1.48563490840127
-0.835501106228216
-2.78626940262254
-3.38702491601626
-2.41304058534196
-0.453731718876683
1.53184507793524
2.82042790635033
3.28469703043996
3.27961735911146
3.17596544592694
2.97323201887971
2.2984741759242
0.786922736112173
-1.48708816111808
-3.86690191965014
-5.40911550575067
-5.42267954341604
-3.9111531682071
-1.62916842349477
0.291090023994181
0.952103783508957
0.176638986071032
-1.42423236553082
-2.82835276179997
-3.20047165370937
-2.36084216243731
-0.861092068051645
0.341571746494542
0.444302362452213
-0.74248453775735
-2.69732812362456
-4.46725327737485
-5.22909689440781
-4.79774770753249
-3.75476472102399
-3.07218704895288
-3.45264874669167
-4.83515685992993
-6.40184565522337
-7.12136100094566
-6.49818099781427
-4.98399053786536
-3.7564647472119
-4.00307522438757
-6.15743301309797
-9.61000193704352
-13.0643586762571
-15.307587320491
-15.914225830922
-15.3931928336947
-14.7088756597704
-14.530246718716
-14.7659565550752
-14.7367758667668
-13.8129071292007
-12.0206164300629
-10.140460329172
-9.18594122428334
-9.65706347719159
-11.1078835413141
-12.3949404473778
-12.4364013256641
-10.9533336261403
-8.6865914620807
-6.94539053435708
-6.78156356400829
-8.32830237751924
-10.6703339275275
-12.342451472724
-12.1879518338977
-10.0343398933503
-6.80276101991426
-4.00313095863465
-2.90747194287269
-3.87155770721162
-6.19878796961835
-8.59765506657489
-9.94215755005809
-9.87741405220797
-8.95008997736462
-8.20155126795577
-8.49036119437553
-9.94172326474893
-11.9032417675167
-13.3952366620754
-13.7438474679763
-12.9811800326292
-11.7528862511788
-10.8015863644393
-10.4816454934958
-10.6617093406988
-10.9774627297621
-11.2018808797842
-11.4232428408926
-11.9002090553981
-12.7659741684238
-13.8422195230617
-14.6769437423861
-14.7787145667399
-13.8825612320158
-12.0937728551031
-9.8801791802027
-7.92107318064396
-6.86579686653053
-7.09913222242279
-8.54400009728546
-10.6068905256744
-12.3618359410504
-12.9412424977145
-11.968945888258
-9.82377902386991
-7.48884181908591
-6.00499327254765
-5.8737169031664
-6.7998562555044
-7.94078058502583
-8.48312395740909
-8.13646366486059
-7.22594871451118
-6.39155590401657
-6.14826583540413
-6.6048137575692
-7.49426105064027
-8.40799236493958
-9.02695824088883
-9.22002250887372
-9.00981967861594
-8.47565598470596
-7.69788373011745
-6.767837911737
-5.8140774797581
-4.9973435009258
-4.43744619548839
-4.13053320299201
-3.93006370835815
-3.63381239618107
-3.13845608643468
-2.5368136087786
-2.08959554255608
-2.07220739524701
-2.57362711780096
-3.37457409487008
-3.98372868991914
-3.87033334437657
-2.76905593715886
-0.840180222941148
1.38377866965031
3.26341596847338
4.37396029115951
4.62533695612759
4.14564526920161
3.06726024041533
1.42708813576981
-0.682338230009032
-2.84407141641669
-4.22122176714397
-3.85316941066203
-1.24540779701512
3.16211524973973
7.99858009153106
11.522924410607
12.4368991626841
10.5160387341968
6.72793044250516
2.76839849929069
0.312683363574897
0.347287568548341
2.82295459406098
6.75216319076679
10.6050427386584
12.8291411565234
12.3731328481653
9.07222886458358
3.76521130756439
-1.95009265884401
-6.31119237562606
-8.13422995286569
-7.3433125551467
-4.95181936326534
-2.46268657034296
-1.05468402028943
-1.04809409553584
-1.94439808791998
-2.89895033218011
-3.28059614416413
-2.95217981978167
-2.15142720542764
-1.18084159515482
-0.186595071280745
0.8233460869677
1.79970363670397
2.54610427410232
2.82216915022192
2.57307527392836
2.0462700230085
1.66540387327851
1.75102426523715
2.29985320094297
3.01800838110872
3.56584450064681
3.77723909612831
3.65626238320154
3.18847206093322
2.2186672603954
0.583717686827877
-1.5876756739238
-3.67688559264385
-4.7567747807646
-4.12244579294636
-1.82881396426414
1.16436263836677
3.42404709661216
3.80995774293165
2.09214323402433
-0.961427104890368
-4.0646322089484
-6.08084897969631
-6.49213941781356
-5.47426584745611
-3.63843731774222
-1.69934100266085
-0.241162737229472
0.396313907094619
0.17236369069768
-0.612059163661827
-1.38952854024214
-1.56905662925577
-0.856865162561188
0.526853430627569
1.93905453465029
2.69596528780567
2.50918416331088
1.68916425452935
0.974784590241034
1.110752951832
2.43361621766499
4.68154267809839
7.14003258431526
8.96896790986285
9.56363833825619
8.81240728272002
7.13215684471529
5.29182025105631
4.08985656685709
4.02538260367904
5.11361996098281
6.89728203848105
8.68030790746686
9.84764919006372
10.0923260804786
9.49284673283533
8.40377465497703
7.23398244465371
6.25890526832338
5.55887646548683
5.06407032478043
4.63797437548751
4.15350809438377
3.5542710340259
2.89458673869934
2.35649412278324
2.16174425523863
2.38473969371325
2.82941115033531
3.1209535364977
2.99655103781962
2.56056780598429
2.29110891988446
2.78143792946743
4.34958133860519
6.78464865723255
9.40222124117028
11.2956711529116
11.6420368735328
9.98350637577138
6.41805952236882
1.66071329715052
-3.06320390147945
-6.36767010388583
-7.2406979963989
-5.48419189811834
-1.82374406569146
2.39310091438175
5.80148626433251
7.60172550849899
7.7953191261897
6.94514222435285
5.66084429737608
4.2354868245844
2.65604812818599
0.889808447183649
-0.847962046527057
-2.11040011337892
-2.51707726530968
-2.05331538320672
-1.1068176551688
-0.235892084183771
0.12926258149136
-0.174143021611307
-1.14032766151484
-2.74605699748995
-4.95243350615876
-7.57349937599127
-10.1550141910589
-12.0305914809783
-12.5850406076864
-11.5642497236827
-9.25385501582101
-6.39337726774216
-3.84907306645404
-2.24321282139622
-1.71731874395607
-1.96159580681853
-2.47394244816139
-2.85941041475558
-3.00436910157538
-3.04466669319468
-3.18137724924537
-3.49388215323509
-3.85472325808976
-3.96693854232439
-3.50292595025131
-2.29344733495019
-0.479656812281728
1.48278180104958
3.01721461634078
3.73917851036756
3.69484068508909
3.30972613446946
3.06553417318642
3.12615349160588
3.17994515883645
2.64276666749064
1.0852581278175
-1.37074040169403
-3.94814469887601
-5.53917412658598
-5.27112986560171
-2.9883361478655
0.639415706102355
4.47919889817156
7.52974023600089
9.34448243435582
10.0850625499249
10.2185143542715
10.1341400559334
9.9379579951648
9.48710823766163
8.60934042593055
7.33625634032642
6.02235226213885
5.2491416806128
5.50315862581433
6.81219530026516
8.56399653343799
9.69934399193797
9.2297230096977
6.79079207097921
2.94131003836445
-1.0163793502896
-3.63716133479628
-4.04031116286882
-2.36583442347272
0.295373509708534
2.48860501141015
3.13958809404403
2.0758030735564
0.0231155235918335
-1.8877268754494
-2.73712431482565
-2.21789294055943
-0.656807423068442
1.24780880081306
2.73544909831252
3.22245064091362
2.42504686175396
0.41256946679635
-2.39553059243546
-5.30361554194583
-7.50859893797785
-8.37385378644668
-7.72065248257156
-5.97353917007495
-4.01968676117918
-2.77944166266141
-2.71965505216295
-3.61139125856002
-4.67759474922418
-5.07782200353579
-4.42269329393494
-2.99533968117926
-1.57211166230745
-0.980382447715136
-1.67742424720921
-3.60528810830397
-6.30101628681208
-9.14550932320233
-11.5915142702831
-13.2652942178154
-13.9506875325299
-13.5511709036124
-12.0812010778098
-9.70229767112988
-6.76402324015498
-3.78193138521929
-1.33820460317749
0.0701166599978731
0.204277600947815
-0.801434990973764
-2.47867025346744
-4.22001274998896
-5.54094781244384
-6.23910284693157
-6.38149560864387
-6.13645184565547
-5.57201832602714
-4.55913297695647
-2.89633401114064
-0.572663815931686
2.03100835849269
4.19655872722036
5.21935276912074
4.85561288497897
3.50908471866055
1.98389307782568
0.941175723755577
0.454262724516221
0.0125513344889185
-1.0007222960758
-2.70474715024114
-4.46644174923847
-5.23673395320726
-4.28556562166483
-1.81240765921603
1.04064049574336
2.86943604314585
2.95023463510212
1.76008435164499
0.668795302439014
0.99157488375679
3.04981320041799
5.91842501235848
8.02260598057441
8.12744123876008
6.05127407038939
2.70055280653458
-0.511739319070227
-2.39001956819737
-2.39309243127568
-0.629991056446738
2.40825377079829
6.06742046937261
9.59931303711013
12.2091281371745
13.247298043989
12.5460380213233
10.629667050128
8.56645901365793
7.44386081041086
7.76948262343898
9.19015511706281
10.722079597401
11.347953720549
10.5743791301243
8.63261761175737
6.30032452935683
4.47766588180357
3.77738952419505
4.31893486817197
5.75517095382784
7.46977193769363
8.8212550873823
9.34609399972666
8.8924777524957
7.646310954008
6.03614482156874
4.54669718424097
3.50405473437806
2.9686528736587
2.7665996036614
2.65270789627985
2.50689486244559
2.43475700010964
2.7027431177789
3.53873330454367
4.9753759642684
6.8341849881703
8.7736497791538
10.3820970390157
11.2710247243943
11.1699468768932
10.0132190223649
7.98180336588182
5.48350570784283
3.07470442583331
1.32267745086921
0.640391762332524
1.14487692756024
2.58791050798232
4.3957505448987
5.83425045149913
6.27863095887899
5.49804279405859
3.80474420713948
1.96191600687937
0.875401003374728
1.21410133140359
3.08579750407597
5.90943365199522
8.63052082104948
10.2085055489283
10.1045958088795
8.48190816519517
6.01699971674687
3.4854444395547
1.40246205590811
-0.0935325633092908
-1.0934956120163
-1.66923511512123
-1.76419109546714
-1.32165473717243
-0.503637063828651
0.228686645974356
0.32633120905438
-0.485532130707957
-1.96889668634942
-3.46540752924071
-4.31095023680236
-4.29596285594487
-3.85817220501856
-3.83633334472425
-4.9257262899542
-7.20396561460877
-9.9943934420138
-12.1643849985578
-12.7181380245438
-11.3622648630938
-8.72107057175188
-6.05324548998401
-4.60513613078886
-4.95568767856247
-6.72304473548076
-8.78340937406728
-9.87662899941624
-9.26966630091965
-7.14923117571519
-4.50660399538415
-2.55555402813663
-2.02047060271997
-2.72267543171725
-3.76900125183882
-4.20177647219819
-3.6606146400665
-2.61115886212452
-1.97449621970812
-2.46159630290694
-4.08393358184173
-6.1480925557858
-7.70160100553233
-8.11425369660068
-7.41603391271847
-6.20933130930112
-5.25944572341051
-5.045283752399
-5.5601625427275
-6.44881641501318
-7.30987764733865
-7.88650887178756
-8.040143438386
-7.65228287376883
-6.63484858163766
-5.08135043752314
-3.38397774763777
-2.14052448913058
-1.84065308049056
-2.5484852679954
-3.83724766310796
-5.05615079933999
-5.74542893681639
-5.86558140371424
-5.71060408171502
-5.56861150541665
-5.4538530408328
-5.12510202662187
-4.39412099122706
-3.47880528825638
-3.03905510096034
-3.7769925132898
-5.87097264679016
-8.67864708015563
-10.9832527289189
-11.6402411307962
-10.2018934677877
-7.15865547265516
-3.70148870951331
-1.15981025725436
-0.448722204265543
-1.75036740343949
-4.51400544310799
-7.70066032677389
-10.163039850158
-11.1172803191765
-10.4705650863672
-8.87201164285375
-7.35347095902841
-6.72820050005512
-7.1058179466342
-7.82687644745851
-7.91757648290605
-6.78998412721207
-4.67724174231038
-2.49563333605883
-1.21867268473462
-1.20786989547223
-2.01519912553639
-2.76661218255444
-2.79380301426694
-2.0589738110533
-1.0556835106962
-0.324503189163292
-0.00866717345550832
0.205048901502462
0.744600402184365
1.77831507398666
3.08968475985138
4.25855930073995
4.93718084849287
4.97438350411933
4.36534102061603
3.15448021014616
1.4454067031467
-0.494951897027289
-2.19143663162308
-3.0906479603505
-2.83648755434402
-1.53886918899337
0.191421444371036
1.52264196708555
1.83877603898927
1.07970352820137
-0.256709744825183
-1.44182071841235
-1.92020472455565
-1.55271492985944
-0.583207565980241
0.558382762850621
1.43221880857357
1.71266106441973
1.26969487457379
0.237238129835358
-0.994935944788643
-1.93924026468327
-2.28426488407272
-2.10038906759923
-1.81063089372499
-1.89914793551906
-2.55475348338093
-3.50806907619407
-4.18664833193319
-4.10325375499638
-3.2103395118285
-1.96821724198499
-1.07020923056324
-0.992988421385328
-1.68833861372808
-2.61901959735903
-3.11835685444865
-2.83715401443971
-1.94063474770496
-0.955524639831646
-0.421127901410055
-0.583919305562223
-1.32746064135768
-2.32602322276763
-3.24294966386232
-3.82478258035301
-3.87100154921854
-3.21245468327268
-1.79346814439353
0.195517421729076
2.28589840987383
3.88712319307494
4.57051152933758
4.27852505810277
3.33816281702757
2.24085843435333
1.32830651668774
0.613209955395048
-0.138956756270887
-1.11272736623248
-2.17434492011563
-2.90343879872675
-2.90657264704092
-2.21012614139761
-1.39458965236393
-1.27765902169256
-2.32951932838269
-4.25465374549036
-6.08183640432019
-6.74119033117394
-5.73008568406044
-3.40898801681107
-0.761455572103927
1.17298578546664
1.79846363526861
1.15418512103826
-0.237541385531675
-1.67497483756006
-2.54192933492954
-2.4911710200602
-1.54649714424102
-0.124432286289378
1.04727750646755
1.21621926509033
0.00227758521924634
-2.30498211560341
-4.78241786575427
-6.33223792475628
-6.33609819181888
-5.05825011301
-3.50624750925651
-2.78210191365838
-3.34533563903259
-4.71231752862807
-5.80524051631444
-5.67917473905198
-4.08863533812417
-1.55947038757399
0.995862441746583
2.79487406193096
3.49704300742447
3.22174802276992
2.36245276350301
1.35339808921163
0.516858655630471
-0.00911158876442107
-0.264064460941032
-0.377195126417209
-0.450908856713701
-0.465823927547712
-0.295729388908437
0.139053540157053
0.72611381086795
1.15383317285258
1.08299088470514
0.415646960828819
-0.545790049446589
-1.21503490069928
-1.10144634652154
-0.198766103158213
0.919353755464146
1.41219012008448
0.722322587303625
-1.03160847737551
-3.10860898005944
-4.61418732596847
-5.03436936321615
-4.44796612695388
-3.32849251832376
-2.14976180865448
-1.10235658946658
-0.124571894826076
0.891550450442873
1.94356117616899
2.89911135552918
3.56993161456372
3.78551313598043
3.41434735003765
2.38774929548843
0.7829259878624
-1.06901516536939
-2.59054402714503
-3.15225569532727
-2.40311375020121
-0.526358375508477
1.78583610680543
3.63795619923808
4.34693294760381
3.70524735281949
1.94411019575774
-0.464417121190794
-2.98537763853638
-5.07139051486447
-6.14562787984864
-5.73808057675686
-3.80913063983627
-1.03033824776342
1.31137065367104
1.85866451238407
-0.105009739930501
-4.21007011365412
-9.09565475530389
-13.0138672557392
-14.5665047613848
-13.2241045554003
-9.42371793613514
-4.31784439508642
0.641500289091936
4.14212316231622
5.37059381037342
4.23146055581695
1.36820245827343
-2.09058143215222
-4.99090635534242
-6.63281224008388
-7.00671090296011
-6.6415152197716
-6.1694486179891
-5.91761977352854
-5.84212448661
-5.78880070847448
-5.76973467757418
-5.96371665725415
-6.47493415163048
-7.09950098099083
-7.38285080678488
-6.94328631684072
-5.80848759078367
-4.48065685699277
-3.65671048068213
-3.77683962219576
-4.72734435874295
-5.91622172495985
-6.66162464436964
-6.61828047836977
-5.92556919093886
-4.99543186957332
-4.15751622928789
-3.46893449384077
-2.84160771853908
-2.32812325298952
-2.24125760088256
-2.94637919520216
-4.46831902315918
-6.29745668507814
-7.60245718947072
-7.73504708112601
-6.66823825101706
-5.06306784865314
-3.92209241794992
-4.02813386030466
-5.49889831807593
-7.77391919667192
-9.97300256351933
-11.3723385490503
-11.725918440589
-11.2682010065051
-10.5113339853236
-10.0026065874291
-10.1439353147867
-11.0619222662552
-12.5175312799517
-13.9309695127434
-14.5780997930008
-13.9430165049824
-12.0854042232733
-9.72919710026098
-7.94796495995209
-7.58063422775124
-8.71442444162728
-10.5881089560515
-11.9710161946863
-11.8361147937941
-9.98486483782542
-7.18851133604278
-4.77970272134356
-3.9442452789095
-5.08336872709221
-7.60771954108166
-10.2220184845104
-11.5448384776934
-10.7640084452981
-8.03234620940684
-4.43521213288028
-1.50782342929741
-0.509900142823478
-1.80582081676608
-4.66828684770656
-7.63694118049439
-9.2636815128953
-8.83736158831518
-6.70119726575558
-3.98632744938803
-1.95080864814079
-1.3051625484177
-1.87115517154854
-2.7744162909081
-3.0773654057092
-2.42846112068954
-1.31731325359913
-0.727924335045643
-1.4240647433122
-3.34216052824006
-5.50908837385609
-6.59480250048193
-5.74563927600219
-3.1504258789894
-0.00184599855932921
2.14318949794815
2.2382329510859
0.311272573897447
-2.56724719248517
-4.88735764172945
-5.52908533482867
-4.32479761276533
-2.05172015644332
0.098786088696982
1.20803800437101
1.03940855265147
0.0253783902302745
-1.07990490441113
-1.63573749082617
-1.41730662993434
-0.666808977772994
0.105580767531053
0.430247127169313
0.115216075380672
-0.709522249294098
-1.7730694288167
-2.90184383497704
-4.13038216546645
-5.5979940980564
-7.28790529183613
-8.8688136417733
-9.81450930624053
-9.73765455157346
-8.71397736101643
-7.34348905392905
-6.49533828726998
-6.87192600562512
-8.61291929088813
-11.1907797994756
-13.6704482836666
-15.1783994406318
-15.3287057785748
-14.3529988543403
-12.8865198618697
-11.5815856129238
-10.7671654642194
-10.3574588771912
-10.0082652866618
-9.37244701266273
-8.293062874502
-6.86433773695692
-5.35464254814361
-4.05319304387321
-3.13502522263302
-2.579174675227
-2.19727489394208
-1.77665532210194
-1.19862837318453
-0.462151756726332
0.349195920870908
1.09796750954838
1.57241108931
1.45708446344051
0.441968730830502
-1.51486565731965
-3.9750162280575
-6.06418438150779
-6.85631571691247
-5.90232597353991
-3.52944349345269
-0.729323642995024
1.34049761769947
2.00046118758521
1.39696456122519
0.340311520708871
-0.204302355753395
0.280612440895582
1.55885228919641
2.83105629966136
3.2284132674765
2.3199202760605
0.373734064961166
-1.76105948882346
-3.08071772340446
-2.91468435453865
-1.24899924489564
1.25978849643103
3.64233579151967
5.13854196487437
5.56349973618472
5.31707545719734
4.97438823613279
4.80370926335396
4.58432046964433
3.86274267886206
2.50546700782606
1.08897496345697
0.688815289500201
2.17396788371953
5.47237329023124
9.36789747927072
12.1027128370523
12.4568491614875
10.5672801745809
7.90773587399056
6.42340458619394
7.34572741401043
10.4362611210435
14.1325013115811
16.4616283072883
16.1770180814961
13.4616358182407
9.745937779404
6.80996585048254
5.74317724604356
6.43894731840644
7.87641273935643
8.91361511635574
9.03317864738877
8.56839825850986
8.30158615531071
8.78459745936285
9.89491702568012
10.922940805431
11.0793369809892
10.0509251281588
8.24259759123211
6.57992156660888
6.01487555130472
7.03171735220731
9.42379490610506
12.4029327187024
14.9109574041329
15.9825597032784
15.0742017898383
12.3247340511399
8.6332603761536
5.40088289445889
3.94783458884751
4.84407344841083
7.5265622574107
10.5111454494647
12.1743700552114
11.6621629372379
9.34959570662458
6.55784468013922
4.73290032829668
4.63987823708299
6.07118463525474
8.14370880012477
9.91329652090397
10.8854655589985
11.0899647117449
10.7856860156668
10.1455548401946
9.15646431800164
7.80575234093841
6.29546335903603
5.05837130577258
4.51180848765628
4.73961071634103
5.37752106069387
5.81303170690483
5.56180283982824
4.55577897140827
3.17409661570985
2.0362644879306
1.70898841880137
2.47560561710955
4.23649486209046
6.5291295014065
8.66481007949324
9.93655106673979
9.84157831216918
8.29549716157138
5.74328793492814
3.02938360533662
1.06721406595908
0.411057467960286
0.984669532765429
2.13067136934203
2.9767158757781
2.95513608820734
2.14708819039998
1.22679103241044
1.02870409756248
1.98926739166499
3.81080397943373
5.5981818917054
6.41343057385505
5.89812874458512
4.552765423203
3.4484595085062
3.52568571351504
4.96454364978489
7.07605765942325
8.77052628358635
9.2574150025782
8.48134968478548
7.02636989971616
5.63878103588648
4.75594916705399
4.34322832009213
4.11426203415126
3.86534701716799
3.62128405710422
3.50644980375293
3.51198723152574
3.40594097301913
2.90760159911107
1.97775810110787
0.953252986951429
0.39006624726395
0.69436505138152
1.81184755752041
3.22129337064606
4.25236507283317
4.49275174414289
4.02001932669854
3.3096603883075
2.92608022426626
3.19199480333647
4.02847318269415
5.0277370530886
5.72926525738372
5.90982917147332
5.67791049430039
5.33250823553003
5.11314752345377
5.03324028300582
4.93077541597065
4.66717224987612
4.27854426639054
3.96651185516234
3.93621762541098
4.21172362382689
4.58419790402448
4.73818674473323
4.45513199776565
3.7584509144736
2.89421747774724
2.16992677291469
1.7695505770691
1.6916092716729
1.82754849507179
2.08661132912999
2.44742371592476
2.90427501254665
3.39101143421513
3.78407299302064
3.99443243692864
4.0349305302345
3.98287040015152
3.87536257743828
3.66257912207141
3.25791480848788
2.63737585414295
1.89800734947136
1.22310885817428
0.781470857258665
0.637759546320795
0.731234034592109
0.923576824995955
1.07328227612132
1.09328843445409
0.955256486303907
0.640462992967478
0.125819100258631
-0.585822664958782
-1.46233169094085
-2.44966540957507
-3.49891548612337
-4.58670886215848
-5.64592672831812
-6.4452803154325
-6.56280452901451
-5.56935703008392
-3.34834669328661
-0.331637070408675
2.57605899654288
4.38916925724904
4.52314264803362
3.08195407951138
0.757059437014749
-1.59406025288383
-3.3777743947237
-4.44985820198227
-4.97711577276642
-5.11880603509106
-4.85017916297226
-4.04538889821583
-2.6621596160101
-0.920396568496544
0.714162193655601
1.78494491220533
2.09545350506975
1.75439851918646
1.0338320776814
0.185139910053576
-0.64571027509438
-1.34748284920343
-1.7624742067719
-1.71225563584038
-1.12474735581993
-0.187606416646772
0.624780213968002
0.755689136751345
-0.116755260935918
-1.81631025742725
-3.67058192122978
-4.81637659973087
-4.60893801835265
-2.93430221547342
-0.322750737872172
2.26267351200122
3.86006543127809
3.84587740017759
2.09762011212251
-0.99720319437618
-4.71592744057963
-8.26277432536955
-10.9531505153668
-12.3315967285356
-12.2036733180858
-10.6104162532867
-7.83251531292945
-4.40907620325234
-1.04931131276973
1.57106818958686
3.05995312808193
3.43823740347558
3.05819598272287
2.32278671383059
1.40477923537013
0.197705014665754
-1.46459662590609
-3.47392499502963
-5.3134262283968
-6.25038856401229
-5.77978521632378
-4.07105668315875
-2.01059567878782
-0.710923251214164
-0.838663661133063
-2.18893486518118
-3.81760904608999
-4.69952186248566
-4.43998985179287
-3.5089171293922
-2.8711861634543
-3.28638753020812
-4.7589944449417
-6.52563574571731
-7.57787080333373
-7.29851622868172
-5.8153322967844
-3.90054886655811
-2.44758433622874
-1.93083422186498
-2.22124188117123
-2.76163312463958
-2.97142283296324
-2.59257996708831
-1.79473764315475
-1.01727043716159
-0.651022772508407
-0.778927066152553
-1.14797189591425
-1.36886259527034
-1.198077638079
-0.730844866491694
-0.36727620902405
-0.552084023546788
-1.45347981314748
-2.75351299833073
-3.69711422050026
-3.46002194973857
-1.63974443133365
1.41458902646318
4.62828116816225
6.64444296882059
6.53148263388305
4.28305659887066
0.820586740182127
-2.50690203069309
-4.64309418962261
-5.36206960018234
-5.30961204668293
-5.50706532009103
-6.6168901428071
-8.4282177221775
-9.9431357491786
-10.0213343079591
-8.16746429536341
-4.93028177436219
-1.6244340755921
0.413964551711575
0.528037649774676
-1.02314672479831
-3.38976874407599
-5.69671502088588
-7.4669091704477
-8.64925784498149
-9.31848142679543
-9.33663331855677
-8.30263424329793
-5.90281414170901
-2.39860626797464
1.18673077484062
3.42705195432682
3.24735047536829
0.611992421307376
-3.33374382318405
-6.77989448917813
-8.17964713678237
-7.06247406616076
-4.26449728366889
-1.43987558009257
-0.107949333480818
-0.783535597527841
-2.69992929446821
-4.2985314346918
-4.22639121003275
-2.21994944042479
0.680847218847948
2.71321995508852
2.43331761640634
-0.415975070427396
-4.70434267987398
-8.49956708265796
-10.1324890329977
-9.12532700075396
-6.42753238212297
-3.8409080760831
-2.96838518871336
-4.32391652318474
-7.10608548715378
-9.74507535060236
-10.8154377959472
-9.7497193160567
-7.01219864319557
-3.71719990760664
-1.00568662438686
0.409512652459789
0.358436853149684
-0.885188291652286
-2.76443470404042
-4.56594949388824
-5.5911602790154
-5.42813593937229
-4.2050791967081
-2.60046090420875
-1.48999932483421
-1.38702411881167
-2.06184230201355
-2.65370912143702
-2.28779448301165
-0.793373410976993
1.02710124663328
1.88906231049089
0.947922269591867
-1.53096325120422
-4.25154617763029
-5.71415884921745
-5.23444266372796
-3.38332931476245
-1.52187554616997
-0.823962218130098
-1.46978893107726
-2.59002898971278
-2.96707900658044
-1.90889178287637
0.284117188047126
2.51215943392751
3.57189517504319
2.87774487524637
0.759172664498427
-1.78946659781212
-3.68606894325351
-4.29427644594566
-3.64937565898809
-2.31061007310092
-0.970525690782494
-0.0539835681758966
0.480737238893931
1.0508667553551
2.12373020005669
3.83332605031574
5.79596292612816
7.28463778843601
7.64219061283107
6.6782718208129
4.81986145146125
2.86184088225705
1.51167029303625
1.01139725636573
1.05234563946689
1.0525617786106
0.596942549483418
-0.275770117324945
-1.11525983061191
-1.40776591031148
-0.95926045148147
-0.0578171009917925
0.694650060977117
0.768705801173029
0.0346743072528152
-1.21422825111708
-2.51698803067351
-3.55318607409807
-4.30914126231375
-5.00081350918176
-5.81088721414684
-6.64676668296371
-7.10707861858483
-6.67198656989733
-5.04822479070066
-2.43797820207495
0.464860228497228
2.75145287071078
3.72205302487376
3.24838003517671
1.83536595969827
0.331662558532246
-0.552264655426423
-0.671068582608432
-0.551345230436958
-1.09312222172121
-3.02808813017689
-6.3971144591755
-10.3605525204741
-13.5340006311423
-14.7053581696117
-13.5524531698969
-10.9091350607756
-8.3324553121283
-7.19979023651852
-7.90104421001604
-9.65345340389595
-11.0583930990011
-11.0395309675357
-9.53734988781068
-7.50121698198192
-6.22902460356286
-6.52221940647913
-8.22734377479234
-10.4537420575111
-12.2437161144159
-13.2035350711624
-13.6361603465797
-14.0898144257309
-14.7397420542888
-15.1520353194339
-14.6093848190103
-12.7430985816271
-9.92020311664698
-7.05772942004705
-5.04872906776639
-4.23463874666138
-4.30323992257932
-4.63952640145105
-4.84519475358403
-5.0186106427155
-5.62844133201433
-7.12078830672366
-9.55940179706957
-12.5264603827141
-15.2885677877174
-17.085086215651
-17.3669481946552
-15.9126558771493
-12.8851390222258
-8.88126322011868
-4.89748700686857
-2.09682201271535
-1.41334119896755
-3.14972163860935
-6.81924214227059
-11.3614809340139
-15.5601167864683
-18.4101406180291
-19.3018708119692
-18.035977032178
-14.7986018473166
-10.2239049785821
-5.42144021299282
-1.80245086160565
-0.614265406351268
-2.32874671011633
-6.26871413213879
-10.7874015133446
-14.018293458344
-14.7984995048824
-13.2160717539409
-10.4410140172122
-7.98772311357993
-6.88186058162625
-7.20226184762089
-8.21950687515625
-8.95047421943715
-8.70797067051827
-7.36189603796344
-5.25688212261941
-2.90309731627378
-0.720062945275628
0.991425077066172
1.9611925735703
1.90439447889193
0.665467297161572
-1.51204945358181
-3.89006821236081
-5.48893122567007
-5.60057072850719
-4.23177987401771
-2.14926876169164
-0.413603236673842
0.291046511767712
0.0992105702993811
-0.148886470740754
0.421881861200813
1.98780871800842
3.78041623811285
4.51021423061707
3.23935018252921
0.120359797627071
-3.60100724845117
-6.33299269804082
-7.09553429238309
-6.07891282979166
-4.46011766959719
-3.62638629897284
-4.35651115467763
-6.39041670372097
-8.58902467618519
-9.57764896410172
-8.49912059862003
-5.47160323056185
-1.53514416916362
1.89896210124416
3.7516947286999
3.73227010408867
2.3746283889471
0.644542784385851
-0.633865134154635
-1.15855828181565
-1.15173463844997
-1.072157772561
-1.19951714247435
-1.39271350772019
-1.20498103583732
-0.233699991783157
1.55606571541758
3.71718509052362
5.49193174146374
6.13251690181008
5.20022093763398
2.77104207057862
-0.496971834255885
-3.48881854963799
-5.001551504076
-4.30871467570552
-1.63452795062809
1.83346995997088
4.49441655171605
5.19873310096946
3.89174084735916
1.58462800212338
-0.334685694831407
-0.956495216112335
-0.375673597929304
0.453657098215866
0.428119431655327
-0.939609532134602
-3.23445715500445
-5.47182298605807
-6.77318726902887
-6.89086145585594
-6.23263441518282
-5.44010513315267
-4.89123132608056
-4.49951766936742
-3.90714906636901
-2.89129750146626
-1.64794949298078
-0.775138837501015
-0.981021051324598
-2.67364692045427
-5.65592523538338
-9.08927519183849
-11.8108717068737
-12.9317848084268
-12.3290021730522
-10.7056543723033
-9.13192699859224
-8.36575316213515
-8.39201661730926
-8.5025166193018
-7.86086132648162
-6.14594372239037
-3.79990519318386
-1.72007022640758
-0.620795191610242
-0.549337233337699
-0.974422647730822
-1.3369126477634
-1.58120154377599
-2.20899079225124
-3.74962664689192
-6.09880705457888
-8.32990059230672
-9.21300698770868
-8.11528357609394
-5.56244476065323
-3.00943768166573
-1.92172274340696
-2.83606679503721
-5.04806841864605
-7.11231443499158
-7.77812341138694
-6.722552290645
-4.60054350804472
-2.49347152089659
-1.19071873714748
-0.797482205969472
-0.882333667545251
-0.896369016387286
-0.514097750812215
0.282126624426277
1.35157316230686
2.56016335614621
3.82064035322556
5.03010669434217
6.0001690065681
6.50512468490773
6.40641988618188
5.77249736845255
4.86924976201944
4.00698942721295
3.35906479774463
2.86213258304408
2.27788534090099
1.40812608964413
0.275536904080434
-0.847695960231538
-1.57956415024471
-1.66892200699055
-1.15599847277219
-0.365519310875618
0.251594894835621
0.348832820535618
-0.132980195715657
-0.931386180680717
-1.61312228375718
-1.82642947400108
-1.51952784336332
-1.01116961571967
-0.829051039438309
-1.39640359414392
-2.74896163513256
-4.45142200526456
-5.80058722688382
-6.19270591202885
-5.44586495164521
-3.91168264374706
-2.27637474275512
-1.1555835641622
-0.754672279274294
-0.777923777132252
-0.638988128739506
0.151023265216231
1.67115909474865
3.55162411987669
5.18688964359916
6.0673415401706
6.03336193568983
5.29836499115404
4.2699504585816
3.32215889686948
2.6640521204879
2.31665689758911
2.15959556826897
2.03103095737755
1.83253013255174
1.59544412741999
1.46749629869585
1.64151300485051
2.21551855463143
3.03265331717016
3.6948943783732
3.77755191570691
3.14048383285737
2.15950527191827
1.65195473527271
2.43438634709316
4.76754503344903
8.02764687287925
10.8949334228389
12.0544440343296
11.0202654292908
8.51567992035549
6.04907067222103
4.9531986135749
5.56659373113612
7.07417547051144
8.10921150735629
7.6836023812874
5.82146063978306
3.47883029627289
1.87963137960992
1.80822411209798
3.24535157518994
5.52693531456357
7.83454302758903
9.59358571816223
10.5930846962412
10.8917026428834
10.6481487781141
10.0458128162968
9.30157425154773
8.66014411770273
8.32245411250075
8.35357925822466
8.71393886086846
9.37681734985867
10.3471184109307
11.5350070147659
12.6198698044277
13.0895377963291
12.5404894962771
11.0627834124967
9.37446438801419
8.47210368881964
8.98631989133126
10.6782904210462
12.475711632729
13.1476389652815
12.1910303205462
10.273854410534
8.89028082355718
9.39371405828339
12.0511735449141
15.7843168617205
18.790513287323
19.6631656512533
18.2348263462164
15.5952278900541
13.3348272498093
12.5563601527162
13.305730439136
14.778943438847
16.0619761616453
16.8263004246433
17.5036994716784
18.8576500059331
21.2880889549091
24.3818896165635
27.0324448684138
28.0326741114312
26.749101319272
23.4810813555827
19.3129103765482
15.5704955236917
13.2000394844672
12.3742808765054
12.4645014430965
12.3761760294098
11.1308831338995
8.42338871690063
4.86610102763819
1.73196523476529
0.25234404360714
0.829465418322678
2.67638318162521
4.17592564718782
3.82189517904171
1.19512628852936
-2.67417581211618
-5.84989102488569
-6.65737893514667
-4.75167254078538
-1.37485255052752
1.3951197767613
1.90005778710987
-0.132100212298736
-3.50166944535315
-6.36014640899473
-7.34076356544978
-6.24682774042931
-3.95742999367475
-1.69996489361113
-0.25852435980887
0.362048087544157
0.716241405079516
1.38686788950844
2.54371006438211
3.92379715484917
5.14582844487055
6.04006963202021
6.73788280163141
7.46997357619872
8.28571099835021
8.97566443209911
9.27095141729529
9.09589153157587
8.66954713243514
8.35570545320772
8.34988121232217
8.48940223653323
8.40087352913883
7.8212940265852
6.85202183780904
5.91488839789102
5.41813475912756
5.42585634267096
5.58658599870444
5.40237104380942
4.64586899209822
3.56014171419705
2.69445319496718
2.51244479780441
3.06158584409545
3.92819613250459
4.48607158098155
4.25582898933751
3.11366647063748
1.27790060664179
-0.852901086552024
-2.86804689806641
-4.43124501751887
-5.30579828589401
-5.41800904072903
-4.90303707618975
-4.0724500269753
-3.2941244990529
-2.82323835806571
-2.72671331520199
-2.95629861533686
-3.49608852564543
-4.41737825382355
-5.74553512006641
-7.24999167740743
-8.4049005276131
-8.68345836983248
-8.02300608034342
-7.08868861369572
-7.06240164674466
-8.97370983583388
-12.95004873565
-17.9185141612908
-22.0638224100578
-23.8021572122795
-22.6757325954122
-19.6114339438197
-16.3685426980305
-14.5220042129466
-14.6038380641705
-15.9269278670195
-17.1452914748282
-17.1464149567342
-15.7281484852437
-13.6760931057233
-12.2397062035183
-12.3578881883174
-14.1128666875671
-16.6918065440994
-18.872479912411
-19.7258496615561
-19.0997234657841
-17.5910876269781
-16.0625057262061
-15.0661165887889
-14.5731964106123
-14.1731701376423
-13.5560697328988
-12.8428421020082
-12.5093711301924
-12.9975317395346
-14.3389347799482
-16.0680637549377
-17.4571798995622
-17.9023947944109
-17.1804527020613
-15.4616187747747
-13.1469113911189
-10.6732217007871
-8.37492760855964
-6.45977043646022
-5.01172786509346
-4.00848373357543
-3.34536766143352
-2.89590862331578
-2.61177427122597
-2.57925192055532
-2.95064808598632
-3.77059641442237
-4.84060064266942
-5.794333935211
-6.34018876192532
-6.46196609623023
-6.3802883540548
-6.30013608360351
-6.20523155342948
-5.91047659860323
-5.33836802215561
-4.72115708566979
-4.46982054320732
-4.78692348664231
-5.37832030688056
-5.54481287236786
-4.68640518144447
-2.80817588448232
-0.63592922927915
0.800089376777321
0.85410031932348
-0.270579158464715
-1.62639504144497
-2.1785883015471
-1.53421854545629
-0.191700026386238
0.843480766767075
0.798215512241648
-0.336285096306705
-1.87584860356057
-3.02860934127066
-3.49490051703553
-3.60754284508779
-3.92704514985738
-4.66312655870166
-5.42032128825021
-5.47876719182909
-4.37895964982973
-2.32762810775491
-0.12013982971616
1.3746222064721
1.79379062060547
1.49800751359453
1.25729354098562
1.64036612939274
2.60586654625645
3.5660818337133
3.83179315915285
3.10679640339047
1.65763183541417
0.0668890669890945
-1.21008546259408
-2.11827788885125
-2.94691379108322
-4.02678511538427
-5.44238830852889
-6.95562428224792
-8.11892050477961
-8.45252964640346
-7.6290708962139
-5.62596396208754
-2.81942408187703
0.0628344186044704
2.16778654530586
2.86330423434875
2.06884571940593
0.374354767098929
-1.20886931386306
-1.75305294745347
-0.876732680736352
1.08421445556003
3.30616549672692
4.95393490999095
5.61035934929793
5.39743178915194
4.7937781465762
4.30287298598506
4.19147501585194
4.42663398033479
4.76712856021767
4.90625823268935
4.64309513327377
4.04093732550159
3.49316211519937
3.6099766483838
4.91655899099017
7.51504011277859
10.9380349881008
14.3038164988443
16.7326421474195
17.7613149556695
17.4972142888954
16.4577918497245
15.1976383945956
13.9741877981985
12.7017881942987
11.1946600408987
9.46906122771339
7.86538263879784
6.8794725159819
6.8313463890683
7.65030359030637
8.95127231331566
10.3264285328404
11.6059228464915
12.8912266953341
14.3416415227613
15.9112541254702
17.2513808126898
17.8436937819495
17.3027930553706
15.6545584492914
13.4247887050854
11.4549003586069
10.5112422216603
10.9078093806932
12.3576037755624
14.106050932189
15.2959601451497
15.3632960169131
14.2672268330464
12.4756405578213
10.7236860726446
9.67395904587823
9.62360693154865
10.3612992412003
11.2626424799573
11.5970393957859
10.9200787003878
9.34843409988543
7.59392893079076
6.73767547666888
7.75977821583581
10.9803656503107
15.7074727255552
20.3591994405767
23.1299075525234
22.9122737735716
19.9480916803359
15.7685772758164
12.3816642534008
11.1719018048247
12.1691149122345
14.1362382896147
15.4495746919018
15.1614284271981
13.5595306277431
11.8993055892091
11.5008110522061
12.8328852595427
15.187049642608
17.1584805930626
17.5620688928723
16.1175028049913
13.513156055151
10.9004785534217
9.22001974054909
8.79942418096375
9.35728307088906
10.3050456178655
11.1133444979721
11.5499431701496
11.7074651339671
11.8688184683891
12.317612634401
13.1618850307737
14.2077197185184
14.9810555719242
14.9437383288879
13.8484881117189
12.032926776116
10.4182298301435
10.1281657033249
11.8530210530346
15.3067179220031
19.1805160212973
21.7195388358845
21.6762566549216
19.0575204442777
15.1672742626945
11.9173856830597
10.8096504361047
12.175723729766
15.0992021123483
18.0226455611679
19.6152874708706
19.3846153331704
17.7750286466573
15.8136907649071
14.5555182693398
14.6074828363486
15.9012484342598
17.766267437641
19.2563225396017
19.5914010041388
18.5300394966977
16.5165264544955
14.5014183327108
13.4702488007495
13.866773686616
15.2840796672848
16.6750178091892
16.9936246594096
15.820257612318
13.547520448711
11.0032091516642
8.79815208480494
6.95492288047487
5.11906963039197
3.15940163068673
1.58673806530386
1.38652226182422
3.34585990341521
7.35613700557855
12.2546259683768
16.3514124512475
18.286454764892
17.6478321254969
14.9681640175873
11.2045859278407
7.11589543758247
2.99199040686223
-1.15310434175781
-5.20142081732877
-8.76663488192248
-11.3834659470688
-12.911573052781
-13.8165097568814
-15.0406414688215
-17.5302320136478
-21.7005566803876
-27.2134101367872
-33.1762182524933
-38.6177763002633
-42.9666274350077
-46.2404986716933
-48.8790291306016
-51.325619096138
-53.6623715443556
-55.561269206654
-56.5676651957249
-56.54674891886
-55.9514041141062
-55.6512156061468
-56.4360971121395
-58.5299269711251
-61.4572306516726
-64.3373082705798
-66.3567240369957
-67.099205583861
-66.5985986720125
-65.1964607857051
-63.3910907594307
-61.7269632065367
-60.6925750939375
-60.593326243206
-61.3935708838658
-62.6521515605259
-63.6397032025736
-63.6875006431671
-62.546174633157
-60.4597093715896
-57.9094255486006
-55.242019710583
-52.4708315021422
-49.4560086390695
-46.2614845665334
-43.3314152175809
-41.2905573459064
-40.5274742678119
-40.9633420344432
-42.2391724510507
-44.1470540337875
-46.8676938493676
-50.7296292963799
-55.6854172823307
-60.9829036456464
-65.3589285349269
-67.6965426140025
-67.6811415816391
-65.9785270930668
-63.7359225734976
-61.7408257498108
-59.8952800442527
-57.4152864194788
-53.5957635950595
-48.5335539680022
-43.1889612424953
-38.7743727271528
-35.975633813606
-34.5895705302311
-33.8281846131165
-32.9683500989094
-31.778461431091
-30.4295683595314
-29.0588926872455
-27.4450459214627
-25.1229952918777
-21.8348950023071
-17.910455274206
-14.245948013403
-11.8365010506739
-11.1667145531035
-11.9110664699995
-13.1629779002064
-13.9964901836603
-13.9488239729624
-13.0975937875394
-11.7501431548618
-10.0995823578651
-8.12994530633559
-5.78617822280295
-3.21277313383928
-0.818008997600381
0.935056628507893
1.86428539378562
2.30895390036575
3.06287052025732
4.96365298987065
8.37292814474853
12.8651958562804
17.3307960363689
20.5265512275091
21.7891932746593
21.4569103019274
20.7109945210057
20.8780458335294
22.5813274864486
25.2833726947543
27.5665047739896
27.9839210534278
25.9540228860801
22.1332478774538
18.0084446701026
14.9730122918398
13.513641179599
13.0249962789157
12.3230072593934
10.4580254041829
7.31604990226348
3.67636367884227
0.761843549796782
-0.404293936168128
0.527939284335015
3.14579398388198
6.50461971775292
9.54549572169125
11.5106335295049
12.1881315492047
11.891472860395
11.1923155734474
10.4876285619149
9.65058372372151
8.02142114358025
4.82889084818627
-0.170504074311866
-6.2696497413116
-11.9517216051558
-15.6064503493918
-16.3920115004759
-14.6899353232027
-11.8585005048415
-9.41246164547127
-8.18539381864238
-8.01892376385007
-8.12454455335058
-7.85607523328838
-7.25058258960148
-6.95677214286545
-7.64338914492745
-9.3607975891541
-11.3396382832197
-12.409162022288
-11.7155241832535
-9.24988108736215
-5.85984529753509
-2.78242393282122
-0.983706994768008
-0.665102174284827
-1.18323100816772
-1.38820526289774
-0.243964749923535
2.55993047256098
6.32907190809565
9.58460754102183
10.7557418285886
9.02779179548613
4.85789223352362
-0.155402061588427
-4.05951389214306
-5.54578245537387
-4.54901323285397
-2.08262310406401
0.513739730163171
2.38302860863012
3.47898393210498
4.29543233282862
5.32091113472537
6.67060981147338
8.08698914484579
9.18926976471889
9.69100365773545
9.40299383556084
8.10732581668066
5.57791846604657
1.8345742983742
-2.53211160674308
-6.30622503252617
-8.06409182267597
-6.9164376260556
-3.09932528680774
2.02657753192897
6.63219594473906
9.34570436549089
9.86937394669679
8.98130214912685
7.96196119939073
7.85249379228253
8.94965322019841
10.7555010502632
12.3242816624752
12.7889490122058
11.8133909163353
9.78408887513999
7.64621937287163
6.49773047471164
7.06704447897816
9.32850897695769
12.4818420365207
15.3525709361561
17.0124736170387
17.280206581088
16.7725040440955
16.4559069792733
16.9858861217606
18.2809447725709
19.6391039579486
20.2728881127327
19.9294438260421
19.1454035332143
18.9558028998523
20.2408375433278
23.151616915281
26.9752162116155
30.4916618291776
32.5653338184006
32.6276970072829
30.7983220753051
27.6792287727774
24.0235835612042
20.4828132635434
17.5173564692495
15.417442290271
14.3108289963483
14.1125506855023
14.465699054504
14.7765560297947
14.4129215027459
13.0101657923353
10.7216064785726
8.20899641385061
6.3002468733385
5.51540500701623
5.76987256848006
6.46587680766837
6.95207896602007
7.01684594098905
7.02386310635193
7.58924412144879
9.02942913581701
11.0252948869516
12.7893507652739
13.6107752617532
13.3724514218354
12.647710993762
12.3022669703559
12.8892710221973
14.2816219407819
15.7891054923463
16.6571953266897
16.5746605645438
15.8497605761545
15.1435057781801
14.9993086173329
15.4686442880984
16.0856841193114
16.1946820370126
15.3425124140593
13.4725339235282
10.8782028001784
8.01864144144813
5.366962694843
3.35230489073509
2.32532534085591
2.4918590766158
3.81260950785086
5.92706777252446
8.19435075228007
9.8961125125378
10.5188006861266
9.97686131127018
8.64360242653128
7.16577888411089
6.15044957862266
5.89835358398704
6.31428510068686
7.02933836035067
7.62802090363491
7.79253810783375
7.33050662079541
6.1738619867062
4.39779720555967
2.27544791988047
0.295305227951589
-0.966784966107493
-1.10285223042759
-0.123362496747034
1.46104810479705
2.81485215132747
3.18281370038612
2.30705922102202
0.602277284265856
-1.02799758578679
-1.64487865430314
-0.74667153310311
1.51585388507353
4.4957645223679
7.42038705580907
9.72574425733325
11.1650433318506
11.7308076463286
11.5211365336927
10.6951994489495
9.55390148171188
8.56999373357656
8.20447684333503
8.59353852627561
9.36560429653786
9.79292915001582
9.24651534163037
7.66838409781525
5.66148270857058
4.08628276606171
3.43691057005607
3.48621867875602
3.51731550194059
2.95858741896746
1.92450650734228
1.20827928531864
1.69535774746396
3.64353209053874
6.38008970951058
8.66511811460632
9.48803617961534
8.72984987158685
7.2225851208156
6.17915317783189
6.46592781380516
8.17827702622954
10.6871952488679
13.0611612499076
14.5170303939782
14.6601312792977
13.5129700637057
11.4188271205462
8.94364921399833
6.76114403085373
5.4482299917076
5.25729854098767
5.98150974970394
6.99406797668487
7.51292399603449
6.96382986588755
5.26285197970488
2.88327710458495
0.698096287552857
-0.347077322774058
0.359933531039494
2.78298779934303
6.12339481472548
9.04096887107645
10.2261880375567
9.06440778877437
6.0432029916725
2.60227612570785
0.403715359216756
0.408503766417733
2.32941569829936
4.84585087663909
6.46765278694241
6.49805708049068
5.42541834016259
4.50461030665555
4.8208739973788
6.49047151526481
8.56087692902971
9.66672770992109
8.96927363427064
6.72522112643823
4.11489685498971
2.48305100600159
2.48056578939933
3.66559254508861
4.83434056014819
4.83542818700375
3.32409899715006
0.952905754555563
-1.11673822531935
-1.98814126766452
-1.57191914100483
-0.559003888357947
0.136311234775574
0.0273479052385435
-0.630344727142136
-1.07913711695252
-0.693428736549665
0.474192417064431
1.64933833956788
1.84028390964275
0.534118101151146
-1.89906339529864
-4.36750880746897
-5.73073136488353
-5.46374518405131
-3.86241693798955
-1.7295564823933
0.197840019280605
1.6403655422674
2.74575043807233
3.76189606072815
4.67622179680373
5.13296881598769
4.70057155301004
3.28334072015136
1.35319022065755
-0.216684922152088
-0.652810704584584
0.24017948904492
1.94998148027406
3.55364595594455
4.23028049258379
3.66329609623321
2.11675752370211
0.146372514972385
-1.77992392118891
-3.51252362649707
-5.18226056550867
-6.94765405505031
-8.74993411629108
-10.2611222766538
-11.0647919594847
-10.9602152530457
-10.1407518442805
-9.10329632584962
-8.33139589719214
-7.97752231975078
-7.77057233569736
-7.23078352955651
-6.0405432685706
-4.33678551436542
-2.74818829450463
-2.12275024014834
-3.0354306508295
-5.36391313788961
-8.2569994053678
-10.5431352084936
-11.3558645706836
-10.6031626154437
-8.9655613296492
-7.43503811470294
-6.69644817487954
-6.75873402263484
-7.04482269838206
-6.83842092120153
-5.76180365675018
-3.99347351254688
-2.12418503660713
-0.789976566663494
-0.337416634405444
-0.7014993720335
-1.52109859509413
-2.37673726580873
-2.97366891664511
-3.2215182870113
-3.26568767767539
-3.45805783017066
-4.2197393542599
-5.77391678938486
-7.92445357921067
-10.0476575580662
-11.4045552325999
-11.5973297500417
-10.8351125608759
-9.76856755923333
-8.99290158880347
-8.56237464287046
-7.93575005577587
-6.41901121193248
-3.80014439850897
-0.672510441719978
1.85484965769896
2.87195431667454
2.30244754227433
0.987361035887565
0.123614965470336
0.470097513384818
1.88938002489332
3.49792730684447
4.31049228966424
3.87570156493474
2.53324161853815
1.17114723541435
0.717489904651251
1.66812359107588
3.85739676205321
6.52210308999301
8.6038489644952
9.14288368280052
7.64821918631428
4.31343726083804
0.00722435931184634
-3.98982829112668
-6.44614723211556
-6.64984800379385
-4.7021818988687
-1.49385559173966
1.63895483017638
3.44534099904658
3.25719895465284
1.27253632198865
-1.53035248548161
-3.82999490935677
-4.57056325825745
-3.46788471147995
-1.16480092318359
1.10244455086205
2.17748059301423
1.62695012402419
-0.0285516002654517
-1.65943934649642
-2.23961967474016
-1.47671431766114
0.0188704574081484
1.11148355293664
0.815594104309384
-1.12222638135228
-4.04974535239527
-6.72803731081549
-7.94774373721531
-7.14858102474218
-4.71009063143476
-1.76855026357603
0.341832762812097
0.764608090712283
-0.491283609092432
-2.63939596227927
-4.58594989985428
-5.54205765902405
-5.41019400354178
-4.72390486269282
-4.22769893760302
-4.38874551564699
-5.16911203007196
-6.18022461073893
-7.06373136832004
-7.7855531825613
-8.57563473113615
-9.58567866419991
-10.5942764976688
-11.0571479473548
-10.5314047863053
-9.11828691319841
-7.54696085823674
-6.7724134134563
-7.33792709674901
-8.97985888521729
-10.7454054087601
-11.5556345270629
-10.8876809216215
-9.09176421435676
-7.14510404755133
-6.03070683103225
-6.15367981652463
-7.17190311244402
-8.31836371689372
-8.96495452646229
-9.01339556144782
-8.84745399446267
-8.93834990209269
-9.44858242274012
-10.1119177492365
-10.4358797462352
-10.0293888055502
-8.83669684648554
-7.15350037279919
-5.45584734545622
-4.15293721062631
-3.4048514261062
-3.08602315531569
-2.94071589352871
-2.80904407380719
-2.75109313415948
-2.98204177213185
-3.69594092607752
-4.90973918853384
-6.43409939776639
-7.98319983677197
-9.28382719561592
-10.1125609889039
-10.269938014311
-9.60107150560925
-8.10917912674851
-6.11139596285001
-4.28285244338723
-3.48259821143861
-4.37426460024976
-7.03284661877228
-10.7804223908281
-14.4136401866487
-16.7334859310062
-17.1035868328362
-15.6984661724313
-13.2748221592467
-10.6901866718073
-8.52112086655417
-6.94556966405415
-5.89958369001634
-5.31056292892208
-5.18242654781677
-5.53555275530675
-6.30327952279641
-7.30663219766706
-8.31274583670675
-9.11285005457453
-9.52110108222816
-9.33693612734865
-8.37059470929691
-6.58634852100556
-4.26479681408246
-2.01848361132706
-0.573784139845401
-0.393707537864109
-1.38651840857693
-2.90423877106327
-4.09363654652879
-4.37328107579991
-3.73324612888526
-2.70534728508351
-2.02381634803546
-2.22104693652098
-3.39482928095345
-5.22372931177416
-7.14541096279039
-8.55497704713203
-8.97625389480366
-8.20552843167981
-6.4384166074192
-4.29396632648626
-2.63666808482697
-2.19014046552385
-3.12063202765369
-4.89442585850963
-6.53651163974398
-7.17307474082026
-6.50129874718731
-4.8894098299526
-3.0734355947005
-1.71656736552091
-1.12756317377712
-1.27958599411631
-2.02665500269525
-3.24175848135343
-4.74545029710257
-6.16125112243534
-6.92338062584717
-6.55433329582158
-5.02801247531613
-2.88703774152134
-0.95259574089891
0.181253506484116
0.492384040575201
0.454131194067643
0.602036388418118
1.08707738875083
1.54086393218579
1.34392494215441
0.0766273093757712
-2.17110829588964
-4.82330624418169
-7.11414548825063
-8.44446939651213
-8.59236092365668
-7.71137647057411
-6.1943573132842
-4.52084912015186
-3.11918504155278
-2.26611867214588
-2.04272367933311
-2.37223470850565
-3.10928496555049
-4.13291950729707
-5.34595066364335
-6.54549992474533
-7.31773141663056
-7.18803594271435
-5.98946926906151
-4.17010077134117
-2.74045102634349
-2.71180176368467
-4.32016076605994
-6.63462650274187
-7.92624341288661
-6.6923530798155
-2.74705719171662
2.42141920891875
6.36185473055148
7.05963318366041
4.16050601368809
-0.76856638219697
-5.13018477055185
-6.76949824482202
-5.14340290666422
-1.4877576261788
2.05812291264924
3.73538136356872
3.04406318106035
0.813504230819315
-1.47087613711867
-2.61633939166881
-2.31256958604294
-1.14033145760832
-0.115461230418321
-0.0535560686518584
-1.14152085133671
-2.93135557690929
-4.63447143169448
-5.54755885724204
-5.40557903772032
-4.48283548600651
-3.40766255432226
-2.80526262680384
-2.94154588210248
-3.58673204443325
-4.17417465601635
-4.1423311088722
-3.29523603774396
-1.95112969541368
-0.763877030508354
-0.349060125712035
-0.941826862997642
-2.2495356271734
-3.61793532314916
-4.41386244767985
-4.41173891182251
-3.95683833016953
-3.80132630157132
-4.63846826640326
-6.62535258980287
-9.20995625873263
-11.3525848987394
-12.0533933065578
-10.9108164526183
-8.38549162302319
-5.60746221363455
-3.78131025314669
-3.51241882869989
-4.5103330690174
-5.81857861272859
-6.44700013419124
-6.01821418405504
-4.97458136844774
-4.19088030390563
-4.30379625955771
-5.2421361311628
-6.26955008424605
-6.51271838899396
-5.62606293206384
-4.08371890940931
-2.90981573819449
-3.00900831298566
-4.51402068776124
-6.62507372477655
-8.06908112017925
-7.88679729928145
-6.02345286544814
-3.33573421494807
-1.05705756979346
-0.102385692783661
-0.627662655886628
-2.08917202602579
-3.67458225148399
-4.74700845858422
-5.06972556379668
-4.76608345723434
-4.09392592493088
-3.24798689420145
-2.34659361760319
-1.54988857469899
-1.12915170784353
-1.38036599726374
-2.38467475489368
-3.80313954315816
-4.93082994922972
-5.07057112512514
-4.0199668630218
-2.32703895811642
-1.08049583291923
-1.29473543720337
-3.24162142914625
-6.16899295498574
-8.62775271455656
-9.274115166778
-7.6936923067215
-4.72759617790299
-2.01981088414733
-1.01503674624246
-2.07394093155667
-4.27158681855627
-5.99242628745839
-5.928775485263
-3.84075206845332
-0.632048719051412
2.2174634524401
3.47355736409465
2.75516278000625
0.66378184524317
-1.56638754952173
-2.68153737902339
-1.98587129651515
0.362339440534011
3.46628986135811
6.16330085003516
7.58525026569406
7.54208224626311
6.5575500444181
5.52541054240667
5.18407798447058
5.70402681070403
6.64955010975892
7.33650795331307
7.34024238776968
6.79001460933526
6.23761576315338
6.18519211428745
6.65422131101614
7.12544432096337
6.88892455108491
5.55361355618657
3.36129769141602
1.11173707267019
-0.247197307543038
-0.130466344039912
1.36149058419524
3.4678610401764
5.1444141273542
5.59938677066308
4.69131113178816
2.97930772301158
1.36342027015751
0.532032729026651
0.58272299599363
1.08112986539346
1.50011670056875
1.71547176078205
2.16945763751217
3.56987446713155
6.29050564552656
9.87622398608158
13.0705159200584
14.4018483990692
13.0177778036086
9.2606299913611
4.58232424880513
0.855659432800468
-0.530325764501371
0.691393468571716
3.62326508669565
6.71841835417514
8.54570648686427
8.40459944201252
6.53214893596058
3.88152973425365
1.61695988409214
0.562984999637893
0.847617850195876
1.90827580926905
2.83642750110032
2.85487396984026
1.69594923422342
-0.281904915037775
-2.33231023307405
-3.71481472720359
-4.02209078309245
-3.29484509982039
-1.85408942313561
-0.0216106181547366
2.03837204185879
4.28352396895907
6.62543267116981
8.78140155251101
10.2794778268042
10.6323746878358
9.61338396867606
7.45862794911633
4.85364720873128
2.69469939781019
1.72505508900179
2.19539699930988
3.74263496338252
5.5695733657251
6.83018786088938
7.01946774754379
6.21620087921141
5.00918058098765
4.1416388094593
4.07642478911151
4.70905957753389
5.40092967360994
5.36196983258279
4.15578255041429
1.99761827252961
-0.33206412694185
-1.89657578300853
-2.0438933636769
-0.651042899177592
1.89844119425626
4.92450454587926
7.66784186628698
9.44912327492569
9.81066221495733
8.64448199231734
6.28351434073095
3.47374566985909
1.1583034198072
0.112170339202223
0.599584606942267
2.23708842900815
4.17502733741116
5.50897023955731
5.71768170127198
4.87438792755558
3.5375696765094
2.41811365704714
2.0123465039836
2.38564205690448
3.15715815897017
3.68954415881233
3.42701533128687
2.23137091600089
0.534347540655561
-0.835870675321715
-1.10731926982649
-0.0216231157461004
1.96731126011851
3.90148609241061
4.83380373554854
4.34106934835292
2.73964337844118
0.904809748103969
-0.20457205838289
-0.038687208290122
1.29456035906733
3.13838347326709
4.65921839181369
5.26518910967989
4.86061783325057
3.83756794272779
2.84792258469319
2.45635173419738
2.83001208046565
3.61442594811139
4.09965735734012
3.6529038045682
2.1646080454477
0.171085358873804
-1.42864822663003
-1.8858791631186
-0.982110560887513
0.929730462309002
3.17968031096805
5.10308281488404
6.23298995121812
6.33431273692079
5.36193742934963
3.45109176330999
0.946834104055229
-1.62570348468101
-3.69332630585182
-4.83621478466754
-4.956543650376
-4.26564927993046
-3.11686672922353
-1.81710896443056
-0.562700966411519
0.471492251250752
1.04145874564508
0.930790264639251
0.194089051902133
-0.689478816839049
-1.00535304632544
-0.252831254532456
1.46544119678444
3.46041268736575
4.90921074740398
5.41334669197655
5.2465607493282
5.10060537879646
5.51271655103411
6.44195131775312
7.32110045420052
7.52150426688818
6.89570003052354
5.95248666366438
5.52605350514497
6.18036773930898
7.79908237952097
9.64468559012442
10.8197505032055
10.7850039867455
9.58656299378353
7.68859007567029
5.62340634286444
3.71597708833191
2.06682494407681
0.716742212155381
-0.211090222392731
-0.532436408779595
-0.155944690073295
0.771601966941114
1.90459837679945
2.90988157624855
3.65739287148569
4.25335715218611
4.88502263994924
5.60395663450505
6.23334952440443
6.50717704245369
6.313870985232
5.81460723093675
5.34948532281131
5.17317907623406
5.19369196020182
4.96548791578624
3.95578870978427
1.93656911751614
-0.770209947244784
-3.39099103260766
-5.11566395869451
-5.56604223862408
-5.03166131148611
-4.29895290186238
-4.18247784627713
-5.06524511749757
-6.69319554825906
-8.34331046342544
-9.27245502093871
-9.14373569508462
-8.16089615464295
-6.88521049711413
-5.87329447462735
-5.32515769836235
-5.00184120564664
-4.47528922517492
-3.50618878783418
-2.31165467981837
-1.51813083879727
-1.80273808583224
-3.44459889216226
-6.07706815531041
-8.77808929540703
-10.4824330089272
-10.4769995900753
-8.69789230331394
-5.69803160714117
-2.33753404837686
0.56785427635503
2.45946355048466
3.10498994140298
2.571326707399
1.16051346974278
-0.657892398127692
-2.35643983961056
-3.52334981123977
-4.02910670541042
-4.04974195014767
-3.90861306377035
-3.86442166444474
-3.98667485560739
-4.20114392350908
-4.45166723566147
-4.80242354137206
-5.37582955246816
-6.17558190701016
-6.97128451803625
-7.38580509627427
-7.15677241112641
-6.35784829559848
-5.35466813965356
-4.51935729191825
-3.95917440804317
-3.50477507204581
-2.9665242901305
-2.4174721550118
-2.18641477011419
-2.57601819325203
-3.55279849614528
-4.68605873656539
-5.44553733653844
-5.57751846648403
-5.25229179511257
-4.90138109587548
-4.87101298996194
-5.18414323225766
-5.607467180064
-5.91852427347808
-6.10944680539207
-6.35357240228486
-6.77268371689805
-7.21771904399758
-7.29209796516101
-6.611685802626
-5.11861103415375
-3.201416425273
-1.51679551921272
-0.624639834142282
-0.733998083281757
-1.67890542720176
-3.06681796493173
-4.49965229504762
-5.70200542719035
-6.55060119296037
-7.06316453065365
-7.33135319120645
-7.43603620486035
-7.38396146543727
-7.10449621982969
-6.53901772932911
-5.78510268431344
-5.16974145969596
-5.10397279336928
-5.77253896763983
-6.87315775982508
-7.65925489621437
-7.34244329490946
-5.62596383421474
-2.99813660525824
-0.539019210944244
0.705761293704244
0.38745159208477
-0.925650503579072
-2.12994872192486
-2.3409006164257
-1.49251099483903
-0.340024106893649
0.124986530046323
-0.59327179690559
-2.1625697849097
-3.71052332706943
-4.49212318107712
-4.40115539373236
-3.93322293863086
-3.70897671078328
-3.97154832021461
-4.4522567597954
-4.67868689124753
-4.41872836622333
-3.89449970796955
-3.58398725469578
-3.80047057128087
-4.41198348450591
-4.92878083669434
-4.89293274871789
-4.27427431755016
-3.52825405073971
-3.25280811099246
-3.68949744616213
-4.48049110599499
-4.90575737370386
-4.44368210026899
-3.25415272352811
-2.1418937475886
-1.96775065702944
-2.96624599605716
-4.47510508652417
-5.33139951809305
-4.68799022879059
-2.66154698537955
-0.350380611078691
0.842999017241886
0.10998515609632
-2.24364982216252
-4.98653764493042
-6.73340461783789
-6.77221680267752
-5.39711028468738
-3.60370962024736
-2.42533352636853
-2.40810134499962
-3.47376450207979
-5.11434427219209
-6.68583443928521
-7.57632671747562
-7.3237311226162
-5.80559826294319
-3.39058056940432
-0.895079502145948
0.761509814470816
1.03863178944899
0.0472243300614239
-1.58792295606423
-3.17365205610969
-4.35585667890011
-5.19719024849438
-5.91059923590107
-6.50738314643142
-6.68500832016729
-6.07400641664149
-4.63646918341001
-2.86203680785198
-1.53386365981936
-1.23659315284906
-1.98802251859636
-3.26024391775127
-4.38105597235097
-5.00053970252495
-5.24605280234351
-5.52511216226192
-6.13833381530336
-7.00795443404142
-7.716232069321
-7.78728680260118
-6.9912912157808
-5.49767974969738
-3.78664070702381
-2.3703123324288
-1.48610390019102
-0.947658376649975
-0.248400395384603
1.11534182793722
3.24529091987642
5.60868545813704
7.16990907604874
6.90425092823608
4.45255626701319
0.506990880277963
-3.39991379004893
-5.64078911448902
-5.37529719409576
-2.9850003608071
0.173407271296928
2.50704767407219
2.98740839988897
1.60219314707065
-0.765195217483803
-2.88462069935821
-3.83834096115865
-3.46927642311797
-2.38576226838624
-1.54101978199462
-1.64164965733062
-2.72294016297737
-4.11264647209312
-4.80371502664941
-4.03907566799927
-1.77193130060907
1.26802372877572
3.93174551429473
5.26197309034075
4.99294820344651
3.652252469605
2.20377588480259
1.4688410317446
1.70841838896425
2.60500119045319
3.54326488255183
3.98130252575073
3.67703380839865
2.68496072570154
1.24394807082775
-0.350013356996728
-1.81408174702845
-2.90886201858716
-3.48076316619882
-3.53648626829142
-3.2863812777531
-3.06984581484329
-3.20778500657403
-3.85388818126228
-4.91134681652166
-6.0807624121585
-6.98492359320898
-7.29732287510334
-6.84504512235757
-5.63163888563645
-3.78359899215471
-1.48458354130584
1.06679689969644
3.65737747514898
6.01751069398377
7.79758234874241
8.61789038505873
8.21484247767262
6.61808712763481
4.23914536515927
1.76580530177288
-0.0827779819510221
-0.838331803987571
-0.487418700992978
0.552299152203695
1.65694972268143
2.2885314439447
2.17857238945815
1.33241902093479
-0.102937798614253
-1.94070822538967
-3.94163909086087
-5.76561513233711
-6.98809626537286
-7.21563946925487
-6.2945684350607
-4.48672301820004
-2.45971905511227
-1.0391373281776
-0.81089898726807
-1.80454509345177
-3.44696058549989
-4.79724909449977
-4.97904883837092
-3.59660717087385
-0.932517585376757
2.14522265144522
4.53465710098484
5.36510794577337
4.40998085973507
2.21852733674636
-0.12365489900086
-1.52065088076421
-1.44793775066486
-0.236713859160435
1.14567811220853
1.67947654799122
0.891500272799992
-0.852696570149614
-2.53571872838063
-3.07353563877545
-1.98576712298507
0.252880271499538
2.40427046916771
3.1093909448097
1.64523871604733
-1.6380028463624
-5.44532103745207
-8.16507747197914
-8.6697678010797
-6.87994416288737
-3.80978800019891
-1.0538674815714
0.0405932424129597
-0.926974637799191
-3.22165278429743
-5.40041623899151
-6.14775839120464
-5.02819472639637
-2.65397556617812
-0.21972371996543
1.25336797007512
1.47971516638137
0.927837800748006
0.350006136508547
0.191908792413234
0.303638938255338
0.115657748430066
-0.865568363916429
-2.58526462442643
-4.35117903084494
-5.20758981365426
-4.50587860984304
-2.30285163872814
0.665017473207775
3.39496516706753
5.10204476194699
5.49617614779934
4.75412030254665
3.31927207190892
1.72601732355679
0.468663811946243
-0.103583197862932
0.0961558755070577
0.808270593754646
1.50648607995832
1.65118227682969
0.993479071123415
-0.260385149646429
-1.52824879876087
-2.14616649977161
-1.75160428799886
-0.496046742940424
1.06119987887361
2.27110817762288
2.71384128459104
2.32292633710829
1.24278757986632
-0.356155471541696
-2.33128702291144
-4.46935435533718
-6.36438397739016
-7.46258949101048
-7.29749321928977
-5.7877112929043
-3.37603841254064
-0.899492356568797
0.75173124188627
1.03482350394015
0.0310638396077043
-1.55592255691711
-2.73332089822634
-2.73367974602744
-1.39253670623388
0.79756720584787
2.98362586652486
4.41829475574433
4.77992002242353
4.20909142354757
3.16108069285665
2.18257527943686
1.74185148934556
2.15319416702903
3.51257267925778
5.61318255628597
7.90281576700094
9.57909605593423
9.8582026937036
8.35661144428379
5.38377414371765
1.92653856484878
-0.722518243117555
-1.57169856794573
-0.424532267286745
2.02984413380756
4.54545923905664
5.90936921117621
5.47056125785339
3.37931862500659
0.513231306924404
-1.88944464056754
-2.78009421627488
-1.80743349926469
0.513235471743942
3.06822113963494
4.72264342419049
4.88861685723337
3.72062722000794
1.89103543833813
0.173082250453861
-0.908754162440695
-1.18383732735731
-0.739423366556297
0.181315876078728
1.2563780922485
2.13336049020606
2.50063734971395
2.19361528577938
1.26429724021332
-0.0303843762659526
-1.35297271601806
-2.43678260812747
-3.18666274150092
-3.63480150352263
-3.74682376802066
-3.30680187939616
-2.02298419831569
0.177586883833026
2.87736870806842
5.23104637721455
6.37923841244111
5.96000243161962
4.36711668499595
2.54688902567568
1.42759236696469
1.36261614608178
1.9506757990965
2.34135638657971
1.82436563544039
0.331502479459744
-1.46997444359382
-2.585434122174
-2.34265205673475
-0.919913039827358
0.701409351986887
1.3762294061672
0.561749322802984
-1.30377725503529
-3.09781608899603
-3.78292595773299
-3.09617917556239
-1.68111843150849
-0.597860836287664
-0.57942245446934
-1.53588417513568
-2.64232909760913
-2.89844635877178
-1.75988202176867
0.515102700836865
3.03016325122213
4.79151168926633
5.26565132407264
4.60620915736432
3.44481907086726
2.40760028821988
1.73611231935234
1.22556613256319
0.457043328443318
-0.82362345462148
-2.46384668072023
-3.95649211519912
-4.72424412810937
-4.46902773365039
-3.40566604400292
-2.17048544645012
-1.43825036005874
-1.49471021892255
-2.06083606389275
-2.53862897639996
-2.54461170540185
-2.29399644527625
-2.50383981184982
-3.84760078283545
-6.34249873363578
-9.12725340623518
-10.8730798685171
-10.5953658710478
-8.34965944349327
-5.312326737222
-3.11111322131655
-2.82833749062945
-4.29756439948756
-6.17125595446464
-6.7910730170712
-5.34021607617726
-2.47382140998549
8.27736680870816e-05
0.222507026158477
-2.52101808642876
-7.28859271208772
-11.9689898198729
-14.4333682693794
-13.6555674109894
-10.1821476466894
-5.71686460427144
-2.10204037092173
-0.352272474549541
-0.276909061316283
-0.842097236155487
-0.945637480021299
-0.10429978182793
1.32221062916679
2.42994493073001
2.35696834166567
0.793149397075049
-1.87736819336079
-4.8045435437111
-7.11913563602157
-8.34408459167795
-8.54380461866678
-8.14532337063686
-7.54531727609037
-6.77864903545645
-5.50509764630648
-3.35110796252688
-0.341064712000249
2.92757726819198
5.51181265069857
6.65764978937751
6.27867561856815
5.03490396447809
3.93581037059222
3.71484742877495
4.38819913857085
5.31486834367612
5.68832888826355
5.06954811974312
3.6139265295121
1.86531184915376
0.307583417851224
-0.949437461569843
-2.08996600460359
-3.2422638244673
-4.18427918915869
-4.38884602178866
-3.41752698602601
-1.35485951361054
1.06484312635467
2.78948417342254
3.0670629727927
1.91278844366485
0.112370476591383
-1.24596199447873
-1.4327702861022
-0.509030764870775
0.750088338181976
1.38445352620781
0.842003705380396
-0.712732557110336
-2.53661531617017
-3.76154830433997
-3.84064519336082
-2.71883724881019
-0.74062065914563
1.58375553202192
3.76154244269758
5.37342533279905
6.0679917752934
5.62549828400919
4.10934597756199
1.96943211376573
-0.0213171531956394
-1.03025752652478
-0.522704045092512
1.46676277954373
4.30397005707579
7.00459529283072
8.64706899132778
8.71063958765858
7.22865206246723
4.69369285488751
1.79589827875122
-0.867595253051534
-2.9469374408952
-4.33296449714626
-5.03281172402364
-5.0272716101699
-4.23115273978126
-2.58813842372054
-0.227312490845146
2.40683031374406
4.58338556219301
5.53950735744507
4.84009320075901
2.64059838980499
-0.333212679717475
-3.12333410914343
-5.01018886975118
-5.82512356324705
-5.91206461574578
-5.78665435891508
-5.74325945940985
-5.67918720831065
-5.25158957780091
-4.21945131238544
-2.71941621187035
-1.2477398513215
-0.34889586016147
-0.256096050928627
-0.717337820018051
-1.13643667297285
-0.939702265310071
0.101837130644776
1.78383002444479
3.62868554789319
5.13877267666568
5.98733654760733
6.05732866999894
5.40372653257767
4.23642899883765
2.89865650449912
1.79595941712106
1.28270474229196
1.50139753731834
2.27206600923473
3.12494308441478
3.50487690869597
3.06546388857926
1.88512481127189
0.482697028947825
-0.422428360130663
-0.321811849929405
0.725806258814961
2.03745349998677
2.63553459799279
1.80161497364109
-0.455668067464563
-3.31110921755876
-5.54308239735999
-6.21346334524423
-5.22624701401985
-3.42226261142616
-2.06621914878285
-2.05051329973869
-3.36966506650935
-5.18635041209489
-6.41013288236935
-6.37673217253728
-5.18304906468967
-3.51531091275422
-2.14342963486165
-1.47722769944952
-1.41542129772358
-1.52577365108721
-1.36805558574543
-0.724796985374512
0.296788089388563
1.3528225506151
2.07625651134134
2.26761698764098
1.99025390122611
1.50982952976986
1.11975094410175
0.968889408548413
0.975446466232922
0.865816348134687
0.335246333858229
-0.728973276265226
-2.11384151029713
-3.34133162348084
-3.89863490155346
-3.5121167819566
-2.32541282817081
-0.866435976384651
0.17641588141278
0.27643764305914
-0.669304289987358
-2.31418892453017
-3.97752200142931
-4.90144710670194
-4.60421583711897
-3.13140345742608
-1.03754512867038
0.907199424106379
2.13459687155548
2.54254902276946
2.40623339620248
2.05377333805316
1.60279212889372
0.9634080858617
0.0848779588773404
-0.774710808140679
-1.04515646398103
-0.191663765549845
1.81939561776655
4.3043508304211
6.10169430526428
6.19442547930171
4.33734379911031
1.31008627429044
-1.46434495224973
-2.73796280756509
-2.16488802966267
-0.462968261890636
1.10843598282658
1.60917171722911
1.00601856088892
0.104386743524245
-0.0901238327312481
0.860562951021042
2.47082730808239
3.61525919145352
3.26921313623338
1.21948879200694
-1.73145788991885
-4.1930325945385
-4.96797784831958
-3.70459480350062
-1.02941119689736
1.86969538867316
3.90336147066465
4.5564873371744
3.94848303824191
2.53474186624496
0.742853808523015
-1.1727268483773
-3.03643401919106
-4.59875380208651
-5.49129851045102
-5.34717676432617
-4.02480244182566
-1.74463625746722
0.934545325831667
3.29565409890449
4.73188554694178
4.93733715176629
3.96583367526479
2.18661189358557
0.189324480807355
-1.35506638075815
-1.87185911619814
-1.10214467094042
0.725972687950861
2.92447671131774
4.62448869759046
5.21261980635297
4.66805603404262
3.52381394041435
2.45452107326122
1.81121028249943
1.46058651916251
1.03627389233143
0.385439905369253
-0.214962087342847
-0.282739545056188
0.375924699283791
1.31991159583242
1.6522476996937
0.636824104961664
-1.69583638473993
-4.43965223073056
-6.30934898909839
-6.42199378559492
-4.81736560543227
-2.37562726784754
-0.25737818153384
0.763577786591302
0.642104688295412
-0.0788980498290676
-0.690335394987592
-0.724257871543442
-0.131515119834736
0.806265471000426
1.68765191892559
2.19087944185803
2.17985108031594
1.73477332168249
1.11172475346932
0.59645980229478
0.308849855522549
0.101938259428459
-0.337785818425613
-1.22814496682857
-2.44915174181797
-3.53587180588115
-3.96928568296823
-3.59180528351899
-2.79825550246866
-2.36554685315334
-2.98245330536179
-4.76975728718125
-7.1476643557679
-9.1403861870942
-9.93426370359015
-9.34751819654336
-7.92252457839109
-6.57700842626901
-6.03741827897755
-6.44429296386359
-7.35474512223141
-8.06708590004351
-8.06239436595807
-7.26915889322183
-6.01709090536078
-4.77504196846489
-3.90817494351802
-3.57603403984604
-3.77615401532597
-4.40373789088227
-5.25123697724155
-5.98286414412496
-6.18102576738633
-5.52290901739793
-3.98038120410463
-1.8915558293114
0.170964482415604
1.65002366899686
2.23185799271272
1.89631416420527
0.805597927095859
-0.852651089987105
-2.92891116150542
-5.25172368921965
-7.48989223118077
-9.08816141392063
-9.42859234144102
-8.17386987862431
-5.56347406843063
-2.47487998830313
-0.136855851364471
0.408103226250244
-1.19246367546489
-4.37869663364867
-7.88355797309505
-10.3091171440406
-10.7945228045539
-9.45432747317317
-7.31123673281901
-5.73098583183848
-5.68545180179358
-7.27998613671905
-9.83035935027696
-12.3543881493669
-14.1254157939537
-14.9306159774322
-14.9296783412788
-14.3765153893837
-13.4674813406115
-12.3892216367191
-11.4377639779363
-10.9990214996595
-11.3161948298612
-12.225857203668
-13.1267523886241
-13.2896686410622
-12.3506095256634
-10.602490655389
-8.86718983126756
-7.96675572546606
-8.17415680548984
-9.0481461840206
-9.75287799203363
-9.62334747012419
-8.55811818553173
-7.03746579963417
-5.82160069745711
-5.54128102604402
-6.43863681722405
-8.29071275501673
-10.4508894370619
-12.0334934109682
-12.2654838746256
-10.8877293552138
-8.38519325734567
-5.83647084360703
-4.38017398987801
-4.58472635812197
-6.10201951192607
-7.87210540244895
-8.76107135385309
-8.2310780905682
-6.63284966439829
-4.93518707465535
-4.08071608397277
-4.38947348775711
-5.40908717682953
-6.25338976488075
-6.14884273332224
-4.86875826590876
-2.83217515690082
-0.857624623979104
0.226063259671227
-0.0299951175781545
-1.41888026891141
-3.07257979754249
-3.83561289068734
-2.91719679204197
-0.451073281133198
2.44636600905745
4.24242174943176
3.89134664645572
1.53782993972705
-1.49899796114892
-3.48761132074292
-3.33080147872623
-1.25158731314113
1.35369331620809
2.82304352993739
2.30483625499369
0.27332611447661
-1.84637948203376
-2.63375008513031
-1.60516301387041
0.538928084288533
2.48197009366041
3.17924496819278
2.45866412264329
1.00836561153452
-0.17198814958403
-0.453015106561064
0.0634551151520047
0.70066182680108
0.735916347145581
-0.118464710345471
-1.57996458502542
-3.04375391276784
-3.97782730308464
-4.17499272566783
-3.77512542666493
-3.10192805087715
-2.45149776035577
-1.93903168363339
-1.45601813182165
-0.822353234469645
0.0372236762223275
0.984463298775374
1.65775570896279
1.67260771437037
0.945398764531656
-0.138052295644368
-0.876595093899755
-0.674872870546405
0.498077359643904
1.96123966592857
2.66140014133632
1.83627453364467
-0.415660292797451
-3.05540309702996
-4.63975994569728
-4.15783867565476
-1.61203671403821
2.01614162976459
5.35891573356886
7.39966844178763
7.89521352148884
7.3198241921517
6.43737115524986
5.80250119382741
5.52224914268746
5.36285864334573
5.0283639399356
4.42753156510861
3.78046823227695
3.48315931316455
3.84397831657229
4.84561852273122
6.06224024504261
6.82633402662672
6.57572437646524
5.18500685603586
3.08034341783733
1.04515632505021
-0.16098363102193
-0.13694137173548
1.07898796637755
3.15737337322856
5.65351617359174
8.08726774754017
9.91994172778814
10.5890080154719
9.73543860815987
7.51170834283787
4.73171366972954
2.60477880714697
2.09828216723915
3.35417742519655
5.56719240509871
7.47429202874701
8.14764091898705
7.53726009512716
6.3994823529613
5.68775027859245
5.87340361972445
6.69716130152682
7.46148805230836
7.59895100239818
7.05076172153202
6.22792789811481
5.68241429800855
5.76670592200187
6.49886760458567
7.65458480294922
8.92434897268654
10.0018446373169
10.5936367964191
10.4634050791524
9.56677233608684
8.14231161069096
6.65751632391697
5.56921684909016
5.07212031286358
5.03644003408923
5.16589244048478
5.2103665606219
5.04915966955935
4.58672762263615
3.6430430349037
2.02560513656952
-0.202020164115142
-2.48065907192932
-3.82820451620065
-3.30730452602168
-0.637658618877127
3.44867440240701
7.3904372980485
9.4923326866372
8.76552071505001
5.44008314226938
0.830834959616691
-3.34587587252956
-5.79928446392373
-6.15620574801489
-4.9393182913266
-3.15676326291313
-1.7963370060504
-1.4482551015691
-2.14177242700402
-3.39216127854248
-4.43494582170968
-4.57716301809558
-3.51190037360681
-1.4498324827377
0.981075399411226
3.05449831106425
4.28934398554018
4.62388714887669
4.36734938006932
3.94919072437633
3.62604429382823
3.32541779491477
2.73502641142261
1.59050680395758
-0.0688796101405312
-1.88551532552833
-3.41560301962623
-4.42567909943614
-4.97427539773198
-5.22570715306065
-5.21216793193271
-4.76068532546853
-3.67621270614437
-2.02008231150922
-0.255445041136253
0.884323437059561
0.813760930597199
-0.526847714308874
-2.57598050871404
-4.4073633753391
-5.22374165083293
-4.75156857005261
-3.30678388237238
-1.53917756188165
-0.0586024642079882
0.811703083394871
1.05877033239426
0.836175019241055
0.312519990724008
-0.386164622262075
-1.20000819410198
-2.14605113972953
-3.29256750112798
-4.68435051946424
-6.21493014105957
-7.55770611350614
-8.26716213453406
-8.01814305066065
-6.87939992786553
-5.37322873382864
-4.21409309771527
-3.87864100948716
-4.28438066934865
-4.83501409191834
-4.85171436147279
-4.10037856246968
-3.02043520170392
-2.47301799265359
-3.12908936447649
-4.89608720342888
-6.81369728884435
-7.53770361413727
-6.14999447076126
-2.80815675196579
1.21295293795946
4.16131080430951
4.78351508928788
3.04006668841193
0.112002265216457
-2.33311932749709
-3.14107078278827
-2.30017183673335
-0.813712532539454
0.102160244695607
-0.0923086081493734
-0.913726086370971
-1.2849431387894
-0.427571335237064
1.4315825890919
3.09268712636211
3.14820385656933
0.961912239843893
-2.79858496562525
-6.46646794036932
-8.31028099366227
-7.49433330783902
-4.48155055983563
-0.685872846989398
2.32746048008129
3.58321573254082
3.0181069316298
1.31453726498374
-0.57565734764486
-1.88892872293721
-2.2842938986724
-1.84394915290493
-0.893312420242832
0.203548394934122
1.19075249839367
1.95879017964058
2.481566038656
2.71994462342796
2.57447953768555
1.95077058796971
0.886535176824747
-0.361885690480737
-1.38159946200668
-1.79847769842501
-1.48936191021914
-0.658450116492225
0.26975864711871
0.906648798387781
1.11227430873245
1.01106585176692
0.848256459063545
0.767476353800743
0.688556981840705
0.396471794509144
-0.24386152825615
-1.10951301276886
-1.87315884140765
-2.25922515588268
-2.27714461381717
-2.22947523879297
-2.45281909468283
-3.00967296909291
-3.58836749277302
-3.71258840301362
-3.11352974510225
-1.98330755735487
-0.903834506816106
-0.486831262751201
-0.94040487132005
-1.91012764964492
-2.74301303635536
-2.9700896341022
-2.6976419630181
-2.57961223572819
-3.36936973032324
-5.36288966534129
-8.13122214830599
-10.729577044376
-12.2122966699234
-12.1015953470994
-10.5504017024812
-8.17087346537718
-5.72482263920566
-3.86384765725842
-2.99806453838955
-3.27257887768488
-4.53901536682241
-6.32153009078062
-7.89774174426281
-8.55490125500083
-7.96587221745738
-6.4522900909507
-4.87037300796556
-4.13302847080909
-4.63848863151652
-5.98665019415389
-7.19139740639656
-7.30610042477073
-6.04684378469631
-3.99225309855249
-2.21744298498866
-1.60060556163138
-2.26967725235948
-3.5642462255612
-4.52505506053209
-4.56846286857604
-3.8905942078259
-3.31025810064564
-3.67529436583165
-5.23475112738267
-7.37361443209835
-8.91136437781228
-8.80860605004675
-6.83876287746667
-3.79273757032952
-1.07431544488851
0.124268024095572
-0.462187120095924
-2.05872529315128
-3.37814896581455
-3.44389868874635
-2.16118942346012
-0.268493275196735
1.24335256235897
1.80810155453533
1.59920882670104
1.30069233815559
1.53315833888632
2.35470501656197
3.23212106077594
3.48708891928713
2.85952701435854
1.73673960990845
0.866899142134496
0.785209136058241
1.4187020637427
2.17152254139941
2.43919140117831
2.11902732198591
1.6956155864568
1.82478022075711
2.73359466543393
3.9438179969074
4.57196822119133
4.00354839904824
2.42895237265701
0.80591417907339
0.226070092176473
1.13316375673337
2.97672914260434
4.59430801243617
5.01202467177261
4.09322391780123
2.57079327252285
1.47856328264315
1.43243561118325
2.28889038162016
3.37743617609157
4.08274634487048
4.32006792770465
4.56203311579141
5.41561179065283
7.10992993203864
9.27985297625293
11.1437611631685
11.9159948032157
11.1625691311366
8.94414184944131
5.77069792563895
2.42804620338153
-0.259057571673262
-1.68395942304205
-1.66121620080258
-0.451617744721608
1.40687004346441
3.38947311247338
5.21770158750395
6.87066263639269
8.37114019420222
9.52103066457237
9.84627620071026
8.86237078085688
6.50251126179646
3.41752588896489
0.857163195467239
0.073772286407979
1.59327727448776
4.81549002504835
8.26806037392015
10.3717828634478
10.2041651065077
7.84859971923366
4.1975568050524
0.416693138388486
-2.56163568272173
-4.27599503796206
-4.69226735486053
-4.04636442434402
-2.73213539181365
-1.25076460457273
-0.138856442663191
0.251295541238723
0.000253249610483516
-0.355233566861417
-0.125122454815867
1.05010692595219
2.85114763944391
4.37371086114761
4.63541813496512
3.20586915618425
0.513226870123873
-2.36126700660742
-4.2407874528162
-4.44221903055543
-3.05833804363769
-0.797032274938638
1.46279811539733
3.09978704045841
3.92655456750594
4.10814125999691
3.95499920839782
3.7292626964832
3.57224395998265
3.4629457059771
3.20767376833315
2.54084311686554
1.33212914475507
-0.238854587176206
-1.67039326793828
-2.34973181636772
-1.87160664450865
-0.278876290165765
1.94653321939255
4.09757754708763
5.52219493078633
5.8524482811603
5.09727182815539
3.58684889732413
1.84107309854778
0.42634551447669
-0.150945215870771
0.448293627129071
2.24296447425052
4.80081670121413
7.25138521271139
8.57189037695768
8.07059791120884
5.80879065392441
2.68357793846822
0.0855657380920626
-0.745903386816372
0.638063548336311
3.61906487306662
6.76638488048696
8.51379647585258
7.93676560701202
5.23125483860574
1.58954390280172
-1.47157894090903
-2.90404832233703
-2.59375267651213
-1.24126682948528
0.218461900233644
1.23086444033125
1.87854119478548
2.65878487057009
3.98102776292798
5.74859467408249
7.3256368837592
7.89892138781821
6.97963299166084
4.72452193915708
1.8824184205003
-0.563098320340873
-1.85187348538668
-1.77466851349459
-0.716920994559716
0.557394725858332
1.23517562325347
0.810974450846857
-0.662188332930142
-2.59022219535505
-4.14059112001731
-4.67638998641328
-4.10084556210921
-2.90673266191973
-1.88489008921504
-1.67339493186271
-2.44084667011486
-3.86084285161089
-5.35833337966948
-6.42810332764681
-6.82797366270996
-6.60413777481397
-5.99716470246935
-5.32492205769194
-4.87213065855735
-4.74826942503465
-4.80156174707688
-4.68629560621604
-4.08139636851214
-2.9828959449333
-1.85717111951448
-1.46604450032874
-2.3502644673217
-4.35065902051493
-6.57950244772538
-7.89948749342112
-7.63172621571451
-6.02480838670985
-4.10762264290877
-3.02606055943399
-3.32894907499274
-4.6966818106923
-6.27016752901042
-7.30017512023066
-7.60186559489707
-7.49086401213195
-7.32853636370972
-7.14237621319678
-6.63169509524947
-5.49249234944241
-3.77207208263609
-1.95479430966044
-0.694738155799783
-0.391571465061202
-0.976623193143002
-2.01443537183713
-2.970751104841
-3.50759028782781
-3.64609500497709
-3.68836743307156
-4.00513105055723
-4.81321164253919
-6.02421902149894
-7.24939188777604
-7.95139518203437
-7.6551647449516
-6.17554071995492
-3.78670904456998
-1.2190596625443
0.609482295264204
1.02521637750775
-0.0608160981186754
-2.10886254917376
-4.23307994482979
-5.63779772378992
-5.93977687342272
-5.21104511044566
-3.79189272717998
-2.06621676719535
-0.343971310372265
1.12926514237496
2.12358697925301
2.46789076299811
2.16685158154734
1.47528407415421
0.845819859772848
0.727077400882489
1.28384421411252
2.260534044514
3.09076305896891
3.21667477332562
2.41016772739127
0.889517410616807
-0.815198325021677
-2.13761096202016
-2.72775255952972
-2.57664321886211
-1.98998454300187
-1.44696023808476
-1.41970049774496
-2.22125683202933
-3.90114601474577
-6.20348788687567
-8.63866237574508
-10.6644012843206
-11.8649035433467
-12.0603886875536
-11.3455520171482
-10.0725033238865
-8.72775274447408
-7.76455508674677
-7.41599420540695
-7.59079464614928
-7.94793004850207
-8.12421580554884
-7.99801357920563
-7.82196103765661
-8.10635867886684
-9.29402938830861
-11.4114182809871
-13.9246118344987
-15.9225659003623
-16.5614138787532
-15.5616284496137
-13.4674096243164
-11.4412379397224
-10.6406824560859
-11.5351064092732
-13.601484842962
-15.6006460567347
-16.2771241933593
-15.1127260511866
-12.6570806077394
-10.2249183347502
-9.13966195336708
-9.96915711359994
-12.2101889945083
-14.6028818840793
-15.8905224649179
-15.5534280992566
-14.0478882692391
-12.4446222819252
-11.7585494440049
-12.3986363428476
-14.0508779448178
-15.9477555479837
-17.2589044299474
-17.3921496127
-16.1479783795791
-13.7625962150604
-10.8678241128056
-8.34693071275243
-7.06705740200761
-7.52737755224689
-9.58802282243239
-12.4603639759671
-15.0088031117046
-16.2428536819727
-15.7456037743779
-13.8060191177415
-11.1879832222869
-8.69990764257607
-6.84912199146568
-5.78151916890865
-5.44839316511367
-5.81346195254777
-6.87837293840994
-8.51218365708793
-10.2725255508012
-11.4289642433041
-11.2400346003463
-9.37011765084665
-6.17185707900068
-2.63565667428543
-0.00675146468443197
0.769790374918602
-0.47809854977915
-3.02862096534001
-5.57942802902858
-6.84416208709292
-6.14386834655081
-3.719548295998
-0.605291056756108
1.90273271812447
2.90781484871546
2.35863639598968
1.00274651473665
-0.11522447508076
-0.315193346280458
0.326796891974071
1.13073030806224
1.38709884632522
0.916024977894756
0.215301229610491
0.0713969246281301
0.937472997664879
2.58410263568627
4.28011333097158
5.31191218704028
5.46767131444102
5.15026859649794
5.05384639896921
5.65990373938893
6.90448778772769
8.23680716013577
8.98932185991891
8.78473726249067
7.73472098005759
6.33996786795314
5.18222202919949
4.62320968375328
4.65510412702918
4.93721568406926
5.02251316402915
4.65097968815234
3.94287368798621
3.38939086306142
3.59644918577514
4.88661527384549
7.00627973408423
9.183934728269
10.537007092421
10.5805162001388
9.52375290847183
8.12566360969239
7.23408251724146
7.29911412716991
8.13979212039844
9.1070842237661
9.48798813275015
8.89874029320644
7.44872070623479
5.60652351226994
3.92429976974963
2.82980976916238
2.52214303269382
2.98818169590134
4.07200118964362
5.52576346791095
7.0450363924044
8.31621330789046
9.07388652767181
9.1498312994613
8.50497255578548
7.23930140525986
5.56626071302032
3.80663972947294
2.35743263413221
1.57469811971702
1.59959298027574
2.20927091559509
2.84787434604135
2.90346178829428
2.11294284294047
0.826612742321495
-0.126717698120374
0.0356167819790795
1.50425908226312
3.68971233596417
5.5646351739175
6.31674006833598
5.83976089669204
4.75618334071274
3.96816396763495
4.05040186812587
4.91030905084521
5.90844466511019
6.32640040470993
5.81942173884633
4.54908589133753
2.98244642199357
1.57776630087883
0.613692330277916
0.223915789718764
0.493858069618905
1.47125942566091
3.05930459801396
4.92471955697884
6.52520444119869
7.27620711299627
6.7995371448963
5.12296352521093
2.70927211512197
0.340546957275341
-1.15678694945986
-1.25354513790215
0.065812165499467
2.30444481130461
4.68931700160018
6.52657210099769
7.47298917025224
7.58492291666742
7.16198564068241
6.50683238951379
5.77116741633239
4.97531164886811
4.16525126947003
3.49828941220438
3.11284156914602
2.86412670676055
2.23077744946609
0.585960165571219
-2.29015356477845
-5.83188013066559
-8.75230544676118
-9.64902422157057
-7.83640120387212
-3.87432883716412
0.528657958648595
3.26913474473901
2.90571271594514
-0.563234232280946
-5.63396643946226
-10.0021083496582
-11.6974133210082
-10.0178284580701
-5.78841240213963
-0.832878964608597
2.98817553898932
4.63557474739592
4.25884600821583
2.93506948624522
1.94918428261914
2.03053315207051
2.9929734617144
3.99332994550227
4.17267641816591
3.23212466696428
1.56908557961104
-0.0711922307575656
-1.08498755577398
-1.30484068524612
-0.956922492411277
-0.399415301503834
0.0956510396754953
0.371760888803067
0.303393954637081
-0.253981451395589
-1.38881573161316
-2.97408729560293
-4.57471777247342
-5.54670735124223
-5.36151911674183
-3.96653550947114
-1.9011133334843
-0.0276481064000191
0.959134502675348
0.888917106243819
0.0956041318054296
-0.931455514699252
-1.90263265150061
-2.81485082578174
-3.74150466196993
-4.54839719114643
-4.84117042639583
-4.24659932634674
-2.81916606928535
-1.22416748683025
-0.484847876140074
-1.40123238089695
-3.94517838632354
-7.09063592689647
-9.28163591320045
-9.3216749716089
-7.11474162104973
-3.76665925676245
-0.966948213731282
-0.0228791843306293
-1.14034929371787
-3.38772392285082
-5.31783343789615
-5.81238586363092
-4.65145742417927
-2.48570148434465
-0.345290313397607
0.947740037352037
1.12395508116262
0.419928863407266
-0.725469460485537
-1.94544108642921
-3.03475598240064
-3.85799533308857
-4.27921010874638
-4.21092251904007
-3.71237757345546
-3.01188659850841
-2.43394863701127
-2.26145287619736
-2.6150389233591
-3.43870283683713
-4.56190884434266
-5.75139169971059
-6.70352202450546
-7.03316254982484
-6.31642219389127
-4.28687607126037
-1.11212924511138
2.49127468931717
5.44236471899144
6.76186897416761
6.09047081926404
3.88251057356264
1.16004627724878
-1.02194585004279
-2.08259166585713
-2.09897145608765
-1.62647663622211
-1.30245408474257
-1.43837738791053
-1.85030913956115
-2.04102952342663
-1.60256821275603
-0.567837460555456
0.55619513738983
1.10244385643766
0.699855116564178
-0.486970712317157
-1.89978075156121
-2.95446740346704
-3.42061871735371
-3.54637436599833
-3.81225297595961
-4.51205565077774
-5.44493668005317
-5.98367873907556
-5.54747585548963
-4.12999022858771
-2.43132665253657
-1.40794931462647
-1.53435323857006
-2.36628918601961
-2.77051402128356
-1.66383300223592
1.24348512576392
5.21124700172749
8.86320773008465
10.9244464927031
10.8361243038266
8.9248215895657
6.098498366256
3.29340489652714
1.060238015244
-0.500784281922009
-1.58082863568814
-2.43956269891459
-3.2632830530739
-4.09862439445055
-4.76542789855289
-4.80024502623894
-3.61684694712632
-0.916331513280407
2.8765118947599
6.53028749279378
8.50751658531788
7.84731911153212
4.8814255486882
1.22987382396573
-1.03851680167
-0.604846048428596
2.28441927203796
5.93045442348135
8.2163795640275
7.913492561961
5.39879791837654
2.3124080642859
0.461119665459165
0.69377373721076
2.4758839085733
4.35114350314365
4.90376803645776
3.56628198549079
0.843029823708658
-2.09828818511681
-4.13413827995583
-4.73397812541282
-4.09085017002462
-2.8668092836472
-1.7617541113753
-1.18495562404163
-1.15308547501881
-1.41552655674359
-1.68250413620674
-1.78476555703272
-1.70776044102159
-1.50926517117018
-1.21989020341902
-0.822117354158556
-0.356534782778441
-0.045145897526398
-0.291229510400982
-1.4471625687543
-3.50104214276758
-5.92488717496559
-7.86111720750753
-8.57094602473415
-7.85531404847977
-6.15501560978107
-4.22057415840859
-2.60544601223107
-1.37400561482757
-0.170211214854255
1.37169433149723
3.20951335551384
4.82254621661415
5.49567089532862
4.75151512150817
2.62090908520223
-0.387920014936313
-3.54103364395348
-6.13745315362999
-7.66271249798077
-7.83907868124933
-6.67299614108128
-4.51523837210563
-2.02738748069029
0.0372929307766856
1.15486924842877
1.25317440197752
0.676681132324607
-0.135123039355101
-0.99119452860411
-2.03348958834196
-3.55042205902084
-5.63270305686236
-7.96503771699483
-9.96905496251103
-11.1394007730509
-11.2741089050551
-10.4126241985717
-8.61002916053141
-5.84058276125379
-2.21738347449837
1.66702678653011
4.69042195494749
5.67067526487986
4.15378054088904
0.912134660124384
-2.347283409608
-3.98597811293382
-3.50579628354455
-1.90512341991896
-0.985214008333121
-2.07253108119369
-5.05277581263961
-8.40490852635517
-10.2180578005507
-9.46621487512748
-6.62782529383353
-3.23913913966227
-0.797756613530762
0.142031709261323
0.0837361042730463
-0.027711824858365
0.431681743938437
1.42389436793087
2.45486395702604
3.02730286947804
2.92461404053252
2.19696813249888
0.998251249130439
-0.485833603083902
-1.93122941805963
-2.75774453489108
-2.24448543673627
0.092944907529211
4.05958327735018
8.62033819837936
12.2277402804373
13.5303005708394
12.0789304312043
8.56104313942667
4.40965608783355
1.028269578084
-0.911864749250797
-1.71468989844044
-2.32457255512015
-3.6177433497735
-5.73016841746102
-7.84568503330114
-8.5913061217252
-6.84317570008696
-2.48407505078895
3.35178066358691
8.74838556373071
11.9464251731993
12.2228098213018
10.1679109431865
7.22011551291068
4.77208629165264
3.39222233666512
2.63185799748071
1.48879888865227
-0.78009294402441
-4.00655936111714
-7.03974590759785
-8.31364137572768
-6.74641877190096
-2.45426655399275
3.15400656554334
7.98920049613505
10.3239320410786
9.69422328222717
7.12727837405848
4.53137642406573
3.59415920307368
4.81319035279754
7.23733062060465
9.06733714483357
8.75843591990668
5.97572289658949
1.82052020826714
-1.76559186337038
-3.04502505965179
-1.36968662624008
2.57260353795128
7.20598753504898
10.8857622002724
12.6130221116813
12.3057029877737
10.5879015321549
8.30855283303713
6.10212075911917
4.21837653436118
2.62710116961655
1.23039774693986
0.00959142671687614
-0.99386565924018
-1.78283969230227
-2.44459026345552
-3.06676371643437
-3.57387536083841
-3.67327678495999
-3.00097246457256
-1.41825879200957
0.758514987551375
2.80612887491849
3.93912111094887
3.76881081643005
2.56176453536667
1.06910702043392
0.044958107163156
-0.228338021656872
-0.10060050877083
-0.256506902290404
-1.16323510224512
-2.63385668936326
-3.81560366729724
-3.65019422466229
-1.55289103362277
2.10564681062645
6.04988815399167
8.69508421970329
8.96532453330491
6.86381169820889
3.42953788326069
0.116142189729684
-2.02727077589866
-2.84175807099691
-2.93976850791563
-3.13702756526033
-3.87595216204226
-4.99296630918259
-5.94365409048602
-6.27344746158737
-5.90362519169911
-5.05757473812387
-3.97763461801398
-2.72349501061625
-1.22690576939055
0.465028716635087
2.02540172194284
2.95224813517088
2.86441804191361
1.80779742476772
0.32333610360465
-0.800631666640861
-0.909199910402965
0.242963671610468
2.42783656687762
5.05783306762468
7.39851429305688
8.78531664855316
8.81621001985375
7.46229263692541
5.02621612516582
1.97729394046027
-1.2757827915047
-4.53291493379011
-7.74385943911509
-10.7696669972421
-13.1654861835835
-14.2409054440931
-13.4330943551113
-10.7699567760413
-7.04111561185549
-3.49522207873068
-1.20682578103072
-0.515041562862362
-0.928887776664434
-1.57429799906042
-1.84861054474051
-1.79836695482206
-1.95649808464462
-2.80319602626099
-4.29041918107346
-5.79458150439794
-6.51535546548017
-6.01746775667816
-4.52141408271286
-2.74283579032119
-1.39678718493801
-0.723774132310956
-0.393806405458018
0.167748874049905
1.23481786215971
2.43946230508807
2.91776582678627
1.87454365582247
-0.793424727663427
-4.25728593627964
-7.10546358004504
-8.12381897300016
-7.01690774487668
-4.62012980699576
-2.48533643837943
-2.01360104249934
-3.62381129794674
-6.47094185557563
-8.90792434474789
-9.44229201728491
-7.62998772835468
-4.34861678087665
-1.28159076832469
0.0475100355137786
-0.906498241798346
-3.52997485483276
-6.52000186892368
-8.66921767184174
-9.49636981556262
-9.37653468857845
-9.15673182287446
-9.51415263163999
-10.4823596717569
-11.4397894881347
-11.5749905896272
-10.5110794927952
-8.60303286620394
-6.71921398667004
-5.67641292161601
-5.73100160548457
-6.46934571614389
-7.12276453154462
-7.04775371740034
-6.07528772055976
-4.56779421937492
-3.23464496200054
-2.8137432253452
-3.72461326537531
-5.81619646262926
-8.33801867652182
-10.1955885528235
-10.4361416278692
-8.75059723037805
-5.73212547298605
-2.68202972745208
-1.01202690536158
-1.51476899768368
-3.90516650624877
-6.95695025916741
-9.2027226356524
-9.77089969555788
-8.80363697325468
-7.1822497871775
-5.80986629838516
-5.01169353876385
-4.46495901302033
-3.63793233541406
-2.28121536619729
-0.571005611120351
1.13087908239531
2.61925272628027
3.97820234648288
5.42288498099744
7.04013889535648
8.66145228872981
9.96779338905103
10.7193981341147
10.9493422220052
10.9686306093528
11.172188633379
11.7686668476778
12.6501372864339
13.5055350231632
14.0628637133924
14.2622818789548
14.2223407349695
14.0690531170087
13.8081642643412
13.3610223533977
12.7120562416694
11.9964542593541
11.4398610663294
11.175675399948
11.0782754053103
10.7450083900393
9.66471440377461
7.49921554624088
4.32949400326069
0.716995369436104
-2.49134077318337
-4.5331001898822
-5.10938643549231
-4.54506297504441
-3.63123534659661
-3.23788996999613
-3.87998327997927
-5.48731659673306
-7.47635611168732
-9.08836125228572
-9.83820171516904
-9.8049633074178
-9.60342503430866
-10.0129611271685
-11.4640530376537
-13.695257178411
-15.8419839676086
-16.9415998579029
-16.5448913589109
-15.0354205962445
-13.4255317380158
-12.7369158383114
-13.3713637952964
-14.8958509052407
-16.3451689085987
-16.8143991622854
-15.9657628810489
-14.1638092393801
-12.2314143901862
-10.9816097253449
-10.802366247144
-11.5121839108676
-12.510020530286
-13.1108878308746
-12.8836529922806
-11.8335612054345
-10.3677376451998
-9.09497330049552
-8.54894137057405
-8.93441310796014
-10.0254136845158
-11.2574497096492
-11.9871472333609
-11.7931549031549
-10.6525215115784
-8.89510423664303
-6.97932478135846
-5.25148807512285
-3.83877296557432
-2.70196917200792
-1.73743427844948
-0.865577696977294
-0.0941578635446963
0.451282583334379
0.573508827477987
0.0888879657548941
-1.04968969190638
-2.63454544351525
-4.18449911656852
-5.07282961810813
-4.77178510114836
-3.12818916650796
-0.51635367695002
2.21270014245254
4.04886968408809
4.29209773938457
2.94392993974047
0.770854026212729
-1.08445580915363
-1.76296368178164
-1.2087217226284
-0.203941810707521
0.12229085371798
-0.975265180839643
-3.34992718181212
-5.98461714426012
-7.58417749845605
-7.34862895086968
-5.43826277593407
-2.86787260443877
-0.907762141449212
-0.375783328767188
-1.25283660985883
-2.81258530011422
-4.13486317759317
-4.59546521988983
-4.06335322904904
-2.78990340932239
-1.1814801457916
0.36932951556911
1.57757412766565
2.32206916839745
2.67022371578327
2.84734047331003
3.10343302675201
3.52350009795618
3.93738398771107
4.00424989797743
3.46164468987732
2.37590028384237
1.18107572623252
0.450696885004898
0.528057844248284
1.270474495403
2.12949343455414
2.54911289525257
2.41048599044512
2.16118965685822
2.45319161479699
3.55434512776911
5.0167031091389
5.86357893498311
5.19815305382774
2.82511353354199
-0.543046378829629
-3.6199059996306
-5.19438971027552
-4.71183811235487
-2.49825501508342
0.465940528200141
3.06047897806037
4.52171450819069
4.70068355300253
3.99777217073742
3.06291122200167
2.44314061536703
2.31780111071713
2.40703246381876
2.10955330609379
0.817409871131444
-1.68649747367572
-4.96980538705451
-8.07386252215758
-9.95178907515923
-9.9908208559932
-8.31956822226338
-5.68815644152141
-3.02859003047998
-0.973803666227474
0.385001890255072
1.39493986669027
2.47349654278468
3.70249373190557
4.66850366781971
4.66308542916945
3.13332293078005
0.116532335476677
-3.63529933447082
-6.9453044751685
-8.75299020498589
-8.61421316157089
-6.86684403248129
-4.39324623919833
-2.15294941496815
-0.728753716583848
-0.14745475416938
-0.0382225192101656
0.0522795682976701
0.392537295574006
1.01019947605145
1.79070373273415
2.57834213192588
3.2043366756252
3.4696195801306
3.17073863401842
2.22093600388983
0.783367113271449
-0.731488156422946
-1.84490584952845
-2.25430976867706
-1.97289265292037
-1.27601371913511
-0.495533791993163
0.17727635034784
0.751280828650159
1.35885529344414
2.12321112106398
3.07957085203508
4.21001360015783
5.49379993845642
6.89101839141243
8.22004499947115
9.05265381249391
8.82857559768261
7.17784074989299
4.23294419254322
0.717906267150884
-2.33876028437927
-4.14155506607255
-4.51272031353755
-3.87417019258628
-2.88985243646202
-2.03039536353351
-1.36304901717014
-0.66815758485969
0.258049959684241
1.36798355183415
2.3576112661822
2.87109680717893
2.76129426461463
2.19113896890948
1.52457849954073
1.09472088061131
1.01587671020387
1.17069355165225
1.30728305235839
1.13971782866592
0.454720439879486
-0.801041179759812
-2.44181714669415
-3.9873059887016
-4.78442634239185
-4.33614608276825
-2.63380109467397
-0.252438527537531
1.91754549897495
3.17004728128509
3.4066359116004
3.20486479594131
3.47927410444536
4.91143748966282
7.4707835165601
10.3257585381557
12.2110826852008
12.0610414907866
9.56878727783342
5.36433927517286
0.714273136937313
-3.06938527408531
-5.20454020439873
-5.71486483756893
-5.26561224574754
-4.70411239572134
-4.5895926658193
-4.96632011065365
-5.49738268469342
-5.8378475104467
-5.94374230122865
-6.08322866177128
-6.54167072585871
-7.26900548955024
-7.8027964356623
-7.52693314306433
-6.11856981340682
-3.86155633249875
-1.57989285758958
-0.221000778904992
-0.322821136384809
-1.70088786699249
-3.51789639218408
-4.69428899109419
-4.44979144967103
-2.64927848866146
0.174029773070759
3.09019264228203
5.20846598262085
6.03854986610271
5.63140252411526
4.47327686090903
3.18840141967845
2.23278775290931
1.73468539384761
1.54140573412707
1.43126280757157
1.28146009841184
1.10297112618079
0.924370920839619
0.645739801567738
0.0582872581207864
-0.950420301670106
-2.17494031435887
-3.10085763273185
-3.20190938924633
-2.3142265308696
-0.826363712765219
0.516838575472528
1.10208547655673
0.879853817875431
0.426125095207474
0.53041761824749
1.57925756759584
3.20398334249088
4.472299304793
4.50720664726364
3.09780972130917
0.830276381817623
-1.35010258422733
-2.81936437580478
-3.67449446784348
-4.5394319256762
-5.97182433679811
-7.97201663986996
-9.96381968570785
-11.2093522210797
-11.3092221385557
-10.4144970793552
-9.01622275845144
-7.50673251430156
-5.86736057262134
-3.7557150845984
-0.926332844905932
2.35975631597863
5.26479487357872
6.75311091278474
6.17365649840036
3.65140034664737
0.0357434399029028
-3.55520847153943
-6.26123450557322
-7.75243400241625
-8.12446580429479
-7.58791676045179
-6.24906597593735
-4.14834772436704
-1.484608594283
1.2176452532231
3.21159314005364
3.89007026282525
3.19683493162385
1.73679211477517
0.437636956703246
-0.0187884508225113
0.359917857036587
0.879847694168178
0.642722926327537
-0.85102202544686
-3.38637716770358
-6.17940313955526
-8.35388024926204
-9.3822262038745
-9.22379215032867
-8.15723411695495
-6.51104667721918
-4.52865239700417
-2.43692210491276
-0.575540927238086
0.591309658550221
0.653783314590332
-0.479902693952252
-2.39790373465231
-4.25996134736596
-5.12271988439296
-4.35910071224774
-1.97465324341178
1.35812610974566
4.56975185043948
6.64231521953534
6.98188992955031
5.56135049875344
2.8183272941569
-0.624275130125231
-4.22527879166697
-7.61950099892141
-10.5292680305865
-12.6319258234031
-13.5320226249455
-12.9057627973554
-10.7930253218549
-7.75896426689445
-4.73930539606199
-2.58113702395152
-1.54060653135962
-1.11034772931381
-0.352919715911065
1.42264303341494
4.07620598672543
6.59601355059083
7.70347273206154
6.696193327395
4.03607935495423
1.23730485946994
0.00245507156681573
1.18483223549235
4.25340003210853
7.60921191014302
9.57851927323832
9.45448265406315
7.85779799580915
6.19958721927297
5.74801832700248
6.8715453476405
8.88434118597906
10.5243858758548
10.6670423701751
8.86526797208084
5.4927461073866
1.51996764396158
-1.88625249185321
-3.772079253674
-3.71694565821641
-1.96328108702361
0.658912121927855
3.02917348001749
4.21338437412455
3.85998006934716
2.31043981481684
0.359874453239592
-1.20624090586081
-2.0303850849496
-2.27683852190363
-2.36289148318463
-2.60685679326366
-3.03237929323377
-3.38482384142899
-3.31408865087948
-2.5613419276258
-1.05274700636831
1.05716004435763
3.37309310801616
5.30196643382371
6.2308222559617
5.83257618287092
4.35106423509406
2.62841903268984
1.72522141611685
2.2699280906239
3.96800231454743
5.65432347661833
5.93818059778317
4.10267760208837
0.674468430016801
-2.74346638508515
-4.33128304476076
-3.10442979180432
0.486348575212545
4.77080980670573
7.78767374120627
8.39040905666508
6.83139182123968
4.49171867607737
2.94198622501698
2.92411637021227
3.87788771355614
4.34114165287582
2.97649522787027
-0.425371962806651
-4.62261693092332
-7.52060628776361
-7.35197463196887
-3.75419001191485
1.9376640222429
7.36696879497632
10.3864827596282
10.1034243979935
7.16685958076246
3.19474845611099
-0.211171474077126
-2.18696157605668
-2.71465789384234
-2.277447982056
-1.37505282929962
-0.261520052745601
0.954542717757411
2.09194936804155
2.83770258335678
2.89837435721546
2.238071134018
1.15877752122895
0.138660889539304
-0.460490497611076
-0.622907647457693
-0.664482608680217
-0.975230636894286
-1.71858920354944
-2.69319668778149
-3.41034721563775
-3.3830989318636
-2.43414550732373
-0.794708746983923
0.983321066520154
2.25472335732961
2.61721533392494
2.11388974473261
1.19508174927049
0.504405645128466
0.541515608976441
1.35632482247808
2.48465851390563
3.16427121093621
2.75883114499659
1.16780597313885
-1.05763130470296
-3.00204570750219
-3.90378854922489
-3.61816565291668
-2.71823704611408
-2.1355009633586
-2.60673677253215
-4.22749653809245
-6.3596191821485
-7.99162109835579
-8.30710869562332
-7.12925073042353
-5.033507365045
-3.04681298663727
-2.10355322304783
-2.5833888691887
-4.17590794197113
-6.0776395411774
-7.40529030584412
-7.59590890632469
-6.60835196388647
-4.91036352840908
-3.28902442603527
-2.51110284446048
-2.96366791941472
-4.43879184552241
-6.18880306854739
-7.27977275099207
-7.07360259128579
-5.57745160618486
-3.46788110386191
-1.75883635060953
-1.27751839100577
-2.21386123420702
-4.00376569381832
-5.63483608596539
-6.23385341623496
-5.60864547474401
-4.36403670361392
-3.52045132879778
-3.86991675364087
-5.4713969400529
-7.62830662698247
-9.34995210119163
-9.95270691922267
-9.40224142533646
-8.22720580948799
-7.08167907277137
-6.27682239967881
-5.61839474664985
-4.6226034835056
-2.96044813678314
-0.822313121950363
1.08286970600767
1.93213860734314
1.30440751199649
-0.539706416209577
-2.78938300996172
-4.52173099090579
-5.14356226678539
-4.60405341001097
-3.30058986106688
-1.79817901356682
-0.575371781234138
0.0841759337777827
0.0759494433429471
-0.566762325916929
-1.70648161269882
-3.10308523159563
-4.42674204239997
-5.33783714712763
-5.61057512482703
-5.25285256083356
-4.52653544763487
-3.80918056043149
-3.36059638914625
-3.15836001503988
-2.87746990045796
-2.05390828149836
-0.383308100731785
2.00052483014337
4.45349714813907
6.05270925951287
6.02743500540599
4.20248885072112
1.19670108442886
-1.79077580476815
-3.53140425564415
-3.39946379185625
-1.72658625875241
0.358473087285336
1.56336318943707
1.20647743197531
-0.323708005328325
-1.72487812458517
-1.5322367415725
0.953887266910069
5.17225558709633
9.57788076872559
12.4977396167782
13.0379444955473
11.5050231194046
9.11702385748093
7.21564075164422
6.49502947949285
6.73576582036161
7.10464495220791
6.77889095025292
5.47759623369247
3.59590701300144
1.9102104804571
1.09108092663072
1.3538386890371
2.41488089751897
3.69911111199979
4.64979736857678
4.96862193797676
4.72042230944522
4.27756408289107
4.08660146656421
4.35831545309603
4.87356886567223
5.07283434586157
4.40306020910854
2.72861654071285
0.528615306635264
-1.30936921164798
-2.01341163470479
-1.41748292366668
-0.0933657615755164
0.992886995422206
1.06054286995432
-0.00493882764804365
-1.56973907968848
-2.64144042511604
-2.48125953387648
-1.04439603099868
0.989540242180421
2.60128346545731
2.99337006899111
2.00435651589794
0.155552605863477
-1.66764630136249
-2.70433079602829
-2.68326841231414
-1.84245635479299
-0.682887918996278
0.317948243194721
0.816812376252523
0.536246449586504
-0.770622310915346
-3.18546204720358
-6.36440013629918
-9.39000060778164
-11.0337997044879
-10.4022004017617
-7.58170523710533
-3.8229944246027
-1.0380009253064
-0.809294009484149
-3.49035953171986
-7.98679266523948
-12.3524999433078
-14.8384121005098
-14.76193479107
-12.6546431736897
-9.72720212769739
-7.10946235881553
-5.3469916213406
-4.37620153982266
-3.82608762456497
-3.35998434679456
-2.84787869911079
-2.27891658785882
-1.58001578569095
-0.530593288427744
1.094774483876
3.22079033688677
5.23858921778506
6.12795994905538
5.00714486791906
1.81174069545768
-2.38895297079734
-5.76118622946501
-6.68642133228634
-4.75610170383585
-1.09477012127874
2.23651975831996
3.45456797127236
2.09949687661992
-0.748674232882274
-3.23695945084346
-3.94757336324364
-2.69324362678667
-0.42758237117827
1.54771787430092
2.46005216578108
2.39356129017815
1.96810229624246
1.74841647239127
1.88941146543376
2.21178493946238
2.52445440959298
2.84967996942968
3.33444854924777
3.97251547202332
4.45479954570619
4.31808215338078
3.33392087562636
1.82243974623394
0.574423087054631
0.387241048855066
1.47757582384388
3.22205843332204
4.45848568292145
4.18973457104001
2.2815814362946
-0.330883994574716
-2.13293011033171
-1.93819684491399
0.343488244321269
3.57865918577528
6.01257768130895
6.26427884563108
4.10771250425931
0.588987123844732
-2.51747939191834
-3.56253792006236
-1.73329561490363
2.71371050841663
8.6534175190227
14.5230004485374
18.8062248442504
20.4535690217431
19.1787789072831
15.5483996197923
10.7805629414666
6.26533363932373
2.97667587112962
1.11956310702116
0.267789231707089
-0.0974470624859784
-0.052882718216119
0.825266044118696
2.98857841582614
6.29597697294507
9.76768475762539
11.9800264303368
11.8712208964604
9.37692681525959
5.45955765048299
1.50069657211867
-1.47890271728004
-3.22653634880156
-4.07461214438416
-4.42173387455088
-4.32189758645076
-3.51563117477857
-1.83804349175238
0.399501453344284
2.42933501769807
3.47590686695705
3.28575355123437
2.29314161864578
1.26345383212068
0.710040552036424
0.517585519846669
0.0118912877956448
-1.56247339663561
-4.47080973359424
-8.22236546496489
-11.7415111216494
-13.8424256138559
-13.7560890732534
-11.4540474638944
-7.62889443098868
-3.40898825151821
0.0573730909432318
1.96895641163595
2.07145548148698
0.666553526963516
-1.56738317897093
-3.884147895167
-5.77889882018007
-7.11366707960253
-8.00701845925287
-8.59155131224331
-8.79806487606399
-8.38184136476073
-7.1785220987653
-5.34278607092855
-3.37716666518539
-1.86224353732974
-1.07127025811572
-0.819005770746258
-0.613141177424569
-0.00563443561255071
1.06263701511099
2.16393232855926
2.5989176278573
1.74859919154455
-0.582396538581847
-3.97316685732903
-7.44357530378827
-9.7095495890791
-9.59640417402525
-6.61448374158283
-1.39533188847962
4.36608269995041
8.49035441812975
9.26735280935408
6.37823787520471
1.13734921636193
-4.15762632391859
-7.41621070482391
-7.80562563898432
-5.97122499359278
-3.39451482785028
-1.39906296923145
-0.41492225195014
0.0701485488113999
0.899303335545907
2.53444935491041
4.72033856156384
6.67605874607502
7.65080771929256
7.37349636049947
6.10200581056906
4.36128288704908
2.56972077575248
0.804074395521837
-1.10843878723035
-3.2576538114748
-5.43438948032079
-7.16829694338957
-8.00017906807615
-7.82337870686628
-7.01565967267727
-6.24066138987664
-6.01869417287228
-6.32176963795917
-6.5660889943509
-6.06142650193921
-4.59153043963194
-2.72779198625552
-1.61271667001472
-2.294150598203
-5.04437259067081
-9.08326434015358
-12.9308140933217
-15.2148021367227
-15.4149509068693
-14.0962637808041
-12.4904292645595
-11.7121714310323
-12.0719086604917
-12.9231548778804
-13.1091563490389
-11.7024650132552
-8.57545414533096
-4.49595108778167
-0.721001317184192
1.61928263580463
2.03229563853358
0.827681888129365
-1.12617367358653
-2.86668092183053
-3.75468951081409
-3.65361504619871
-2.83770980207539
-1.77966807090351
-0.967689251914993
-0.76536681967076
-1.32524465016243
-2.54217110917013
-4.05172652545489
-5.31210807168252
-5.76387330120988
-5.00836230748195
-2.98838058551665
-0.103405812421818
2.81858081836031
4.72193738198296
4.70820198006615
2.47963136533009
-1.43942902112952
-5.89769095132735
-9.63858675087873
-11.8636005680313
-12.4880725650179
-11.9228826022304
-10.5883732448291
-8.57015638212423
-5.65891002843018
-1.78241411073518
2.53822806630558
6.18398768533574
7.96388473402324
7.36020207102546
4.95327014448176
2.11544069027347
0.168391990709992
-0.424423067169549
-0.298682435100851
-0.630851152251012
-2.2205442053674
-4.89962847806837
-7.6703626488004
-9.42103760344993
-9.67424302392487
-8.82399194176835
-7.6958539141403
-6.81072679071571
-5.95139906692587
-4.34403165159771
-1.37301262544063
2.7144504424657
6.68649118492067
8.8859570344294
8.17991194618928
4.68886915438722
-0.245817336537041
-4.80104651779056
-7.65112648181087
-8.5927538600979
-8.42905876383919
-8.28521724180371
-8.84236150905458
-9.97801756389532
-10.9600695971121
-10.9985962393433
-9.77903416196291
-7.63437104255261
-5.31526919260297
-3.58266941291509
-2.87784645364364
-3.23837961002488
-4.40380143560265
-5.99602434466944
-7.67209152306646
-9.1795005886381
-10.3642702350686
-11.1643937087476
-11.5380257448914
-11.404091131591
-10.6719065283895
-9.35419085699016
-7.67512614338557
-6.05494591173324
-4.93613522639151
-4.55271840311578
-4.84197080938636
-5.57506378022079
-6.57903254957195
-7.82463158295606
-9.32714758227174
-10.9460487648022
-12.2711607513367
-12.7597218079855
-12.1116200578422
-10.578180353451
-8.95251016674027
-8.1550747603369
-8.63108678872109
-9.98643393798856
-11.1927097330754
-11.2600509932224
-9.90992724605681
-7.77534538892687
-6.00050906133531
-5.52599083329034
-6.55164109826843
-8.4859850024996
-10.3386198489433
-11.266165057937
-10.9553183222953
-9.75445266122258
-8.48853444739759
-8.03488746088882
-8.86498958411721
-10.7550036303235
-12.7777388235377
-13.6823334449354
-12.5028343744494
-9.1405573658318
-4.60395771815941
-0.700042025888378
0.731285074309059
-1.27522215902219
-6.23227245279976
-12.2912668669773
-17.0063262422446
-18.4509616407511
-16.1229149800494
-11.1554498947503
-5.71466038748508
-1.8813097309547
-0.59299348405632
-1.18812671877187
-1.85796071411357
-0.803091272715019
2.59438381223646
7.28806104198867
11.0822561825479
11.890222240151
8.95882327211184
3.29389059259292
-2.95420928552919
-7.73125043795586
-10.085594359005
-10.3327460916449
-9.42461782325548
-8.1054518591823
-6.5061223836491
-4.37169461569174
-1.61321318999852
1.30789512906806
3.49461718023273
4.15329726361732
3.11315761513292
0.927424724586424
-1.51021716070682
-3.51632828005057
-4.94843513580697
-6.08417107779737
-7.2001052124341
-8.23196056660608
-8.78807461895532
-8.4374673781263
-7.0304245367382
-4.78126886599694
-2.08745442237933
0.710275117597631
3.44826802700525
6.08722136115989
8.58024508843276
10.7645910453355
12.3248930474943
12.8705917783161
12.1167246399402
10.0605710354805
7.07702705071127
3.86801325784394
1.2759274596338
0.0144923482638594
0.407831592073617
2.24906261312814
4.88228317949187
7.4943301059501
9.48944567133367
10.7215267347317
11.4525322000513
12.0808957095193
12.8153140096087
13.5100477103862
13.7611147231783
13.1895230828878
11.6977932843946
9.53308998886428
7.16164052286203
5.05682284248512
3.5071620784858
2.54468045606637
2.01612614812585
1.74074777033462
1.65153643825084
1.83785239716689
2.46163797751944
3.57352063990481
4.92925481355671
5.96657395208276
6.0247825255337
4.70799368265326
2.21024343666183
-0.638747946607592
-2.70737616930442
-3.1214438623372
-1.76840362308066
0.564641943643482
2.57992953926263
3.21728728678255
2.33248941558298
0.844643566054853
0.191567020886478
1.39537398232859
4.31571042460851
7.60604464411637
9.45527161949848
8.66278532116571
5.38127189140179
1.06018501429682
-2.39058384630882
-3.70527549972905
-2.96661628017669
-1.44837633090087
-0.717106698415033
-1.57918463577324
-3.54676262461228
-5.18221793744156
-5.05196681470336
-2.65185153520736
1.24663736953923
5.03363053959807
7.16662354920796
6.9611358826631
4.84591035655684
2.02728161812146
-0.163829310154148
-0.874134462493046
-0.0157797407132701
1.82337567028089
3.71187583665279
4.78579723418608
4.61808218945477
3.42388462802821
2.01755565215568
1.4814510671662
2.62649351021015
5.48622298544555
9.13579853481395
12.0391471440066
12.8119128923916
10.9651401377424
7.19668501523934
3.0085740398693
-0.118213478398612
-1.4454339241009
-1.16317603909349
-0.0296552062072035
1.20506698639338
2.17938220477646
2.9158481223152
3.54415768397997
4.05018860254612
4.26092390957663
4.05149649958602
3.57877478560916
3.31959369784958
3.82523716756573
5.31136036765124
7.34671044226932
8.92687045462356
8.96588901049228
6.94108971877948
3.32254646178537
-0.519354555044885
-2.92107201625019
-2.7549621947879
-0.027829771108183
4.09377490558981
7.91418618987857
10.1339860335486
10.5062350731627
9.82480573429745
9.29268990498516
9.69949094121207
10.9499782948297
12.1854715132619
12.3832236343006
11.0230516521142
8.38494201759673
5.34806263748166
2.90111249122996
1.6780940516015
1.72829785500354
2.58838755630187
3.56238493382184
4.03351942454047
3.66593482332105
2.46333622334014
0.716161044920499
-1.07495630245259
-2.30525418479667
-2.41007616746006
-1.04334995438115
1.74099448549439
5.35229764275446
8.72297373901205
10.6552638553108
10.3843832989435
8.05444594921141
4.76174887174335
2.05390244754911
1.12014434994719
2.13019851873914
4.10907331497325
5.52083381811419
5.24526122443954
3.30726125484003
0.850990661391264
-0.629679925637116
-0.311224111043022
1.39626722631135
3.14528627593019
3.57331509672968
2.22215647005716
-0.153975592483911
-2.09716463287352
-2.39464884785008
-0.854988532904671
1.56184385931446
3.357289170685
3.45478189695814
1.88330416578807
-0.252591951485425
-1.49167096001584
-0.959010179289987
1.11364283958125
3.58568130333434
5.13248207144222
4.99639570515901
3.37005175587562
1.20155344297382
-0.404917832601303
-0.799734908610746
-0.0848654080597589
1.07892756466023
1.97300660061144
2.28017780195719
2.18337091250631
2.08330850196973
2.20658453709599
2.40988547802029
2.28484860224874
1.44273539605463
-0.229616464544335
-2.46761720982015
-4.70819620533221
-6.29941232405338
-6.77418809798089
-6.07266459177081
-4.58993673113873
-2.97726246741733
-1.83583254255888
-1.42987135343459
-1.5485694770455
-1.62545165598785
-1.09583264432832
0.209197525985612
1.90944560135331
3.25370638945176
3.56528511170617
2.6510582246058
0.859251920945409
-1.21347240479937
-3.10938561851741
-4.68973914806977
-5.99295369597638
-6.95604990782283
-7.30464386363393
-6.74919355800588
-5.31936231130462
-3.55337606299703
-2.34376382413729
-2.48052956237368
-4.12557262950907
-6.58940268217781
-8.64727188052243
-9.26207369032627
-8.24330069023751
-6.42067171829783
-5.18391518209031
-5.63155195182037
-7.85707217612266
-10.811124287919
-12.8309795998138
-12.5839992410868
-9.9011793688815
-5.97661192227584
-2.75827447403957
-1.86667687134629
-3.68356309293076
-7.17379181882334
-10.5595832509604
-12.3889653821334
-12.313203727217
-11.098391618934
-9.9412929636849
-9.64976399779431
-10.224125451241
-11.0327065328635
-11.3878413450113
-11.0297393228232
-10.1959503274726
-9.3134366934433
-8.60317142885496
-7.94652507788624
-7.12378951513557
-6.17804447500991
-5.55174279666731
-5.84174695432937
-7.35343516462741
-9.7790782242202
-12.2659599549093
-13.8481893353882
-13.928514095199
-12.5320726306505
-10.1905413678279
-7.56942521269828
-5.16538079915712
-3.22610605491379
-1.87141313066485
-1.25066050215959
-1.51588090440946
-2.6372326973667
-4.2479666706237
-5.67639721715581
-6.2166893995176
-5.48450480870627
-3.63185958622155
-1.28285427111472
0.747892700536011
1.78407047917343
1.52851110710569
0.106952899548624
-2.03874361439754
-4.28513880070533
-5.98877895495041
-6.63766491857942
-6.00003218463198
-4.27742921799479
-2.11437257058582
-0.364585342504638
0.329875176766941
-0.0809260343000942
-0.986918411454952
-1.44461573079659
-0.71270033386996
1.35645335404027
4.31711527077175
7.47643246275052
10.3400194457704
12.7957201856293
14.9355302717906
16.7013084476529
17.6696093280227
17.2200694653983
15.0176365319812
11.4130129466284
7.42865883080277
4.26861736119599
2.66518476491921
2.53534885569246
3.17520160103443
3.8046561863548
4.05524183724991
4.11867490619627
4.49789750652707
5.57077401141067
7.27729834279538
9.07628206070085
10.185175432374
9.99400151119884
8.41771555512724
6.03994727518395
3.92592601845337
3.15290407599604
4.24998712858028
6.84034660914297
9.68798329615414
11.2032971526473
10.2203608503232
6.65507731718875
1.63689042672985
-2.99546464316396
-5.58694544809734
-5.44184443782885
-3.04598457291882
0.291401775990672
3.10592478755412
4.38185729527276
3.82711961009173
1.79966534520482
-0.975983215601789
-3.72017420876938
-5.82157976942956
-6.95470395325018
-7.07350732760462
-6.3409465932746
-5.03746786767723
-3.49156970893628
-2.00149250735865
-0.757659638434428
0.195457683984106
0.899822742034085
1.38025510613451
1.5786640232624
1.36709127183562
0.644790989588804
-0.539662325883963
-1.94620952237422
-3.22012854445354
-4.05683666044712
-4.37298928609132
-4.37126155572604
-4.44549757908175
-4.97540651551689
-6.09297717895165
-7.56814289395618
-8.90332693987163
-9.60141642155603
-9.46074270424546
-8.72593017990926
-8.01020940186494
-7.95421969439747
-8.77140535354147
-9.95202475450837
-10.3904270382679
-8.97442895315854
-5.30958315085542
-0.114506691572432
4.97500153375056
8.17377635443435
8.46077377906277
6.10233350537978
2.47389096643378
-0.713276202425644
-2.2957569374255
-2.15236191257502
-1.10794007191534
-0.309103499494607
-0.493644241261699
-1.598194548523
-2.91868594117463
-3.64706028674737
-3.37555888923369
-2.26737075456489
-0.864536476928975
0.280490742679319
0.900396451884615
1.06838705789379
1.01355227847108
0.859390090607511
0.520616815999618
-0.183877338053181
-1.29376506857675
-2.55621337219163
-3.51842436243634
-3.79422314197602
-3.32207312694208
-2.40283371301894
-1.43896643631634
-0.638827988117358
0.0748911074743739
0.897712071914024
1.87423734939665
2.75470850023431
3.10850675323368
2.59889168190246
1.22733680886233
-0.619695792734454
-2.34435021157107
-3.41663084894337
-3.59512245918554
-2.99043839515212
-1.98738740439915
-1.0754502143127
-0.676620978874137
-1.02711299390425
-2.08553573129013
-3.50710107603867
-4.72467623551752
-5.14703231476511
-4.45181802250808
-2.78124094585458
-0.691404320931616
1.09497827519157
2.02421609884674
1.94911109201777
1.11770501908357
-0.00338337249816516
-0.945161902687375
-1.39789485407979
-1.29445791077095
-0.831569445542862
-0.439236278295235
-0.648214276770981
-1.82546188261115
-3.90079554649625
-6.25856654114354
-7.92956617081799
-8.09804028056093
-6.62090309453424
-4.16785822670394
-1.85699952055968
-0.570864533149859
-0.435530225228145
-0.895149699794915
-1.25758446637256
-1.28064418882796
-1.32779364446441
-1.92364216068765
-3.12088162390488
-4.2608490454293
-4.36982601611182
-2.89886071987799
-0.245157399172236
2.38509512677165
3.68248546898578
2.98194015466387
0.563329289168908
-2.65356109825584
-5.71926150336386
-8.04747555578876
-9.38926627903935
-9.60549363952505
-8.56280354473391
-6.31734953765957
-3.39783031834437
-0.79873258540961
0.440799120485277
-0.168217682727393
-2.20284592279072
-4.4801537557098
-5.68244002766761
-5.06190070986575
-2.79960474895549
0.129199099834235
2.490115517114
3.38606148781359
2.62524929344532
0.741164442670767
-1.31469136806433
-2.62161817326032
-2.68756102696031
-1.66396747703451
-0.256837146465209
0.6773627882493
0.67151929118884
0.0140008853168825
-0.357657047423783
0.56708006106119
3.13889249054881
6.66745319873514
9.70697451506613
10.829007823052
9.4552553773498
6.24119213981911
2.7535123461884
0.647674512749937
0.801939818536962
2.92380327447067
5.81962609309958
8.1015822070331
8.89371599973024
8.1458926944127
6.46098494091139
4.65649835436011
3.35953490347659
2.81092570735726
2.87034356211236
3.13655213812554
3.13911926327907
2.51865111347526
1.17741307545699
-0.669564373664024
-2.59999346880917
-4.15625606965165
-4.98527889759141
-4.88867107786175
-3.78836975895796
-1.72291254124952
1.07377605148072
4.0797630000924
6.52386198605021
7.62550454893823
6.9920868259855
4.92142357409166
2.37977508868754
0.591167789156555
0.433513528021055
1.97752503348171
4.47935558026734
6.83309108752179
8.1732511257432
8.27541236763717
7.52383508053515
6.53863181275605
5.78310878553998
5.40312200379053
5.31403372801577
5.38742206969134
5.54658458315832
5.7360114500956
5.88348756572425
5.9206372319056
5.8149573502997
5.62039823261541
5.42079020518185
5.21776445033789
4.8713948475765
4.17509374644738
3.0402893202703
1.67393942218751
0.57293408569774
0.279887349538579
1.0191470387516
2.4796125798975
3.92443402141276
4.59500580247623
4.14847606728023
2.79899048474446
1.09155351083155
-0.519611587171054
-1.95129185091791
-3.39975091247843
-4.99261402694899
-6.49916320721394
-7.34114256874308
-6.99809650554562
-5.47008303552656
-3.43475122446373
-1.93721558522191
-1.7501771059052
-2.85785831079852
-4.44336072869134
-5.37122998442954
-4.86484284537042
-2.93746134832711
-0.348559095879673
1.84630636666996
2.85433658252745
2.46796659162574
1.05033214037785
-0.76319831814596
-2.406882656894
-3.57832303277227
-4.23101040200077
-4.44371975869441
-4.30543908655484
-3.90529775088269
-3.38038289484951
-2.9363388260841
-2.78986404128042
-3.0277086244261
-3.54274403881405
-4.08424168528601
-4.35691219260635
-4.17236902506802
-3.57195464909579
-2.8164395177367
-2.25338876244773
-2.10308675609719
-2.28608666026264
-2.40855534592822
-1.9509740375586
-0.566985797309779
1.65495596652196
4.12479773674207
5.93439637752723
6.23112815084686
4.6293950080741
1.46446891056864
-2.27054860416366
-5.36936864342588
-6.99206979231329
-7.05696890541931
-6.17533622638684
-5.1805448118475
-4.60169530064754
-4.42436213120002
-4.26248409242564
-3.80631387615468
-3.15715632124266
-2.7905121773608
-3.1767211145548
-4.33675189711649
-5.70978477502393
-6.45959022716954
-6.02265741696522
-4.52611946243609
-2.78332909431763
-1.83804774254108
-2.35721570230993
-4.29571112709826
-7.01278246046048
-9.64847321222157
-11.4937443458629
-12.1812705912885
-11.6911191436123
-10.2669741177994
-8.35009425563013
-6.49756032104206
-5.22714099580406
-4.80221794838388
-5.10761977446199
-5.7374621194252
-6.28149116422216
-6.64144956188424
-7.09354067590156
-8.01101035490359
-9.46516241542269
-11.0258801096333
-11.9584791116075
-11.7462601115994
-10.5703921511054
-9.28753130247476
-8.87462939637555
-9.73329168193679
-11.3629915126591
-12.6656630946133
-12.6782085454895
-11.2441729455231
-9.15378881701225
-7.67200756170906
-7.77557203148797
-9.58442156870038
-12.3174452064391
-14.7623760231381
-15.9792362582534
-15.8069200171928
-14.8439654637977
-13.9567287812758
-13.6325455832061
-13.6174759447617
-13.131786757021
-11.5439765242697
-9.00634759395697
-6.59444576077338
-5.73560768628531
-7.23357202922757
-10.5486850995958
-13.8760368152966
-15.1227966330414
-13.2069125215745
-8.82312025691095
-4.13116085824398
-1.51687619128277
-2.20934068348948
-5.61172945762566
-9.78157194486674
-12.6519335786443
-13.1152236725016
-11.4026173731311
-8.63101850516055
-5.94848065819547
-3.93040820427705
-2.5201218688238
-1.39542478433936
-0.39926568503006
0.282776332049254
0.260604185036633
-0.72136240823049
-2.5178337943403
-4.62143975368489
-6.36484400967217
-7.17445424500945
-6.796405816456
-5.35881470062125
-3.31808648696147
-1.3491782551773
-0.138541561667297
-0.062554041562544
-0.954784714198868
-2.17790733953847
-2.97152814794506
-2.91257997043515
-2.15691037360332
-1.23231149044252
-0.570937225977431
-0.165127873869491
0.378277625376804
1.44846122186258
3.04995862558214
4.69912001653066
5.6750546739935
5.51291101564197
4.27793364200705
2.43996530859086
0.543413747228333
-1.15237166536558
-2.74914996125083
-4.37505109947554
-5.81997891380319
-6.53967744992463
-6.01275536622216
-4.19516825315038
-1.69702726183043
0.539492946051546
1.80407180924173
1.99158924385277
1.54824474639785
1.11197977633792
1.13216968998352
1.67691426836657
2.45961718010962
2.98799963216335
2.77363658202616
1.53094558393793
-0.671324030409162
-3.37610283103168
-5.89146766373837
-7.51088624629802
-7.70566095279754
-6.29195619021311
-3.48636982316055
0.191619992399828
4.08493996614731
7.60013704832441
10.3366746927477
12.0713270645235
12.6988746685444
12.2016637239846
10.6840973572766
8.38602123640436
5.59071434563094
2.52363444164895
-0.639029721545129
-3.61446008743371
-5.88175252240466
-6.7822404789567
-5.85469845384462
-3.18183627290605
0.537718089451371
4.27627200545523
7.15275392533482
8.80297501136322
9.41636689851441
9.44765133653003
9.22598164751859
8.72105522279832
7.65707911158149
5.89903470812842
3.75002517150079
1.89664388652561
1.00189998611832
1.23450174308205
2.13495527231442
2.91303628805418
2.95042231012616
2.16081133113112
0.99012566792891
0.0749987732864377
-0.190992784246113
0.113445191246689
0.526776177769499
0.538793105048371
-0.0775746855656809
-1.14065106102108
-2.21371051726062
-2.93130164981107
-3.24376211149186
-3.42401483144768
-3.82869282492694
-4.58154004274522
-5.38087992288801
-5.58836303301907
-4.6009664651651
-2.27591134029099
0.852900485317227
3.76152984053238
5.48043555092202
5.64454613076206
4.66694643992154
3.39050803398432
2.47196921842558
1.92721701739641
1.18776973725256
-0.381162820121525
-2.85712406946164
-5.50268687335419
-7.09304948396046
-6.638853914694
-4.05801198131877
-0.305649228466539
3.16082425086504
5.22431109362781
5.69643055367874
5.27379648496593
4.92508917372628
5.14789028548271
5.59313194472615
5.30602456838677
3.39263440035111
-0.315221353390722
-5.01019050996304
-9.20304563028373
-11.3989686673694
-10.7931983510688
-7.65006050728944
-3.16166313548373
1.11179392445625
3.94497814342233
4.94088774734109
4.55628920194057
3.68631137662443
3.05034499367639
2.72104186446684
2.11733227092248
0.494973444782894
-2.39018693129401
-5.90208551050528
-8.77764428717688
-9.88859862463797
-9.00283861128689
-6.97755113884296
-5.19109962885211
-4.57380671066641
-4.91447059851711
-4.97457296787999
-3.38402926412416
0.269989422890252
4.90451353686484
8.39764599633489
8.79715413873075
5.4828402713549
-0.447669176955932
-6.81179243517323
-11.5670792324929
-13.7920595157154
-13.8526407085552
-12.7860361826568
-11.4121520781385
-9.84935181860291
-7.70362739717936
-4.67200591203249
-1.04889686861636
2.27005252285914
4.2890595948164
4.54075306637096
3.36072705959157
1.56770710298707
-0.202005188583313
-1.95092346235348
-4.18254756217359
-7.25634351893516
-10.802912719454
-13.6883681359459
-14.6189026043293
-12.9898855313849
-9.34562264336234
-5.12204708033531
-1.8251288680388
-0.171874728162494
0.199333674814478
0.244478848414965
0.602110180971532
0.945769625697857
0.121164480709621
-2.94903609459227
-8.1898263966135
-13.9420055770074
-17.6371979288689
-17.222260820489
-12.4593426798
-5.26548201063656
1.20849497384072
4.25343356720562
3.07741396785137
-0.805280226993532
-4.52667181432844
-5.57422041730045
-3.24298601351294
1.05216435466809
4.76760321905723
5.80373048870352
3.63385512891501
-0.628192974517923
-5.10916395488725
-8.35027161861289
-9.94332704160326
-10.3221867616703
-10.0476311488537
-9.23810604264644
-7.55768988791369
-4.70983154182232
-0.957645657613459
2.81353744125529
5.57403369092011
6.79722749173076
6.75660772732323
6.24204288367671
5.91218896050071
5.76070537032438
5.12200989268327
3.22519568009657
-0.125073644822666
-4.22365289729739
-7.71851947308074
-9.28529208612926
-8.28941691917329
-5.01276944602517
-0.412181215029036
4.38474948851331
8.52936500736102
11.6379954039082
13.7327556658688
15.0607883038957
15.8942283347203
16.391384349674
16.5607197309306
16.3240098553971
15.6557059528626
14.7092434770806
13.8211792684052
13.3526119979753
13.4781347079306
14.0507526156252
14.6336575166973
14.7396171537489
14.124879345738
12.930933052998
11.5691617420946
10.4080304822574
9.53302585756172
8.74686794852738
7.78813575778346
6.57941345171714
5.29544177942333
4.20447243562115
3.44615694296602
2.94636312754408
2.53202548593319
2.13055295425289
1.85333433246015
1.87495287977857
2.20814363966095
2.57767141746173
2.49418026561119
1.53054777158282
-0.338818004279366
-2.610916809054
-4.44945188993101
-5.11711271096891
-4.39980278400061
-2.72095960531056
-0.894586974751736
0.319742532250714
0.584776191707309
0.0855741174249413
-0.704077457352982
-1.40875532689977
-2.00424891936692
-2.77789894087024
-4.04061736807238
-5.81847087584201
-7.7482027004847
-9.25196263621604
-9.87838070019858
-9.55256280114721
-8.53091383239911
-7.1274502046201
-5.47881669109994
-3.54147521115295
-1.30789044946608
0.948966784924943
2.66094299864122
3.23018850298359
2.3800659189492
0.377320071136336
-2.02704083629718
-3.94338169249116
-4.73898542267154
-4.27756838758014
-2.9348287943784
-1.38326426994087
-0.279370361588208
-0.0023931225087675
-0.531671639745665
-1.49313174872854
-2.33589042183646
-2.54432569595966
-1.84112934824808
-0.329661667314292
1.50452019481205
2.96613905674616
3.42257202757148
2.59693957278503
0.749419326772826
-1.42064725466705
-3.09553118042586
-3.74301663795105
-3.38506062188449
-2.53287870627129
-1.83816917491098
-1.67382181092132
-1.88146112211997
-1.8941567010253
-1.15282151263863
0.477545215197129
2.56108364538853
4.3343322875553
5.19270907230525
5.06054825473849
4.39512370161456
3.82948791714454
3.72266697429769
3.92135573103741
3.90589014885023
3.1999152570186
1.72895276165521
-0.0795381608089714
-1.50676665673904
-1.91841203653988
-1.08473885045907
0.71776117177929
2.87169373399822
4.75467452258178
6.03444377458766
6.78674005191908
7.3618946658224
8.07927264936905
8.965459407076
9.68025661791422
9.66782348139752
8.49701487619877
6.19897238663195
3.38294203113635
1.00666426195017
-0.0926627465198724
0.366538298321482
1.9631942460887
3.80225588611715
4.98597069839449
5.03772128810116
4.06061899005397
2.58586029596559
1.23587230873253
0.414469864629119
0.16383493799775
0.233521785876162
0.286449169728013
0.111825427394525
-0.237530549396144
-0.461743288677749
-0.192101721732507
0.786205758314428
2.35825186821361
4.05072913625556
5.19970067397544
5.25881951740093
4.10943802950604
2.14504477177297
0.0631926323341446
-1.50605541864597
-2.31133162357821
-2.51708530192116
-2.47170779173298
-2.40127611881728
-2.26371602719869
-1.84441993281224
-0.979870777413355
0.277610021178822
1.68194300292532
2.99180728011092
4.13519064097752
5.1824413025058
6.16914231870572
6.91669460355114
6.99908556252685
5.89983669196262
3.30499247676242
-0.617000178896773
-5.14617987721216
-9.2105929096065
-11.7628517453757
-12.1860941699202
-10.5677280150718
-7.68754564995064
-4.69190434060495
-2.55835516996693
-1.58644280631076
-1.28243484880782
-0.76267845923828
0.559268222962702
2.4465328330115
3.88882660699842
3.75605334475276
1.6483769990843
-1.65661653529513
-4.55620055371693
-5.56896336849334
-4.21372374728242
-1.24135999871417
1.92323509717038
4.1223373151108
5.15269031391468
5.69701985248601
6.59538976934305
8.08674114698837
9.59236731397747
10.1967126289835
9.41932760452081
7.65073001233399
5.96878192301716
5.47105627922079
6.58265774047643
8.83153135238765
11.1649438039991
12.5639207344141
12.5702001611387
11.4174139157801
9.78584596300483
8.40013164569607
7.69938937178195
7.75444239591309
8.37192367538898
9.24013452928876
10.0112964719341
10.3688127846157
10.1684052748351
9.56274993482737
8.98513657817527
8.92312992685353
9.59495014896819
10.7467483073089
11.732571429898
11.8586470245183
10.8042624564338
8.81524065468857
6.53987679893809
4.6271668951093
3.33474778503589
2.40763886673659
1.32010823357912
-0.311779634426724
-2.41522176995373
-4.45729413016131
-5.72040112848944
-5.66488150400442
-4.20454189576206
-1.78048422196292
0.744098980771698
2.36398419492897
2.36232020214921
0.706124189598027
-1.8551350743332
-4.13859148388543
-5.22352749396407
-5.05015513264115
-4.47238572758959
-4.6685216956296
-6.28755186079694
-8.92652971152636
-11.3200633950989
-12.1222528958705
-10.7765437484993
-7.85872872530936
-4.67977458340369
-2.47277033234844
-1.75979204912609
-2.28720017203333
-3.42563974037012
-4.63850681395671
-5.68569706723069
-6.50296357344543
-7.01255748273615
-7.09479577222576
-6.73857340666167
-6.19406885585393
-5.90104429017354
-6.18698191525618
-6.98119661512665
-7.78513811516578
-7.93520989015419
-6.9849453401891
-4.97435202648911
-2.43423865234904
-0.145352802057117
1.19110628576246
1.21988046478097
0.0526860771499618
-1.77650293588015
-3.51845653577458
-4.51440993064196
-4.46245397001022
-3.47100896053262
-1.87764233670915
-0.00440163702485608
1.93551309059855
3.70563929460814
4.85742428428008
4.75811599967528
2.93674829998036
-0.444912740309848
-4.3941195136712
-7.42737804165992
-8.37865771886705
-7.17654929235894
-5.01888777779482
-3.70677699687636
-4.50838301730421
-7.30913920010897
-10.6674541285801
-12.7748920788584
-12.6209234007935
-10.5437319465588
-7.84228826426194
-5.79273025208734
-4.83703772979995
-4.48991192216859
-3.92878144555542
-2.74134308905463
-1.2299895555293
-0.102622978265043
0.123491938499068
-0.488424680599622
-1.38712071630851
-2.01249445986095
-2.25517312542607
-2.52946072551073
-3.420653726351
-5.21097498805367
-7.63201132562136
-10.0258370702436
-11.7680569177377
-12.590189118678
-12.630491901459
-12.2565119387404
-11.807330709931
-11.4461602453834
-11.1652482297356
-10.8763031442499
-10.5136903343099
-10.0716662398025
-9.58205389211361
-9.04961966067033
-8.39813323177233
-7.48413328132993
-6.20689717204162
-4.65920323569778
-3.18322429573345
-2.27115127337545
-2.33797284962325
-3.48044702925355
-5.38504774282078
-7.43904731804807
-8.99661955346695
-9.71340315004763
-9.74482889688685
-9.64098330061515
-9.98467349659233
-10.9854302696158
-12.2683723760474
-13.0512417718708
-12.6231524068882
-10.842843982104
-8.35868519197696
-6.39322849965458
-6.13916838501374
-8.08294604605494
-11.6167596762323
-15.1876686384587
-17.0010741568486
-15.9216242924174
-12.0681938720038
-6.7434666966801
-1.74807219964948
1.51282500071706
2.61378038880795
2.09992127100444
0.971591415578802
0.0191733825707162
-0.578879193058668
-1.15795503883876
-2.14625443844059
-3.61436608467474
-5.10002704199996
-5.85354993570861
-5.30198243452437
-3.43940939528698
-0.916187395458838
1.26472825125537
2.25227043090487
1.76607834630457
0.232719916863052
-1.42696550119219
-2.22270827043167
-1.54633854627035
0.563403784122269
3.44174345616512
6.08942331270936
7.61173879189489
7.60877174744405
6.33405871776058
4.52776147720669
2.96765949374343
2.02141628509149
1.46251452382844
0.681095756686386
-0.810860040029522
-2.94719916335582
-5.06283919614685
-6.27748136859591
-6.0876661962495
-4.73460034389733
-3.07789498822228
-2.05681251831647
-2.08770715865
-2.86141447624794
-3.67523756412275
-4.006811691208
-3.86336361978052
-3.63402856991779
-3.58193945700319
-3.45429770151416
-2.59243549316443
-0.494664452482772
2.62655782615496
5.75540124617034
7.58944630559503
7.32872043820655
5.18985371456603
2.28799615937654
0.0133234735226683
-0.688443340635173
0.304767149520482
2.39407241424148
4.68730795435974
6.4472792969367
7.30013393843737
7.19819253267832
6.29734612117124
4.86085210420929
3.20963729634437
1.67459606423214
0.501599667595881
-0.235897394035815
-0.66501152478852
-1.05238285440136
-1.66820087161226
-2.64054102618162
-3.85219123238993
-4.9430248026119
-5.44654256069769
-4.98878681095181
-3.49248671582593
-1.2925234208305
0.949642103442803
2.52183014899144
2.9961687231631
2.44407013723138
1.37987388728323
0.461294227757334
0.129830512146669
0.387593564858097
0.855888662505336
1.05843265551635
0.706613645466359
-0.190032680728928
-1.39443519714635
-2.58250530564556
-3.46572563710064
-3.85930260997588
-3.72960034001894
-3.22043564692174
-2.60650975163837
-2.17910538484074
-2.11634902891589
-2.39008557402805
-2.80081086494291
-3.10508365475323
-3.14443929373491
-2.91096567641535
-2.50541003033896
-2.02705603181055
-1.52355229734094
-0.988200660990324
-0.423841353646096
0.0935320941783918
0.45600827885888
0.644391681279038
0.80843518367836
1.18813823548879
1.89166437295576
2.72546015169497
3.25252745637486
3.07301355012448
2.12401458886961
0.743966348830119
-0.562682324757901
-1.51112727095332
-2.25821587104906
-3.27666934887243
-4.95729404276495
-7.21437631345068
-9.37429616477934
-10.4674428256565
-9.73812083024131
-7.11940849718607
-3.34302411714294
0.377115034598937
2.8925091198745
3.59778167375295
2.58614714050299
0.458813921197151
-2.02769214842557
-4.29206337652308
-6.09597760542863
-7.47746227791595
-8.5458133101905
-9.29879802494164
-9.60109461620194
-9.32378055059522
-8.5150377952989
-7.44977242344151
-6.49922126156136
-5.90390910894808
-5.64220187383615
-5.50203190731908
-5.29783226172325
-5.02462470871986
-4.82234768844276
-4.78760119519368
-4.82494460939728
-4.69328147647454
-4.21915448551021
-3.48588270940489
-2.82157554585617
-2.54204434709998
-2.61837517190288
-2.60003291207071
-1.92309333115057
-0.396433881932919
1.50653147268542
2.82250985889509
2.647108807043
0.716227474530414
-2.33116467869517
-5.17456071265403
-6.39193344695346
-5.09327092571735
-1.32476587518903
3.91928697040525
9.04605493956381
12.459800694504
13.2090037704312
11.3910046961964
8.08235408052707
4.79999356735496
2.76411433016907
2.35370820320838
3.01686143630732
3.67378913101017
3.39025076171714
1.91072547210545
-0.245766833929719
-2.17515963315721
-3.19369662918481
-3.2652002718602
-2.98770289041982
-3.16977878430559
-4.27495071887994
-6.10453609133819
-7.90979561648786
-8.84665525300095
-8.48441867402641
-7.07986154557771
-5.49298199740412
-4.77668000988182
-5.60613701717626
-7.88408615373979
-10.7531199151239
-13.0345074945427
-13.8220550089225
-12.8393705985475
-10.4542419761882
-7.43515089928518
-4.61652692237587
-2.63718045971121
-1.78063236780096
-1.93632082824898
-2.70216449491844
-3.59131665537433
-4.26769556565049
-4.65985941949557
-4.88122994249102
-5.05148991001443
-5.15241400380754
-5.04296350145081
-4.59872336692393
-3.8527445043547
-3.0458112559815
-2.50715210042881
-2.46146205308482
-2.85572359651383
-3.32242147912726
-3.4036058894996
-2.88018388579058
-1.92982555593147
-1.03589418709847
-0.700188720419886
-1.17950769887234
-2.39520084671547
-4.02319872906465
-5.67626073295358
-7.04928164857941
-7.98501412218951
-8.49382490950197
-8.72252762838956
-8.89423488417503
-9.19899845137638
-9.66077209718618
-10.0873347882193
-10.1610212896853
-9.64489628826013
-8.55424085082486
-7.21974532421093
-6.20731136457157
-6.05733946642777
-6.92188636226258
-8.37806015028592
-9.58149301075618
-9.71652017724773
-8.48515174702317
-6.3187435001915
-4.1529660403661
-2.87780153639098
-2.82735513409487
-3.64838527907973
-4.59151473360309
-5.00297125345037
-4.65299360653132
-3.71615875834019
-2.51319788133899
-1.23164715465378
0.150986010945304
1.66744426366975
3.05847358760357
3.70027681470941
2.96406549152779
0.80008716305539
-1.96383768778522
-3.91013117253803
-3.76253860481027
-1.16784647899172
2.99184383304916
6.98345378573508
9.09554215089174
8.49952113293562
5.6250360448962
1.8457255146473
-1.3186413378435
-2.98402443866903
-3.25546590613789
-2.96497032274779
-2.9831075530674
-3.60622637577282
-4.42552025825767
-4.69341233982765
-3.88878246754158
-2.08757954389586
0.0528101565224931
1.66500113770471
2.19383256326618
1.76486008158838
1.11074995924778
1.14895418037533
2.44007758179161
4.83888521435658
7.54313841572742
9.4745929900361
9.76109524981825
8.11374315253522
4.94970869267599
1.22196729029313
-1.89795297824133
-3.39665215036995
-2.7999523893527
-0.401023242096427
2.80657695735341
5.5024583868015
6.60464734563416
5.76946645555471
3.54612817749078
1.05521714062908
-0.666071450477393
-1.25859737161721
-1.17012262409767
-1.24184129303885
-2.03708599038499
-3.37815155914848
-4.43693656459054
-4.34106049386268
-2.84732150651924
-0.607287604876918
1.1948108835753
1.61512315300739
0.569835624228022
-1.14396592138149
-2.37846850647881
-2.35068201501457
-1.07153921148542
0.749039819687878
2.19716775534295
2.68441796992871
2.19830896239527
1.17276789866768
0.157283969075824
-0.479778181552307
-0.643504465743362
-0.411648530481444
0.147223027207542
1.07227525300136
2.4516856056427
4.30094174374563
6.4485190624627
8.51889159997011
10.049501051096
10.6706497510751
10.2710932032249
9.10468033693063
7.72077654123321
6.72216141784653
6.44765166832136
6.79327429460863
7.29942894677609
7.46105800881268
7.03895782133896
6.17207410574522
5.20731795295365
4.39847007998166
3.69679557945627
2.80060447120297
1.44907493662437
-0.25663919956302
-1.76168979881145
-2.31491605977204
-1.44107028143377
0.684288043137062
3.22376959448648
5.0746879170835
5.44945309533298
4.27276222505897
2.15531945789284
-0.00429021305808249
-1.49062613777521
-2.0493664926298
-1.86748915256568
-1.35532214293954
-0.921737817907621
-0.864765290383758
-1.33890365613654
-2.34596020857279
-3.68569945971688
-4.90511184877837
-5.41380207036008
-4.78048338274261
-3.02642228660235
-0.724868934597698
1.24907665627971
2.20546531806059
2.02919287016841
1.21979632575368
0.543628789836267
0.519921805965099
1.13877363975826
2.00267999009705
2.72875982027242
3.28895290803906
4.01179678252542
5.21868548012248
6.81526524402145
8.19220176347666
8.53365274424566
7.3743831514103
5.00972867607909
2.42538874220813
0.786589726435389
0.788884778003244
2.23785191206093
4.15709089193182
5.35242634851866
5.09669735838224
3.57075569845467
1.78201448552447
0.99476602260171
2.02485930552851
4.77893561082123
8.27478068299896
11.1603551294513
12.4023430850749
11.767965269724
9.8849059687995
7.84513585531533
6.58144553344617
6.36497782912015
6.66893503650255
6.49821884673733
5.02999606928241
2.18790893621491
-1.19294496756636
-3.74184547923028
-4.30824831104238
-2.63726152992063
0.471639095161261
3.58553966683562
5.40220279515888
5.42114384099532
4.09318420193447
2.39562596799754
1.16719236013383
0.593911922539514
0.212449538774105
-0.606233894719215
-2.07304626912727
-3.70835429295428
-4.60557530223187
-4.06649856226194
-2.1355979528317
0.327728815968901
2.08543618596071
2.21939604194153
0.647443463583591
-1.86070524576237
-4.14132144836219
-5.29924558595605
-5.2218196006466
-4.58607966534066
-4.36465790703886
-5.18844819708492
-6.9470161911673
-8.8590244946751
-9.97874280635996
-9.74435654001645
-8.24490808406159
-6.09846318490323
-4.05781367918029
-2.62577369818138
-1.88739486433881
-1.55040066670368
-1.1507819998426
-0.309848895880866
1.0774019992797
2.76009262431803
4.20688089740267
4.85118423076992
4.39530089325335
3.01227819439267
1.37743921203146
0.434382162220869
0.938909866226648
3.02930281297865
6.06628533530641
8.84281772030513
10.1229920224118
9.21250497382254
6.27126991150178
2.22725890144938
-1.64824883768877
-4.28909230344616
-5.19818027199218
-4.49512883665665
-2.70872878684931
-0.454926223099202
1.80231493640787
3.79709399853225
5.35740843585148
6.29340524278274
6.43376887738122
5.82199284607849
4.88093440102042
4.32763831244101
4.77724963341052
6.25035644033702
7.95303380478923
8.59647512821313
7.14181186584636
3.54465586014799
-1.04706318662295
-4.83721547011062
-6.40298090131007
-5.52295137009623
-3.25406614265927
-1.23323389098286
-0.63711018920308
-1.52035310680404
-2.9506089303323
-3.76022985160773
-3.36349054112359
-2.07717410725139
-0.769049069466629
-0.118501820179263
-0.0760837115469082
0.0485384948196057
0.988469463902913
2.86718104528813
4.98560682036902
6.22623387296257
5.7926821467507
3.7683565996107
1.1319235807363
-0.788920421188216
-1.06634291817419
0.351612213467536
2.69732784340706
4.90489481198584
6.24542773531146
6.6974669409116
6.84524127783718
7.40336402314104
8.70088180550763
10.4860694105629
12.1522728757231
13.1583150286428
13.3240642278282
12.8521464519892
12.1065422201009
11.3423810464659
10.5620013503322
9.57559781665683
8.21181828524467
6.50099661877826
4.68099041801523
3.01307230275232
1.58995634090144
0.300387444707515
-1.01468230715778
-2.35120909023622
-3.46613295924886
-4.010974524641
-3.77509243400024
-2.90264395931308
-1.9031121940637
-1.4377173538894
-1.99172404042055
-3.61709046757212
-5.86247771278111
-7.93180806843763
-9.02659427504129
-8.719215928559
-7.13733897789353
-4.88090575835492
-2.7280913023733
-1.31504891129364
-0.952011758802329
-1.59288441956163
-2.94396321864131
-4.62316402092469
-6.2881886942016
-7.66626961237736
-8.5186376039081
-8.65011601937409
-8.0315185770036
-6.90206128018641
-5.7260683667184
-4.95940661487145
-4.76950068985178
-4.90704864728725
-4.8762041336177
-4.3433294383112
-3.46382654761982
-2.82956521179883
-3.03048724267681
-4.12748455334419
-5.49976497368922
-6.20106783755728
-5.59156580691193
-3.80811411906102
-1.68782323498051
-0.200610539920293
0.185006189955675
-0.266283572335159
-0.863915981083825
-1.07054063862122
-0.871486415113449
-0.677465369193195
-0.889461552585627
-1.53692083104407
-2.24788150906092
-2.53791713901312
-2.19570932083537
-1.44834513901773
-0.802929742209808
-0.71272641415516
-1.32622327404476
-2.45141052298796
-3.67449973545403
-4.54882894183906
-4.7593187895523
-4.23837937713999
-3.21421730871239
-2.14794333491647
-1.51901999604438
-1.52448783845056
-1.90964123423977
-2.08483181186636
-1.5135630423923
-0.126354741403776
1.5558276669748
2.76103914605768
3.02403346259668
2.51072493656495
1.89031531933122
1.84133366310594
2.52310492696669
3.39284474496477
3.54906562797693
2.37453822089725
0.0671468599356639
-2.33349073345917
-3.47494735732068
-2.45739006629855
0.547170000497709
4.21473993616301
6.65275336349877
6.35732658250507
3.05106382458995
-2.08636337508075
-6.95914088507341
-9.60940241178866
-9.2069572734357
-6.42024658494715
-2.96032239160678
-0.552249290233669
0.0228081405546082
-0.792022816508955
-1.83185102552959
-2.07374215403768
-1.28530961802312
-0.0480300299778015
0.753533491898364
0.594953532000544
-0.352272305583781
-1.44507585284993
-2.09388740247452
-2.16083679762363
-1.99855008876438
-2.12895123262155
-2.83511434164754
-3.9390059696318
-4.87348722122133
-4.98495556977038
-3.87595560501501
-1.61039386659006
1.32930920925214
4.27329618038433
6.62662260206426
8.05208064806304
8.49882527670798
8.08569967846468
6.97810131153728
5.34846100161597
3.43633297152232
1.60401023223675
0.274511442348349
-0.25431506755053
0.000640614925276432
0.653061904906705
1.11935496919659
0.929963517511731
0.00245445962926216
-1.30660591501033
-2.4179856072628
-2.86633634862964
-2.52325328022739
-1.58639236915434
-0.419993349029456
0.613040025990694
1.23447856536207
1.25128166975562
0.563768741981776
-0.755440099746732
-2.41636496258517
-4.01314917310585
-5.21418203910824
-5.93581004844592
-6.39788797298732
-6.97600472122694
-7.94082586481828
-9.26246965636251
-10.5936729057951
-11.4494153145415
-11.4780928732029
-10.6480231873079
-9.26208365771694
-7.79947298412008
-6.70603748525145
-6.25111389786328
-6.49972243604922
-7.36226287486385
-8.64296009750023
-10.0601739878058
-11.2627106606021
-11.9258022681029
-11.9061600638029
-11.3077445775453
-10.4643990694105
-9.84209536034097
-9.82125717126482
-10.4705524508723
-11.494125795329
-12.4083243482508
-12.8581011034335
-12.8567514602043
-12.7460563096766
-12.8867989252072
-13.3185144226676
-13.6483175852424
-13.2873310500337
-11.8909362109175
-9.63984901187546
-7.14096186081533
-5.03676108366072
-3.60714839662147
-2.66829764062927
-1.82836658796183
-0.869249062631409
-0.00831327871947942
0.149758096068532
-0.995513026094481
-3.56647820710645
-6.99237786012998
-10.1515749936329
-11.8265127349444
-11.2686485799736
-8.5804334248556
-4.72069034274549
-1.11803196033526
0.965107727208574
0.964220775844186
-0.808047254779714
-3.40053023583222
-5.76371659484269
-7.27684002623315
-7.96020606287631
-8.29950042032246
-8.80569391639591
-9.59424538899021
-10.2789899965821
-10.2363359743721
-9.01767291784878
-6.66952348645151
-3.79639027991939
-1.30756257940211
-0.0064863441147102
-0.225531987421356
-1.68065316865907
-3.62880596953591
-5.25352209658563
-6.06059637437194
-6.0647563936353
-5.62294022772242
-5.08972052542459
-4.5559199289707
-3.84995352894788
-2.8248975469015
-1.671566108117
-0.925572223878049
-1.14462240012789
-2.48929713201049
-4.52888846074497
-6.43953253429941
-7.49495370953806
-7.51873433854877
-6.94372029070961
-6.42936815148372
-6.31686877312811
-6.34411708710406
-5.85906291619386
-4.38146523475449
-2.06949810721348
0.261405497901929
1.60300342150578
1.37999690947851
-0.156525956110961
-2.05518239683117
-3.24723294985914
-3.18486285265288
-2.1364151735209
-0.983602626872394
-0.638133589086561
-1.44183880344328
-2.92905354849174
-4.10262918443251
-4.04682028019089
-2.48063079095145
0.0798754576093636
2.62320346935309
4.17265091342398
4.23774450929333
2.97721398928169
1.04742176610235
-0.75501813688855
-1.83193745081588
-1.94084955208332
-1.20981777103817
-0.0704979758969179
0.872025607013595
1.02932856912864
0.0749035849431042
-1.83800776782572
-4.05077448675869
-5.66302983737827
-6.01071381494266
-5.0678218613838
-3.48143426876985
-2.16140673993057
-1.66688923697355
-1.83564169604489
-1.94813430354611
-1.29554229540098
0.244862220121209
2.04362567860452
3.08698579032809
2.6780876276618
0.960387962713092
-1.14814035788208
-2.52471061403896
-2.53430937629553
-1.37209169224501
0.154196125200609
1.19339937191625
1.36717504012122
0.928179489528745
0.497383461880399
0.630419499268067
1.50616483463754
2.89177682832072
4.29894579761488
5.20029652869128
5.22185911150014
4.27983366264957
2.63281606050714
0.832767298040321
-0.456424735713434
-0.711752211478282
0.187505595413632
1.85191967246256
3.55557838295229
4.62648333302067
4.83173879470215
4.45516880711329
3.99537525974452
3.72566403454415
3.4591091460494
2.72205200766838
1.24630482903239
-0.622850928987913
-1.99026761950822
-2.00183069675397
-0.523082824437346
1.61543298070728
3.05294559050336
2.76671654354166
0.785568332596312
-1.79161628215303
-3.51025249895917
-3.53193692650078
-2.17611131530584
-0.650962684981914
-0.160178738908311
-1.05066261474327
-2.62636448116906
-3.70557939533071
-3.48408884340371
-2.07537968434206
-0.357525049892271
0.714185279383254
0.782390840976929
0.274099209361682
-0.00545057089927345
0.473243161875784
1.55127860097996
2.49882033333318
2.54915957363679
1.49949762915429
-0.0857148070810715
-1.21628876737141
-1.1159001367723
0.197468889677459
1.81878616311717
2.47869894021257
1.34030916161663
-1.43536775176612
-4.71783208983957
-7.04533340293849
-7.48492758577791
-6.17261850728679
-4.19182225449756
-2.8789236197074
-2.98463580881628
-4.26193320550675
-5.72138488295541
-6.3249419347682
-5.6407321914106
-4.04038598104099
-2.31903259966892
-1.09624712458493
-0.40420478675369
0.264923267126849
1.43645994532958
3.18813968324138
5.06650722140245
6.39344842581559
6.7572379382693
6.32078311406423
5.69621366995899
5.49510313919875
5.89240610730832
6.52229860173066
6.76994644814573
6.25394615642805
5.12396283096487
3.97034342569589
3.43502560203159
3.78682020593824
4.74382842928464
5.67814150560413
6.03216297669471
5.62088922268177
4.6116204240843
3.26554404027097
1.76330251899842
0.201553296351178
-1.2750645520753
-2.39657013343807
-2.90359432860493
-2.81057725079486
-2.51539279111865
-2.56956895657953
-3.21513836109769
-4.06884616864492
-4.24604067847539
-2.92315262205116
0.00855937083669937
3.68794469548768
6.62994005088641
7.50116725922929
5.90626133368065
2.6596236748587
-0.701574483220297
-2.86040916123134
-3.51433795373344
-3.51254606261617
-4.20954489154003
-6.4135182969034
-9.63078408462125
-12.1336149216631
-11.920058455296
-8.02923641504507
-1.34872012547833
5.6399472189897
10.0993923504047
10.4105063450275
7.1074846987504
2.54621952104539
-0.500126175462897
-0.449900880562547
2.28027588069476
5.74349623468077
7.74705900267134
7.06899305966523
3.94139610421522
-0.292847459282826
-3.96150126601224
-5.75597468083928
-5.10961855904973
-2.29035985572175
1.70089563096903
5.41268839422046
7.48300609270968
7.32166335249436
5.52706147037362
3.65593021757585
3.38402698905949
5.48588449967255
9.28075267568103
12.9645530323287
14.6672751592243
13.573599712319
10.3770060699584
6.76294884689469
4.31303967093954
3.5766376711449
3.90498231529865
4.0601553732372
3.10899246332182
0.983014560543554
-1.60230001245932
-3.68588171502545
-4.63970453930416
-4.4218520841747
-3.45559820195117
-2.33663765332604
-1.55716323365615
-1.2947934411362
-1.33735762399523
-1.1684759196591
-0.222411675911175
1.78088737211199
4.56733119901797
7.26587397168336
8.73714235737072
8.16095885515363
5.55353239824655
1.86395442140613
-1.50871962246317
-3.54124146659966
-4.21454611688184
-4.48710010799969
-5.53097372153805
-7.76936523249056
-10.3947684248848
-11.7907003764368
-10.6298731375172
-6.87386600759061
-1.98083849804632
1.82907918358567
2.79080840680089
0.535544593836754
-3.76709898704268
-8.1049884709682
-10.6857229390266
-10.7144028340981
-8.55768238036058
-5.31060040767933
-2.11204245975774
0.394828845723659
2.19857503163837
3.66532992052404
5.12542109988474
6.58057526815234
7.66802331670467
7.90638751667328
7.04016807102059
5.25190711697577
3.1102372927173
1.26751834469196
0.101651061060151
-0.452646707523552
-0.763105036542408
-1.19661973107541
-1.8887402580929
-2.74434573469044
-3.58147445783113
-4.24616702392773
-4.61769003577927
-4.56666233912108
-3.98664555913532
-2.94327867286993
-1.78177495635263
-1.01910385763814
-1.0394913816808
-1.78656583444543
-2.71221669683582
-3.07985065577344
-2.45776979673073
-1.05236520311541
0.352566319660224
0.812126359004409
-0.256848339825757
-2.77983103587606
-6.11152904855559
-9.37333709550503
-11.8157084348255
-12.9926053727688
-12.760505213947
-11.2555825623034
-8.86174707880962
-6.1557843686218
-3.77542098550646
-2.20879759390665
-1.64930701727715
-2.02483809393166
-3.14089952588182
-4.82559914908654
-6.93532931053242
-9.23028112829825
-11.2796948455704
-12.5352330498373
-12.5902789369356
-11.4511196025912
-9.63879149796799
-7.99264131506174
-7.25566489186274
-7.67671177285521
-8.85957185400205
-9.98021527745625
-10.2842702535897
-9.53914612273469
-8.19854798901642
-7.15336382784681
-7.20564554037623
-8.59833687030955
-10.8489143215674
-12.9699949803546
-13.9809569806094
-13.395090508683
-11.4158595707052
-8.77759097482381
-6.318342774432
-4.58190517215205
-3.67227906033976
-3.40255246258217
-3.53924422107031
-3.96842414138102
-4.69731457156819
-5.73890846022218
-7.02421536693586
-8.41571780974072
-9.79545735980429
-11.1540775083366
-12.5566975890272
-14.0030019130218
-15.2750717709712
-15.8745973587931
-15.1599419915311
-12.6861321710979
-8.5552340355875
-3.53770115037702
1.12778938619042
4.20238479638445
4.94061224105017
3.35834668854472
0.185388500564727
-3.45743695541487
-6.52247226038
-8.41108283430604
-9.08770662372158
-8.91402682466042
-8.31685643640792
-7.50567495891264
-6.37027053548286
-4.59023870646309
-1.90264566125423
1.62349667521195
5.45453828217993
8.66618851674836
10.2312348638755
9.46123039370983
6.39988810221329
1.90225753378235
-2.67351707038544
-6.0290933326979
-7.45186609048452
-6.97988991757315
-5.19131673610019
-2.81236384612972
-0.414731769704848
1.64810490426289
3.13921359141819
3.85481007700922
3.64955834263102
2.56973810549509
0.948289630516046
-0.667201525865735
-1.75945179199998
-2.12458066272331
-1.98739753824002
-1.79839993565428
-1.82289019742275
-1.82976406170899
-1.17346902296363
0.713240693351821
3.72930612462249
6.90876917844663
8.85880844176026
8.56360385504753
6.06018834980481
2.5060630180051
-0.457111423285191
-1.64683928268118
-1.02138011399839
0.326657941814043
0.944821430219751
0.0708660524182075
-1.74243256023945
-2.87753525177732
-1.66674792535912
2.49189199879284
8.66744829664503
14.8287146809659
18.8606271796771
19.520852437282
16.845396145196
11.9258816095891
6.30881426502919
1.35662355029505
-2.1458847694115
-4.01552784472262
-4.44615625989904
-3.73862903346817
-2.11990299966769
0.263880190576745
3.25326730659266
6.60817600962228
9.95296200181878
12.7671507609991
14.4689895888826
14.6065383155336
13.1079688351221
10.4147456037823
7.3144598903237
4.53711212650208
2.38041324069023
0.636296788123738
-1.12087854575742
-3.09190266998616
-4.93089999441796
-5.78381795156345
-4.72790859117427
-1.38768259881852
3.65496238966018
8.98578277579849
12.9981433871597
14.6947905375793
14.180997580003
12.4943867980537
10.9063321449789
10.1645472106635
10.1445476861978
10.0910450811801
9.23109412557013
7.33706160696224
4.90150401114977
2.8494811434519
2.00701490797599
2.67961930263482
4.58389743299418
7.11761798246777
9.68575473817679
11.8572102313606
13.3170963970286
13.7960204294747
13.1225429775967
11.3715460234813
8.93150084384259
6.39694267634704
4.26783391849755
2.66764881221703
1.31060527056939
-0.232597145477077
-2.13232512605241
-4.05372342433541
-5.25715284934409
-5.0205140101302
-3.11977345206567
-0.0402987982568389
3.228274784561
5.68114976017202
6.7588529699125
6.51121262190124
5.42552584008256
4.07009725073172
2.8187256256515
1.77508085854753
0.901539481129842
0.218414770540352
-0.075112450198309
0.315444175319469
1.5731682359839
3.59275694229495
5.97529655244488
8.19359076437224
9.82527519974094
10.7298199548919
11.0422466768059
11.0000505230133
10.7351851201958
10.1595934694598
9.02939227604023
7.1460481586126
4.59870676934075
1.87138303944772
-0.284292392924074
-1.15279868490902
-0.415973430026303
1.64118058132436
4.20960074143036
6.28964380858218
7.14558351732678
6.66706439749006
5.40427543442575
4.2336021437711
3.80885964132481
4.16040459504281
4.71599522730505
4.71054471477481
3.71483592051663
1.95137347311697
0.158286851042615
-0.905275659394489
-0.966205369764645
-0.365536061233423
0.253731023215291
0.454426842784071
0.33025484955881
0.396091098561923
1.16613834375826
2.74012874744101
4.69539102318988
6.36804682289547
7.27236896637385
7.3403320470172
6.84035302892124
6.06891024741234
5.08241688943629
3.66334713563967
1.51994848655884
-1.38629530993396
-4.56492720361225
-7.02257650410334
-7.63226053787751
-5.68115110031201
-1.32606952912399
4.30069738567158
9.45504232351706
12.5158130208414
12.7351804420556
10.5727919023914
7.38425781119549
4.63966207446582
3.15830803485079
2.79664716700965
2.76026276446052
2.29006641656116
1.22966027558736
0.121450976600983
-0.195752749894249
0.81350344383008
3.03807166362265
5.82151545000312
8.34641980038244
10.0317403684654
10.7134126692164
10.5547341755216
9.8392246035017
8.81305767401492
7.64696918528276
6.44874947652265
5.24269745035715
3.93738990993596
2.36264645925078
0.414975284872829
-1.79072720432124
-3.85024486362057
-5.15980403060624
-5.17843201886513
-3.74078572958338
-1.24218980458058
1.45156698335767
3.39297526572834
4.02182686813654
3.42222763940931
2.21443245044689
1.13998428829481
0.596735839567092
0.411150136757497
-0.0404564635510818
-1.4355027302727
-4.07625754485196
-7.64531811526599
-11.2403309668213
-13.6564360272366
-13.8291398088603
-11.3037085658514
-6.51306102216187
-0.720670618971034
4.3793438164196
7.27609203677916
7.24195938828544
4.61280925930365
0.578361541667795
-3.43745156644835
-6.45798471677352
-8.28570715290017
-9.31745513689916
-10.040421989739
-10.617008890638
-10.8523625310164
-10.482797138675
-9.50064694471482
-8.21168304476176
-6.97752878615738
-5.8898858879283
-4.72430112466101
-3.25310251872483
-1.65457579314151
-0.627478516340818
-1.03539676821747
-3.29572418070143
-6.94982477073087
-10.8015774804333
-13.5813820440358
-14.7000258477943
-14.562847081093
-14.2163214887005
-14.5902675133707
-15.8658262845751
-17.4206420624038
-18.3470038264728
-18.099315997441
-16.8466166026975
-15.3128639375258
-14.2177321324198
-13.768391239546
-13.6012334929148
-13.1672068730157
-12.2428699100925
-11.1777531693609
-10.6834615505601
-11.3403554634179
-13.1642868703846
-15.5157308662722
-17.4069884684908
-18.0186522842918
-17.0691828636152
-14.8508370238908
-12.0220390665495
-9.32393953886201
-7.40621243169107
-6.72721415763232
-7.42598349248596
-9.24475451307688
-11.5247528584998
-13.3355847721928
-13.857642447988
-12.8512872285548
-10.8584361935647
-8.96010445754881
-8.19631802970225
-8.94454921357615
-10.7104914863269
-12.4755876554471
-13.3302488557849
-12.9835471470969
-11.8140481035528
-10.4397389205491
-9.2382902785097
-8.19509460460223
-7.0976173591048
-5.8621520674164
-4.68731951228632
-3.91908562733372
-3.8044132484921
-4.32584491282042
-5.22766707669596
-6.21923129454672
-7.14552363863528
-7.96444511873155
-8.60865056327308
-8.8838797189999
-8.47012518900171
-7.10637337222056
-4.81147650264272
-1.98052694702851
0.687293556054539
2.43581842088543
2.77778207171503
1.73090746095328
-0.109468371664335
-1.75129117959243
-2.24230175452495
-1.17291770168191
1.06366811906489
3.46592312134839
5.00463920333821
5.25172283750141
4.59578284246819
3.89425657382594
3.83363750133277
4.44615956798856
5.14448159274632
5.21761249271204
4.33447603065583
2.7127054277188
0.880891419653068
-0.701522103860288
-1.83307093593853
-2.48330218473521
-2.61211660233459
-2.12745241895041
-1.05424517628516
0.291207655912608
1.34602277052584
1.60132369981003
0.923899797156489
-0.390775284344725
-1.86309937382462
-3.14683437295221
-4.12609439835503
-4.74421494000288
-4.79921390067536
-3.98166797942366
-2.20333525150516
0.0791512388535372
1.89876546252471
2.27140996224959
0.845206360305754
-1.78711241467948
-4.37468750812711
-5.76003302558726
-5.5865215397473
-4.46081063941586
-3.4633283929758
-3.38809308680409
-4.2462621269507
-5.36466218155737
-5.94993543498513
-5.67684238483763
-4.89029098248835
-4.34070465305262
-4.66506551607832
-5.96014202128523
-7.72794650220445
-9.19694899007062
-9.80616488805352
-9.55561652183585
-8.94856944085361
-8.57563342508214
-8.65676191320368
-8.89694655016644
-8.79971688902373
-8.14567374367077
-7.19857509321837
-6.46068178437517
-6.18436915307494
-6.06610449264988
-5.43685756497573
-3.84474124678897
-1.58077227376911
0.319081322396085
0.666724683636582
-1.06646378267576
-4.32090644715253
-7.76270479363315
-10.117427372358
-10.9278165699804
-10.672545299541
-10.2113788588186
-10.0568355523942
-10.0575472340905
-9.69045303199094
-8.63139314512433
-7.09768830177224
-5.70510883826036
-5.01770667021181
-5.15028590123852
-5.71633707918565
-6.11563245223044
-5.88863959721412
-4.91849418753489
-3.41644274029356
-1.77140594021069
-0.408054447475064
0.284304792046113
-0.0132591015056203
-1.45476595732439
-3.87590344507559
-6.68814458165711
-9.00284565764243
-9.98698308037122
-9.26793480391191
-7.14904235858487
-4.47122851471114
-2.21292804841184
-1.05402770643529
-1.13952937902006
-2.12047148115228
-3.41346226636369
-4.47154959130161
-4.91259825237434
-4.53026791928946
-3.27810441152036
-1.29596262378682
1.01175039679087
2.96885171614217
3.80932765173379
3.05729554143236
0.929954850588636
-1.5457905352725
-2.90937873803015
-1.98296704962299
1.44314424560403
6.36868563065651
10.9964880551648
13.5675030207666
13.1763420739808
10.180150614733
6.01522078505831
2.54362060807829
1.25478098376631
2.63905062631555
5.97871024802733
9.64569691944829
11.8266818242361
11.3834303612127
8.4518345686673
4.41157342241014
1.17652476410766
0.180326691634696
1.60611532956954
4.32455403944489
6.6139259426445
7.20286935929309
5.98975985950697
3.99880894242237
2.61621421384413
2.67288876614588
3.99536702348739
5.64214429561683
6.59586092921887
6.38711450096232
5.25449591922501
3.82343148613483
2.60474350889871
1.70183268056827
0.89694238120055
-0.0150940829724943
-0.9532289211887
-1.53695323425909
-1.32038263339388
-0.131329578928936
1.71684121016878
3.49352655564473
4.38042907697522
3.89414029544878
2.18256808014113
-0.00621956566822286
-1.69871768524099
-2.23666960458467
-1.64565591681756
-0.556488088066367
0.255312796333819
0.393471300158117
0.044851674553706
-0.274431171162945
-0.204639822649237
0.134079732697178
0.226336411214495
-0.451963996664165
-2.06089752379907
-4.30245575483209
-6.64224442962468
-8.6276398863078
-10.0527882904211
-10.8890820619268
-11.1079100065775
-10.612332011328
-9.37786728556031
-7.62650294451898
-5.8137649644458
-4.33941465413469
-3.21473459378063
-2.04014776077596
-0.362368862174362
1.8341668764655
3.9144806736855
4.8969730738602
4.08673962442784
1.57907474419182
-1.75647844819348
-4.76125788848367
-6.60581449359514
-7.13905196994514
-6.77288013492649
-6.04857942964797
-5.22715214052849
-4.18763490294438
-2.67062917411826
-0.618781277920129
1.67717653112368
3.71985440643396
5.10521511153298
5.71319192976914
5.6487038801616
5.02241451384226
3.79513941547782
1.85734160541561
-0.708407441053809
-3.41600253779603
-5.44191506355082
-6.02929777123504
-4.99485920211503
-2.99010692625051
-1.23149457432387
-0.782262601238692
-1.84207792066086
-3.5659566172477
-4.60464981287442
-4.02869250104685
-1.99766164598585
0.291529762992297
1.34919108141878
0.321507442476069
-2.50678327771778
-5.96062168057268
-8.75749947752704
-10.2344587832669
-10.5527498419704
-10.3224721390748
-9.97994608111872
-9.43508508850031
-8.26918921574736
-6.26349983280113
-3.79616469458577
-1.74185812198976
-0.925409286744815
-1.55158215816199
-3.04106942508649
-4.3817595475632
-4.73902093685966
-3.91636711600665
-2.40176275521443
-1.01345914095979
-0.387921435250159
-0.631322991344499
-1.36426402291392
-2.06160251981338
-2.41703682246712
-2.49298585894088
-2.58552323244957
-2.92427296867072
-3.47104322663009
-3.9586773376677
-4.09118958082001
-3.77993999589165
-3.20888374791711
-2.68886484296087
-2.39946480856434
-2.16645818706291
-1.44368672006226
0.412418875242143
3.67198075224765
7.83452731746973
11.6174890460912
13.4623896278739
12.3427607375268
8.41013533857204
3.07419607366595
-1.60028993511778
-3.90189818943798
-3.34631485546853
-0.873959892623037
1.75524477803839
3.00099853425186
2.38837722477599
0.622395053594375
-1.0014095941608
-1.46605030688405
-0.619813208655406
0.855633818978544
1.962238682428
2.0006304301299
0.899187093691094
-0.864714119592692
-2.59916610603537
-3.71775943990258
-3.89593109512163
-3.06269140146289
-1.34885006603651
0.933456216837086
3.29343726447919
5.1496614570429
6.05025125970287
5.91279138317195
5.10242149095714
4.28354706741359
4.09896261752831
4.87218854955954
6.49151368084349
8.5031903973833
10.3623528289172
11.6713882622846
12.2978764966476
12.3172003470414
11.867695853064
11.0525433250211
9.97348987201853
8.8166243385117
7.87249015620012
7.39549746080747
7.4063333048836
7.61663889572735
7.58231036257474
6.98761157053567
5.86899820651089
4.62758806657836
3.83520097537526
3.92382050145077
4.93587181613644
6.49693503580021
8.02709204193176
9.07521852351271
9.53918720729568
9.65101336397886
9.74574163614382
9.98886894502476
10.2326493071894
10.0812638729217
9.08150722668722
6.93271419689686
3.63745585399189
-0.405268226837965
-4.3956311086898
-7.28546468421694
-8.13526074100064
-6.56373008126647
-3.0297011126572
1.27141113228879
4.89150034410659
6.78620071986943
6.82571158803737
5.82775162399144
5.03107345524623
5.30622695592695
6.61263306211558
8.0799430862971
8.66207455615546
7.9028120996417
6.2801805255973
4.84738838087562
4.44274166084767
5.05925522287824
5.84472221759172
5.73670330340137
4.25256185728634
1.86767429720688
-0.257045450162264
-0.973792667651721
0.180428016548233
2.74522878728157
5.6291562976782
7.72827458017381
8.4378207752939
7.79113639033877
6.24128047262323
4.297970882196
2.29366616422515
0.369368173129782
-1.35121773897762
-2.58335517805317
-2.91714592856798
-2.05654422948076
-0.123166963790216
2.19725869388019
3.840443552393
3.83351242307444
1.81175688174251
-1.72415022881827
-5.58017466567043
-8.38924126263094
-9.17329575566921
-7.67794845067361
-4.37011497763064
-0.216689713135181
3.6071423952895
6.00009153035997
6.24006583688716
4.27773306626175
0.888303338979682
-2.4808576522714
-4.28604564422899
-3.68121863045116
-1.02218636881369
2.3126976213428
4.73467150732686
5.39196687672365
4.60622239648787
3.49684435779914
3.10520749744208
3.67913844440019
4.63155650390422
5.1325426294424
4.79591093065264
3.9060686952342
3.07836266543653
2.70493395604408
2.68421243150246
2.63564763107903
2.33686391072503
1.97941424015874
1.97710022406264
2.50257062391587
3.20726378781686
3.44365064582984
2.84308335847255
1.73085569615178
[truncated: 193,716 more chars]
