# Supplementary material for: Sympathetic activity contributes to the fMRI signal
Source: Commun Biol. 2019 Nov 18;2:421. doi: 10.1038/s42003-019-0659-0 (PMC6861267; doi:10.1038/s42003-019-0659-0)
Supplement: Supplementary file 5 — Supplementary Data 3 [file 42003_2019_659_MOESM5_ESM.txt]

fmri	ppg_amp	lf_eeg	hr	rv
-0.427760064007912	-0.0268691378334763	4.26208808078979	-4.00090520214294	-0.0233030213294608
-0.589800933539544	-0.0112898350162081	1.54600004118184	-3.16989573631994	0.00516766435485568
-0.16059716012251	0.0048855756150248	1.43366522870095	0.325110067649329	-0.058013160332517
0.229467167483907	0.0133651523290112	2.07873795163343	0.0962241742174905	0.00850051488390026
0.478406635127041	0.00920598505054737	6.38017306182156	2.51707966719596	-0.0115361622167222
0.431151002411721	-0.0124608196859248	4.44538624852271	3.39965552159374	0.0161624241585657
0.148360651528397	-0.0256223641815978	3.19610014669579	-3.7771831553159	0.0904747681233863
-0.153815320976695	-0.00793759769745746	3.1403224291279	-3.20592308198173	-0.0385173785627948
-0.0206873247441742	0.00502446246868657	8.14822409586005	0.650118706541856	-0.0906103504842504
-0.234708970773769	0.00745127614757371	1.01133625908457	-1.47015045612606	-0.0393295945089478
-0.264239479072958	0.0128372414910374	10.2383544839586	-1.79413378904896	-0.0809762091150068
-0.0645913207020102	0.0191029591256872	1.65680707215456	-1.8993986537797	-0.0883074994841673
0.195681486899829	0.0128075529839722	6.37633980360391	1.90486987022718	-0.0521200578043258
0.143343964537961	-0.00812445277318399	9.58129847309665	3.27067012129856	-0.0703589701788285
-0.146738342108686	-0.0220209356081631	21.7322528801813	-2.08268216646495	-0.132633976112773
-0.371841738890102	-0.00202683344180279	8.64706652640786	-3.16984868071477	-0.0407424339284712
-0.313050210804138	0.0144315865855454	2.86717542229885	-0.698422904206268	0.00640326457070188
-0.074818394758704	0.0212060059834296	3.18632390296095	-0.260124509578321	0.000131215852384408
0.301227002398861	0.0155095061899382	7.94456839110268	0.860162267643338	0.0687297177274518
0.556467801188767	0.0148942830818396	2.54032878381606	2.25100996881195	0.000976730578605275
0.517258991604512	0.0226197742532208	13.6404287219164	4.5493232240816	-0.0117183516393899
0.322417890334154	-0.0256413689556597	10.1874653719155	4.06202533749482	0.0292170324248731
-0.140482315372391	-0.0307415798551468	4.68843777972959	-1.26166963655649	0.0151819004441954
-0.608110650411658	-0.0252611624584521	1.68033278531457	-3.15944471685242	-0.022914763714683
-0.713188188381932	-0.0208703355574382	1.77982629081644	1.43456512205833	-0.0603796394470816
-0.579791818578089	-0.0120354522595161	13.2838934987724	2.04458469301138	-0.0678921558834787
-0.436352390843252	0.00500449553863897	5.82884679018891	-0.319309488699017	-0.102431225544635
-0.236523089937849	0.0137946614410326	3.31415971455292	-0.0992185419374696	-0.0714231567848842
0.136020657824324	0.01871485380268	1.82593757819155	0.653377767302835	-0.0206626797942136
0.659004061836476	0.0147442343838309	4.24482337646365	2.91144464982983	0.0473863519501602
0.775137284258252	0.016334208760273	2.70611762577517	4.10921309085288	-0.0986212217356157
0.732199600133548	0.0185070374236517	5.42851813689379	4.64254879456887	-0.0426706239985677
0.363308670357706	-0.0266124497430569	4.44061303369943	4.70639208482391	0.0294555686532924
-0.35658882866904	-0.0285187975828981	2.45652788669353	-3.82335731738991	0.0438996585506032
-0.494061771503706	-0.00899906326518558	2.00477091749512	-0.091191846568814	0.0105866438732537
-0.118652116251008	0.00600660825418119	2.18124911420401	0.95316573953441	0.00291702520595523
0.242265885364924	0.00714137102219943	1.27331777387433	2.95949668257062	-0.000204164020972297
0.527267992067576	0.0110271423868026	2.39501914108677	4.52346116588982	0.00527697967619758
0.642525492565225	0.00951634791794546	8.74948232450147	5.14175320678714	0.0434220907303614
0.528810315298035	-0.011291613945246	9.97065445703145	7.05736293029952	0.0206235245085888
0.0816218390896255	-0.0302569135711614	20.1994572196481	0.55562941009133	-0.00528928355563613
-0.348088258124348	-0.0141271239912115	1.99003497889008	-2.93164362483291	0.0360897924849788
-0.338500071247596	0.00017777867004258	1.34845622590101	1.14635488945573	0.036055349657463
0.133642210045107	0.00935743914668351	1.74134916557088	2.98218159282113	0.0678195546943021
0.215970128941251	0.00637261390766268	1.67758891038254	4.39001711845289	0.0450740917545894
0.0269575671144375	-0.0198143345346606	2.90049527965891	0.672198980918642	-0.0596323110110421
-0.145430576784519	-0.0238854222839048	19.0755392160208	-5.07864624517936	-0.0604284985728897
-0.409024318603566	-0.00164838063314378	14.3980511099269	-3.6257281667328	0.00119890840058164
-0.0191673003895059	0.0122624067666635	6.55807601033262	0.157792049151051	-0.0282019489872593
0.356818719535941	0.0116530643119303	3.58406587061074	2.9444389091072	0.00727378494448724
0.404713242349036	0.00164658611856627	14.9638801545571	2.70984247387726	0.0818693315520247
-0.0625405518607845	-0.0280766058727789	6.31137272864877	2.24077948533203	0.0128048723723558
-0.60007480486281	-0.0299438203150157	7.61632079025149	-3.25449399415055	-0.00727707049753636
-0.711652463804451	-0.0217523000521647	2.24168628385838	-4.7736366251922	-0.00939070799492986
-0.449257022832282	-0.00960406970673715	2.91317610162184	-2.9113389996785	-0.143830311818986
-0.110946734939593	0.0103062609116058	2.12215737867491	-1.01129166642856	-0.0248437425793037
0.109636986723465	0.0143018826685618	8.65841196191278	1.5852447604014	-0.0426556538206193
0.463370464612065	0.0175757175429725	1.7470070988677	2.33073163861221	-0.0886454481620562
0.496801882256436	0.0160331106251905	17.4246624865221	1.74963061785447	-0.0407470809743311
0.326079097882037	-0.00138672231043955	24.6340243118169	1.40516363769051	-0.0871090441620802
-0.060733741953081	-0.0273545612985154	2.51975919708039	-2.76954130085543	-0.146923811675665
-0.334190517459848	-0.00937177680114277	3.89363689117664	-2.74721492822766	-0.0821301149168323
-0.115014878747781	0.00501503867528254	1.99791425001328	0.551777377109283	-0.0282833529825129
0.0897070944031801	0.0112977251011906	2.67562690070041	0.368494125955208	-0.0160286533526755
0.325007106989524	0.0111966438124708	9.67348594402364	1.4414074001839	0.00603674984767318
0.676371227267505	-0.000816651682978259	34.2167600194087	6.14784295972736	-0.00574605209857752
0.434552961625086	-0.0249334595670164	6.84062802427871	0.242900056982588	-0.0304951017019816
-0.0690916640689915	-0.00583240553651832	2.4862442028552	-5.207904107222	0.0811453926754045
-0.100247363051974	0.00765610709205869	2.51055657025832	1.65829104080826	0.0775384617691271
0.234566590084299	0.00902919854333804	3.38378327262487	2.82138511804341	0.03100216966949
-0.0506643707315742	0.0147288467253584	2.44254843515093	-3.02360958229063	-0.000832183559477514
-0.269576400011186	0.018976055361798	5.15009647847842	-4.24780140393389	-0.154796426747463
-0.229252586767153	0.0107023046790087	14.884555365892	0.627805717045561	-0.123399565126771
-0.212228139983238	-0.0239919454686764	2.61010885102409	-1.66409302282768	-0.00826097870872584
-0.349039999535155	-0.0171094962724	2.37961841353989	-4.82491498141934	-0.0312276920293002
-0.445294006232508	0.00236237627468114	3.70870206171803	-3.78502863466636	0.00924817263380071
-0.409987315764494	0.00886852352795124	3.79670604214022	-3.10674055588226	-0.119272522021523
0.0620218143074164	0.0160837240596667	1.99142691059891	-1.73205828785555	-0.146742688620874
0.390503635144297	0.0201356485011846	2.73995985468382	1.84312827356667	-0.0787559913174861
0.340633703219423	0.0282972298347911	31.1673774996335	-0.0985171777504998	0.0257531831597634
0.290278607603278	-0.00388062367261335	32.6666389101171	2.49014126473682	0.106261830729374
-0.142771537443331	-0.0297589136737751	16.3222508943161	-1.30392047171887	0.0512350191590317
-0.652132958023734	-0.0211490907986359	10.7997715060064	-8.44015515224227	-0.1084996521253
-0.657156953730191	-0.0112120154767726	7.1507282038799	-3.01011254410544	-0.0741120349530038
-0.462263791832725	-0.0300141623531175	3.9542642035461	1.17275423402865	0.0261654575423746
-0.706702473460942	-0.0247040963376328	3.25395059428221	-3.33795676888669	0.0183959631277546
-0.632432857363592	-0.00850884652900029	0.579718991312945	-3.86070595809831	0.0342461400179405
-0.140763997289902	-0.00128563872155538	2.53910311836294	1.90244386743925	-0.000814821584319403
0.293270226187435	0.00660775190673049	7.80396375126799	3.14874858160124	-0.0519905025246012
0.208308533950289	-0.011351962059174	18.9906693006435	2.2849381921872	-0.0441336021028012
-0.200107507885342	-0.0242616281983207	4.09279306602533	-3.82587448677076	0.00431548785134263
-0.234176810591924	-0.000434327863092179	2.25575000997953	-4.06210606384198	-0.0703741348782985
0.0569122948818114	0.00995147816130903	3.50869548379905	-0.714991339545305	-0.0551818140966967
0.355769728072237	0.0188769488523032	3.46920552399569	-1.19756841890499	-0.0217289175258875
0.405332124457775	0.0163081203862169	0.788128902435345	-1.10055081802876	-0.0285879488067777
0.4647210313218	0.0128281810464734	2.47999877449152	1.16715499513871	-0.0879900609782518
0.336591362132883	0.021650321115637	2.41708139429606	0.998560039968481	-0.159299566740096
0.289289683550178	0.0272505499560234	2.20019256094323	0.111836213808129	-0.0801312702454341
0.447585007432572	0.0220506613772366	2.92959715800924	2.19824760085616	-0.0740050286163924
0.696076128377458	0.0151129424269422	4.73307069869878	3.94401794857205	0.00648732592748805
0.51696139867689	-0.00653130358474265	2.39417113534888	3.20253213002615	-0.0107297762722961
0.344415483751607	-0.00847354976311257	2.9555917015053	-0.298804967480201	-0.0696568978977527
0.433661447620071	0.0191955596726401	4.956653315404	1.01235229939303	0.0121619476690468
0.352248822519267	0.0237036894632905	4.01020405689368	0.731003560732791	0.00639540062046733
0.0152076653022023	0.0233571046577954	2.98012355741883	-0.729131843801762	0.0512559263732442
-0.106269538108569	0.0188012376025587	2.0086264269512	0.0542840366480357	-0.0327638979979946
0.178163492806824	0.0183247547002021	34.2167600194087	4.36639367851193	0.00506492267928591
0.305024534378254	-0.01719453898022	8.68590852442776	5.81152561208866	0.0633349574945254
-0.442400176421924	-0.0284949262279912	3.4503987824252	-3.08988127653515	0.00981032806554926
-1.04917761211725	-0.0209400071142558	3.35709746985715	-6.70316913895782	-0.00185417616518641
-1.18970989942589	-0.0141664575240946	3.44105762815431	-5.2255025839524	0.0362117570916095
-1.12224720308329	0.0046082275183843	3.3741598391655	-3.31368759676265	-0.0184607799563398
-0.588043685016432	0.0120746204951975	3.64772713955074	-1.12762031021612	-0.0943370728730734
-0.0441665479956256	0.0156663266374777	1.99259211929797	-0.735666568345879	0.0415784959921941
0.460827797206421	0.010981565326104	2.60188576203899	2.9686467661774	0.0659250717815688
0.633442847340768	0.0199152981849725	5.16520842372008	3.32185504552257	-0.0797241573685525
0.341166943598392	0.0305630920619297	5.024002041352	-0.358630640420074	-0.0869522384485685
0.138280027258466	0.0239995597823323	34.2167600194087	1.93367291347494	-0.135140698571885
-0.206767236450472	-0.0192197797267291	11.6091083790383	1.71071749535828	-0.149809652420845
-0.542267047050686	-0.019914848715455	9.83953996243775	-5.40792985129264	-0.11135681084973
-0.469977695143452	-0.00418029608005679	3.9293906613413	-2.81087362684065	-0.0821094945033494
-0.306897492432007	-0.013672423752193	2.85877899093745	-1.84861289244268	-0.0528856813916781
-0.155386235254129	-0.00212831168714037	2.6926224937366	-2.76229293302754	-0.000952962439266501
0.00575023306862439	0.00642804849846523	3.70702488855063	-0.588146714587503	-0.0406773658650272
0.212360941602932	0.0134775303786181	9.74536980352155	1.18229198665702	-0.0724291353863376
0.176975232967868	0.0211400477505433	34.2167600194087	1.56478631742906	-0.00868642070875291
0.24396993665213	-0.00408612067793249	34.2167600194087	6.55148744259816	-0.0406475457965587
-0.117191767667268	-0.0281344904637841	10.0221449891764	0.839690075465925	-0.0111072439335525
-0.319191910528069	-0.0284426172195504	5.2111127460685	-5.51059051944547	0.0400527684183597
-0.226448861368577	-0.0134224480436949	3.93482575219075	-0.000112246110841596	-0.0473626960448125
-0.0422309505047043	0.0012291374350768	1.58232192848096	2.2081180696537	-0.0242519444119808
-0.24891196862676	-0.0064379244476262	1.83111004197405	-1.25963885780366	0.0480418800626712
-0.198113143262129	0.0122793049974773	1.2126339584956	-1.77925479903786	0.00172902465133914
0.258127701852009	0.0122693160053423	2.80011898941424	0.389742377752469	0.0418044004159416
0.368653015050701	0.0118594057061044	2.89796899230159	1.76167531231352	-0.0159126108931101
0.230859575013758	-0.0104482477476475	2.74039510980991	0.854282032400437	-0.0605266281471964
