# Supplementary material for: Sympathetic activity contributes to the fMRI signal
Source: Commun Biol. 2019 Nov 18;2:421. doi: 10.1038/s42003-019-0659-0 (PMC6861267; doi:10.1038/s42003-019-0659-0)
Supplement: Supplementary file 6 — Supplementary Data 4 [file 42003_2019_659_MOESM6_ESM.xlsx]

## Sheet: del-1
0	0	0	0	0	0	0	0	0	0	0	0	0	0	0	0	0	0	0	0	0	0	0	0	0	0	0	0	0	0	0	0	0	0	0	0	0	0	0	0	0	0	0	0	0	0	0	0	0	0
0	0	0	0	0	0	0	0	0	0	0	0	0	0	0	0	0	0	0	0	0	0	0	0	0	0	0	0	0	0	0	0	0	0	0	0	0	0	0	0	0	0	0	0	0	0	0	0	0	0
0	0	0	0	0	0	0	0	0	0	0	0	0	0	0	0	0	0	0	0	0	0	0	0	0	0	0	0	0	0	0	0	0	0	0	0	0	0	0	0	0	0	0	0	0	0	0	0	0	0
0	0	0	0	0	0	0	0	0	0	0	0	0	0	0	0	0	0	0	0	0	0	0	0	0	0	0	0	0	0	0	0	0	0	0	0	0	0	0	0	0	0	0	0	0	0	0	0	0	0
0	0	0	0	0	0	0	0	0	0	0	0	0	0	0	0	0	0	0	0	0	0	0	0	0	0	0	0	0	0	0	0	0	0	0	0	0	0	0	0	0	0	0	0	0	0	0	0	0	0
0	0	0	0	0	0	0	0	0	0	0	0	0	0	0	0	0	0	0	0	0	0	0	0	0	0	0	0	0	0	0	0	0	0	0	0	0	0	0	0	0	0	0	0	0	0	0	0	0	0
0	0	0	0	0	0	0	0	0	0	0	0	0	0	0	0	0	0	0	0	0	0	0	0	0	0	0	0	0	0	0	0	0	0	0	0	0	0	0	0	0	0	0	0.0384692	0.0205931	0.00402437	0	0	0	0
0	0	0	0	0	0	0	0	0	0	0	0	0	0	0	0	0	0	0	0	0	0	0	0	0	0	0	0	0	0	0	0	0	0	0	0	0	0.00629827	0.0314301	0.0192989	0.00759078	0.0534762	0.0292639	0.0337241	0.0315279	0.0444657	0.00512605	0.016842	0.0411034	0.0167938
0	0	0	0	0	0	0	0	0	0	0	0	0	0	0	0	0	0	0	0	0	0	0	0	0	0	0	0	0	0	0	0.0350776	0.0260081	0.0292185	0.00728649	0.0414489	0.0170183	-0.00471519	0.0122054	0.00910594	0.0240702	0.0161974	-0.00368244	0.0480792	0.0367409	0.0565751	0.0567744	0.069604	0.0401034	0.0142602
0	0	0	0	0	0	0	0	0	0	0	0	0	0	0	0	0	0	0	0	0	0	0	0	0	0	0	0	0	0.0364446	-0.00691886	0.0292349	0.0387684	-0.0104978	0.00829494	-0.00987832	-0.00800623	-0.0329336	-0.00747003	-0.017575	0.0700195	0.0382345	0.0317718	0.0328157	-0.023975	-0.0156624	0.03033	0.0385946	0.0969393	0.0249103
0	0	0	0	0	0	0	0	0	0	0	0	0	0	0	0	0	0	0	0	0	0	0	0	0	0	0	0.0535716	-0.00220943	0.021948	0.0198975	-0.00747701	-0.0125876	0.036383	0.0305957	0.0216559	0.0158421	-0.0176116	0.0210946	-0.0147345	0.0226637	0.00538377	0.00738162	-0.0240668	-0.0627559	-0.0228928	-0.0188847	-0.0115979	0.0602899	0.0390629
0	0	0	0	0	0	0	0	0	0	0	0	0	0	0	0	0	0	0	0	0	0	0	0	0	0	0.0278381	0.000488456	-0.0105504	-0.0125673	0.00840559	0.056546	0.0215548	0.0408401	0.0756489	0.0575879	0.0199772	0.0424242	0.0414734	-0.014191	0.0455539	0.047674	0.0188046	-0.00137169	-0.0255867	0.0651179	0.0253537	0.0604182	0.0681125	-0.00199171
0	0	0	0	0	0	0	0	0	0	0	0	0	0	0	0	0	0	0	0	0	0	0	0	0	0.00565858	0.0128104	0.0311741	0.0179005	0.0223889	0.0268969	0.0785706	0.0521315	0.0362526	0.0236907	0.0189635	0.0422395	0.096777	0.0937713	-0.0063217	0.0657859	0.0457782	0.0636082	0.0187042	0.0172099	0.0399755	0.0724804	0.138944	0.078808	0.00278172
0	0	0	0	0	0	0	0	0	0	0	0	0	0	0	0	0	0	0	0	0	0	0	0.0532189	0.0368175	0.0443566	0.0153453	-0.0361451	0.0525072	0.00978339	0.00911532	0.0539343	0.00313744	0.0541281	0.0583433	-0.00820182	0.0378575	0.0540398	0.0955372	0.0662312	0.0809064	0.0756225	0.0401511	-0.0476211	0.0913136	0.0312751	0.0643542	0.123332	0.0398506	0.064382
0	0	0	0	0	0	0	0	0	0	0	0	0	0	0	0	0	0	0	0	0	-0.0234386	-0.0346224	0.0726935	0.0460263	0.0546268	0.0759439	0.0109021	0.00394272	-0.0013132	-0.0075775	0.00897528	0.00476906	0.0321382	0.0836148	0.0468698	0.0278463	0.040542	0.0473878	0.0348278	0.0606075	0.0584189	0.0149208	0.00769545	0.073533	0.0690867	0.0787658	0.0684374	0.0214353	0.0297153
0	0	0	0	0	0	0	0	0	0	0	0	0	0	0	0	0	0	0	0	0.0118815	0.00102521	0.0236788	0.0472338	-0.00302523	0.0285569	0.0419685	0.0685917	0.0693406	-0.0106934	-0.00112856	0.0126742	-0.0288435	0.00692433	0.0701709	0.0573278	0.0467929	0.00143371	-0.00116015	0.06612	0.109559	0.0968419	0.0546105	0.067484	0.0035345	0.0773509	0.0681133	0.062144	0.00406761	-0.00899262
0	0	0	0	0	0	0	0	0	0	0	0	0	0	0	0	0	0	0	0.00843284	0.00266996	-0.0115053	0.0060862	0.000837463	0.0137687	0.0659451	0.0444687	0.103048	0.0700532	-0.0291665	0.0134637	0.0627467	0.0473561	0.0316583	0.0733683	0.0482535	0.0451337	0.0711075	0.0170871	0.015903	0.0837063	0.108256	0.064342	0.0753244	0.0388663	0.0598614	0.0673594	0.0830497	0.0529556	0.019699
0	0	0	0	0	0	0	0	0	0	0	0	0	0	0	0	0	0	-0.0126924	-0.00399898	0.00189139	-0.00297684	-0.0347219	-0.0147514	0.0654241	0.0116346	0.0460972	0.0566621	0.0620999	0.039799	0.0393841	0.0201391	0.0349053	-0.03684	0.0571937	0.0346546	0.0152131	0.075039	0.0315432	-0.0121149	0.0492671	0.0798485	0.0723601	0.0670412	-0.0217177	0.0177108	0.0523359	0.0424282	0.045085	0.0155375
0	0	0	0	0	0	0	0	0	0	0	0	0	0	0	0	0	0	0.0676408	0.0584379	0.0375845	-0.0255118	-0.000742525	0.0547665	0.0404364	0.0171892	0.0368433	0.036907	0.0549607	0.0763461	0.00899037	-0.00928292	-0.00124037	0.0260614	0.00831977	0.00734781	0.0389124	0.0610295	0.0259106	0.00115009	0.0554269	0.0838261	0.0473166	0.0920798	0.0083682	0.0568462	0.0678787	0.0468558	0.0232606	0.0327681
0	0	0	0	0	0	0	0	0	0	0	0	0	0	0	0	0	0.0238371	-0.00408802	0.0250378	0.0100412	0.0266174	0.0767376	0.0137201	0.0532118	0.0535384	0.0526998	-0.0133822	0.0422677	0.000991723	-0.0127652	0.0228464	-0.0322458	-0.00748839	-0.0984974	-0.0261831	0.101505	0.0568819	0.0273016	0.00874517	0.00316753	0.0409519	0.0761456	0.0751996	-0.0279168	0.0221336	0.0895325	0.0336437	0.0457318	0.0326904
0	0	0	0	0	0	0	0	0	0	0	0	0	0	0	0	0.0163181	0.050165	0.0392653	0.0317351	0.0331565	0.0608135	0.0593578	0.0661424	0.0194727	0.000213695	0.0289386	-0.000365478	-0.0160905	-0.0542694	-0.0422301	-0.0155658	-0.0349492	-0.0149489	-0.0648503	-0.0300307	0.0604695	0.00213715	0.000169712	0.0109529	-0.0524176	0.0130562	0.0616749	-0.00244737	-0.0671969	0.00194946	0.104841	0.0449609	0.0145874	-0.0171775
0	0	0	0	0	0	0	0	0	0	0	0	0	0	0	-0.000483935	0.0326008	0.0370422	0.0561003	0.0194296	0.0346175	0.0800467	0.0462051	0.0870555	0.102962	0.0341854	0.029113	0.00541825	-0.0279236	-0.0265775	-0.050528	0.00542345	-0.00449696	-0.0575408	0.0078377	-0.0378525	0.0330676	0.00710133	0.027567	0.046289	-0.00991594	-0.000206691	0.0143584	0.017161	0.0659249	0.0854096	0.0588086	0.0476385	0.00875671	0.0402587
0	0	0	0	0	0	0	0	0	0	0	0	0	0	0.00204852	0.0572184	0.0210412	0.0612206	0.000679682	-0.0383066	0.0146249	0.0356528	0.025822	0.0617871	0.0895709	-0.0136179	0.0488413	0.0103919	0.0195564	-0.0193992	0.0332546	0.0240833	-0.0574263	0.0168503	0.00406083	0.0152699	-0.000668915	-0.0382485	0.04612	-0.000165659	-0.0408635	-0.0103572	0.00640269	0.0711024	0.0971641	0.0446742	-0.00260144	0.00625771	0.0200837	0.0297245
0	0	0	0	0	0	0	0	0	0	0	0	0	0	0.00557083	-0.0144787	-0.00249748	0.0633792	-0.0304062	-0.00137265	0.088878	0.0383932	-0.00733838	-0.000511405	-0.0113202	-0.0369848	0.0267088	0.014058	0.0792114	0.0234064	0.0215463	2.88338e-05	-0.0196352	-0.0221205	-0.0348288	-0.0451648	-0.00416783	-0.0345594	0.0227667	0.040645	0.00352198	0.012211	-0.0191637	0.0455205	0.0802013	0.0802589	0.0362116	-0.0104978	-0.0122145	0.0633769
0	0	0	0	0	0	0	0	0	0	0	0	0	0	0.0542058	0.0177762	-0.0133763	0.0156624	-0.0104986	0.0236897	0.0736559	0.0549513	0.0201388	-0.0309604	-0.0391219	0.00400759	-0.0654312	0.0261103	0.0345916	0.0199292	-0.000725969	0.0206997	-0.0174719	-0.0332483	-0.0248233	-0.0526055	-0.0100935	-0.00951613	-0.00218185	0.000288224	0.00680435	-0.0128557	0.0516515	0.0539449	0.00262488	0.0030946	0.0549834	0.0297737	-0.0571474	0.00401454
0	0	0	0	0	0	0	0	0	0	0	0	0	0.0125825	0.00614747	-0.0115343	-0.00669402	-2.86501e-05	0.0430251	-0.0103969	-0.00334887	0.00803745	-0.0209627	-0.0612631	0.0255015	0.0423327	0.0357299	0.00900055	0.0639423	0.0282324	0.0032302	0.0510965	0.0424082	0.00441079	0.0388017	0.0710516	-0.0342317	-0.0403005	-0.0503475	-0.00995943	-0.0290998	0.0142749	0.0189698	-0.00863573	0.0480072	-0.0110176	0.00369834	0.00181192	0.0212317	-0.0537326
0	0	0	0	0	0	0	0	0	0	0	0	0	-0.0315824	0.0241793	0.00997106	0.0539309	0.0901214	0.00205428	-0.014507	0.0385166	0.0494422	0.0174158	0.0267003	0.0992667	0.0193756	0.0310152	-0.00331053	0.0285323	0.0418978	0.0633971	0.0766021	0.0633511	-0.0112815	-0.0104202	0.00393923	-0.0581891	-0.0591106	-0.030478	-0.0452752	-0.0277058	0.0132912	-0.0332423	-0.00854202	0.00286617	-0.0291455	-0.020216	-0.00437651	0.035593	0.0161457
0	0	0	0	0	0	0	0	0	0	0	0	0	-0.00760067	0.0525965	0.0142785	0.0564147	0.0249269	0.0141971	-0.0059616	0.0321168	0.0524706	0.0442155	0.0547996	0.0882388	0.0313428	0.0321172	-0.0142576	0.0153288	0.0610532	0.0863807	0.0720654	0.0309032	0.0548213	-0.0246603	-0.0283154	-0.0406025	-0.0684054	-0.0485289	-0.0102525	0.0124753	-0.0455807	-0.0229337	0.00841209	-0.00381611	-0.0235211	-0.0166381	-0.0181552	0.00337174	-0.0163649
0	0	0	0	0	0	0	0	0	0	0	0	0	0.0199663	0.0138387	0.0253929	0.0419448	0.0230488	0.0526263	-0.0109193	0.0379773	0.0302778	0.0567232	0.0759262	0.0724277	0.0501221	0.0424539	0.0263922	0.0778658	0.0554511	0.0677515	0.0835585	0.0485821	0.040369	0.0381926	-0.00575338	0.0269243	-0.0475493	-0.0462531	0.0228031	0.0277337	0.000708833	-0.0458974	0.028386	0.00472303	-0.0314684	-0.00109867	0.0235775	-0.0276704	-0.00735954
0	0	0	0	0	0	0	0	0	0	0	0	0	-0.0270437	0.00344935	0.0652155	0.0445682	0.0090107	-0.00432194	-0.0196944	0.078838	0.0545897	0.0660394	0.0851676	0.057877	0.00232931	0.0436244	0.0681392	0.0270851	0.0376918	0.0803549	0.0559669	0.0328891	0.0876688	0.0513908	0.0282071	0.0257104	0.0308644	-0.0225388	0.0208381	0.0162398	-0.0122329	0.0223225	-0.0146911	0.0264243	0.0277358	0.048018	0.0303261	0.0232434	0.0165964
0	0	0	0	0	0	0	0	0	0	0	0	0	0	0.033063	-0.00360638	-0.0141441	0.0370905	0.0705537	0.0664902	0.0693761	0.0210874	0.0380389	0.0846601	0.0283451	0.00335871	0.018336	0.049117	0.00648877	-0.0090903	0.0161304	0.0802447	0.0595951	0.0465077	0.0476474	0.0542663	0.0353796	0.056661	-0.0260343	0.0256492	0.0337362	-0.029938	0.0462567	-0.00017376	0.00946183	0.0681504	0.0704238	0.0129623	-0.00326456	-0.00760536
0	0	0	0	0	0	0	0	0	0	0	0	0	0	0.0534568	0.0760551	-0.034435	0.0286923	0.0450281	0.0498151	0.0625221	0.0711711	0.0995551	0.0760475	0.0357085	-0.00277748	0.0416886	-0.00520034	-0.0265281	0.00998298	0.0588201	0.0617325	0.0356784	0.00955722	0.03479	0.0400946	0.0338859	0.0548867	-0.0301462	-0.0354783	-0.0252141	0.00176242	0.0361629	-0.00935903	0.00410146	0.0494924	0.041405	0.0278995	0.0297325	0.0216672
0	0	0	0	0	0	0	0	0	0	0	0	0	0	0.0328601	0.0227592	-0.00832669	0.0271267	0.0352459	0.0707354	0.0845653	0.0873349	0.0463634	0.0164378	0.0372333	0.0545205	0.0662794	0.00524274	0.0037769	0.059901	0.0826142	0.0572576	-0.0137732	0.049755	0.0140178	0.0528506	0.0193854	0.0290936	-0.0152168	0.0416933	0.0022164	0.0023546	0.0461751	0.0856271	-0.0100502	-0.0102556	-0.00628507	0.0543433	0.066158	0.0794103
0	0	0	0	0	0	0	0	0	0	0	0	0	0	0.00389267	0.00239122	0.0223893	0.0438114	0.0256738	0.0557353	0.00735099	0.0636701	0.0540495	0.0513866	0.0200072	0.00957648	0.014296	0.0401847	0.0191922	0.0812349	0.0451289	0.0371777	-0.00146291	0.0877766	0.0510607	0.103584	0.0589007	0.0415453	0.0376347	0.031373	0.0316995	-0.00941182	-0.0126087	0.0896486	0.02855	0.0105982	-0.0154643	0.0142952	-0.00766155	0.0564207
0	0	0	0	0	0	0	0	0	0	0	0	0	0	-0.0139261	0.0250923	0.0470977	0.0824809	0.0360217	0.0442033	0.0701171	0.0402097	0.0655014	0.0543898	0.044995	0.0686365	0.0738345	0.0519322	0.0292901	0.051814	0.109823	0.0587659	0.0579549	0.102375	0.070562	0.0716171	0.0777918	0.0218783	0.0048432	-0.0245445	-0.0920048	-0.016071	0.0244383	0.0352187	0.0160178	-0.00652766	0.00545044	0.0344873	-0.0273571	0.0218117
0	0	0	0	0	0	0	0	0	0	0	0	0	0	-0.00274332	0.03131	0.0362283	0.0376431	0.0278748	0.00644586	0.00587722	0.0453674	0.017181	0.0731907	0.0649772	0.0569761	0.115884	0.0822425	0.0574782	0.0558852	0.0723456	0.0661696	0.0754094	0.0618171	0.0448895	0.0579004	0.0559706	0.0129836	-0.034705	-0.0378819	-0.0941581	-0.0435374	0.0295755	0.0197615	0.0105689	0.028519	0.0113896	0.0260653	0.0354388	0.0501512
0	0	0	0	0	0	0	0	0	0	0	0	0	0	-0.0103709	0.0221329	0.00431425	0.0359408	0.0260339	-0.000285044	-0.0428328	0.0102232	0.00249355	0.0782296	0.102685	-0.00394201	0.0728937	0.105578	0.113489	0.036114	0.0349492	0.0319371	0.0631128	0.0254727	0.0457465	-0.0144251	0.0736436	0.0391218	-0.0410705	-0.0162147	-0.0351987	-0.0123864	-0.0270451	0.0301914	0.00810472	0.0566728	0.0128579	0.0272589	0.0405703	0.0113183
0	0	0	0	0	0	0	0	0	0	0	0	0	0.0118643	-0.0131272	0.000122865	0.0213462	-0.00291796	0.0414413	0.0699959	-0.0037284	-0.00726446	0.0320305	0.0910375	0.0461903	-0.0128805	0.051614	0.0860602	0.0745825	0.0547338	0.0369615	0.0415504	0.0636417	0.0439677	0.0410494	-0.0248469	0.0194029	0.00652812	0.00638519	-0.0149299	-0.0268669	0.0179424	0.0196187	0.0437105	0.00484382	0.045166	0.0612089	0.0277433	0.0726482	0.0643018
0	0	0	0	0	0	0	0	0	0	0	0	0	0.00737572	0.0162809	-0.0346705	0.0290305	0.0203779	0.0343879	0.0431278	0.0343179	0.0585573	0.0786496	0.107992	0.0856792	0.0249147	0.0527335	0.00426171	0.0303835	0.0530733	0.0331896	0.0101771	0.0338593	0.0277117	0.0328997	0.0234674	0.0274394	0.0158336	-0.0238211	-0.027304	-0.0360239	0.0129949	-0.00417268	0.0470346	0.0177072	0.0682833	0.0528674	0.0519435	0.0378011	0.0513584
0	0	0	0	0	0	0	0	0	0	0	0	0	0.01729	0.0251891	-0.0098844	0.0519115	0.0105099	0.0226521	0.0489872	0.0304367	0.0520839	0.0189632	0.117335	0.0653751	-0.0143405	0.0315905	0.0536365	0.0497854	-0.0237629	0.0362828	0.0299606	-0.0623401	0.00699058	0.023189	0.00668533	-0.0223307	0.0050058	0.0216769	-0.0118111	-0.062649	-0.0551116	0.011965	0.0700762	0.0224806	0.0231964	0.0605517	0.0199287	-0.0120279	-0.0329659
0	0	0	0	0	0	0	0	0	0	0	0	0	0	0.0300212	0.0625541	0.0416974	0.113366	0.080117	0.00573333	0.0197691	0.0244801	0.0463999	0.0280834	0.0653479	0.0216919	0.0614455	0.0774482	0.0754279	-0.0140334	0.0613324	0.0731015	0.0137841	0.0449046	0.00778361	-0.0444598	-0.0418767	-0.0495653	-0.00247475	0.0314711	0.0277664	0.0356234	0.0301069	-0.00649449	0.0331732	0.0529965	0.0239198	0.0259489	0.0401515	-0.0399709
0	0	0	0	0	0	0	0	0	0	0	0	0	0	0.0295102	0.0410474	0.0469027	0.0353583	0.0610198	0.00463789	0.0542183	0.0721762	0.0279615	0.0120587	0.109316	0.115042	0.0453307	0.0259561	0.0761953	0.113172	0.0954763	0.0371621	0.0501313	0.0282741	0.0098345	0.0580585	0.00786083	-0.0508962	-0.0415231	-0.0030741	0.011924	0.0263948	0.0186846	-0.00830085	-0.0248565	0.0303197	0.034837	0.0218028	0.0186785	-0.0341961
0	0	0	0	0	0	0	0	0	0	0	0	0	0	-0.00176069	0.0234863	0.0278933	0.00131141	0.0200386	0.0255667	0.066371	0.0791672	0.0293473	-0.0158429	0.0291229	0.0531539	0.0824224	0.011452	0.0828538	0.100974	0.0578086	-0.0125065	0.034972	-0.0584979	-0.0101259	0.0715547	0.00773697	-0.0641584	-0.0420973	-0.00726804	-0.0605651	-0.0271824	-0.0246628	0.0492602	0.0425571	0.044271	0.0325145	0.0147282	0.0269221	-0.0148876
0	0	0	0	0	0	0	0	0	0	0	0	0	0	-0.026538	-0.0176742	0.0678716	0.0347282	-0.00444825	0.0531153	0.0819064	0.0713145	0.0425257	0.0211911	0.000498256	-0.00589497	0.0303741	0.0536254	0.102745	0.0798628	0.0283632	0.0156539	0.0102129	-0.0260502	0.0141388	0.0403889	0.0443016	0.033989	-0.00102237	-0.00907554	-0.0509078	-0.0210981	-0.00326843	0.00363308	0.0183651	-0.0258073	0.0195557	0.0174546	-0.0299575	0.0237812
0	0	0	0	0	0	0	0	0	0	0	0	0	0	0.0303525	0.0318582	0.0486807	0.0401275	0.0281883	0.0453195	0.00825714	0.0138122	0.064476	0.0690681	0.00500538	0.0139129	0.000946989	0.0169945	0.0471289	0.00907761	-0.013261	0.028736	-0.0225077	0.046522	0.0250671	-0.0262462	-0.06285	-0.00956901	0.0119894	0.0221218	0.0068288	-0.0233417	0.0683321	-0.0100101	0.0153178	0.0067471	-0.0202502	-0.0219332	-0.00203897	0.0127071
0	0	0	0	0	0	0	0	0	0	0	0	0	0	0	-7.57205e-05	0.0309932	-0.00268917	-0.00267932	-0.0043901	0.0721332	0.0694414	0.0546752	0.076205	0.0207778	0.03977	0.0498228	0.026282	0.0530275	0.0376764	0.0495155	-0.025615	-0.023222	0.0552073	0.0257702	-0.0408542	-0.033183	-0.0125234	-0.0131479	-0.0137028	-0.0293513	-0.00337076	0.0242266	-0.00163274	0.0627186	0.0476881	0.0660444	0.0230628	0.0229818	0.0458725
0	0	0	0	0	0	0	0	0	0	0	0	0	0	0	0.0123161	0.0110186	0.0278678	0.0405228	-0.0109162	0.0629831	0.0922583	0.0530836	0.0828949	0.0329888	-0.0146048	0.0379457	0.0148812	0.0460912	0.0976385	0.0325429	-0.0278	0.00661716	-0.00584489	-0.0468408	0.0199556	-0.023436	0.0363637	0.031646	-0.0166661	-0.114024	-0.0420718	-0.0251633	0.0335239	0.0702776	0.0321172	0.0362667	-0.00264042	-0.0121705	4.63319e-05
0	0	0	0	0	0	0	0	0	0	0	0	0	0	0	0	0.00688793	0.0249073	0.054311	-0.00198198	0.0472559	0.0278712	0.0195334	-0.0191477	-0.0186994	0.0172194	0.00161696	0.00352446	0.0136671	0.042733	0.0154965	0.00553224	0.011631	-0.0246095	0.0171144	0.010445	-0.00830351	0.0513571	0.0590044	0.0530084	-0.0020603	0.0161284	0.0575784	0.0663266	0.0513482	0.0257227	0.011764	0.0453332	0.0337576	0.0405361
0	0	0	0	0	0	0	0	0	0	0	0	0	0	0	0	0.0377305	-0.0562152	0.0198193	0.0474491	0.0824602	0.0798938	0.0468011	-0.00222027	-0.032215	0.0030703	0.0192715	0.0204272	-0.0439756	-0.027011	0.00445792	0.0498196	0.00452333	0.0271318	-0.0178456	0.0189148	0.0325644	0.0239001	0.00654586	-0.035951	0.0349226	0.0605512	0.0652627	0.0880296	0.0985666	0.0483973	0.0549513	0.00801922	0.0623753	0.0670373
0	0	0	0	0	0	0	0	0	0	0	0	0	0	0	0	0	-0.0404948	-0.00394764	0.00318795	0.0113259	0.0485072	0.0426463	0.0149896	0.00758307	0.00794601	-0.00594855	0.039996	-0.00128254	-0.0151142	0.010292	0.010841	0.0311648	0.00565702	-0.00209844	0.0419071	0.0365916	0.0181147	0.0362066	0.00277498	0.0328567	0.0909771	0.00716431	0.015903	0.0808503	0.0278412	0.0854832	0.0266928	0.0551444	0.0544116
0	0	0	0	0	0	0	0	0	0	0	0	0	0	0	0	0	0.0222041	0.01224	0.000777381	0.0576518	0.0716291	0.0698534	0.0820494	0.0470666	0.0135403	-0.0315238	0.0493804	0.0001579	0.0253363	0.0341272	0.00537266	-0.00549825	0.0253298	0.0293778	0.0379381	0.0496347	0.041682	0.0102323	0.0225015	0.0143066	0.0414883	-0.0159684	0.0464878	0.072963	0.0278612	0.0733748	0.0346581	0.0840892	0.0473643
0	0	0	0	0	0	0	0	0	0	0	0	0	0	0	0	0	0	-0.00151381	0.00111382	0.011264	0.0991489	0.0826315	0.114914	0.0723204	0.000304419	-0.0275234	-0.0332823	0.00109388	-0.0171266	0.0153213	-0.0710495	-0.0158754	0.0209159	0.0242941	0.0470653	0.0216996	0.0343266	0.0180952	0.0573816	0.014285	0.0518865	0.0436239	0.0485134	0.105652	0.0906209	0.0765763	0.057419	0.0681749	0.0188067
0	0	0	0	0	0	0	0	0	0	0	0	0	0	0	0	0	0	-0.011464	0.000156439	0.0137388	0.0674585	0.080016	-0.000426169	0.0542861	0.0350334	0.0254881	0.0252047	0.0533097	0.010433	-0.0297387	-0.0402458	-0.00268763	0.0356094	0.0472561	0.0583119	0.037875	0.0224964	0.0385776	0.130661	0.0632548	0.108678	0.0486803	0.042076	0.096637	0.0783459	0.0176645	0.0391441	0.0261904	0.0133449
0	0	0	0	0	0	0	0	0	0	0	0	0	0	0	0	0	0	0	-0.0111787	0.00356349	0.0126245	0.00848035	0.012246	0.0150518	0.0187285	0.0307186	0.0660464	0.046294	0.0670046	-0.0336595	-0.0437475	0.00113257	0.0627263	0.0613164	-0.00410851	0.0137127	0.0805707	0.0492361	0.0826707	0.0749749	0.107706	0.0576601	0.041486	0.137893	0.0691276	0.0545036	0.0567585	0.0491706	0.0295169
0	0	0	0	0	0	0	0	0	0	0	0	0	0	0	0	0	0	0	0	-0.00936015	-0.00655185	0.0206271	0.0129284	-0.00945664	0.0134214	0.0124024	0.0858064	0.0191473	0.0709498	-0.00108848	0.00495484	0.0186087	0.00770599	-0.00574464	-0.0412448	0.0344904	0.0444215	0.0476114	0.0475473	0.0358717	0.0597183	0.0604457	0.00938149	0.0573679	0.0306704	0.0597627	0.0754326	0.0421259	0.0653171
0	0	0	0	0	0	0	0	0	0	0	0	0	0	0	0	0	0	0	0	0	-0.0131805	0.00548679	0.0262864	0.0306297	0.00640297	0.0303698	0.0877218	0.0248759	0.0414706	0.0683951	0.0484104	0.078125	0.0399378	0.00395838	0.0317548	0.0464617	0.0171438	0.0400525	0.0191601	-0.00144577	0.03653	0.0764945	0.0393907	0.0776225	0.0420562	0.0182546	0.0447567	0.0258097	0.0208764
0	0	0	0	0	0	0	0	0	0	0	0	0	0	0	0	0	0	0	0	0	0	-0.0500445	-0.00559686	-0.0415327	0.0478528	0.0651308	0.0776555	0.00955937	0.00758025	0.0281683	0.0841909	0.0211615	0.0479456	0.02514	0.0417251	-0.0267261	0.0754319	0.0746833	0.0235122	0.0561951	0.091205	0.100237	0.0781463	0.0389548	0.0245664	0.062923	0.0400407	0.0174593	-0.00333336
0	0	0	0	0	0	0	0	0	0	0	0	0	0	0	0	0	0	0	0	0	0	0	0.0218729	0.0495039	0.0240575	0.0139438	0.0683407	-0.00369638	0.014848	0.0740873	0.035944	-0.0189097	-0.0391023	-0.064075	-0.0295472	-0.0127223	0.0298991	0.0802415	0.0816692	0.0630386	0.0210378	0.0961002	0.0432958	0.0684546	0.0395889	0.0485177	0.00265724	0.0420595	0.0247805
0	0	0	0	0	0	0	0	0	0	0	0	0	0	0	0	0	0	0	0	0	0	0	0	0	0.0311829	-0.0229038	0.00363692	0.0341766	0.0792066	0.0852376	0.059764	0.000941007	0.0119511	-0.017627	-0.00880632	-0.0113756	0.0302641	0.00843424	0.1032	0.0514046	-0.0194995	-0.0148728	0.0218871	0.0808154	0.0671083	0.0368549	0.0177169	0.0197112	0.00993492
0	0	0	0	0	0	0	0	0	0	0	0	0	0	0	0	0	0	0	0	0	0	0	0	0	0	0	0.041508	-0.0171272	-0.0191362	-0.0195378	0.0190803	0.0339436	0.0253886	0.0301647	-0.0622145	0.0369049	0.0359587	0.0469889	0.057617	0.0451862	0.0248749	-0.0389798	0.00203824	0.0252111	0.0514557	0.0160146	0.0498054	0.050059	0.00702668
0	0	0	0	0	0	0	0	0	0	0	0	0	0	0	0	0	0	0	0	0	0	0	0	0	0	0	0	0	0.00507637	-0.0269575	0.0115182	-0.0411024	0.00693679	-0.0123819	0.00357988	0.0118846	0.00578725	-0.0075694	0.00741118	0.0056906	0.0405909	-0.0210455	-0.00615644	0.0790933	0.083564	0.046837	0.0736681	0.0290929	0.0404023
0	0	0	0	0	0	0	0	0	0	0	0	0	0	0	0	0	0	0	0	0	0	0	0	0	0	0	0	0	0	0	0	0	-0.0543389	-0.0627104	-0.0695921	0.0340482	0.00912792	-0.0304951	0.0142753	-0.0163215	-0.00663514	0.00913368	0.00956279	-0.0081567	0.013633	0.0470935	0.0726857	0.0443695	0.0284535
0	0	0	0	0	0	0	0	0	0	0	0	0	0	0	0	0	0	0	0	0	0	0	0	0	0	0	0	0	0	0	0	0	0	0	0	0	0	0.0314033	0.0034025	-0.00427684	0.0040164	0.019507	-0.00344841	0.00926579	0.0232442	0.0207988	0.00563083	0.0396468	0.0246759
0	0	0	0	0	0	0	0	0	0	0	0	0	0	0	0	0	0	0	0	0	0	0	0	0	0	0	0	0	0	0	0	0	0	0	0	0	0	0	0	0	0	0	0	0	0	0	0	0	0
0	0	0	0	0	0	0	0	0	0	0	0	0	0	0	0	0	0	0	0	0	0	0	0	0	0	0	0	0	0	0	0	0	0	0	0	0	0	0	0	0	0	0	0	0	0	0	0	0	0
0	0	0	0	0	0	0	0	0	0	0	0	0	0	0	0	0	0	0	0	0	0	0	0	0	0	0	0	0	0	0	0	0	0	0	0	0	0	0	0	0	0	0	0	0	0	0	0	0	0
0	0	0	0	0	0	0	0	0	0	0	0	0	0	0	0	0	0	0	0	0	0	0	0	0	0	0	0	0	0	0	0	0	0	0	0	0	0	0	0	0	0	0	0	0	0	0	0	0	0
0	0	0	0	0	0	0	0	0	0	0	0	0	0	0	0	0	0	0	0	0	0	0	0	0	0	0	0	0	0	0	0	0	0	0	0	0	0	0	0	0	0	0	0	0	0	0	0	0	0
0	0	0	0	0	0	0	0	0	0	0	0	0	0	0	0	0	0	0	0	0	0	0	0	0	0	0	0	0	0	0	0	0	0	0	0	0	0	0	0	0	0	0	0	0	0	0	0	0	0
0	0	0	0	0	0	0	0	0	0	0	0	0	0	0	0	0	0	0	0	0	0	0	0	0	0	0	0	0	0	0	0	0	0	0	0	0	0	0	0	0	0	0	0	0	0	0	0	0	0
0	0	0	0	0	0	0	0	0	0	0	0	0	0	0	0	0	0	0	0	0	0	0	0	0	0	0	0	0	0	0	0	0	0	0	0	0	0	0	0	0	0	0	0	0	0	0	0	0	0
0	0	0	0	0	0	0	0	0	0	0	0	0	0	0	0	0	0	0	0	0	0	0	0	0	0	0	0	0	0	0	0	0	0	0	0	0	0	0	0	0	0	0	0	0	0	0	0	0	0
[truncated: 46 more columns]

## Sheet: del0
0	0	0	0	0	0	0	0	0	0	0	0	0	0	0	0	0	0	0	0	0	0	0	0	0	0	0	0	0	0	0	0	0	0	0	0	0	0	0	0	0	0	0	0	0	0	0	0	0	0
0	0	0	0	0	0	0	0	0	0	0	0	0	0	0	0	0	0	0	0	0	0	0	0	0	0	0	0	0	0	0	0	0	0	0	0	0	0	0	0	0	0	0	0	0	0	0	0	0	0
0	0	0	0	0	0	0	0	0	0	0	0	0	0	0	0	0	0	0	0	0	0	0	0	0	0	0	0	0	0	0	0	0	0	0	0	0	0	0	0	0	0	0	0	0	0	0	0	0	0
0	0	0	0	0	0	0	0	0	0	0	0	0	0	0	0	0	0	0	0	0	0	0	0	0	0	0	0	0	0	0	0	0	0	0	0	0	0	0	0	0	0	0	0	0	0	0	0	0	0
0	0	0	0	0	0	0	0	0	0	0	0	0	0	0	0	0	0	0	0	0	0	0	0	0	0	0	0	0	0	0	0	0	0	0	0	0	0	0	0	0	0	0	0	0	0	0	0	0	0
0	0	0	0	0	0	0	0	0	0	0	0	0	0	0	0	0	0	0	0	0	0	0	0	0	0	0	0	0	0	0	0	0	0	0	0	0	0	0	0	0	0	0	0	0	0	0	0	0	0
0	0	0	0	0	0	0	0	0	0	0	0	0	0	0	0	0	0	0	0	0	0	0	0	0	0	0	0	0	0	0	0	0	0	0	0	0	0	0	0	0	0	0	0.0279661	0.00828962	0.0431287	0	0	0	0
0	0	0	0	0	0	0	0	0	0	0	0	0	0	0	0	0	0	0	0	0	0	0	0	0	0	0	0	0	0	0	0	0	0	0	0	0	0.0309114	0.0828402	0.110285	-0.0113062	0.0357167	0.0193482	0.034564	0.030614	0.0373172	-0.0171442	-0.0248843	-0.0219803	0.0133426
0	0	0	0	0	0	0	0	0	0	0	0	0	0	0	0	0	0	0	0	0	0	0	0	0	0	0	0	0	0	0	-0.00601799	0.00036372	0.0139543	0.00139002	0.0576385	0.0351394	-0.00774162	-0.0465274	0.00455021	0.000835085	0.0170328	-0.042254	0.035284	-0.0184313	-0.000183014	0.0628442	0.0469416	0.0356337	-0.00860804
0	0	0	0	0	0	0	0	0	0	0	0	0	0	0	0	0	0	0	0	0	0	0	0	0	0	0	0	0	0.0216834	-0.0236844	0.0494427	-0.00364045	-0.0208473	0.0156489	0.00791667	0.00869849	-0.0372999	-0.00551243	0.0462634	0.0854973	0.0437086	-0.0508079	-0.0207947	0.0122736	-0.00949401	0.000242963	0.0221183	0.0426666	-0.0256187
0	0	0	0	0	0	0	0	0	0	0	0	0	0	0	0	0	0	0	0	0	0	0	0	0	0	0	0.0331942	-0.0510234	0.0140667	0.0448507	-0.0159057	-0.0263841	0.0485879	0.0393788	0.079919	0.0830297	0.0414504	0.0754204	0.0798204	0.0867596	0.0899241	0.03915	0.0193131	0.0571912	0.0392607	-0.018861	0.00574163	0.0688724	0.0605675
0	0	0	0	0	0	0	0	0	0	0	0	0	0	0	0	0	0	0	0	0	0	0	0	0	0	0.00919037	-0.0303051	-0.0341025	0.00563236	0.00744546	0.0327718	0.0659492	0.0642176	0.087812	0.0964869	0.0409908	0.0458178	0.079758	0.0281899	0.130826	0.0761947	0.0258421	0.00586915	0.0412252	0.0359315	0.0169151	0.0513825	0.0311344	0.0496945
0	0	0	0	0	0	0	0	0	0	0	0	0	0	0	0	0	0	0	0	0	0	0	0	0	0.075344	0.0342642	-0.00800955	0.0153798	0.0092356	0.0514643	0.122239	0.0698263	0.0910131	0.0281465	0.0314043	-0.0126978	0.099669	0.0922741	0.0188107	0.0653151	0.0596481	-0.00300199	0.0598328	0.058463	0.036433	0.0448903	0.124514	0.0464657	0.0169107
0	0	0	0	0	0	0	0	0	0	0	0	0	0	0	0	0	0	0	0	0	0	0	-0.0179472	0.0580305	0.0669798	0.0267261	-0.0261067	-0.0027555	0.0748277	0.0608831	0.0663782	0.0349545	0.11156	0.0555447	0.0387523	0.0431902	0.0893548	0.055544	0.066731	0.0598798	0.0345157	0.00864092	0.0193389	0.0703545	0.0032715	0.0118052	0.122663	0.0612376	0.0699213
0	0	0	0	0	0	0	0	0	0	0	0	0	0	0	0	0	0	0	0	0	-0.0265517	-0.0356695	0.049545	0.0622188	0.105018	0.0726718	-0.0277454	0.00701911	0.00962142	0.0353353	0.0160935	-0.00949252	0.0231154	0.0373631	0.123566	0.0364347	0.0610582	0.082898	0.0668646	0.0264103	0.0142069	-0.019973	0.0175004	0.0326069	0.0681451	0.0231684	0.0823432	0.0676102	0.0814214
0	0	0	0	0	0	0	0	0	0	0	0	0	0	0	0	0	0	0	0	0.0274061	0.010115	0.00540043	0.0840617	0.0201827	0.0558604	0.0994618	0.0879545	0.0435522	0.0249024	0.015718	0.0234285	-0.0089999	0.0267772	0.0826217	0.140933	0.0850594	0.0656461	0.0732805	0.0558462	0.0569023	0.0662707	0.0721959	0.0567367	0.0365654	0.0501179	0.041775	0.0492512	0.0377518	0.0250275
0	0	0	0	0	0	0	0	0	0	0	0	0	0	0	0	0	0	0	-0.0329521	-0.00363789	-0.0153882	-0.00415128	0.0326878	0.0315545	0.0922592	0.0889072	0.0405148	0.0424345	0.0233985	0.0530292	0.0617921	0.069923	0.0698307	0.0786222	0.104005	0.0983694	0.10249	0.0599263	-0.00909743	0.0373731	0.0738704	0.0566095	0.0735878	0.101727	0.0427059	0.0277345	0.0727248	0.0799297	0.0474721
0	0	0	0	0	0	0	0	0	0	0	0	0	0	0	0	0	0	-0.000944442	0.0383052	0.0212081	-0.0137221	0.0500291	0.0502927	0.0503991	0.0336071	0.064505	0.0330609	0.0391091	0.0222545	0.0468802	0.0335908	0.0838627	0.0129267	0.0213387	0.0711894	0.0487491	0.0907056	0.0498358	-0.0529009	-0.00770164	0.0127086	0.0912196	0.0488054	0.0277302	0.0721364	0.0409637	0.0201755	0.0837768	0.034232
0	0	0	0	0	0	0	0	0	0	0	0	0	0	0	0	0	0	0.0587724	0.0342143	0.0499701	0.0125493	-0.00132594	0.0679821	0.0429366	0.000730716	0.0417947	0.0353668	0.0200219	0.0365607	0.0102193	0.000547223	0.024342	0.0361121	-0.0148563	0.0294524	0.0815992	0.0992369	0.0472872	0.0176794	0.00465563	-0.00132126	0.13076	0.07105	0.0510249	0.0331373	0.0670056	0.00590522	0.0355094	0.0265439
0	0	0	0	0	0	0	0	0	0	0	0	0	0	0	0	0	0.0406348	0.00596855	0.0169084	0.0283672	-0.0472557	0.0962132	0.0364834	0.00529336	0.0590934	0.0678112	0.0055242	0.0313796	0.0167493	0.0270001	0.074072	0.0521291	0.0207846	-0.0247917	0.0328261	0.0796848	0.0602709	0.0203796	0.0247619	-0.002237	-0.0171806	0.105307	0.116812	0.00994774	-0.000645919	0.0495371	-0.0208939	-0.000282876	0.0568093
0	0	0	0	0	0	0	0	0	0	0	0	0	0	0	0	0.0433828	0.0651144	-0.0142069	0.00704009	0.0504779	0.03205	0.0436713	0.0458439	0.0361054	0.0224693	0.0474655	0.0186479	-0.0110271	0.00510092	0.0188425	0.0398564	0.0238978	0.0275865	-0.00519278	0.0654954	0.0909384	0.0944223	0.0169047	0.026932	-0.00900904	0.0152392	0.0942695	0.0931831	-0.050147	-0.0446625	0.00696734	-0.00237096	0.0229657	0.0546098
0	0	0	0	0	0	0	0	0	0	0	0	0	0	0	0.0236864	0.0277768	0.0288893	0.0268187	0.0539623	0.100115	0.0887529	0.0154128	0.0880387	0.105903	0.028509	0.0166215	0.00599225	0.00153764	0.00819791	-0.00916981	0.0697577	0.0675141	0.0232426	-0.0448436	8.63843e-05	0.0817548	0.078858	0.0266687	0.103225	0.0268945	0.0192264	0.0326401	0.0633254	0.0373592	0.0531867	0.0610516	0.0657151	0.0728298	-0.00102772
0	0	0	0	0	0	0	0	0	0	0	0	0	0	-0.00607663	-0.00217065	0.0166763	0.0151631	0.0265187	-0.0196872	0.0524569	0.0482343	0.0129454	0.0746985	0.112068	0.0471707	0.0851762	0.0403005	-0.00237725	0.00568341	0.0322565	0.112614	0.0453343	0.0351478	-0.041951	0.0185318	-0.00231224	-0.0281437	0.0409359	0.0318503	0.0279173	0.0175637	0.0395926	0.0493154	0.0561582	0.102662	0.0849278	0.0516303	0.0165724	0.0163872
0	0	0	0	0	0	0	0	0	0	0	0	0	0	0.00147131	-0.0359322	-0.0414954	0.054087	0.0240528	-0.00759628	0.0402479	0.0195351	-0.0327721	0.0353806	0.0573528	-0.00321212	0.00684818	-0.0111852	0.0111894	0.029341	-0.0228624	0.002391	-0.00548584	0.044874	-0.0159281	-0.0115081	0.0516243	0.00877747	0.0419737	0.0400501	0.0176556	0.0121708	0.0243042	0.0334497	0.104649	0.0658886	0.0039176	0.0296982	0.0122784	0.0409834
0	0	0	0	0	0	0	0	0	0	0	0	0	0	0.0328081	-0.00331139	0.0034883	-0.00306426	0.0105799	0.0238336	0.0411436	0.0547344	0.0163797	-0.0032593	-0.0354347	-0.0193757	-0.0529432	-0.0472142	6.35845e-05	0.00265969	0.0103051	-0.0135772	0.0280538	0.0435327	0.0249692	-0.0158276	-0.0296146	0.00626948	0.0161783	-0.0372042	0.0121078	0.0341731	0.0335462	0.0267269	0.0278123	0.0159765	-0.0192208	0.0115903	-0.000629456	0.0889756
0	0	0	0	0	0	0	0	0	0	0	0	0	-0.021477	-0.0176194	-0.0337324	-0.014577	-0.0541724	0.023482	0.000808578	0.0800958	0.033558	-0.0239213	-0.0819945	-0.0682689	-0.0145263	-0.0356262	-0.0260816	0.0552527	0.0230611	0.0447692	0.0687542	0.0415399	0.0728472	0.0746594	0.0935358	-0.0290514	-0.0163619	0.000601345	0.0237632	0.0193772	0.0578707	0.0171818	0.00101201	0.0379817	-0.023128	0.00720482	0.0161756	-0.0199647	-0.00461394
0	0	0	0	0	0	0	0	0	0	0	0	0	-0.0140228	-0.00765719	-0.00192078	0.00394195	0.0409051	-0.0126842	-0.0191864	0.000979696	0.0053938	-0.0370631	-0.0142891	0.011064	-0.0319573	0.00229004	0.0196088	-0.016608	0.0230952	0.0304006	0.0355982	0.0814988	0.0614592	0.0354888	0.0838953	0.00736876	-0.0328734	-0.00225144	0.0106088	-0.0443037	-0.0331634	-0.00129365	0.00244628	0.0343205	0.026446	0.0412399	-0.0262979	0.0149895	0.0169587
0	0	0	0	0	0	0	0	0	0	0	0	0	0.00240654	-0.0100839	-0.0414611	0.0396009	0.0380673	0.0193384	-0.0077929	0.0131316	-0.00513241	0.0234142	0.0286146	0.074788	0.0248422	-0.00993824	-0.0447287	-0.0639598	0.0256021	0.0277957	0.00443804	0.0212643	0.0239674	0.00810632	0.0247443	-0.0161004	-0.0728534	-0.0689465	-0.0711242	-0.00339199	-0.0913139	0.00944816	0.013319	0.056911	0.073804	0.0255096	0.0456929	0.0737421	0.0418151
0	0	0	0	0	0	0	0	0	0	0	0	0	0.0270566	-0.0297767	0.0227165	0.0327675	0.0423064	0.049147	0.0504414	0.016222	-0.00982185	-0.0021476	0.000123576	0.0671412	0.0579893	0.0337414	0.0151111	0.0417999	0.0572611	0.0374155	0.0606235	-0.00344098	0.0195251	0.0406257	0.0501849	0.0589733	-0.0352486	-0.0996044	-0.019	0.0153576	-0.0453508	-0.0160707	0.0533661	0.0858519	0.00652556	-0.0123781	0.00214905	0.0560647	0.120874
0	0	0	0	0	0	0	0	0	0	0	0	0	3.02369e-05	-0.0502991	0.0395019	0.0216736	-0.000844591	-0.0126867	0.0347551	0.0721516	0.0201009	0.0595041	0.0310306	0.0237596	0.0606631	0.0298853	0.0414523	0.0220996	0.0429561	0.00311114	0.0552185	0.042772	0.0690977	0.0840787	0.0282536	0.0365455	0.00726863	-0.0456188	-0.0316371	-0.032955	-0.0304375	0.0482223	0.0645985	0.0761422	0.0577051	0.0528903	-0.0103268	-0.0109843	-0.0110186
0	0	0	0	0	0	0	0	0	0	0	0	0	0	0.0293175	-0.0159736	-0.0637908	-0.00629871	0.0725422	0.0586269	0.0468192	0.0736742	0.0613027	0.0747613	0.0551622	0.0230078	0.0156834	0.0583935	0.0513958	-0.0114936	-0.0555365	0.0507265	0.101561	0.0715748	0.0621124	-0.0142039	-0.00114917	0.0294827	-0.00394228	-0.0139545	0.0183504	-0.0242923	0.00815897	0.00724378	0.0119006	0.0897408	0.0598001	0.0304588	0.0720941	0.00809101
0	0	0	0	0	0	0	0	0	0	0	0	0	0	0.0217404	0.0966014	-0.0435762	0.0243629	0.0580829	0.0871738	0.0432223	0.0268134	0.0967673	0.0791651	0.0440883	0.0264106	0.0231933	0.0281937	0.000106629	0.0135654	0.0520382	0.064046	0.0360187	0.0153147	0.0230896	0.0607823	0.0318922	0.0416452	0.00808351	-0.0313204	-0.0540821	-0.0138398	-0.0226007	0.00040508	0.0344072	0.0421807	0.0386112	0.0601383	0.058283	0.0780294
0	0	0	0	0	0	0	0	0	0	0	0	0	0	0.0437491	0.0398341	0.0487191	0.00165847	0.0287077	0.0789752	0.0626361	0.0441475	0.0416476	0.00407227	0.0166384	0.0209587	0.0685129	-0.0422133	-0.0101248	0.0212232	0.0389163	0.0065315	-0.0684024	-0.0313287	0.0293163	0.0952552	0.00702111	0.0113953	-0.0276301	0.0372433	-0.0410229	-0.0517221	-0.00585116	-0.0200934	-0.0112656	-0.0050549	0.00317578	0.102451	0.12853	0.123624
0	0	0	0	0	0	0	0	0	0	0	0	0	0	-0.00284662	-0.00274459	0.0769501	-0.00716229	-0.0475751	0.0442493	-0.00611011	0.0308485	0.0976876	0.0491161	0.0190008	0.0375488	0.0466809	0.00317532	0.0111179	0.0383029	-0.0167269	-0.00495191	-0.0638716	0.000875413	0.00297876	0.0584018	0.0198083	-0.00503092	0.0247441	0.0601	0.0220777	-0.00683294	-0.000249634	0.0330453	-0.0575871	-0.0232121	0.0159974	0.0982281	0.0875877	0.0890327
0	0	0	0	0	0	0	0	0	0	0	0	0	0	0.0228827	-0.0704737	0.0357484	0.0911173	0.0187352	0.0268993	0.0257512	0.0152613	0.105926	0.0769732	0.0450689	0.0895189	0.0794975	0.0339173	-0.0271697	0.0600963	0.0587193	0.01429	0.00243384	0.106791	0.099811	0.0162983	0.0567867	0.0465159	0.00137152	-0.0390201	-0.0326308	0.0190791	0.0356633	0.052513	-0.0101081	0.00626032	0.0123197	0.00247231	0.0329749	0.00969221
0	0	0	0	0	0	0	0	0	0	0	0	0	0	-0.0141755	-0.0318917	-0.0234309	0.0410788	0.011573	0.041945	0.0252092	0.0578869	0.0317631	0.100563	0.08752	0.0822069	0.122533	0.0754242	0.0484744	0.0351752	0.0796515	0.0621494	0.0778261	0.0751247	0.0895028	0.076805	0.0690882	0.0565945	-0.0225465	-0.0514882	-0.0748934	-0.0507895	-0.0295607	-0.0392124	-0.0330731	0.0576386	0.0554503	0.0663363	0.0653503	0.0685161
0	0	0	0	0	0	0	0	0	0	0	0	0	0	-0.0178166	-0.0197036	-0.0164211	-0.0159443	-0.0242096	-0.0221258	-0.0567898	-0.0198702	0.0333237	0.0901734	0.099156	0.0149661	0.0678851	0.0580619	0.0429172	-0.00779548	0.0648899	0.039711	0.0582173	0.0123939	0.0256674	0.0222256	-0.00758282	0.0485797	0.00343463	-0.0467644	-0.0591418	-0.0519375	-0.0432408	0.014622	0.0197582	0.0951668	0.095202	0.0955117	0.0976937	0.0342895
0	0	0	0	0	0	0	0	0	0	0	0	0	0.0424281	-0.0302061	-0.0203331	-0.0254777	0.012917	-0.0106122	0.0104963	0.0179135	-0.00912657	-0.0201107	0.0533881	0.0303902	0.00570521	0.0706268	0.0510236	0.0491848	0.091264	0.044586	0.0334477	0.0299395	0.0413696	0.00927533	-0.0037474	-0.0304061	0.0256852	0.0290557	-0.00808786	-0.0140529	-0.0223345	-0.0071785	0.098607	0.0401006	0.0908502	0.0806752	0.0515557	0.0960642	0.0773156
0	0	0	0	0	0	0	0	0	0	0	0	0	0.00378813	0.0243476	-0.0566061	0.00763531	0.0607906	-0.0479013	0.0373412	0.0927167	0.0316994	0.0399069	0.0520843	0.0571192	-0.0188135	0.0132775	0.0162343	0.00364437	0.0317236	0.0359214	0.0304738	0.0352302	0.0534099	0.00553071	0.0328627	0.0377723	-0.0256964	-0.0540601	-0.0326212	-0.0487796	-0.00500344	-0.0458284	0.0350438	0.0460544	0.0743714	0.0915181	0.123909	0.106274	0.1413
0	0	0	0	0	0	0	0	0	0	0	0	0	-0.00341882	0.00498939	-0.023147	0.0021454	0.0390973	0.0462113	0.0820324	0.028663	0.0641961	0.0198894	0.0566386	0.0726757	0.00213195	0.00944212	0.0309068	-0.00958767	-0.00520158	0.0423267	0.00857552	0.00592286	0.0553134	0.0649178	0.0128232	0.0188389	-0.0274706	-0.00279046	-0.0128193	-0.0208622	-0.0127108	-0.0210887	0.1119	0.0762329	0.0419571	0.123172	0.0812777	0.0537707	0.0492026
0	0	0	0	0	0	0	0	0	0	0	0	0	0	0.0289931	0.0377619	0.0578471	0.0801357	0.0691186	0.0573018	0.0674272	0.0504317	0.0591583	0.0363332	0.0890461	0.0891705	0.0467737	0.0415469	0.0327923	0.0309037	0.0635528	0.0341256	0.0290108	0.0125406	0.061386	-0.00556129	-0.00477528	-0.040303	0.0154518	0.00831047	0.0135638	0.0165288	-0.00634092	0.0358817	0.0770796	0.0109648	0.0628843	0.0784663	0.0396265	0.0439024
0	0	0	0	0	0	0	0	0	0	0	0	0	0	0.0273569	0.086855	0.0245936	0.0187724	0.0752257	0.0138717	0.0581221	0.0926921	0.0606973	-0.00610272	0.0364597	0.0760388	0.0268615	0.0323661	0.0444896	0.0893079	0.0325453	0.0286748	0.0696393	0.0207725	0.00149657	0.0373726	0.0238656	-0.0159372	-0.0668745	0.0218728	0.0337387	-0.00515893	0.0216745	0.0252015	0.02567	0.00822663	0.117513	0.0407651	0.0199246	0.0590634
0	0	0	0	0	0	0	0	0	0	0	0	0	0	0.0106104	0.060539	0.000973196	-0.0474629	0.00787096	0.048659	0.0374387	0.10006	0.0781011	0.00808214	0.0129308	0.0343489	0.0257408	0.0268683	0.0421951	0.0558218	0.0527373	0.0820182	0.0740187	0.0183381	0.0161135	0.0624243	0.00441594	-0.00984637	-0.0248683	0.0709775	-0.00428691	-0.00577774	0.00716873	0.0242475	0.0323278	0.0123177	0.0428564	0.0479816	0.0622786	0.0164123
0	0	0	0	0	0	0	0	0	0	0	0	0	0	0.0184504	0.00333335	0.0506126	0.0554079	0.000722587	0.0383081	0.0206653	0.0572043	0.066067	0.0747759	0.0539641	-0.00175412	0.0284817	0.00253231	0.0400065	0.0474003	0.0707338	0.0343436	0.0174654	0.00936566	0.0532598	0.021295	0.000351589	0.0772819	-0.0185188	-0.0105201	0.00968397	-0.0485928	0.0281785	0.0225139	0.0436538	0.00644988	-0.0124011	-0.00631156	0.0297246	0.0217117
0	0	0	0	0	0	0	0	0	0	0	0	0	0	0.00523448	0.0044985	0.0698251	0.0546111	0.0459649	0.0749731	0.0165085	0.0716197	0.0922766	0.0387452	0.050954	0.0268612	0.0478347	0.0323788	0.0302593	0.0718912	0.0105881	0.0465002	-7.74713e-05	0.0387458	0.0240577	-0.0196896	-0.0628652	-0.00287537	-0.00442201	-0.00603702	0.0422994	-0.0210443	0.0244887	0.000969204	0.0390272	0.0152331	0.0496558	-0.0160962	-0.0205675	0.0264041
0	0	0	0	0	0	0	0	0	0	0	0	0	0	0	-0.00471376	0.0525913	0.00944018	0.0257499	0.0600836	0.0784999	0.0703984	0.0501335	0.0695973	0.0440573	0.0527684	0.0212504	0.012342	0.05201	0.0397741	-0.0103213	-0.00804299	0.0447072	0.0548002	0.014451	-0.0264837	0.0017224	0.010277	-0.0013573	0.0589092	0.053415	0.0439222	0.0499517	0.0520485	0.0891515	0.0207793	0.069046	0.0597308	0.053145	0.0226941
0	0	0	0	0	0	0	0	0	0	0	0	0	0	0	-0.00919878	-0.00859336	-0.0079092	0.0346388	0.0725346	0.121327	0.0948452	0.0630482	0.039046	0.00758735	0.0636906	0.0388943	-0.000645184	0.0435354	0.0104433	-0.0487382	-0.015581	0.0416098	-0.00457594	0.0304656	0.0208605	0.0708704	0.0388938	0.0246871	0.0164368	-0.0481825	0.00300218	0.0501779	0.0152437	0.0459833	0.0750325	0.0196833	0.0116595	0.017953	0.0371228
0	0	0	0	0	0	0	0	0	0	0	0	0	0	0	0	0.02012	0.0250213	0.0389396	0.00828581	0.0883339	0.0573418	0.0661052	-0.0348787	0.0112101	0.0258373	0.0469313	0.00905551	0.030872	0.0293585	0.0154852	-0.0202112	0.0394816	-0.0182647	0.00583013	0.0328437	0.0103744	0.0809842	0.0511582	0.0175757	0.000572817	0.038526	0.00945576	0.0111312	0.0475329	0.0641325	0.0612198	0.0583302	0.0309547	0.0838879
0	0	0	0	0	0	0	0	0	0	0	0	0	0	0	0	0.0198398	-0.0304724	0.0464056	0.0446981	0.0619553	0.0573788	0.0749074	0.00334064	0.0268337	0.0275138	-0.0430359	-0.0154645	0.0135248	0.0656796	0.0453632	0.0571466	0.0496829	0.00837321	-0.0035756	0.0287186	0.0805389	0.0790215	-0.0138679	-0.0117307	0.0322494	0.039518	0.0336147	0.0961033	0.0685615	0.00114035	0.0714367	0.0748671	0.0254254	0.0352772
0	0	0	0	0	0	0	0	0	0	0	0	0	0	0	0	0	-0.0136958	-0.0307578	-0.0186523	0.0075971	0.0189672	0.0488833	0.0200824	0.0233574	0.0440087	-0.035823	-0.0144313	-0.0587212	0.0530708	0.0624091	0.0231038	0.0196431	-0.005646	-0.0120932	-0.0500769	0.100158	0.0769176	0.0487945	0.0378317	0.0714805	0.0574194	-0.00938459	0.0478327	0.0995127	0.0188688	0.0336462	0.0923664	0.0631771	0.0338716
0	0	0	0	0	0	0	0	0	0	0	0	0	0	0	0	0	-0.0233146	0.00438691	-0.0256689	0.0793403	0.0558713	0.0107079	0.0215455	0.0109979	-0.0105724	-0.0565346	0.0233565	0.0036667	0.013751	0.0643342	0.0471747	0.00412054	-0.00537069	-0.0060661	0.0131639	0.0747415	0.0470397	0.0365074	0.0637736	0.0408096	0.0406883	0.0212661	0.0533903	0.0795068	0.0849201	0.0564301	0.00790595	0.0501274	0.00729394
0	0	0	0	0	0	0	0	0	0	0	0	0	0	0	0	0	0	-0.0128192	0.03718	0.0713415	0.0696071	0.0314498	0.0500654	0.0328098	0.0155528	-0.0252909	-0.00128333	-0.0192323	-0.0725513	0.0191913	0.0266573	0.0280461	-0.0372357	-0.0484579	0.00247665	0.0277436	0.0327686	0.0616208	0.109685	0.0388445	0.0252492	0.0354532	0.0581398	0.0612734	0.0711995	0.0201594	-0.00432737	0.0505342	-0.0118855
0	0	0	0	0	0	0	0	0	0	0	0	0	0	0	0	0	0	-0.0203683	-0.00384687	0.0519459	0.0531321	0.0234892	0.0061554	0.0801997	0.056044	0.00517275	-0.01086	0.0596558	0.00296092	-0.0213978	-0.018176	-0.0342933	-0.00700363	0.0248693	0.0248162	-0.000492354	0.0600403	0.0864021	0.133872	0.0672751	0.0663328	0.00553182	0.0470107	0.0620724	0.0418689	-0.00506722	-0.0491457	-0.00219471	0.0177342
0	0	0	0	0	0	0	0	0	0	0	0	0	0	0	0	0	0	0	-0.0495487	0.00469178	0.0347787	0.0107318	0.00756585	0.0701362	0.0895202	0.0757409	0.0499174	0.0555908	0.050936	0.0212972	0.0207077	0.0143652	0.0167935	0.0792811	-0.0369994	0.019817	0.0504872	0.0550336	0.0696443	0.0828723	0.10517	0.0493062	0.084717	0.100207	0.0346257	0.0307719	0.00251576	0.00141577	0.0297193
0	0	0	0	0	0	0	0	0	0	0	0	0	0	0	0	0	0	0	0	0.030558	0.00974499	0.0248714	0.0231472	0.000457587	0.000804192	0.0117559	0.00593156	0.000787029	0.0437215	0.0601004	0.0725616	0.0352191	0.058761	0.0343443	-0.0546789	0.0421646	0.057026	0.0652379	0.0571743	0.0921266	0.112798	0.0776247	0.0241925	0.0941136	0.0860551	0.0749262	0.0703291	0.0183074	0.0806354
0	0	0	0	0	0	0	0	0	0	0	0	0	0	0	0	0	0	0	0	0	-0.0165832	0.0157258	0.0210515	-0.00465306	-0.0186583	0.0190968	0.0248342	-0.0328407	0.0423646	0.101365	0.0635487	0.114304	0.0714322	0.0297874	0.0138625	0.0410051	0.0586888	0.0534618	0.101258	0.0519254	0.0826758	0.0777102	0.0425244	0.0868485	0.0275793	-0.0190046	0.0413911	0.0471394	0.0535634
0	0	0	0	0	0	0	0	0	0	0	0	0	0	0	0	0	0	0	0	0	0	-0.00746503	-0.00557023	-0.00657175	0.0580003	0.079114	0.0547466	-0.0151515	0.0173316	0.0709688	0.0796823	0.0434493	0.0170134	0.0509241	0.00896315	-0.0604236	0.0404252	0.0539322	0.0401798	0.0961537	0.124586	0.0928885	0.0700797	0.0560452	0.0849967	0.08637	0.0270671	0.0507082	0.0688224
0	0	0	0	0	0	0	0	0	0	0	0	0	0	0	0	0	0	0	0	0	0	0	0.00981076	0.0129198	0.0330922	0.0196239	0.0321816	0.0165652	0.0634531	0.0764403	0.00560015	-0.0169014	0.00492406	-0.0134249	-0.00470477	-0.0648161	-0.00686161	0.0270261	0.0428041	0.0652626	0.0678516	0.0780938	0.0238657	0.0689968	0.0894157	0.0982843	-0.036887	-0.0111145	0.0380431
0	0	0	0	0	0	0	0	0	0	0	0	0	0	0	0	0	0	0	0	0	0	0	0	0	-0.0374142	0.0270531	-0.0285318	-0.0333605	0.0424647	0.05202	0.0655128	0.039169	0.0078873	0.00983105	0.0301536	0.00540865	-0.0053032	0.0386698	0.0814434	0.0610095	-8.95859e-05	-0.0172896	0.0386917	0.130156	0.130679	0.0679729	0.0131983	0.0438449	0.0284907
0	0	0	0	0	0	0	0	0	0	0	0	0	0	0	0	0	0	0	0	0	0	0	0	0	0	0	-0.000696307	-0.0131341	-0.00333039	-0.0124825	0.026572	0.0656646	0.0342455	-0.00359934	-0.0442036	-0.0189919	-0.00558032	0.10345	0.0764142	0.0417389	0.0272824	-0.0115965	0.070176	0.0645934	0.0583366	0.0173816	0.00386336	0.0286284	-0.00378935
0	0	0	0	0	0	0	0	0	0	0	0	0	0	0	0	0	0	0	0	0	0	0	0	0	0	0	0	0	-0.0165593	-0.0173726	-0.0085371	-0.00428181	0.0321557	-0.0285729	-0.000165535	0.00508797	0.00268463	0.0290779	0.048815	0.0767016	0.0319054	-0.0249825	-0.0136715	0.0212602	0.0666928	0.0625022	0.110748	0.0417768	0.0632034
0	0	0	0	0	0	0	0	0	0	0	0	0	0	0	0	0	0	0	0	0	0	0	0	0	0	0	0	0	0	0	0	0	-0.0363264	-0.0351579	-0.0289901	0.0377219	0.050877	-0.0168	-0.0139948	-0.0318821	0.0193948	-0.0106229	0.0137948	-0.00659832	0.0436194	0.0758538	0.111916	0.030509	0.0213541
0	0	0	0	0	0	0	0	0	0	0	0	0	0	0	0	0	0	0	0	0	0	0	0	0	0	0	0	0	0	0	0	0	0	0	0	0	0	0.0362366	-0.00607582	0.00886113	0.0232932	0.0250995	0.0255266	-0.00359887	-0.016358	0.0289691	0.0122568	0.019631	0.00806948
0	0	0	0	0	0	0	0	0	0	0	0	0	0	0	0	0	0	0	0	0	0	0	0	0	0	0	0	0	0	0	0	0	0	0	0	0	0	0	0	0	0	0	0	0	0	0	0	0	0
0	0	0	0	0	0	0	0	0	0	0	0	0	0	0	0	0	0	0	0	0	0	0	0	0	0	0	0	0	0	0	0	0	0	0	0	0	0	0	0	0	0	0	0	0	0	0	0	0	0
0	0	0	0	0	0	0	0	0	0	0	0	0	0	0	0	0	0	0	0	0	0	0	0	0	0	0	0	0	0	0	0	0	0	0	0	0	0	0	0	0	0	0	0	0	0	0	0	0	0
0	0	0	0	0	0	0	0	0	0	0	0	0	0	0	0	0	0	0	0	0	0	0	0	0	0	0	0	0	0	0	0	0	0	0	0	0	0	0	0	0	0	0	0	0	0	0	0	0	0
0	0	0	0	0	0	0	0	0	0	0	0	0	0	0	0	0	0	0	0	0	0	0	0	0	0	0	0	0	0	0	0	0	0	0	0	0	0	0	0	0	0	0	0	0	0	0	0	0	0
0	0	0	0	0	0	0	0	0	0	0	0	0	0	0	0	0	0	0	0	0	0	0	0	0	0	0	0	0	0	0	0	0	0	0	0	0	0	0	0	0	0	0	0	0	0	0	0	0	0
0	0	0	0	0	0	0	0	0	0	0	0	0	0	0	0	0	0	0	0	0	0	0	0	0	0	0	0	0	0	0	0	0	0	0	0	0	0	0	0	0	0	0	0	0	0	0	0	0	0
0	0	0	0	0	0	0	0	0	0	0	0	0	0	0	0	0	0	0	0	0	0	0	0	0	0	0	0	0	0	0	0	0	0	0	0	0	0	0	0	0	0	0	0	0	0	0	0	0	0
0	0	0	0	0	0	0	0	0	0	0	0	0	0	0	0	0	0	0	0	0	0	0	0	0	0	0	0	0	0	0	0	0	0	0	0	0	0	0	0	0	0	0	0	0	0	0	0	0	0
[truncated: 46 more columns]

## Sheet: del1
0	0	0	0	0	0	0	0	0	0	0	0	0	0	0	0	0	0	0	0	0	0	0	0	0	0	0	0	0	0	0	0	0	0	0	0	0	0	0	0	0	0	0	0	0	0	0	0	0	0
0	0	0	0	0	0	0	0	0	0	0	0	0	0	0	0	0	0	0	0	0	0	0	0	0	0	0	0	0	0	0	0	0	0	0	0	0	0	0	0	0	0	0	0	0	0	0	0	0	0
0	0	0	0	0	0	0	0	0	0	0	0	0	0	0	0	0	0	0	0	0	0	0	0	0	0	0	0	0	0	0	0	0	0	0	0	0	0	0	0	0	0	0	0	0	0	0	0	0	0
0	0	0	0	0	0	0	0	0	0	0	0	0	0	0	0	0	0	0	0	0	0	0	0	0	0	0	0	0	0	0	0	0	0	0	0	0	0	0	0	0	0	0	0	0	0	0	0	0	0
0	0	0	0	0	0	0	0	0	0	0	0	0	0	0	0	0	0	0	0	0	0	0	0	0	0	0	0	0	0	0	0	0	0	0	0	0	0	0	0	0	0	0	0	0	0	0	0	0	0
0	0	0	0	0	0	0	0	0	0	0	0	0	0	0	0	0	0	0	0	0	0	0	0	0	0	0	0	0	0	0	0	0	0	0	0	0	0	0	0	0	0	0	0	0	0	0	0	0	0
0	0	0	0	0	0	0	0	0	0	0	0	0	0	0	0	0	0	0	0	0	0	0	0	0	0	0	0	0	0	0	0	0	0	0	0	0	0	0	0	0	0	0	-0.0199225	-0.0114202	0.00763926	0	0	0	0
0	0	0	0	0	0	0	0	0	0	0	0	0	0	0	0	0	0	0	0	0	0	0	0	0	0	0	0	0	0	0	0	0	0	0	0	0	0.0239711	0.0484565	0.0406886	-0.0330002	0.0212433	0.0159415	-0.0294662	-0.0315512	-0.00608954	-0.0201229	-0.024511	-0.0322867	-0.000432874
0	0	0	0	0	0	0	0	0	0	0	0	0	0	0	0	0	0	0	0	0	0	0	0	0	0	0	0	0	0	0	0.00265729	-0.0216654	-0.00348178	0.0314532	0.0184759	-0.0375067	-0.0134871	-0.0222277	-0.00548237	-0.0259146	-0.0211284	-0.00908596	-0.0324128	-0.0412802	-0.0106549	0.0431851	0.0536279	-0.0105853	-0.0156791
0	0	0	0	0	0	0	0	0	0	0	0	0	0	0	0	0	0	0	0	0	0	0	0	0	0	0	0	0	0.0267733	0.00709905	0.00127432	0.018366	0.0165238	-0.0142986	-0.0159124	-0.00620325	0.000599746	0.0229453	0.0534427	0.0351144	0.0361787	0.0151822	-0.0293004	0.00321498	-0.0233628	-0.039498	0.012616	0.0518063	-0.007008
0	0	0	0	0	0	0	0	0	0	0	0	0	0	0	0	0	0	0	0	0	0	0	0	0	0	0	-0.00934622	-0.0569239	0.00905604	0.0153276	-0.0299658	-0.0270163	0.0137969	0.0103836	0.0167664	0.0207374	0.0227497	0.0718657	0.0734263	0.0351778	0.0479768	0.029881	-0.00629037	0.0377616	0.0617887	0.00990986	0.0246557	-0.00133657	0.029211
0	0	0	0	0	0	0	0	0	0	0	0	0	0	0	0	0	0	0	0	0	0	0	0	0	0	0.0109369	-0.0430539	0.000241207	0.00636527	0.0234214	-0.0338614	0.0373169	-0.00638681	0.0173392	-0.00482513	0.00110053	-0.00281288	-0.0362196	-0.0119252	0.0753809	0.0370912	0.030192	0.000770636	0.0255772	0.00904757	0.054157	0.0111299	-0.0407329	0.0420524
0	0	0	0	0	0	0	0	0	0	0	0	0	0	0	0	0	0	0	0	0	0	0	0	0	0.0493475	0.0251676	-0.000752234	-0.00774092	0.0621933	0.00445906	0.045185	0.0849752	0.111528	0.0807288	0.060236	-0.0379827	0.0403073	-0.000610023	0.0335237	0.0524108	0.0290728	0.00205973	0.00706289	0.0646323	0.0282537	0.0519133	0.0361066	-0.077215	0.00418647
0	0	0	0	0	0	0	0	0	0	0	0	0	0	0	0	0	0	0	0	0	0	0	-0.0117383	0.0144838	0.052067	0.0177125	0.0182147	-0.036299	0.0382711	0.0540721	0.0121046	0.0576422	0.132913	0.0257302	0.0572995	0.0298066	0.0862048	0.0698045	-0.00509601	0.0119352	0.0124359	-0.0139791	0.00203086	0.00593135	0.0514809	-0.0495866	-0.0237559	-0.0021393	0.0376529
0	0	0	0	0	0	0	0	0	0	0	0	0	0	0	0	0	0	0	0	0	-0.026268	0.0137302	0.00498196	0.0121491	-0.00673296	0.034878	0.0671898	-0.00419618	0.0958146	0.0732247	-0.0281047	0.00707808	0.0687588	0.028095	0.0645668	0.0389011	0.0583069	0.0746648	0.032967	-0.0362887	-0.0302227	-0.0311293	0.0176021	0.0622377	0.0694082	-0.0473487	-0.0488298	0.0293632	0.0878579
0	0	0	0	0	0	0	0	0	0	0	0	0	0	0	0	0	0	0	0	-0.00257879	-0.0107018	-0.0469526	0.0343471	0.048316	0.0383022	0.0468765	0.0446217	0.0656594	0.11332	0.035845	-0.0325659	-0.0166498	0.0575503	0.0921564	0.0973178	0.106319	0.024246	0.0396781	0.012474	0.000876629	0.00493262	-1.34449e-07	0.0346986	0.0695527	0.0178318	-0.0512159	-0.0295449	0.0381396	0.0509825
0	0	0	0	0	0	0	0	0	0	0	0	0	0	0	0	0	0	0	0.008076	-0.0209618	-0.00991385	-0.0376086	0.0492201	0.0910342	0.111195	0.129388	0.0260469	0.0457306	0.0806022	0.096442	0.0650993	0.0460893	0.0842761	0.0887453	0.114323	0.0599296	0.0139877	0.0818996	-0.0093959	-0.0362544	0.00816485	0.00543943	0.0354361	0.0599176	0.00820843	-0.0172393	-0.0280446	-0.0167342	0.00431758
0	0	0	0	0	0	0	0	0	0	0	0	0	0	0	0	0	0	-0.00646129	0.023196	-0.000656886	-0.010979	0.0607466	0.0783365	0.120946	0.0722498	0.120039	0.0265948	0.0385098	0.0257366	0.0597431	0.0382941	0.034235	0.0893555	0.0602852	0.0830855	0.0289328	0.0735421	0.0898331	-0.0141395	-0.0587969	-0.0685075	0.0284197	-0.00076867	0.0142271	-0.0127498	-0.0101927	-0.0243867	-0.0100187	-0.0504207
0	0	0	0	0	0	0	0	0	0	0	0	0	0	0	0	0	0	-0.024038	-0.038394	-0.0139564	0.0316778	0.0643113	0.0759403	0.12511	0.0364199	0.0892766	0.0968175	0.0364514	0.0321502	0.0477615	0.0551417	0.0272461	0.0585443	0.0338218	0.0449853	0.0281656	0.0844146	0.0569702	-0.000115109	-0.0491476	-0.0508666	0.0753263	0.044676	0.0372676	0.00299164	-0.00425223	-0.0574806	-0.0679121	-0.0016165
0	0	0	0	0	0	0	0	0	0	0	0	0	0	0	0	0	0.0267855	-0.0164211	-0.0420669	-0.0201869	-0.0602263	0.0875731	0.0590735	0.0856059	0.0834126	0.0536831	0.0872295	0.0675725	0.0320904	0.0805265	0.103474	0.0792771	0.085453	0.0881312	0.0899443	0.0890777	0.0573902	0.047672	0.0134995	0.0122201	-0.0283597	0.0553471	0.0652555	-0.00274087	0.0176738	0.0208082	-0.0473591	-0.0256661	0.0614037
0	0	0	0	0	0	0	0	0	0	0	0	0	0	0	0	0.00546846	0.00419266	-0.0123157	-0.0178968	0.010107	0.0328986	0.111086	0.0465692	0.0317404	0.0544498	0.0607522	0.105545	0.0932607	0.0707544	0.0514178	0.0694385	0.0459893	0.0734117	0.115012	0.0745161	0.0914905	0.0708381	0.0533102	0.0542357	0.0319959	-0.0120639	0.035547	0.04415	0.00971626	-0.0157459	-0.0250385	-0.00752587	-0.0189047	0.0272857
0	0	0	0	0	0	0	0	0	0	0	0	0	0	0	0.000572414	0.00592192	0.01018	-0.0122597	0.0176539	0.0744533	0.0465171	0.0631109	0.0718707	0.0524058	0.0183868	0.0543735	0.0803394	0.0860947	0.0782265	0.0905415	0.0647037	0.0877193	0.0900289	0.0115143	0.0513379	0.0374245	0.0764005	0.0795925	0.0934117	0.0693055	0.0324672	0.0105733	0.042624	0.0368672	0.0593835	0.0222015	0.0530708	0.0587169	-0.0183761
0	0	0	0	0	0	0	0	0	0	0	0	0	0	-0.0370226	-0.0186934	-0.00237841	-0.031672	-0.00814484	0.00898483	0.0243459	0.0578956	0.0684528	0.0855933	0.0704016	0.068736	0.101359	0.105447	0.0566181	0.0401169	0.0661947	0.0869004	0.110566	0.102897	0.0306691	0.0356806	-0.0087112	-0.0385997	0.0713038	0.0982836	0.0219613	-0.0135112	-0.00658441	0.0483223	0.0503933	0.0283362	0.0346534	0.103807	0.0808823	0.0437211
0	0	0	0	0	0	0	0	0	0	0	0	0	0	0.0276593	-0.0205854	-0.0207108	-0.00578385	0.03047	0.0182822	0.0311487	0.0513656	0.0459992	0.0508055	0.0145561	0.049299	0.0572256	-0.0152965	-0.0134982	0.0277199	0.0198057	0.025458	0.0283271	0.10962	0.100857	0.0367724	0.084633	0.0302795	0.0839819	0.110717	0.0631943	-0.0116071	0.0063854	0.0746491	0.0453432	0.0489903	0.00381746	0.0584771	0.0479686	0.0652588
0	0	0	0	0	0	0	0	0	0	0	0	0	0	-0.00977034	-0.027634	-0.031719	-0.0354115	0.066719	0.0410479	-0.0117185	0.0439917	0.0700853	0.0257445	0.0453158	0.0735021	0.0378378	-0.0330307	-0.0352004	-0.00144698	0.0199079	-0.0101385	0.00130429	0.00921473	0.0819817	0.0460023	-0.00653362	-0.00420286	0.0574484	-0.0191593	0.0169228	0.0313632	0.0320439	0.0695997	0.063537	0.114476	0.0724278	0.0722427	0.00248808	0.0872595
0	0	0	0	0	0	0	0	0	0	0	0	0	-0.00347674	-0.0305592	-0.0215969	-0.0435632	-0.0836184	0.0200537	0.0609645	0.102997	0.0661826	0.0341947	-0.015825	0.00293747	0.0176508	-0.0362293	-0.00364611	0.0274971	-0.000831825	-0.0014253	0.0148614	-0.00928975	0.0390595	0.104561	0.0894043	-0.0117816	0.0510707	0.0484407	0.0657812	0.0686512	0.00627223	0.0149755	0.0849045	0.10445	-0.00081027	0.058521	0.0585135	-0.00117811	0.00177413
0	0	0	0	0	0	0	0	0	0	0	0	0	-0.0439661	-0.03395	-0.0225541	-0.0417148	0.0110053	0.0504871	0.0306961	0.041861	-0.0416259	-0.032886	-0.0056365	0.0416023	-0.0352587	-0.0778801	0.0261195	0.0287046	0.0237121	0.00781821	0.0499822	0.0477397	0.0966878	0.028241	0.0958374	0.0328739	0.0249045	0.0443205	0.0552823	0.0496213	0.00934289	0.0519996	0.0786173	0.0945459	0.0753523	0.0241838	0.0223467	0.00272476	-0.0125268
0	0	0	0	0	0	0	0	0	0	0	0	0	-0.0356416	-0.0283688	-0.0411574	0.0276286	0.0842971	0.0529662	-0.0108108	0.0017234	-0.00714885	0.0542607	0.0429819	0.0667927	0.0155502	-0.00817558	-0.0240152	0.00331503	0.00222422	-0.0180528	-0.0439177	0.0300711	0.0440487	0.0298836	0.0395644	-0.0104759	-0.0470381	-0.0237887	-0.0685354	0.0469125	-0.0192692	0.0480356	0.0766905	0.102565	0.0587245	0.00975583	0.028009	0.0574502	0.047589
0	0	0	0	0	0	0	0	0	0	0	0	0	0.0251422	-0.0253288	0.00215955	0.0395051	0.00089854	0.0545536	0.0252666	-0.0143222	-0.00158285	0.00204662	0.0786129	0.058029	0.0976175	0.0134336	-0.0354803	0.00689214	0.00437076	-0.0435987	-0.00478165	0.0148969	0.0272748	0.0809495	0.0887342	-0.0187471	0.0123315	-0.0412279	-0.0964625	0.0052334	0.0212215	0.0284791	0.0704492	0.129744	0.10612	0.0619009	0.00390136	0.0297824	0.084013
0	0	0	0	0	0	0	0	0	0	0	0	0	0.00540761	-0.0118903	-0.0462435	-0.0619754	-0.0253108	-0.0205914	0.011527	0.00965428	-0.0176694	0.0554462	0.017275	-0.0243198	0.041934	0.0308334	0.0691655	0.0304804	-0.0221638	-0.0238117	0.0693329	0.0858948	0.023008	0.058741	0.0688894	0.0400778	0.00283555	-0.0588959	-0.077934	-0.044247	0.0541655	0.0641368	0.0664556	0.143645	0.140829	0.124827	0.0290079	0.0420786	0.0789195
0	0	0	0	0	0	0	0	0	0	0	0	0	0	-0.0142205	-0.00826955	-0.076993	-0.133036	0.00145686	0.027658	0.0282549	0.0492537	0.0783017	0.0361608	-0.0284156	-0.0404486	0.00133215	0.039095	0.0295841	-0.0221434	-0.00435104	0.0148758	0.0756611	0.0250527	0.05662	0.0270292	0.0732813	0.0242466	-0.00602722	-0.000673208	-0.0339442	0.0276251	-0.00145854	0.0595035	0.0323215	0.134045	0.134569	0.136628	0.128989	0.129208
0	0	0	0	0	0	0	0	0	0	0	0	0	0	0.0292141	0.079528	0.0387601	-0.0298057	-0.0151228	0.064556	0.0638335	0.0281519	0.0103945	0.0478716	0.0838506	0.026412	0.0593831	0.0224808	0.0337855	0.0123893	0.0221008	-0.00516167	0.0549759	-0.0165362	-0.017565	0.0317125	-0.00819182	0.0685523	0.0407779	0.0771555	0.0169891	0.0416176	0.0427265	-0.019725	0.00670608	0.0876119	0.0844124	0.121863	0.0640544	0.0861757
0	0	0	0	0	0	0	0	0	0	0	0	0	0	0.0605512	0.0412163	0.0756098	0.036501	0.00492869	0.0277786	0.0226339	0.032198	-0.0209721	0.0548263	0.0854493	0.0458481	0.0757848	-0.0349527	-0.0261916	-0.0308034	0.0129847	-0.0152589	-0.0191844	-0.0481419	-0.0430753	0.0200816	-0.0043096	0.0126588	0.0661997	0.0306492	-0.0119021	0.0334438	-0.0208212	-0.00178957	0.082927	0.108662	0.0605157	0.0838444	0.11344	0.078589
0	0	0	0	0	0	0	0	0	0	0	0	0	0	0.0129945	0.0530747	0.0764166	-0.00997151	-0.0167235	-0.0249317	0.0208335	0.0461697	0.0584763	0.080948	0.0458373	0.0501145	0.0763174	0.0168568	0.002605	0.0174327	0.00272701	-0.0282016	-0.104386	-0.0306646	-0.0775618	-0.031578	-0.0248595	-0.00863564	0.00817428	0.0163175	-0.00677221	0.0292133	-0.00878889	-0.0263449	0.006881	0.0430838	0.0587261	0.0636974	0.0914534	0.112285
0	0	0	0	0	0	0	0	0	0	0	0	0	0	0.0109118	-0.0228572	0.0793464	0.0595677	0.00632088	-0.0188591	0.0354335	0.00632041	0.0597994	0.0414946	0.0458478	0.10893	0.0767603	-0.00902033	0.0353459	0.0645054	0.0767311	-0.0387258	-0.00610958	0.0827709	0.106959	-0.0034641	0.0287166	0.0758656	-0.00886424	-0.0105439	-0.0404998	0.0236423	-0.0433678	-0.0252885	-0.0179336	0.0130192	-0.0108455	-0.0367439	0.0161641	0.0349464
0	0	0	0	0	0	0	0	0	0	0	0	0	0	0.0126135	-0.026444	-0.0115464	0.0236881	0.0479141	0.0706974	0.0508087	0.0244214	0.0267418	0.0610834	0.0643836	0.116216	0.0856654	0.0807361	0.0860777	0.0103678	0.02432	0.00426899	0.089911	0.04834	0.0407745	0.0436684	0.0155862	0.0658834	0.0301527	-0.0460531	-0.0431175	-0.0427183	-0.0892184	-0.0241806	-0.0535907	0.032921	0.0530163	0.0444042	0.0776748	0.10152
0	0	0	0	0	0	0	0	0	0	0	0	0	0	-0.00116447	-0.0197438	0.0434957	-0.0275305	-0.000742787	-0.0245857	0.0386086	0.03907	0.0470814	0.088845	0.0385461	0.0229815	0.055921	0.0566927	0.00981632	-0.0257702	0.0405149	-0.00336636	0.00418989	0.0125628	-0.0151886	-0.0509888	-0.0735341	0.0507462	-0.0304919	-0.0940813	-0.0604232	-0.0571846	-0.0703451	-0.0219311	0.0293573	0.0456952	0.0717892	0.123441	0.154501	0.0500798
0	0	0	0	0	0	0	0	0	0	0	0	0	0.0363426	0.00119981	-0.0541315	0.0195139	0.0327303	-0.0469646	-0.00363135	0.0278394	0.0268656	-0.0373438	0.047231	0.00302892	0.0230157	0.0938984	0.00871824	0.0249613	0.0549037	0.0403379	0.0208584	0.0348446	0.0413093	0.00447953	0.0146113	-0.0414124	0.051204	0.00357212	-0.0373209	-0.0646089	-0.00648559	-0.00946432	0.0789326	0.0424256	0.118019	0.0423579	0.0787216	0.0741956	0.0698314
0	0	0	0	0	0	0	0	0	0	0	0	0	0.0220454	-0.0436926	-0.00412555	0.0167005	0.00375634	0.0326851	0.0678021	0.12019	0.048285	0.0329195	0.0303043	0.00866815	-0.0543763	0.0711404	0.0174723	0.0332571	0.036803	-0.00440976	0.0444719	0.072016	0.0621989	-0.0052019	0.0262514	0.0368503	0.0229582	-0.0326019	-0.0125352	-0.0800198	-0.00202754	0.0430169	0.0369723	0.088408	0.0900109	0.137277	0.166835	0.0998696	0.192421
0	0	0	0	0	0	0	0	0	0	0	0	0	-0.0218448	-0.0352701	-0.045406	-0.00578982	0.016271	0.0379646	0.0775242	0.057683	0.0272138	0.0168691	0.0183156	-0.000111125	0.0205271	0.0374924	0.00950299	-0.0534647	0.0164351	0.0536543	0.0443245	0.01634	0.0318768	0.0269545	0.0398681	0.0248355	0.0465203	0.0256316	-0.0384057	-0.0138458	-0.0226603	0.00132672	0.0957459	0.128724	0.108708	0.156031	0.135869	0.0732165	0.0975241
0	0	0	0	0	0	0	0	0	0	0	0	0	0	-0.000477771	0.0100754	0.0283199	-0.0129484	0.0046175	0.0222477	0.0905397	0.104176	0.0298708	0.0597365	0.044102	0.0430275	0.0560537	0.0373058	0.0113563	0.0726669	0.0470946	0.0182899	0.0443	0.0361114	0.080433	0.0349629	0.0888817	0.0442181	0.0128883	-0.0644186	0.0323856	0.0264104	0.0411896	0.098199	0.0921926	0.0773648	0.141349	0.139552	0.143091	0.102633
0	0	0	0	0	0	0	0	0	0	0	0	0	0	-0.01721	0.0498724	-0.00507716	-0.0176333	0.0150152	0.00715112	0.0306217	0.07182	-0.00338114	-0.0166333	0.0377479	-0.0135963	0.000123494	0.0369587	0.0491975	0.026406	-0.0157429	0.0157309	0.0176455	0.0584914	0.0248128	0.0599555	0.0687065	0.0198824	-0.0232705	0.0376335	0.0653943	0.0454352	0.087676	0.0483755	0.106307	0.0614124	0.107197	0.0941065	0.123496	0.0837462
0	0	0	0	0	0	0	0	0	0	0	0	0	0	0.0172632	0.0434121	0.00779024	-0.0317041	0.027617	0.0553828	0.014649	0.0229631	0.0569632	0.0156688	0.00689368	0.00502831	0.0151466	0.0637979	0.0261979	-0.0112956	0.0113832	0.0855492	0.0723575	0.0560103	0.0340347	0.0574125	0.0458339	0.0154586	-0.00131076	0.069211	0.0492615	0.042592	0.0582098	0.0141024	0.0744134	0.0707545	0.0576416	0.0706595	0.0928648	0.0563678
0	0	0	0	0	0	0	0	0	0	0	0	0	0	0.0377938	-0.00837431	0.0767253	0.0545518	0.0778619	0.0412717	0.0267531	0.0989041	0.0664889	0.0340696	0.0294772	0.0372339	0.0661185	0.0472421	0.0393577	0.0497926	0.00937253	0.0331947	0.0514788	0.00888035	0.0800016	0.0217126	0.0809177	0.0373969	-0.0277585	0.0420369	0.0791879	0.041471	0.0800115	0.0369528	0.0350207	0.0800112	-1.13126e-05	0.0249792	0.0465438	0.0247807
0	0	0	0	0	0	0	0	0	0	0	0	0	0	0.00954575	-0.00710308	0.0622369	0.0494582	0.0208791	0.0920005	0.0796	0.118646	0.107781	0.0942587	0.0917048	0.106214	0.131606	0.108992	0.0559187	0.0357005	0.0290988	0.0508166	0.0291124	0.0562972	-0.0102552	-0.00638527	0.0181605	0.0852191	0.0150488	0.0545154	0.0874086	0.0376853	0.106978	0.077961	0.0661936	0.0679132	0.0631839	0.0170529	0.0212988	0.0193051
0	0	0	0	0	0	0	0	0	0	0	0	0	0	0	0.00196439	0.0692154	0.0678402	0.0445908	0.0520722	0.0259819	0.0156505	0.0558883	0.0474999	0.0637482	0.0599491	0.0691618	0.02919	-0.0415419	0.00870962	0.0499494	-0.00402158	0.0597841	0.0895618	0.0358261	0.0674071	0.0315363	0.0371247	0.0687303	0.0495819	0.0596623	0.011543	0.00048857	0.114938	0.115353	0.00908515	0.0602335	0.0318489	0.0348676	0.0450405
0	0	0	0	0	0	0	0	0	0	0	0	0	0	0	-0.026441	0.00887209	0.0247892	0.0782042	0.0909809	0.116377	0.0545331	0.0258737	0.0343767	0.0536184	0.0637773	0.0257815	-0.039961	-0.0309343	0.0564425	0.0505332	0.047209	0.05707	0.0293488	0.0565189	0.0506636	0.0161114	0.0755873	0.0743835	0.00361092	0.00954924	-0.00182769	-0.0156067	0.0434623	0.0469249	0.0678472	0.0728229	0.046582	0.0133149	0.0739333
0	0	0	0	0	0	0	0	0	0	0	0	0	0	0	0	0.0257996	0.0314273	0.0768654	0.0888611	0.0880956	0.0771472	0.0338251	0.0166422	0.0981258	0.0541986	0.0491187	0.00737891	-0.0160769	0.00474205	0.0755017	0.0552625	0.0332595	0.0355794	0.0619629	0.0467738	0.0206673	0.160015	0.125143	0.060289	0.0295165	-0.0119469	-0.0467491	0.0226049	0.0368087	0.0760085	0.105367	0.0415423	-0.0463288	0.0415628
0	0	0	0	0	0	0	0	0	0	0	0	0	0	0	0	-0.00915139	0.0806925	0.074839	0.0869512	0.0275772	0.0749357	0.0813292	0.0738014	0.0534872	0.0810869	0.00521228	-0.0175835	0.00872327	0.0373135	0.0997637	0.122467	0.0682975	0.0746584	0.0550923	0.0270546	0.0538624	0.0781482	0.0375632	0.0423506	-0.00621792	-0.0900336	-0.0231582	0.0445196	0.0623674	0.0326268	-0.0342031	0.0459867	0.00455544	0.0537511
0	0	0	0	0	0	0	0	0	0	0	0	0	0	0	0	0	0.0150954	0.021624	-0.00561587	0.0273061	0.0346672	0.0638517	0.0492686	0.0907064	0.143041	0.0471606	-0.0299908	-0.0393785	0.0356106	0.118585	0.0716864	0.0355624	0.0533146	0.0555	-0.0135371	0.0750601	0.0597611	0.0360808	-0.0187288	0.0303889	-0.0729243	-0.0518625	-0.0262097	0.0587309	0.00613263	-0.0705678	0.0520112	0.0152462	0.0037896
0	0	0	0	0	0	0	0	0	0	0	0	0	0	0	0	0	-0.0610214	0.051283	0.0429766	0.140425	0.037671	0.0154286	0.000161309	0.0584562	0.066181	0.0132784	0.0114995	0.039616	0.0637146	0.0612403	0.0452387	0.0570455	0.0110483	0.0412946	0.00171058	0.0784033	0.0833947	0.0428774	0.0868105	0.049313	0.0295195	0.0451152	-0.0140195	0.00282514	0.0211008	0.000137599	0.0144874	-0.0226102	-0.0093664
0	0	0	0	0	0	0	0	0	0	0	0	0	0	0	0	0	0	-0.0116461	0.0612426	0.0650096	0.0322625	-0.0177456	0.0243429	0.0694283	0.0824798	0.0352283	0.043467	0.0253295	-0.00204589	0.0305153	0.117834	0.138614	0.00935346	-0.0107592	-0.0131318	0.0263365	0.036053	0.0498123	0.0934821	0.00239243	0.0218811	0.027861	0.0177035	-0.04986	-0.0137444	0.0165801	0.0184895	0.0264038	0.00607663
0	0	0	0	0	0	0	0	0	0	0	0	0	0	0	0	0	0	-0.0118171	0.0278761	0.081123	0.0836666	0.0585322	-0.00934808	0.0250746	0.0516673	0.0234776	0.0354196	0.00758481	0.0102081	-0.0478327	0.0502534	0.000938384	0.0260251	0.0144881	-0.000436269	-0.00103586	0.0317612	0.0574733	0.074802	0.0557165	0.00900965	-0.0497096	-0.00778197	-0.0253885	-0.0180767	-0.0384528	-0.0359535	-0.0130879	0.0328551
0	0	0	0	0	0	0	0	0	0	0	0	0	0	0	0	0	0	0	-0.0158521	0.00829357	0.0373107	0.0354298	-0.00699346	0.0221907	0.0216577	0.0223057	0.0353502	0.0897981	0.0681117	0.0680403	0.0424893	0.029327	0.0377474	0.0150065	0.00182628	-0.0544179	0.0661891	0.0119302	-0.0408554	0.0474152	0.00743036	-0.0141958	-0.0337161	0.0109401	-0.0288392	-0.0529521	-0.00173673	0.0042157	0.09944
0	0	0	0	0	0	0	0	0	0	0	0	0	0	0	0	0	0	0	0	0.0132009	-0.00123059	-0.00506703	0.0202139	0.031968	0.01678	0.0106669	0.0635312	0.0505511	0.0676633	0.0844004	0.0779478	0.0142693	0.0347074	0.00973075	0.0161056	-0.0140949	-0.000896772	0.0112075	0.0363814	0.0824002	0.0221976	-0.00414386	-0.0472517	0.00176095	-0.00811237	0.0298474	0.0420838	0.0116117	0.0876595
0	0	0	0	0	0	0	0	0	0	0	0	0	0	0	0	0	0	0	0	0	0.0103449	0.00370808	0.0304042	-0.0216831	-0.0111377	0.0320951	0.0235971	-0.0442168	-0.0133497	0.0255419	0.0466583	0.0225589	0.0401523	0.0509872	0.0409772	0.00348191	0.0112066	-0.00699111	0.0404226	0.0600093	0.0147664	-0.0285553	-0.010358	0.0137298	-0.0162544	-0.0104291	-0.0254812	-0.00973677	-0.021334
0	0	0	0	0	0	0	0	0	0	0	0	0	0	0	0	0	0	0	0	0	0	-0.0160763	-0.00738095	-0.00943878	-0.0227586	0.0418481	0.0366404	-0.01895	-0.0409765	0.0574888	0.0172865	0.0261509	0.0520973	0.0678533	0.0351221	-0.0282275	0.0142463	-0.0319518	0.0268738	0.0654781	0.0378646	0.0334373	0.011089	0.0296526	0.0165375	0.0139766	0.0441572	0.0481775	0.0170205
0	0	0	0	0	0	0	0	0	0	0	0	0	0	0	0	0	0	0	0	0	0	0	-0.0129917	0.00728433	0.0260682	0.0538286	0.0312569	0.0198185	0.0243433	0.0716595	-0.00217241	-0.00646819	0.0467065	0.0577669	0.0662463	0.00190353	0.0402661	0.0233808	0.0305351	0.035371	0.0404504	0.0534598	0.0271028	0.0369749	0.0141256	-0.00189585	0.0386466	0.0209379	0.0332172
0	0	0	0	0	0	0	0	0	0	0	0	0	0	0	0	0	0	0	0	0	0	0	0	0	-0.00272903	-0.0203563	-0.0248253	-0.0192344	-0.0382207	0.0340212	0.059243	0.0486954	0.0553817	0.0140114	0.056955	0.0398005	0.0323277	0.0739954	0.019521	-0.00437617	0.0334593	0.0648801	0.0384912	0.0599989	0.0815824	0.0224671	-4.64366e-05	0.0464482	0.0500287
0	0	0	0	0	0	0	0	0	0	0	0	0	0	0	0	0	0	0	0	0	0	0	0	0	0	0	-0.0104484	-0.0249855	-0.00829652	0.0104025	-0.00382875	0.0161413	0.0339609	-0.0336487	-0.0390418	-0.00480366	0.0325193	0.107825	0.0923843	0.0692842	0.0548622	0.0263999	0.0621352	0.0981217	0.0570186	0.0100167	0.0224908	0.0224382	-0.00225634
0	0	0	0	0	0	0	0	0	0	0	0	0	0	0	0	0	0	0	0	0	0	0	0	0	0	0	0	0	-0.0210521	-0.0076977	-0.0135218	0.0172448	0.0243036	-0.00565709	-0.0173231	-0.0190348	-0.00526216	0.0112021	0.0619244	0.116768	0.0132704	0.0234288	0.00674702	0.0385621	0.0446763	0.0155938	0.0743814	0.0600092	0.0456033
0	0	0	0	0	0	0	0	0	0	0	0	0	0	0	0	0	0	0	0	0	0	0	0	0	0	0	0	0	0	0	0	0	0.00400257	-0.0631102	-0.0129525	0.0245634	0.0370213	0.012942	-0.0348358	0.00914771	0.010273	0.0234092	0.0404942	-0.0761859	0.00404503	0.0609295	0.0966886	0.010601	-0.0608847
0	0	0	0	0	0	0	0	0	0	0	0	0	0	0	0	0	0	0	0	0	0	0	0	0	0	0	0	0	0	0	0	0	0	0	0	0	0	0.0217021	-0.00786254	0.00966326	-0.00465806	0.0156026	0.0170158	0.0133326	-0.0206067	0.0174961	0.0243237	-0.00296083	0.0301967
0	0	0	0	0	0	0	0	0	0	0	0	0	0	0	0	0	0	0	0	0	0	0	0	0	0	0	0	0	0	0	0	0	0	0	0	0	0	0	0	0	0	0	0	0	0	0	0	0	0
0	0	0	0	0	0	0	0	0	0	0	0	0	0	0	0	0	0	0	0	0	0	0	0	0	0	0	0	0	0	0	0	0	0	0	0	0	0	0	0	0	0	0	0	0	0	0	0	0	0
0	0	0	0	0	0	0	0	0	0	0	0	0	0	0	0	0	0	0	0	0	0	0	0	0	0	0	0	0	0	0	0	0	0	0	0	0	0	0	0	0	0	0	0	0	0	0	0	0	0
0	0	0	0	0	0	0	0	0	0	0	0	0	0	0	0	0	0	0	0	0	0	0	0	0	0	0	0	0	0	0	0	0	0	0	0	0	0	0	0	0	0	0	0	0	0	0	0	0	0
0	0	0	0	0	0	0	0	0	0	0	0	0	0	0	0	0	0	0	0	0	0	0	0	0	0	0	0	0	0	0	0	0	0	0	0	0	0	0	0	0	0	0	0	0	0	0	0	0	0
0	0	0	0	0	0	0	0	0	0	0	0	0	0	0	0	0	0	0	0	0	0	0	0	0	0	0	0	0	0	0	0	0	0	0	0	0	0	0	0	0	0	0	0	0	0	0	0	0	0
0	0	0	0	0	0	0	0	0	0	0	0	0	0	0	0	0	0	0	0	0	0	0	0	0	0	0	0	0	0	0	0	0	0	0	0	0	0	0	0	0	0	0	0	0	0	0	0	0	0
0	0	0	0	0	0	0	0	0	0	0	0	0	0	0	0	0	0	0	0	0	0	0	0	0	0	0	0	0	0	0	0	0	0	0	0	0	0	0	0	0	0	0	0	0	0	0	0	0	0
0	0	0	0	0	0	0	0	0	0	0	0	0	0	0	0	0	0	0	0	0	0	0	0	0	0	0	0	0	0	0	0	0	0	0	0	0	0	0	0	0	0	0	0	0	0	0	0	0	0
[truncated: 46 more columns]

## Sheet: del2
0	0	0	0	0	0	0	0	0	0	0	0	0	0	0	0	0	0	0	0	0	0	0	0	0	0	0	0	0	0	0	0	0	0	0	0	0	0	0	0	0	0	0	0	0	0	0	0	0	0
0	0	0	0	0	0	0	0	0	0	0	0	0	0	0	0	0	0	0	0	0	0	0	0	0	0	0	0	0	0	0	0	0	0	0	0	0	0	0	0	0	0	0	0	0	0	0	0	0	0
0	0	0	0	0	0	0	0	0	0	0	0	0	0	0	0	0	0	0	0	0	0	0	0	0	0	0	0	0	0	0	0	0	0	0	0	0	0	0	0	0	0	0	0	0	0	0	0	0	0
0	0	0	0	0	0	0	0	0	0	0	0	0	0	0	0	0	0	0	0	0	0	0	0	0	0	0	0	0	0	0	0	0	0	0	0	0	0	0	0	0	0	0	0	0	0	0	0	0	0
0	0	0	0	0	0	0	0	0	0	0	0	0	0	0	0	0	0	0	0	0	0	0	0	0	0	0	0	0	0	0	0	0	0	0	0	0	0	0	0	0	0	0	0	0	0	0	0	0	0
0	0	0	0	0	0	0	0	0	0	0	0	0	0	0	0	0	0	0	0	0	0	0	0	0	0	0	0	0	0	0	0	0	0	0	0	0	0	0	0	0	0	0	0	0	0	0	0	0	0
0	0	0	0	0	0	0	0	0	0	0	0	0	0	0	0	0	0	0	0	0	0	0	0	0	0	0	0	0	0	0	0	0	0	0	0	0	0	0	0	0	0	0	-0.0189653	-0.0202278	-0.00897902	0	0	0	0
0	0	0	0	0	0	0	0	0	0	0	0	0	0	0	0	0	0	0	0	0	0	0	0	0	0	0	0	0	0	0	0	0	0	0	0	0	-0.0145997	-0.0127005	0.0358897	0.0330326	-0.0303807	-0.0468074	-0.0710307	-0.0285479	-0.0144077	-0.0362644	-0.0441689	-0.0366275	0.0388895
0	0	0	0	0	0	0	0	0	0	0	0	0	0	0	0	0	0	0	0	0	0	0	0	0	0	0	0	0	0	0	-0.0470276	-0.000369174	0.0456099	0.022159	0.0435499	-0.0122805	-0.0189386	-0.024858	0.000604138	0.0173102	-0.03382	0.0182247	-0.0564468	-0.0579149	-0.0331469	-0.0145314	0.0261973	-0.0442752	0.0146523
0	0	0	0	0	0	0	0	0	0	0	0	0	0	0	0	0	0	0	0	0	0	0	0	0	0	0	0	0	-0.0198635	-0.0255283	-0.0145348	-0.0551038	0.0186559	-0.00709398	0.0162948	-0.0340302	-0.0363752	-0.0628672	-0.0205558	-0.0539033	-0.0266888	-0.00600206	-0.0778897	-0.0758088	-0.0173657	-0.0482533	-0.0565795	-0.0420508	-0.036429
0	0	0	0	0	0	0	0	0	0	0	0	0	0	0	0	0	0	0	0	0	0	0	0	0	0	0	-0.0101253	-0.0723829	-0.0503058	-0.0100637	-0.0685152	-0.107854	0.00140575	-0.0492209	-0.00172371	-0.050923	-0.0503444	-0.0325391	-0.0391979	-0.0952486	-0.036039	0.021346	-0.0254813	0.0412448	0.0165802	0.003123	0.0334374	-0.0198833	-0.0511726
0	0	0	0	0	0	0	0	0	0	0	0	0	0	0	0	0	0	0	0	0	0	0	0	0	0	0.0427097	-0.0152004	-0.0182269	0.0198833	0.00490668	-0.0330159	0.0179521	0.00123837	-0.0212105	-0.0121453	-0.0356729	-0.0562732	-0.0995346	-0.0806733	-0.0931964	-0.0498137	-0.00596107	-0.0316542	0.0278266	-0.0489252	0.0174048	0.0389468	-0.037553	-0.0081607
0	0	0	0	0	0	0	0	0	0	0	0	0	0	0	0	0	0	0	0	0	0	0	0	0	0.0198257	0.0270695	-0.0259473	-0.0125493	0.110549	0.0125001	-0.0128217	0.0412496	0.0177514	0.0180323	0.0199183	-0.0442742	-0.0354768	-0.050457	-0.0701189	-0.0838756	-0.0696167	-0.0473299	-0.0370441	0.0382594	-0.012143	0.0231026	-0.0800303	-0.116075	-0.0391501
0	0	0	0	0	0	0	0	0	0	0	0	0	0	0	0	0	0	0	0	0	0	0	-0.0514274	0.00721044	-0.0555241	-0.0258613	0.049053	0.0099764	0.0362923	0.0333775	-0.0458845	-0.0170016	0.0330929	0.038178	0.00793706	-0.0082594	0.00227987	-0.0185236	-0.0926041	-0.0744692	-0.106148	-0.095685	-0.0493399	-0.0906131	0.0106942	-0.0310674	-0.0911535	-0.0933038	-0.0271199
0	0	0	0	0	0	0	0	0	0	0	0	0	0	0	0	0	0	0	0	0	-0.00917754	-0.0188274	-0.0573706	-0.0147316	-0.036517	-0.0791842	0.00784474	-0.0205946	0.0932073	0.0540443	-0.044394	-0.0493635	0.0497184	-0.0185472	0.0169447	-0.00666386	-0.00877385	-0.013221	-0.0220577	-0.128282	-0.0846811	-0.0720666	-0.0123167	-0.0944617	-0.0092159	-0.0796371	-0.101372	-0.0316578	0.00226183
0	0	0	0	0	0	0	0	0	0	0	0	0	0	0	0	0	0	0	0	-0.00789085	-0.031836	-0.0730733	-0.0297555	0.0513943	-0.00728285	0.0277034	-0.0610184	-0.0198602	0.113891	0.0359767	-0.110077	-0.0217816	0.00286547	-0.00363665	0.0172291	-0.0196353	-0.0634346	-0.000604063	-0.0218891	-0.165622	-0.12236	-0.0710022	-0.0916141	-0.0853247	-0.0723825	-0.0812147	-0.0519459	0.0113798	-0.0268015
0	0	0	0	0	0	0	0	0	0	0	0	0	0	0	0	0	0	0	0.0337579	-0.0263599	-0.0366829	-0.0431677	0.0287593	0.0733148	0.0494014	0.103107	-0.048631	-0.00122347	0.0927425	0.0677093	-0.00548992	0.0192364	0.0447801	0.0192004	0.0451706	0.0183051	-0.0462972	-0.00265466	-0.00988552	-0.175374	-0.101197	-0.0649205	-0.11345	-0.0554258	-0.099074	-0.0656133	-0.0843326	-0.0952022	-0.0303822
0	0	0	0	0	0	0	0	0	0	0	0	0	0	0	0	0	0	0.0211982	0.0100636	0.0108192	0.0194722	0.0897385	0.0795902	0.0282976	0.0460239	0.047684	0.0285498	0.0483204	0.0346611	0.0475034	0.077499	0.0380104	0.0629502	-0.000792793	0.01443	-0.0141857	0.0446876	0.0302968	-0.0167829	-0.140169	-0.139162	-0.101833	-0.0852472	-0.0903165	-0.0981099	-0.0803048	-0.0978084	-0.0987613	-0.076284
0	0	0	0	0	0	0	0	0	0	0	0	0	0	0	0	0	0	-0.0619215	-0.0799596	-0.0394157	0.0309964	0.0371253	0.0147371	0.0677171	0.0612432	0.0564191	0.0704359	0.00945231	-0.00991701	0.0272293	0.0583592	0.0731926	0.0405847	-8.58252e-05	0.0395204	-0.0176274	0.00266525	-0.00253194	-0.027095	-0.106975	-0.172508	-0.0991398	-0.141444	-0.122367	-0.12876	-0.127128	-0.106286	-0.118031	-0.095718
0	0	0	0	0	0	0	0	0	0	0	0	0	0	0	0	0	0.0348543	-0.00657806	-0.0809483	-0.0185024	0.0263019	-0.00761871	0.0159905	0.0559539	0.0646048	0.0260784	0.0197634	-0.0240382	0.0360433	0.0192269	0.0601644	0.0909751	0.124411	0.0680178	0.0911113	0.0625781	0.0320991	0.073484	-0.055602	-0.0954968	-0.103096	-0.0961234	-0.149096	-0.0784245	-0.0924227	-0.121018	-0.0927458	-0.118666	-0.0801761
0	0	0	0	0	0	0	0	0	0	0	0	0	0	0	0	-0.0118593	-0.0314269	-0.00254711	-0.0543621	0.013718	0.0530654	0.0513328	0.0182255	-0.0165055	0.0348289	0.0449284	0.0742606	0.0175186	0.0145203	0.0351806	0.066588	0.0780458	0.0926136	0.102972	0.0659429	0.0158376	-0.00268729	0.0504763	0.0177909	-0.0451209	-0.0442023	-0.10289	-0.116959	-0.0902626	-0.0452018	-0.10785	-0.0551254	-0.0248804	-0.0255684
0	0	0	0	0	0	0	0	0	0	0	0	0	0	0	0.0221096	-0.0423016	-0.0219448	0.0155253	0.0134228	0.0116473	-0.0305116	0.00321812	0.00244627	-0.00415227	0.0212583	0.0393015	0.0656756	0.0933594	0.0831269	0.091066	0.101039	0.0787983	0.0918019	-0.0212151	0.0655929	0.0729832	0.0665851	0.067454	0.0771507	-0.00482523	-0.020844	-0.0771061	-0.125086	-0.107978	-0.0239038	-0.0551507	-0.0542088	-0.0215688	-0.0899981
0	0	0	0	0	0	0	0	0	0	0	0	0	0	-0.0219069	0.00937975	-0.00885197	0.0330572	-0.0111076	0.00204227	0.0247971	-0.0241455	0.0312088	-0.0149766	0.0109802	0.0634462	0.037227	0.0252813	0.0691425	0.0356695	0.0148917	0.0497672	0.128509	0.0690798	0.0600349	0.0948965	0.0728418	0.0235845	0.0555412	0.110117	0.0706055	-0.078648	-0.113075	-0.0977067	-0.0665778	-0.0591567	-0.0667914	-0.0269345	-0.0259585	-0.0272997
0	0	0	0	0	0	0	0	0	0	0	0	0	0	0.0271553	-0.00370185	0.0051418	0.0201364	-0.0222703	-0.00751817	0.0645609	0.0195549	0.0679342	-0.00670266	-0.00372883	0.0878529	0.0108031	-0.0382211	0.0037239	0.0345884	0.0976337	0.069069	0.0838999	0.101796	0.173555	0.118747	0.141426	0.0183748	0.05652	0.100545	0.0795418	-0.0211592	-0.0665115	-0.0394242	-0.0386041	-0.0696275	0.0115296	0.00789973	-0.00142416	0.0296645
0	0	0	0	0	0	0	0	0	0	0	0	0	0	-0.0516619	-0.00685621	0.0213971	-0.0709815	0.0173391	-0.0113394	-0.0247342	-0.0542441	0.0412321	0.0813935	0.0363179	0.0504664	0.0688337	0.0159884	0.000179113	0.0275608	0.0470203	0.0141644	-0.0250224	0.0158368	0.146611	0.0720791	0.0798475	0.0289809	0.0843446	0.112805	0.0376634	0.0748577	0.0162278	0.0434765	0.054267	0.0722262	0.0530137	0.0687275	0.051792	0.0292009
0	0	0	0	0	0	0	0	0	0	0	0	0	0.00265263	-0.0599433	0.00164665	-0.0306603	-0.110927	-0.00927641	-0.0080333	-0.018037	-0.046741	0.0175377	0.0123011	-0.0146191	-0.0320369	-0.0665932	0.00459287	-0.015095	-0.0477034	-0.0796488	-0.0453848	-0.0419425	0.00360974	0.0833569	0.0782567	0.0431465	0.0815397	0.0394472	0.108213	0.100345	0.123655	0.063226	0.0735911	0.0774054	0.093701	0.0801261	0.110398	0.0375261	0.0235195
0	0	0	0	0	0	0	0	0	0	0	0	0	-0.0442505	-0.0761247	-0.0321908	-0.0472038	-0.0559271	-0.0241186	-0.0142947	-0.0608609	-0.0567411	0.0241549	0.022075	0.0136074	-0.0564794	-0.135082	-0.0457635	-0.0645967	-0.0577126	-0.0475618	-0.00591414	-0.0120502	0.00662877	0.0265477	0.118212	0.109164	0.0622909	0.0619947	0.0828542	0.103875	0.0955215	0.113372	0.144607	0.110341	0.114995	0.0763751	0.0451849	0.0300543	-0.00755787
0	0	0	0	0	0	0	0	0	0	0	0	0	-0.0023183	-0.0580334	-0.0122345	-0.040493	-0.0242238	-0.00615231	-0.0817375	-0.06375	-0.0239542	0.0351664	0.00910068	-0.0192444	-0.0613623	-0.0836254	-0.0560851	-0.0547825	-0.0841713	-0.110095	-0.024294	-0.0541051	-0.0632235	0.0443307	0.056404	0.0682494	0.0562747	-0.0198411	0.0428216	0.0735145	0.053147	0.116115	0.13231	0.0704505	0.0209129	0.0381943	0.0640295	0.0341698	0.0178474
0	0	0	0	0	0	0	0	0	0	0	0	0	-0.00858981	-0.0359341	-0.100232	-0.0453799	-0.0448266	0.0543931	-0.0594576	-0.0376476	-0.0167261	0.0442097	0.0277085	0.012037	-0.00520824	-0.0668845	-0.09708	-0.117729	-0.0891063	-0.105778	-0.0571561	-0.0846705	-0.0736837	-0.00849726	0.0483751	0.0416861	0.095237	0.0904835	0.0581001	0.0371436	0.0429918	0.051865	0.0715128	0.0538129	0.0447925	0.0651378	0.00945165	-0.0479637	-0.00398823
0	0	0	0	0	0	0	0	0	0	0	0	0	0.0138762	0.00507729	-0.0619239	-0.116336	-0.0723431	-0.0337486	-0.01176	-0.0330269	-0.01226	0.0610598	-0.00244184	-0.0516307	-0.0414135	-0.082621	-0.0574516	-0.0388477	-0.0570286	-0.0656282	-0.0427347	-0.0286709	-0.0924463	-0.0618906	-0.0383422	0.00448855	0.0199268	0.0697586	0.031319	0.0130066	0.051263	-0.0110699	0.0495598	0.00663591	0.122616	0.091992	0.00954578	-0.00346254	0.0172536
0	0	0	0	0	0	0	0	0	0	0	0	0	0	-0.0322233	-0.0310656	-0.0245896	-0.111104	-0.0631057	-0.0510684	-0.0141673	0.00587911	-0.00754004	-0.034281	-0.115066	-0.0403129	-0.0136565	-0.0540172	-0.115055	-0.110938	-0.0798132	-0.0892821	-0.0153566	-0.0738908	0.000623815	-0.0378802	0.0227655	-0.0103968	0.136795	0.121276	-0.0658531	0.0667358	-0.0298222	0.0612203	0.00866179	0.078117	0.119944	0.09608	0.10364	0.0465037
0	0	0	0	0	0	0	0	0	0	0	0	0	0	0.0118948	0.0139504	0.074803	-0.122924	-0.0611792	0.0041353	0.0110168	-0.0104761	-0.0765449	-0.0185117	0.0167322	0.0338758	0.0385868	-0.0588879	-0.093236	-0.0517837	-0.141945	-0.0781673	-0.0202591	-0.038698	-0.0154802	-0.0303145	0.00111485	0.0442287	0.0732599	0.140579	0.0895992	0.0631274	0.0757669	-0.0404104	-0.0206834	0.0568748	0.0826663	0.0664657	0.0957191	0.070335
0	0	0	0	0	0	0	0	0	0	0	0	0	0	0.0745619	0.0286343	0.0368548	0.0439704	-0.0920806	-0.0464149	-0.0733058	-0.0488919	-0.0724738	0.0483486	0.0308876	-0.0379323	-0.0707741	-0.123043	-0.0446217	-0.0262553	-0.119816	-0.100179	-0.044772	-0.026118	-0.0948081	-0.0905263	-0.0461739	-0.0384978	-0.0265432	0.0324903	0.0348469	0.0165631	0.0047592	0.0340133	0.0708301	0.108827	0.0618164	0.0548426	0.0268164	-0.00495491
0	0	0	0	0	0	0	0	0	0	0	0	0	0	-0.00479616	0.113603	0.0729294	0.0368888	0.0363486	-0.105203	-0.0443326	0.00916491	-0.0121903	0.0109294	-0.0381337	-0.0569281	-0.0219659	-0.0875973	-0.0160571	0.0166159	-0.020278	-0.0778751	-0.0221891	-0.08791	-0.149654	-0.143049	-0.0920086	-0.0688593	0.032438	0.0735481	0.0229296	0.0203351	0.0097344	-0.0224285	0.090402	0.0801088	0.0555555	0.032664	0.0241377	0.0276889
0	0	0	0	0	0	0	0	0	0	0	0	0	0	-0.00212913	0.0769028	0.10011	-0.0261995	0.00902679	-0.0539746	-0.0161203	0.00355123	-0.0125047	-0.0452598	-0.0460751	-0.0358685	-0.0402788	-0.0619651	-0.0495935	-0.00711682	-0.020328	-0.0500005	-0.0284532	-0.0509391	-0.0100552	-0.101864	0.00520891	0.0518855	0.0768817	0.0431498	-0.00980341	0.0653685	0.0320342	0.029109	0.116407	0.146644	0.0978748	0.0300681	0.121702	0.186694
0	0	0	0	0	0	0	0	0	0	0	0	0	0	0.0120383	-0.0702956	0.0227276	0.00421649	0.0658234	0.00373525	-0.046135	-0.00871135	-0.0633743	-0.0346919	-0.0608158	-0.00635758	-0.033526	-0.0400192	-0.084514	-0.0732484	-0.101867	-0.120894	0.0114726	-0.0626455	-0.0353598	-0.0465432	-0.0220026	0.109989	0.0953222	-0.0101607	-0.0199541	0.0144503	-0.017941	0.0786305	0.133513	0.202433	0.20672	0.149581	0.229432	0.246089
0	0	0	0	0	0	0	0	0	0	0	0	0	0	0.00558833	0.0437857	0.0834182	0.0230251	0.0733668	-0.0711756	0.00131603	0.0194694	-0.043338	0.00584915	-0.0604984	-0.00619974	-0.0688598	-0.0878372	-0.0906747	-0.093	-0.0384344	-0.0784807	-0.113138	-0.0861709	-0.0915287	-0.115987	-0.0827487	-7.54895e-05	-0.00768531	-0.043134	-0.0108884	0.0334578	0.000139981	0.00266844	0.0909936	0.112134	0.145334	0.149661	0.210516	0.147118
0	0	0	0	0	0	0	0	0	0	0	0	0	-0.00817685	0.00400955	0.00250539	0.000320926	0.062669	-0.0341122	-0.0541541	0.0176127	-0.0126988	-0.0520258	-0.0880726	-0.0895045	-0.0339855	-0.0376162	-0.0673575	-0.0501168	-0.00760921	0.0133787	-0.0411494	-0.0956215	-0.106471	-0.0734761	-0.0463795	0.0244261	0.0820203	0.0352275	-0.000620862	-0.00280265	0.105515	0.0822838	0.0279742	0.0307986	0.0294651	-0.0121833	0.0362547	0.0339873	0.0431523
0	0	0	0	0	0	0	0	0	0	0	0	0	-0.0198745	-0.0488497	0.0254316	0.00256774	0.00484527	0.0480392	0.0254753	0.00713259	-0.0277863	-0.0526655	-0.0622008	-0.0479324	-0.0987907	0.00792808	-0.0272893	-0.0860158	-0.0748981	-0.00981118	0.0055083	0.017404	-0.00271906	-0.0477844	-0.0155716	0.0129466	0.075116	0.00914856	0.0534286	0.0289191	0.061361	0.071909	-0.0121799	0.0418214	0.0531591	0.0464906	0.0948574	0.103722	0.150788
0	0	0	0	0	0	0	0	0	0	0	0	0	-0.00616043	0.0136519	-0.0308767	0.0127231	0.00384583	-0.018527	-0.00506699	-0.0374906	-0.0264614	0.00213514	-0.0490523	-0.0510296	-0.0352386	-0.0276237	-0.0247732	-0.133856	-0.112036	-0.0563826	0.0126212	0.0473637	0.0191588	0.0196981	0.0464087	0.045351	0.0802443	0.0678509	0.0389737	0.0923824	-0.00679752	0.0291453	0.0983247	0.00831576	0.0253078	0.0621826	0.108781	0.0812516	0.0735956
0	0	0	0	0	0	0	0	0	0	0	0	0	0	0.0207194	0.0245275	0.0366222	-0.0776851	-0.0386056	0.034213	0.0231129	0.0372085	-0.0175149	0.0066816	-0.0134253	-0.0606564	0.00258004	-0.0261792	-0.101145	-0.0686512	-0.0509876	0.021389	0.0806356	0.0338693	0.0607918	0.132306	0.157781	0.0967509	0.0317254	-0.0503928	0.0430772	0.00977846	0.0654501	0.0774281	0.0352503	0.0689487	0.10995	0.120603	0.170151	0.157042
0	0	0	0	0	0	0	0	0	0	0	0	0	0	0.0170118	0.060512	0.0113183	-0.00996452	-0.00942012	-0.077762	-0.0596477	-0.0719617	-0.0246375	-0.0579464	0.00973689	-0.107984	-0.0882859	-0.0638423	-0.0720506	-0.0713092	-0.041163	0.0011471	0.0252426	0.0174431	0.0491754	0.043885	0.194283	0.143488	-0.00082595	0.030969	0.0661098	0.0895113	0.0796189	0.0299528	0.0767006	0.101336	0.0346828	0.0103638	0.0353577	0.116102
0	0	0	0	0	0	0	0	0	0	0	0	0	0	0.051955	0.0635998	0.0172246	0.0271595	0.00575153	-0.082421	-0.0605526	-0.0833801	-0.0179836	-0.0341979	0.0180281	-0.0364726	-0.0608122	-0.0140419	-0.0483403	-0.0634716	-0.0503026	-0.0258245	0.0248938	0.0614181	0.0639497	0.0867235	0.0836166	0.0964157	0.0593023	0.0918551	0.093089	0.076169	0.0646231	0.00271418	0.0111352	0.031819	0.00334566	0.0720909	0.0112808	0.0262613
0	0	0	0	0	0	0	0	0	0	0	0	0	0	-0.0256561	0.0137888	-0.0130464	0.0683453	0.0679879	-0.00389975	-0.0420239	-0.0168309	-0.00725855	-0.0332261	-0.0164544	-0.00229958	-0.00795446	0.0212622	-0.0143699	-0.00553358	0.0269136	0.0465548	0.0430455	0.106148	0.139259	0.066896	0.126371	0.0786873	0.0812608	0.148786	0.133463	0.113585	0.110448	0.0634777	0.0773167	0.0521482	0.00231685	-0.0423687	-0.0114095	-0.0120238
0	0	0	0	0	0	0	0	0	0	0	0	0	0	0.00833319	-0.0261175	-0.00563155	0.0395851	0.0710312	0.0244192	-0.0178787	0.0371875	0.0035842	0.0267967	-0.016073	0.0558597	0.0623966	0.0699495	0.0727083	0.0939558	0.0727465	0.042277	0.0501845	0.155287	0.058536	0.0535302	0.119511	0.164701	0.119168	0.114182	0.0692221	0.0736333	0.10107	0.102281	0.125443	0.107932	0.0803507	-0.00466922	0.033568	-0.0305006
0	0	0	0	0	0	0	0	0	0	0	0	0	0	0	0.00206464	0.0431236	0.0332304	0.0627749	0.0372026	-0.0146645	-0.0483973	-0.0235395	0.00473178	-0.00328126	0.0604707	0.0468909	0.0516327	-0.0357449	0.0564409	0.0688531	0.0116275	0.0729667	0.11395	0.0511016	0.179275	0.111183	0.0593689	0.0728377	0.0116398	0.0460709	0.0329425	0.0459976	0.0568298	-0.0060666	0.0434045	0.0995585	0.0151379	-0.00913767	-0.0398033
0	0	0	0	0	0	0	0	0	0	0	0	0	0	0	0.0145968	0.00909533	-0.0160534	0.00539935	0.0380928	0.0725021	-0.0720346	-0.0643891	-0.0194665	-0.0219272	0.0351062	-0.00877206	-0.0347225	-0.0767135	0.0163658	0.104439	0.0501629	0.0736852	0.0747404	0.0857578	0.0571612	0.031441	0.0551297	-0.0107512	-0.0219014	0.0527515	0.0218404	-0.0855653	-0.0429349	-0.0526496	0.0147187	0.0918029	-0.0049975	-0.00542664	0.0458212
0	0	0	0	0	0	0	0	0	0	0	0	0	0	0	0	0.031458	0.0537256	0.0562968	0.0666855	0.0664768	0.0143238	-0.0169257	-0.0377353	0.00673038	0.0148145	-0.0160305	-0.00290311	-0.0128087	0.00248097	0.101712	0.0792763	0.0275507	0.0618244	0.057609	0.0816782	0.0383966	0.0714539	0.0136667	-0.059818	-0.0910829	-0.055799	-0.129963	-0.0846549	-0.0313688	-0.0535974	-0.00873261	-0.0091734	-0.0709057	-0.0367088
0	0	0	0	0	0	0	0	0	0	0	0	0	0	0	0	0.00701421	0.123744	0.0947205	0.0354541	0.0383294	0.0554015	0.0141402	0.00806442	0.0217742	0.0507351	-0.0527823	-0.0354918	0.0248198	0.0464867	0.0732439	0.106543	0.034524	-0.00209603	0.0481872	0.0956877	-0.0211323	0.0158425	0.0488731	-0.0505252	-0.10538	-0.193838	-0.132858	-0.0915246	-0.0574975	-0.103767	-0.0847148	0.0073769	-0.0129954	-0.0111161
0	0	0	0	0	0	0	0	0	0	0	0	0	0	0	0	0	0.0455313	0.0415829	0.00295295	0.0407935	0.0477563	-0.00462286	0.00758737	0.02216	0.0455053	0.00522262	-0.00162593	0.0116052	0.050641	0.0567553	0.0585483	0.0476273	0.0431735	0.00546604	0.000986846	-0.0235033	0.0204882	0.00723737	-0.0892284	-0.0875061	-0.199283	-0.156177	-0.109487	-0.0510996	-0.0734722	-0.0977896	-0.0205667	-0.0477257	-0.0433104
0	0	0	0	0	0	0	0	0	0	0	0	0	0	0	0	0	-0.0563406	0.0264081	0.0490315	0.0392667	0.014869	-0.0266079	-0.0567552	0.0204477	-0.0295466	0.00884857	-0.0142874	0.0604949	0.124694	0.0248461	0.0197612	0.0739404	0.0455251	0.0727969	0.0245419	-0.0284613	-0.00517226	0.0140788	-0.0321291	-0.0972762	-0.152021	-0.0756949	-0.158268	-0.152972	-0.0785024	-0.0320311	-0.046239	-0.0834617	-0.011429
0	0	0	0	0	0	0	0	0	0	0	0	0	0	0	0	0	0	-0.00437396	0.0941354	0.0460559	-0.0087315	0.00349962	-0.0453686	0.00702461	-0.00222759	-0.0248625	-0.00600384	0.032059	0.057655	-0.0143937	0.0281425	0.102958	0.0080868	0.0233497	-0.00920192	0.0218875	0.0183192	0.0376728	-0.00618199	-0.100712	-0.133502	-0.0992874	-0.128806	-0.160598	-0.0912631	-0.0523293	-0.0860783	-0.0661227	-0.0106561
0	0	0	0	0	0	0	0	0	0	0	0	0	0	0	0	0	0	0.0265561	0.0590221	0.0548402	0.05346	0.0264813	-0.0443294	-0.0276846	-0.0166567	-0.0291242	0.0359701	0.00303578	-0.023494	-0.0081405	0.0100662	0.00703122	0.00919522	-0.0111149	-0.055186	-0.0125309	-0.0386204	0.015374	-0.00409455	-0.0224478	-0.0891707	-0.162425	-0.127859	-0.107193	-0.115792	-0.0735427	-0.0907107	-0.0162117	-0.00763629
0	0	0	0	0	0	0	0	0	0	0	0	0	0	0	0	0	0	0	0.0107143	-0.00706969	0.0503989	0.0245105	-0.00702355	-0.0391423	0.00694088	-0.0178039	-0.0133059	0.0758567	-0.0166741	0.0316432	0.062525	0.00700054	0.00674791	-0.0480946	0.000798355	-0.0102441	-0.000537744	-0.022745	-0.044692	-0.0813409	-0.158484	-0.110331	-0.141201	-0.0668475	-0.0674727	-0.0228538	-0.0465633	0.016306	0.0303202
0	0	0	0	0	0	0	0	0	0	0	0	0	0	0	0	0	0	0	0	0.0231453	-0.000699527	0.0431603	0.0111168	-0.066812	0.0479132	-0.00558592	-0.0251791	0.0225833	0.0281453	0.0213458	0.0636749	0.00673475	0.014954	0.0269606	0.0504166	-0.0129091	-0.0626435	-0.0426157	-0.0166931	-0.0381782	-0.134623	-0.104907	-0.118746	-0.0585606	-0.0068992	0.000369462	-0.00897838	-0.0171346	-0.00834044
0	0	0	0	0	0	0	0	0	0	0	0	0	0	0	0	0	0	0	0	0	-0.0122638	0.00867901	-0.0222033	-0.011904	0.00560555	-0.00577019	-0.0335884	-0.0352363	-0.0251676	-0.0547461	0.0199786	-0.0157409	-0.0194208	0.013927	0.0503114	0.0052365	-0.0692697	-0.0763536	-0.0115462	-0.00808614	-0.0817181	-0.130797	-0.100051	-0.0293797	-0.0495282	-0.0296979	-0.02798	-0.0144269	-0.0599588
0	0	0	0	0	0	0	0	0	0	0	0	0	0	0	0	0	0	0	0	0	0	-0.0169465	-0.0223825	0.000844005	-0.0557354	0.00282215	0.0185854	-0.0332602	-0.149842	0.0115895	-0.0112984	-0.0236955	0.021814	-0.0449108	0.014779	0.0153244	-0.0591099	-0.0750848	0.0104203	0.0486144	-0.0675202	-0.115135	-0.0977716	-0.0565812	-0.0449925	-0.0105366	-0.00160021	0.0537252	0.0199129
0	0	0	0	0	0	0	0	0	0	0	0	0	0	0	0	0	0	0	0	0	0	0	-0.0238632	0.0159847	0.0252689	-0.0092355	0.000550315	0.000144823	-0.065601	-0.0152347	-0.000467079	0.00786884	0.0286693	0.0414094	0.0607404	0.00722874	0.00196822	-0.04365	-0.00641091	0.0228097	-0.0159952	-0.111219	-0.0754154	-0.0526605	-0.0159562	-0.0413425	0.0867364	0.0343802	0.00435084
0	0	0	0	0	0	0	0	0	0	0	0	0	0	0	0	0	0	0	0	0	0	0	0	0	0.0362829	-0.00625143	-0.0440542	-0.0550557	-0.0906842	-0.051245	0.0259588	0.00737262	0.0412014	0.0408291	0.0529003	-0.000237423	-0.0607496	-0.00659383	-0.0788235	-0.0293359	0.0241134	0.00108065	-0.0416621	-0.0630402	-0.0226567	0.0265109	0.0316275	0.0727527	0.0284909
0	0	0	0	0	0	0	0	0	0	0	0	0	0	0	0	0	0	0	0	0	0	0	0	0	0	0	0.0124669	-0.0106064	-0.0108039	-0.0539342	-0.0607305	-0.0106671	-0.0602112	-0.0113416	-0.0350585	-0.0497009	-0.00559326	-0.00254259	0.0374742	0.0839345	0.0878423	0.00621092	0.00555551	-0.0016124	-0.0305074	0.0392409	0.0810275	0.0424994	0.0314144
0	0	0	0	0	0	0	0	0	0	0	0	0	0	0	0	0	0	0	0	0	0	0	0	0	0	0	0	0	0.00828335	0.00424668	0.0175965	0.041372	0.00626225	-0.0387279	-0.0875235	-0.0998007	-0.0333824	-0.0395426	0.0040494	0.0879122	0.0167993	-0.0355623	0.0102758	-0.0508089	-0.0551617	-0.0896002	0.0470784	0.0956206	0.0322551
0	0	0	0	0	0	0	0	0	0	0	0	0	0	0	0	0	0	0	0	0	0	0	0	0	0	0	0	0	0	0	0	0	-0.0220855	-0.0266055	0.0629371	0.0390082	0.0256795	0.00659218	-0.0480744	-0.000554197	-0.0728293	-0.011163	-0.0192527	-0.0889346	-0.0627109	-0.0194515	-0.00317668	-0.0561746	-0.0773326
0	0	0	0	0	0	0	0	0	0	0	0	0	0	0	0	0	0	0	0	0	0	0	0	0	0	0	0	0	0	0	0	0	0	0	0	0	0	-0.0103655	-0.0223898	0.0183976	-0.00101222	-0.00132188	-0.0417464	-0.0187857	-0.0311267	-0.00711757	-0.00238533	0.020964	0.00517482
0	0	0	0	0	0	0	0	0	0	0	0	0	0	0	0	0	0	0	0	0	0	0	0	0	0	0	0	0	0	0	0	0	0	0	0	0	0	0	0	0	0	0	0	0	0	0	0	0	0
0	0	0	0	0	0	0	0	0	0	0	0	0	0	0	0	0	0	0	0	0	0	0	0	0	0	0	0	0	0	0	0	0	0	0	0	0	0	0	0	0	0	0	0	0	0	0	0	0	0
0	0	0	0	0	0	0	0	0	0	0	0	0	0	0	0	0	0	0	0	0	0	0	0	0	0	0	0	0	0	0	0	0	0	0	0	0	0	0	0	0	0	0	0	0	0	0	0	0	0
0	0	0	0	0	0	0	0	0	0	0	0	0	0	0	0	0	0	0	0	0	0	0	0	0	0	0	0	0	0	0	0	0	0	0	0	0	0	0	0	0	0	0	0	0	0	0	0	0	0
0	0	0	0	0	0	0	0	0	0	0	0	0	0	0	0	0	0	0	0	0	0	0	0	0	0	0	0	0	0	0	0	0	0	0	0	0	0	0	0	0	0	0	0	0	0	0	0	0	0
0	0	0	0	0	0	0	0	0	0	0	0	0	0	0	0	0	0	0	0	0	0	0	0	0	0	0	0	0	0	0	0	0	0	0	0	0	0	0	0	0	0	0	0	0	0	0	0	0	0
0	0	0	0	0	0	0	0	0	0	0	0	0	0	0	0	0	0	0	0	0	0	0	0	0	0	0	0	0	0	0	0	0	0	0	0	0	0	0	0	0	0	0	0	0	0	0	0	0	0
0	0	0	0	0	0	0	0	0	0	0	0	0	0	0	0	0	0	0	0	0	0	0	0	0	0	0	0	0	0	0	0	0	0	0	0	0	0	0	0	0	0	0	0	0	0	0	0	0	0
0	0	0	0	0	0	0	0	0	0	0	0	0	0	0	0	0	0	0	0	0	0	0	0	0	0	0	0	0	0	0	0	0	0	0	0	0	0	0	0	0	0	0	0	0	0	0	0	0	0
[truncated: 46 more columns]

## Sheet: del3
0	0	0	0	0	0	0	0	0	0	0	0	0	0	0	0	0	0	0	0	0	0	0	0	0	0	0	0	0	0	0	0	0	0	0	0	0	0	0	0	0	0	0	0	0	0	0	0	0	0
0	0	0	0	0	0	0	0	0	0	0	0	0	0	0	0	0	0	0	0	0	0	0	0	0	0	0	0	0	0	0	0	0	0	0	0	0	0	0	0	0	0	0	0	0	0	0	0	0	0
0	0	0	0	0	0	0	0	0	0	0	0	0	0	0	0	0	0	0	0	0	0	0	0	0	0	0	0	0	0	0	0	0	0	0	0	0	0	0	0	0	0	0	0	0	0	0	0	0	0
0	0	0	0	0	0	0	0	0	0	0	0	0	0	0	0	0	0	0	0	0	0	0	0	0	0	0	0	0	0	0	0	0	0	0	0	0	0	0	0	0	0	0	0	0	0	0	0	0	0
0	0	0	0	0	0	0	0	0	0	0	0	0	0	0	0	0	0	0	0	0	0	0	0	0	0	0	0	0	0	0	0	0	0	0	0	0	0	0	0	0	0	0	0	0	0	0	0	0	0
0	0	0	0	0	0	0	0	0	0	0	0	0	0	0	0	0	0	0	0	0	0	0	0	0	0	0	0	0	0	0	0	0	0	0	0	0	0	0	0	0	0	0	0	0	0	0	0	0	0
0	0	0	0	0	0	0	0	0	0	0	0	0	0	0	0	0	0	0	0	0	0	0	0	0	0	0	0	0	0	0	0	0	0	0	0	0	0	0	0	0	0	0	-0.00019261	-0.0183315	-0.0160402	0	0	0	0
0	0	0	0	0	0	0	0	0	0	0	0	0	0	0	0	0	0	0	0	0	0	0	0	0	0	0	0	0	0	0	0	0	0	0	0	0	-0.0398306	-0.0218683	0.0295971	0.0500853	0.013092	0.0178385	-0.0431272	-0.0263558	-0.0120904	-0.0128613	-0.00824642	0.00415391	0.0411697
0	0	0	0	0	0	0	0	0	0	0	0	0	0	0	0	0	0	0	0	0	0	0	0	0	0	0	0	0	0	0	0.00293606	0.024099	0.0103959	-0.0173179	-0.024884	-0.0330366	-0.0291401	-0.026861	-0.0207892	0.0263593	-0.0398606	-0.0433552	-0.0799376	-0.0553967	-0.0765729	-0.0421789	0.00942798	-0.0202606	0.0317369
0	0	0	0	0	0	0	0	0	0	0	0	0	0	0	0	0	0	0	0	0	0	0	0	0	0	0	0	0	-0.00908671	-0.0559715	-0.0434623	-0.0273466	0.0279499	-0.0211127	-0.0167163	-0.0256896	-0.0430314	-0.00436888	-0.0524693	-0.0327163	-0.0419551	-0.0151453	-0.0429342	-0.0346923	-0.0447681	0.00779101	-0.0410799	-0.0151035	-0.0310324
0	0	0	0	0	0	0	0	0	0	0	0	0	0	0	0	0	0	0	0	0	0	0	0	0	0	0	0.0299465	-0.0253389	-0.0555233	-0.0293136	0.00702875	-0.0313463	0.00691412	0.00181818	0.0461866	-0.0157894	-0.0402652	-0.0125071	-0.0593551	-0.0462876	-0.0617841	0.0357646	0.0124993	-0.0057112	-0.0300357	0.00106691	0.0180902	-0.011473	-0.00908255
0	0	0	0	0	0	0	0	0	0	0	0	0	0	0	0	0	0	0	0	0	0	0	0	0	0	0.00838956	0.0184528	0.0253375	-0.019295	-0.0222314	-0.0408279	-0.023491	-0.0539431	-0.0161081	-0.036848	-0.0549967	-0.0294383	-0.0414128	-0.0576206	-0.0830529	-0.101284	-0.0264336	-0.0467512	-0.0156922	-0.100902	0.00988407	-0.0308355	-0.0824687	-0.0232325
0	0	0	0	0	0	0	0	0	0	0	0	0	0	0	0	0	0	0	0	0	0	0	0	0	0.00927018	-0.00861776	-0.0275691	-0.0204704	0.0272461	-0.0455831	-0.0929827	-0.0204523	-0.0483804	-0.0236541	-0.0361967	-0.0289222	-0.032562	-0.0294193	-0.0436948	-0.0907945	-0.124962	-0.0440274	-0.0120577	-0.0477325	-0.0650921	0.00328503	-0.0705211	-0.114507	-0.0918693
0	0	0	0	0	0	0	0	0	0	0	0	0	0	0	0	0	0	0	0	0	0	0	-0.00254971	-0.0138141	-0.0905802	-0.0328174	-0.0271567	-0.0066075	-0.0212406	-0.015507	-0.0809526	-0.066039	-0.0386415	0.00681631	-0.0328518	-0.0113044	-0.00627768	-0.000225323	-0.0805575	-0.120849	-0.123691	-0.0915261	-0.0509562	-0.132019	-0.0736166	-0.0527545	-0.0954807	-0.0936725	-0.0786459
0	0	0	0	0	0	0	0	0	0	0	0	0	0	0	0	0	0	0	0	0	-0.0152881	0.00682078	-0.0377055	-0.0339306	-0.00763605	-0.0274495	-0.0557262	-0.00703446	0.0494761	-0.0573903	-0.110209	-0.11193	-0.0439943	-0.0425653	-0.0336471	-0.0469622	-0.0411936	-0.0609836	-0.065281	-0.111583	-0.150064	-0.150941	-0.0753684	-0.189154	-0.083393	-0.0996042	-0.0894503	-0.0697548	-0.0901595
0	0	0	0	0	0	0	0	0	0	0	0	0	0	0	0	0	0	0	0	0.00092235	0.0045039	-0.0585016	-0.0357501	0.00369166	-0.0371293	-0.0235303	-0.0465673	-0.0171643	0.0679478	0.0294409	-0.0644619	-0.0183173	-0.0809482	-0.0380332	-0.0285465	-0.0677969	-0.0403195	-0.038016	-0.0624559	-0.189916	-0.162521	-0.133108	-0.134528	-0.152797	-0.0813046	-0.0977025	-0.0766088	-0.0357708	-0.0375272
0	0	0	0	0	0	0	0	0	0	0	0	0	0	0	0	0	0	0	-0.0147845	-0.0160839	-0.0720112	-0.0285656	-0.0346949	0.0216337	-0.034099	-0.0246068	-0.0687645	-0.0591428	0.0184107	0.00184813	-0.0542953	-0.0633916	-0.0631911	-0.0288217	-0.0185045	-0.0100262	-0.0259075	-0.0356455	-0.0414447	-0.166415	-0.179134	-0.141799	-0.127108	-0.174242	-0.121626	-0.10719	-0.139616	-0.101269	-0.0572382
0	0	0	0	0	0	0	0	0	0	0	0	0	0	0	0	0	0	0.0266703	0.000624795	-0.00528893	-0.0114631	-0.0167434	0.0190943	0.00696714	-0.0105223	-0.0270406	-0.0596356	-0.0665294	-0.0678091	-0.0611643	-0.0439829	-0.0650073	-0.00155565	-0.0136205	0.00187838	-0.0194418	-0.0720988	-0.0619498	-0.0751331	-0.169772	-0.132716	-0.131271	-0.127987	-0.130289	-0.116226	-0.0871519	-0.110991	-0.105054	-0.037977
0	0	0	0	0	0	0	0	0	0	0	0	0	0	0	0	0	0	-0.0521641	-0.0445781	0.00461678	-0.0279053	-0.0140602	-0.0116908	-0.0374334	-0.0376616	-0.00627272	0.00771983	-0.0237188	-0.0670144	-0.0621235	-0.0533084	-0.0178461	0.023497	-0.0118092	0.0328171	-0.0733228	-0.0951518	-0.0583528	-0.0999246	-0.203036	-0.154088	-0.105633	-0.167783	-0.150637	-0.181816	-0.166846	-0.0835441	-0.0815541	-0.049666
0	0	0	0	0	0	0	0	0	0	0	0	0	0	0	0	0	0.00982133	-0.0237459	-0.0456276	-0.01503	0.012353	-0.0312629	-0.0685284	-0.0172385	-0.0736008	-0.0326576	-0.018915	-0.0353648	-0.0437233	-0.11837	-0.064995	0.0192853	0.0372913	0.0374354	0.0803604	-0.0442288	-0.100532	-0.00751399	-0.0659376	-0.142441	-0.126572	-0.120297	-0.130587	-0.109193	-0.156635	-0.159878	-0.112318	-0.110477	-0.0910312
0	0	0	0	0	0	0	0	0	0	0	0	0	0	0	0	-0.0220052	-0.0605556	-0.0365716	-0.0870562	-0.075995	-0.0507638	-0.0173344	-0.0355353	-0.03646	-0.0584434	-0.0112319	0.038987	0.00492251	-0.0149216	-0.0276855	-0.0500234	0.0099701	0.00477532	-0.0172942	0.0129679	-0.000175078	-0.0448766	-0.0493836	-0.0186036	-0.0463914	-0.108011	-0.195963	-0.135901	-0.13402	-0.112794	-0.104959	-0.0749085	-0.0262693	-0.0667241
0	0	0	0	0	0	0	0	0	0	0	0	0	0	0	0.0258803	-0.0656247	-0.0790932	-0.00052462	-0.0466129	-0.0800234	-0.0380075	-0.00133863	-0.061126	-0.0745522	-0.00608919	0.0196971	0.0130264	0.00798572	0.00352889	-0.0224035	-0.0208512	-0.0235249	-0.012739	0.00251627	-0.014171	0.000699608	0.0158724	0.00965894	0.00727782	-0.0604778	-0.030573	-0.104158	-0.0979894	-0.176084	-0.136681	-0.0981339	-0.0820861	-0.0974096	-0.105589
0	0	0	0	0	0	0	0	0	0	0	0	0	0	-0.00402757	-0.000390883	-0.0543992	-0.0399278	-0.0207298	-0.0238143	-0.0499291	-0.11907	-0.0812675	-0.124223	-0.0586114	-0.0250295	-0.0390427	-0.0433059	-0.0458668	-0.0288798	-0.0280584	-0.00355624	0.0894998	0.049106	0.0553296	0.0720023	-0.0102655	0.00901391	0.00283575	-0.00434404	-0.0297518	-0.0665925	-0.127843	-0.00698598	-0.0990566	-0.1075	-0.164732	-0.104447	-0.0707673	-0.00607421
0	0	0	0	0	0	0	0	0	0	0	0	0	0	-0.0180136	-0.055558	-0.0390536	-0.039083	-0.0302631	-0.0748388	-0.0437487	-0.111436	-0.0437794	-0.0829135	-0.0246094	-0.0290633	-0.0191878	0.0126517	-0.0257636	0.025569	0.0845769	0.0770807	0.0707642	0.0685655	0.0789002	0.0992019	0.0727387	-0.0477109	-0.0115842	0.00606053	-0.0244814	-0.073538	-0.0750737	-0.0783346	-0.106876	-0.119045	-0.112864	-0.0690186	-0.0296595	-0.0513218
0	0	0	0	0	0	0	0	0	0	0	0	0	0	-0.064279	-0.0563695	-0.0394283	0.0128795	-0.00675674	-0.0609925	-0.0848108	-0.0609205	-0.0385333	0.0209416	0.00372358	-0.0322671	0.0131999	0.0188539	0.0248837	-0.00305996	0.0560478	0.0209096	0.0169305	0.0427409	0.141252	0.0739777	0.0844126	0.039113	-0.0308974	0.000460776	-0.00543865	-0.0127985	-0.0107516	-0.0366701	-0.00525763	-0.0415486	-0.0251944	-0.0153624	-0.0279179	-0.063645
0	0	0	0	0	0	0	0	0	0	0	0	0	-0.00635331	-0.064428	-0.0410471	0.00918818	-0.0622877	-0.0488318	-0.0604766	-0.0187029	-0.0900922	-0.00775907	0.000321941	-0.0460871	-0.0788938	-0.0857686	-0.0290864	-0.0455186	-0.0707021	-0.0546999	-0.0348736	-0.0189384	-0.0462597	0.0231717	0.0852285	0.0611858	0.0516825	0.0526483	0.100481	0.0416917	0.022726	-0.0526255	-0.027279	-0.00239589	0.025442	-0.0116593	-0.00336089	0.00294414	-0.057867
0	0	0	0	0	0	0	0	0	0	0	0	0	0.00812477	-0.0805227	-0.0651471	0.00642289	-0.0608694	-0.102578	-0.0800049	-0.097339	-0.0631829	-0.00947646	-0.0756844	-0.0405057	-0.103353	-0.131833	-0.0517835	-0.106595	-0.120624	-0.0743261	-0.0987287	-0.0808357	-0.0959311	-0.0360118	0.0596551	0.0638845	-0.0157362	0.0738388	0.0979895	0.0473205	0.0597193	-0.00400395	0.0184582	-0.00837643	0.0604449	-0.0317531	-0.0449261	0.0415691	-0.0396732
0	0	0	0	0	0	0	0	0	0	0	0	0	0.00386563	-0.0660994	-0.0622738	-0.0589294	-0.104527	-0.0536869	-0.0796957	-0.124552	-0.0768065	-0.0414611	-0.0760547	-0.118704	-0.160708	-0.0995955	-0.0877092	-0.127489	-0.153539	-0.0911464	-0.0721428	-0.106983	-0.0592711	-0.0244446	-0.0422858	0.131206	0.117073	0.0821973	0.105493	0.0890255	0.0609807	-0.0168286	-0.0588269	-0.0677566	-0.0151415	0.0271015	-0.0227664	-0.0520271	-0.0274326
0	0	0	0	0	0	0	0	0	0	0	0	0	-0.0243147	-0.0531057	-0.0746232	-0.0758865	-0.10302	0.00160042	-0.072628	-0.0813062	-0.0612367	0.0181905	-0.0382603	-0.185819	-0.160016	-0.081866	-0.112248	-0.167521	-0.199096	-0.127511	-0.0987322	-0.0586386	-0.0815618	-0.0681633	-0.0533591	0.00359824	0.147882	0.13446	0.0958162	0.0535628	-0.0419497	-0.0441184	-0.0554746	-0.0535151	-0.0469565	0.0105317	-0.0230265	-0.0704798	-0.0136106
0	0	0	0	0	0	0	0	0	0	0	0	0	0.0142711	0.00633589	-0.0837142	-0.0798891	-0.101655	-0.0397439	-0.0751703	-0.039261	-0.00238053	-0.0437968	-0.0216517	-0.126048	-0.0714002	-0.120233	-0.0881821	-0.11456	-0.14985	-0.0631221	-0.0595669	-0.0317025	-0.0968997	-0.0910333	-0.0773411	-0.0334857	0.0612374	0.139469	0.0285013	0.0420827	-0.0212818	-0.103079	-0.0364681	-0.0549234	0.0157895	-0.0527703	-0.0617716	-0.0240844	0.00752859
0	0	0	0	0	0	0	0	0	0	0	0	0	0	-0.0591621	-0.0658465	-0.0520481	-0.104	-0.110706	-0.0553854	-0.102816	-0.0347775	-0.096458	-0.0868745	-0.102447	-0.0250985	-0.0959579	-0.144072	-0.182259	-0.112647	-0.120989	-0.112694	-0.120714	-0.155901	-0.0333351	-0.0569421	0.0534671	-0.0154594	0.192122	0.155523	0.0213801	0.0567911	-0.0541264	-0.0426243	-0.0531316	-0.0144045	-0.0683753	-0.0464844	0.00563601	0.00342017
0	0	0	0	0	0	0	0	0	0	0	0	0	0	0.00491902	9.4286e-05	-0.038259	-0.113883	-0.0918528	-0.0769946	-0.0957707	-0.100982	-0.112847	-0.128909	-0.0969043	-0.0166526	-0.113719	-0.125959	-0.118642	-0.10776	-0.153145	-0.105216	-0.048926	-0.0622846	-0.0816794	-0.0844004	-0.0272779	0.00561304	0.0758096	0.177806	0.08045	0.0137958	-0.0365155	-0.107207	-0.0803606	-0.0394364	-0.0491184	-0.0869865	-0.0302518	-0.0186504
0	0	0	0	0	0	0	0	0	0	0	0	0	0	0.0375476	-0.0226021	-0.063913	0.0112471	-0.14244	-0.111567	-0.170765	-0.160419	-0.121222	-0.108947	-0.0575057	-0.0619997	-0.152567	-0.154423	-0.1029	-0.0827708	-0.163464	-0.162284	-0.0969897	-0.0581953	-0.0640141	-0.174163	-0.112654	-0.103475	-0.0244094	0.0585122	0.0920787	-0.00884496	-0.0752595	-0.00195147	-0.0659956	-0.0288663	-0.101019	-0.0713973	-0.147734	-0.106936
0	0	0	0	0	0	0	0	0	0	0	0	0	0	-0.0202225	0.0957748	0.0205267	0.0190824	0.039917	-0.109557	-0.10513	-0.0811581	-0.16652	-0.13776	-0.116756	-0.129822	-0.142395	-0.145166	-0.0974914	-0.0609576	-0.0633901	-0.101263	-0.0723449	-0.101075	-0.217592	-0.198486	-0.0981674	-0.0698473	-0.0251961	0.0060277	0.0823556	0.0256623	-0.0149707	-0.0303291	0.0518146	-0.0259187	-0.102846	-0.095776	-0.0770949	-0.0492136
0	0	0	0	0	0	0	0	0	0	0	0	0	0	0.0246026	0.127461	0.0978275	-0.0716548	0.0128643	-0.120596	-0.088936	-0.0765917	-0.159568	-0.123038	-0.143753	-0.107948	-0.133851	-0.157065	-0.10319	-0.0867669	-0.0763106	-0.0601041	-0.0178574	-0.0869267	-0.0891342	-0.10743	-0.0472415	-0.0183315	0.0447006	0.073087	0.0613196	0.0551587	0.0998189	0.0979945	0.157862	0.108306	0.0707264	0.05095	0.105625	0.11259
0	0	0	0	0	0	0	0	0	0	0	0	0	0	-0.000720724	-0.0731676	-0.0393733	-0.146606	-0.0856851	-0.102848	-0.106451	-0.120354	-0.157492	-0.110823	-0.105732	-0.0453928	-0.131349	-0.156143	-0.158684	-0.173868	-0.168946	-0.121884	-0.0600311	-0.157228	-0.0816362	-0.124855	-0.0576711	0.0188218	0.0535099	0.0495992	0.0526038	0.0452236	0.0888013	0.0897479	0.142008	0.213482	0.202977	0.177618	0.17796	0.152625
0	0	0	0	0	0	0	0	0	0	0	0	0	0	-0.00916036	0.0342242	0.0333028	-0.0390262	0.0941977	-0.0648684	-0.0663786	-0.0451399	-0.139529	-0.140149	-0.0926038	-0.0656967	-0.145353	-0.150902	-0.118475	-0.120474	-0.11397	-0.0744909	-0.192578	-0.1676	-0.127123	-0.101151	-0.0226187	0.0144627	0.00275261	0.0216481	0.0643161	0.0325267	0.0138679	-0.035117	0.0517002	0.0761795	0.084213	0.054115	0.0554502	0.103392
0	0	0	0	0	0	0	0	0	0	0	0	0	-0.0173244	0.0185103	0.0315639	-0.0736681	-0.0546524	-0.00367387	-0.119613	-0.102819	-0.0974191	-0.114974	-0.154082	-0.0628803	-0.0821705	-0.135776	-0.124637	-0.131132	-0.0835345	-0.0123124	-0.101714	-0.160973	-0.159449	-0.115489	-0.0521888	0.046411	0.0364481	-0.0348273	0.0308198	0.0248654	0.0837683	0.0175496	-0.00414992	0.0230079	-0.0578382	-0.0739964	-0.0271285	-0.0633285	-0.0632201
0	0	0	0	0	0	0	0	0	0	0	0	0	-0.0246395	0.0151774	-0.0192088	-0.111916	-0.0540362	-0.00545731	-0.115182	-0.0827298	-0.0584347	-0.16612	-0.146347	-0.0738322	-0.0250514	-0.100295	-0.112326	-0.1411	-0.126644	-0.0531978	-0.0534413	-0.0403353	-0.0205231	-0.058039	-0.0859336	-0.0258243	0.000828555	-0.044909	0.0626333	0.0035387	0.020369	-0.00965192	-0.0540126	0.00365849	-0.111679	-0.120688	-0.0650256	-0.0267814	0.00404475
0	0	0	0	0	0	0	0	0	0	0	0	0	-0.00528669	0.026805	-0.0582471	-0.0708313	-0.0845056	-0.0965608	-0.119792	-0.139074	-0.103572	-0.0937051	-0.101082	-0.0463352	-0.0213353	-0.103266	-0.112777	-0.148812	-0.193396	-0.149868	-0.0564016	-0.0167024	-0.0112557	-0.0410448	-0.0273747	-0.015358	0.0781874	0.0841505	0.0698641	0.071006	0.0180259	-0.00135307	-0.0414886	-0.0868377	-0.0726629	-0.0608209	-0.0628545	-0.0293677	0.0202739
0	0	0	0	0	0	0	0	0	0	0	0	0	0	0.00203682	-0.0702977	-0.0505004	-0.0702827	-0.0483435	-0.066738	-0.10533	-0.111648	-0.11206	-0.111369	-0.0532026	-0.0343688	-0.0633102	-0.117008	-0.132861	-0.113544	-0.112876	-0.0337927	-0.00946398	-0.0255005	-0.0152984	0.031705	0.0927788	0.0824093	0.0486916	-0.00180093	0.0974382	0.0713631	0.00998378	-0.066941	-0.103349	-0.061232	-0.0400025	-0.0169319	-0.00989521	0.0227665
0	0	0	0	0	0	0	0	0	0	0	0	0	0	-0.0141329	-0.0469614	-0.00934812	-0.084043	-0.137346	-0.114233	-0.105282	-0.112552	-0.0665009	-0.0889172	-0.105231	-0.109412	-0.0746641	-0.143513	-0.138584	-0.111329	-0.0974185	-0.0850356	-0.0101638	-0.00186106	0.0174088	0.00558726	0.132502	0.0831658	0.0635878	0.0369339	0.0724033	0.0189089	-0.0462628	-0.0495388	-0.10057	-0.0718808	-0.0745764	-0.0119252	-0.0489264	0.020989
0	0	0	0	0	0	0	0	0	0	0	0	0	0	0.0248269	-0.017141	-0.0233586	-0.0731122	-0.0361378	-0.167486	-0.151581	-0.158862	-0.0848249	-0.0640078	-0.0621759	-0.0917557	-0.0735287	-0.113835	-0.121082	-0.111917	-0.0982311	-0.0886074	-0.0278619	0.0727382	0.0476431	0.109427	0.0576342	0.0860763	0.0517263	0.0885943	0.120211	0.0524254	0.00501432	-0.0441843	-0.00520099	-0.0272929	-0.0209231	-0.0295632	-0.0141988	0.0146613
0	0	0	0	0	0	0	0	0	0	0	0	0	0	-0.0128706	0.0135994	-0.0240504	-0.00357176	-0.0414699	-0.101446	-0.100311	-0.143703	-0.135484	-0.0815114	-0.079947	-0.0397301	-0.0906903	-0.088044	-0.149386	-0.0865461	0.0220307	-0.00973294	0.0453809	0.124543	0.0579446	0.0185047	0.0139255	0.0624348	0.0933767	0.0998975	0.134283	0.123102	0.040535	0.0175983	0.0343844	-0.00603832	0.0126998	-0.0102596	0.0235138	-0.046964
0	0	0	0	0	0	0	0	0	0	0	0	0	0	-0.00387688	-0.00609383	-0.0578312	-0.0172549	0.000673628	-0.0563128	-0.0536949	-0.0695486	-0.125285	-0.0326173	-0.0710294	-0.0432695	-0.0567926	-0.0259436	-0.0449514	0.0283791	0.0625055	0.0234717	0.0709541	0.109748	0.000261666	0.0209627	0.143156	0.113617	0.143712	0.0881759	0.00810354	0.0481212	0.00310227	0.00311873	0.022343	0.0571037	0.046112	0.00741912	0.00747548	-0.00600462
0	0	0	0	0	0	0	0	0	0	0	0	0	0	0	-0.029429	-0.0328548	-0.0531993	-0.0482277	0.0013859	-0.0526024	-0.0962099	-0.0945308	-0.0565564	-0.0803214	-0.0367961	-0.0263846	0.00159447	-0.0533405	0.0536194	0.0555418	0.0141174	0.00556587	0.0292077	0.0101196	0.0844526	0.0615315	0.025522	0.0306524	-0.000753905	-0.0558518	-0.0053918	0.00141711	-0.00697681	-0.0178181	0.0252173	-0.00470862	0.000490167	-0.020224	-0.0498176
0	0	0	0	0	0	0	0	0	0	0	0	0	0	0	0.0131899	-0.00467244	-0.0237992	-0.0541281	0.0124282	-0.0506424	-0.0718336	-0.154973	-0.0888989	-0.0242082	0.0112958	-0.0136185	-0.00612493	-0.0300673	-0.0319365	0.0112518	0.0365932	0.0553778	0.0208792	0.0303655	0.0374281	-0.00976964	-0.0106812	-0.0431546	-0.0350235	-0.0129346	-0.0836049	-0.148835	-0.0630248	-0.0734821	-0.0018966	-0.00905755	-0.0358994	-0.066322	-0.0747751
0	0	0	0	0	0	0	0	0	0	0	0	0	0	0	0	0.0119091	-0.0019609	0.0260437	0.000596385	-0.00949365	-0.0184514	-0.0885026	-0.0877704	-0.0311066	-0.057339	-0.031955	-0.0647794	-0.0897999	-0.0867961	-0.00291092	0.0431938	0.00589176	0.0401086	0.0410982	0.0198724	0.0186197	0.0158009	-0.0273791	-0.0718025	-0.0764418	-0.131479	-0.206606	-0.179125	-0.131273	-0.125835	-0.0485172	-0.0790518	-0.0754207	-0.0667412
0	0	0	0	0	0	0	0	0	0	0	0	0	0	0	0	0.0353239	0.0470309	0.0294296	-0.0143851	-0.0127556	-0.0691666	-0.084314	-0.0422414	-0.100725	-0.0758888	-0.101785	-0.0743924	-0.0556153	-0.0174191	0.0609622	0.0588048	0.00583836	-0.0458181	-0.0292236	-0.0393705	-0.0489971	-0.00811944	0.0117746	-0.141992	-0.179934	-0.16638	-0.0887184	-0.10778	-0.118514	-0.0986597	-0.0857928	-0.0486558	0.0130801	-0.070075
0	0	0	0	0	0	0	0	0	0	0	0	0	0	0	0	0	-0.0250666	-0.005532	-0.0189153	-0.00957618	-0.0548996	-0.0851094	-0.0132046	-0.0236921	-0.0343456	-0.0440581	-0.0612211	-0.0235438	0.0140123	0.0533281	0.0714491	0.0143678	-0.0246486	-0.0480881	0.00654519	-0.0673476	-0.0759477	-0.0330105	-0.104575	-0.230301	-0.209006	-0.0792521	-0.0843952	-0.0511578	-0.0759127	-0.0871873	-0.0764861	-0.0460023	-0.0264055
0	0	0	0	0	0	0	0	0	0	0	0	0	0	0	0	0	-0.0237904	0.0508652	0.0150694	-0.0177993	-0.0688735	-0.0734395	-0.0656095	-0.0219302	-0.0181965	-0.0613713	-0.0933403	0.0431718	0.0333291	0.0178312	-0.00623897	0.0242317	-0.000207407	0.0287948	0.03964	-0.0872976	-0.0628882	-0.0152105	-0.0873246	-0.20315	-0.204151	-0.131459	-0.158481	-0.102656	-0.0595127	-0.00937907	-0.0987435	-0.092221	0.01776
0	0	0	0	0	0	0	0	0	0	0	0	0	0	0	0	0	0	0.0102654	0.0248449	0.0216289	-0.0537677	-0.04607	-0.0605256	-0.0481917	-0.007745	-0.0612937	0.00465307	0.0394389	0.0157874	0.0136948	-0.00977015	0.0261792	0.0219368	-0.0218376	-0.0525684	-0.0137914	-0.0351244	0.0372587	-0.0544589	-0.126964	-0.179973	-0.158503	-0.166464	-0.134918	-0.160334	-0.114359	-0.117772	-0.0778198	-0.0122477
0	0	0	0	0	0	0	0	0	0	0	0	0	0	0	0	0	0	0.0109206	-0.00246219	0.0223732	0.00624562	0.0114867	-0.0455421	-0.0613702	0.0157503	-0.0834393	0.0225447	0.00149786	-0.0711849	-0.0129419	0.00765919	0.0637493	-0.0082438	-0.0409413	-0.0757289	-0.0601009	-0.11132	-0.035719	-0.0723282	-0.121441	-0.115078	-0.148846	-0.141248	-0.0898651	-0.165097	-0.150675	-0.0679953	-0.068582	-0.0118926
0	0	0	0	0	0	0	0	0	0	0	0	0	0	0	0	0	0	0	0.0673399	-0.00703587	0.0272627	0.0515153	0.0468299	-0.0847889	-0.0241618	-0.029512	-0.0193224	0.00750292	-0.0324086	-0.0291055	-0.0143425	0.0366219	-0.0332962	-0.0530992	0.00847607	-0.0202557	0.00278588	-0.0314018	-0.0571107	-0.157916	-0.164747	-0.109898	-0.111272	-0.0886612	-0.132146	-0.0990948	-0.0699305	-0.0345271	-0.0200332
0	0	0	0	0	0	0	0	0	0	0	0	0	0	0	0	0	0	0	0	-0.0109712	-0.0496386	0.0299644	0.0546857	-0.0704263	-0.0326752	-0.0232317	0.0251703	-0.0188713	-0.0539947	-0.0424534	-0.037888	-0.0796607	-0.0613025	-0.00336502	0.0209187	-0.00113326	-0.0460488	-0.0283565	-0.00856136	-0.0938228	-0.154922	-0.157385	-0.174233	-0.0854742	-0.087036	-0.0531541	-0.0706505	-0.0353274	-0.0779968
0	0	0	0	0	0	0	0	0	0	0	0	0	0	0	0	0	0	0	0	0	-0.0133763	-0.00240275	0.0475887	0.0294745	-0.0269053	-0.0424214	0.0163704	-0.00936498	-0.0460547	-0.11188	-0.0756507	-0.0630944	-0.0703098	-0.0286344	-0.0432553	-0.0140436	-0.0913048	-0.0851934	-0.0432372	-0.0549064	-0.0949366	-0.178469	-0.176476	-0.0582993	-0.0724603	-0.0492058	-0.0756193	-0.029287	-0.0570369
0	0	0	0	0	0	0	0	0	0	0	0	0	0	0	0	0	0	0	0	0	0	0.00475069	0.00488562	-0.025253	-0.0407493	-0.0110958	0.0293476	-0.0303418	-0.0746551	-0.0523987	-0.0193194	-0.0291481	0.000904172	-0.0768245	-0.0503726	-0.0644885	-0.0955976	-0.0943947	-0.0288531	-0.0665558	-0.105086	-0.177286	-0.160978	-0.0741214	-0.105816	-0.0523123	-0.0938631	-0.00413084	-0.0369647
0	0	0	0	0	0	0	0	0	0	0	0	0	0	0	0	0	0	0	0	0	0	0	0.00291922	0.00602346	-0.00101398	0.0351326	-0.0535668	-0.00493315	-0.0419524	-0.064354	0.00370463	-0.0217937	-0.0620722	-0.0279123	-0.0359304	-0.0454933	-0.0931862	-0.0490494	-0.0348224	-0.0619468	-0.111921	-0.222428	-0.162496	-0.0725949	-0.0826766	-0.0753256	-0.0339653	-0.0153298	-0.048121
0	0	0	0	0	0	0	0	0	0	0	0	0	0	0	0	0	0	0	0	0	0	0	0	0	-0.0032018	0.00998978	-0.0113654	0.0049792	-0.0504332	-0.0747329	0.00867269	-0.0422644	-0.0227173	-0.0267362	-0.00826381	-0.0547955	-0.0601979	-0.0753566	-0.116295	-0.0962781	-0.0792845	-0.152466	-0.130196	-0.107618	-0.0835063	-0.0345883	0.00750231	0.0441688	0.0115357
0	0	0	0	0	0	0	0	0	0	0	0	0	0	0	0	0	0	0	0	0	0	0	0	0	0	0	-0.00596023	-0.0813912	-0.0360159	-0.0625736	0.000790826	-0.0718418	-0.061768	-0.0398449	-0.0699622	-0.0860513	-0.0478582	-0.033571	-0.0496612	-0.0023499	-0.00129603	0.00522113	-0.0423211	-0.0365457	-0.0437944	0.00968248	0.013741	0.0240544	0.0422402
0	0	0	0	0	0	0	0	0	0	0	0	0	0	0	0	0	0	0	0	0	0	0	0	0	0	0	0	0	0.0373208	-0.0335625	-0.0125522	-0.00593959	-0.033755	-0.00497046	-0.0548585	-0.086542	-0.0615522	-0.0342398	-0.0155983	-0.0287567	-0.023856	-0.0779318	-0.0440201	-0.0752759	-0.0426475	-0.0381055	-0.0166006	0.0429134	0.0168557
0	0	0	0	0	0	0	0	0	0	0	0	0	0	0	0	0	0	0	0	0	0	0	0	0	0	0	0	0	0	0	0	0	-0.0186097	-0.0569813	0.0133564	-0.0206411	0.0131633	-0.0206422	-0.0379469	-0.0124947	-0.0291459	-0.0272099	-0.0382973	-0.0213048	-0.0122478	0.01037	-0.0176436	-0.082083	-0.0557203
0	0	0	0	0	0	0	0	0	0	0	0	0	0	0	0	0	0	0	0	0	0	0	0	0	0	0	0	0	0	0	0	0	0	0	0	0	0	0.0209339	-0.0256949	0.0154407	-0.034617	-0.000592013	-0.00331558	-0.0203226	-0.0108059	0.00921086	0.003897	0.00948753	-0.0240595
0	0	0	0	0	0	0	0	0	0	0	0	0	0	0	0	0	0	0	0	0	0	0	0	0	0	0	0	0	0	0	0	0	0	0	0	0	0	0	0	0	0	0	0	0	0	0	0	0	0
0	0	0	0	0	0	0	0	0	0	0	0	0	0	0	0	0	0	0	0	0	0	0	0	0	0	0	0	0	0	0	0	0	0	0	0	0	0	0	0	0	0	0	0	0	0	0	0	0	0
0	0	0	0	0	0	0	0	0	0	0	0	0	0	0	0	0	0	0	0	0	0	0	0	0	0	0	0	0	0	0	0	0	0	0	0	0	0	0	0	0	0	0	0	0	0	0	0	0	0
0	0	0	0	0	0	0	0	0	0	0	0	0	0	0	0	0	0	0	0	0	0	0	0	0	0	0	0	0	0	0	0	0	0	0	0	0	0	0	0	0	0	0	0	0	0	0	0	0	0
0	0	0	0	0	0	0	0	0	0	0	0	0	0	0	0	0	0	0	0	0	0	0	0	0	0	0	0	0	0	0	0	0	0	0	0	0	0	0	0	0	0	0	0	0	0	0	0	0	0
0	0	0	0	0	0	0	0	0	0	0	0	0	0	0	0	0	0	0	0	0	0	0	0	0	0	0	0	0	0	0	0	0	0	0	0	0	0	0	0	0	0	0	0	0	0	0	0	0	0
0	0	0	0	0	0	0	0	0	0	0	0	0	0	0	0	0	0	0	0	0	0	0	0	0	0	0	0	0	0	0	0	0	0	0	0	0	0	0	0	0	0	0	0	0	0	0	0	0	0
0	0	0	0	0	0	0	0	0	0	0	0	0	0	0	0	0	0	0	0	0	0	0	0	0	0	0	0	0	0	0	0	0	0	0	0	0	0	0	0	0	0	0	0	0	0	0	0	0	0
0	0	0	0	0	0	0	0	0	0	0	0	0	0	0	0	0	0	0	0	0	0	0	0	0	0	0	0	0	0	0	0	0	0	0	0	0	0	0	0	0	0	0	0	0	0	0	0	0	0
[truncated: 46 more columns]

## Sheet: del4
0	0	0	0	0	0	0	0	0	0	0	0	0	0	0	0	0	0	0	0	0	0	0	0	0	0	0	0	0	0	0	0	0	0	0	0	0	0	0	0	0	0	0	0	0	0	0	0	0	0
0	0	0	0	0	0	0	0	0	0	0	0	0	0	0	0	0	0	0	0	0	0	0	0	0	0	0	0	0	0	0	0	0	0	0	0	0	0	0	0	0	0	0	0	0	0	0	0	0	0
0	0	0	0	0	0	0	0	0	0	0	0	0	0	0	0	0	0	0	0	0	0	0	0	0	0	0	0	0	0	0	0	0	0	0	0	0	0	0	0	0	0	0	0	0	0	0	0	0	0
0	0	0	0	0	0	0	0	0	0	0	0	0	0	0	0	0	0	0	0	0	0	0	0	0	0	0	0	0	0	0	0	0	0	0	0	0	0	0	0	0	0	0	0	0	0	0	0	0	0
0	0	0	0	0	0	0	0	0	0	0	0	0	0	0	0	0	0	0	0	0	0	0	0	0	0	0	0	0	0	0	0	0	0	0	0	0	0	0	0	0	0	0	0	0	0	0	0	0	0
0	0	0	0	0	0	0	0	0	0	0	0	0	0	0	0	0	0	0	0	0	0	0	0	0	0	0	0	0	0	0	0	0	0	0	0	0	0	0	0	0	0	0	0	0	0	0	0	0	0
0	0	0	0	0	0	0	0	0	0	0	0	0	0	0	0	0	0	0	0	0	0	0	0	0	0	0	0	0	0	0	0	0	0	0	0	0	0	0	0	0	0	0	-0.00436351	-0.0164166	-0.00265024	0	0	0	0
0	0	0	0	0	0	0	0	0	0	0	0	0	0	0	0	0	0	0	0	0	0	0	0	0	0	0	0	0	0	0	0	0	0	0	0	0	-0.0205018	-0.0499547	0.00153328	0.0165412	0.0119267	0.0242261	-0.00510372	-0.0302869	-0.0186662	-0.00803917	-0.0128241	-0.00765271	-0.00143239
0	0	0	0	0	0	0	0	0	0	0	0	0	0	0	0	0	0	0	0	0	0	0	0	0	0	0	0	0	0	0	0.0144994	0.0121519	0.00629799	-0.0234415	0.0155861	-0.0299414	-0.00480882	0.0220027	-0.000688239	0.00619184	-0.0246165	-0.0214966	-0.00934211	-0.0309039	-0.0207918	-0.00871942	-0.0282119	0.000747197	-0.0194776
0	0	0	0	0	0	0	0	0	0	0	0	0	0	0	0	0	0	0	0	0	0	0	0	0	0	0	0	0	-0.0289394	-0.0410277	-0.0163901	-0.00874066	-0.00282572	-0.00299261	-0.0340057	-0.0353049	-0.0488152	-0.0141642	-0.0541482	-0.00312905	-0.0132991	-0.0177824	-0.0064156	-0.01877	-0.0319867	0.0252695	-0.0253404	-0.030799	-0.0458273
0	0	0	0	0	0	0	0	0	0	0	0	0	0	0	0	0	0	0	0	0	0	0	0	0	0	0	-0.0440925	-0.0193667	-0.0275455	-0.0231323	0.000851867	-0.0158001	-0.0263871	-0.0150858	-0.00716784	-0.02649	-0.0162868	-0.0292813	-0.0737912	-0.0200339	-0.0400919	-0.00912206	-0.014543	-0.014566	-0.00708098	0.014181	-0.0404677	-0.0527624	0.0113755
0	0	0	0	0	0	0	0	0	0	0	0	0	0	0	0	0	0	0	0	0	0	0	0	0	0	-0.0164473	-0.0261239	-0.0597455	0.00722072	-0.0387897	-0.036051	-0.0164556	-0.0317454	-0.0147167	-0.0392826	-0.081783	-0.0113495	-0.054	0.00959981	-0.00165966	-0.0758111	-0.0595593	-0.0594789	-0.0952562	-0.101179	-0.0250195	-0.0671881	-0.0824732	-0.011463
0	0	0	0	0	0	0	0	0	0	0	0	0	0	0	0	0	0	0	0	0	0	0	0	0	-0.00733352	0.00269579	-0.0236893	-0.0284489	-0.0350693	-0.0610907	-0.0823031	-0.0865274	-0.0528922	-0.0442333	-0.030554	-0.0495103	-0.0661883	0.00384074	-0.0388908	-0.0326734	-0.0777081	-0.00791519	-0.0250449	-0.112235	-0.0760444	0.0326833	-0.0727273	-0.146051	-0.10045
0	0	0	0	0	0	0	0	0	0	0	0	0	0	0	0	0	0	0	0	0	0	0	0.00980538	0.0140272	-0.035727	-0.0301703	0.00496952	-0.00846449	-0.0204776	-0.0699603	-0.10339	-0.0636198	-0.077231	-0.0162841	-0.0283997	-0.0290771	-0.0593024	0.0130586	-0.0880914	-0.0624447	-0.0690718	-0.074126	-0.0224208	-0.112442	-0.0983448	-0.0181313	-0.0908671	-0.131918	-0.0938457
0	0	0	0	0	0	0	0	0	0	0	0	0	0	0	0	0	0	0	0	0	-0.00507978	-0.0033341	0.00866337	-0.0058995	-0.0379828	-0.0454602	-0.0327266	0.0104387	-0.0288845	-0.111557	-0.129833	-0.086578	-0.0362822	0.0259905	-0.024742	-0.0433523	-0.0435115	-0.0728385	-0.081171	-0.0557646	-0.10177	-0.122832	-0.0498417	-0.144104	-0.0862933	-0.0967206	-0.0987947	-0.15234	-0.111666
0	0	0	0	0	0	0	0	0	0	0	0	0	0	0	0	0	0	0	0	0.0233455	0.00206342	0.00531099	-0.030643	0.0128143	-0.0654354	-0.0380592	0.0143888	0.00723458	-0.0259445	-0.0714713	-0.0994081	-0.0438363	-0.0938673	-0.0685339	-0.0452932	-0.0313401	0.0183051	-0.0491799	-0.0711568	-0.121971	-0.139403	-0.107982	-0.110853	-0.117159	-0.0996722	-0.0743304	-0.0987822	-0.0709742	-0.0389429
0	0	0	0	0	0	0	0	0	0	0	0	0	0	0	0	0	0	0	-0.0127775	0.0562887	-0.0123207	-0.0060667	-0.0457295	-0.0109498	-0.112419	-0.0693096	-0.0613246	-0.0373191	0.0158677	-0.0579885	-0.0699249	-0.107954	-0.110844	-0.11026	-0.0571294	-0.0639406	-0.0449863	-0.0951576	-0.114822	-0.135655	-0.142484	-0.0888777	-0.0812362	-0.0859169	-0.0712019	-0.0353225	-0.102046	-0.063883	-0.0124148
0	0	0	0	0	0	0	0	0	0	0	0	0	0	0	0	0	0	0.000423021	0.0274121	0.00847173	0.00513083	-0.00402319	-0.0501562	-0.0351527	-0.108328	-0.086935	-0.0858172	-0.0711491	-0.041424	-0.101927	-0.0483946	-0.0746649	-0.0395962	-0.0621027	-0.00238747	-0.0600452	-0.0511846	-0.0801116	-0.0931545	-0.134357	-0.100919	-0.0853734	-0.105891	-0.0769904	-0.107327	-0.0375425	-0.0577276	-0.0767791	-0.0415983
0	0	0	0	0	0	0	0	0	0	0	0	0	0	0	0	0	0	0.00510884	0.00848873	-0.00242474	-0.0140595	-0.0259817	-0.0347548	-0.0534988	-0.0738076	-0.0489477	-0.0280828	-0.0140167	-0.0349344	-0.0878764	-0.0111012	0.00720361	-0.0621633	-0.0424772	0.0056213	-0.049771	-0.032361	-0.0527802	-0.0684881	-0.126283	-0.0913802	-0.0884958	-0.141973	-0.101608	-0.140611	-0.0869278	-0.0635311	-0.106804	-0.0518794
0	0	0	0	0	0	0	0	0	0	0	0	0	0	0	0	0	-0.0169271	0.00698725	0.0131718	-0.0767804	-0.0350068	0.00359838	-0.0314216	-0.010069	-0.0589509	-0.000696148	0.0461715	0.0194274	-0.00889047	-0.101629	-0.00548446	-0.0070947	-0.0208258	0.00260969	0.00181849	0.00759881	-0.0461468	0.0109482	-0.055075	-0.099448	-0.0808553	-0.114326	-0.105581	-0.0814398	-0.115476	-0.0623165	-0.0723561	-0.114282	-0.0445295
0	0	0	0	0	0	0	0	0	0	0	0	0	0	0	0	-0.000577455	-0.0496405	-0.00362083	-0.0708014	-0.0683275	-0.106541	-0.0341296	-0.0124928	0.0185836	-0.0753428	-0.035222	0.0220613	0.0394814	-0.0179878	-0.0835401	-0.0509043	-0.0311941	-0.037176	-0.00898622	0.00390876	-0.0306934	-0.00675542	0.00461479	-0.014445	-0.0363925	-0.048962	-0.0958288	-0.0634288	-0.0821388	-0.11064	-0.0861447	-0.0939452	-0.0801338	-0.0533191
0	0	0	0	0	0	0	0	0	0	0	0	0	0	0	0.0164494	0.018435	-0.0239467	-0.0222922	-0.0641036	-0.0798959	-0.00946994	-0.0723268	-0.0677645	-0.0243867	-0.0576318	-0.0553627	-0.0351407	0.00164698	-0.0226326	0.0110876	-0.0419179	-0.0199322	-0.0614276	-0.0432565	-0.0322063	0.00911475	-0.0140182	-0.00737201	-0.0471422	-0.0677021	-0.064605	-0.0597729	-0.0889733	-0.148571	-0.117913	-0.0722364	-0.0689839	-0.107465	-0.0808305
0	0	0	0	0	0	0	0	0	0	0	0	0	0	0.00685454	-0.0178354	-0.0105581	0.0158135	-0.0308969	-0.0854089	-0.0217823	-0.0762473	-0.104256	-0.0743471	-0.0275037	-0.093916	-0.104911	-0.0395236	-0.0723308	-0.0281392	-0.027304	-0.0239877	0.0192844	-0.0364079	-0.0658652	0.0067383	0.0266488	0.0150343	-0.0417094	-0.0849414	-0.0989436	-0.0223882	-0.0857946	-0.0336215	-0.0594231	-0.0582403	-0.0597653	-0.0570732	-0.0524052	-0.0219241
0	0	0	0	0	0	0	0	0	0	0	0	0	0	-0.0386386	-0.0143811	-0.0253269	0.00246899	-0.0416081	-0.118214	-0.0473019	-0.0840997	-0.0693253	-0.0378312	-0.0819908	-0.049785	-0.0674343	-0.0164423	0.0170141	-0.0246793	-0.0393057	0.00649232	0.00618382	0.00692887	-0.0915776	-0.007444	0.0403295	-0.0124413	-0.0721589	-0.104951	-0.064416	-0.0082054	-0.0348547	-0.0624938	-0.0754458	-0.0492695	-0.0448092	-0.0722473	-0.0673184	-0.101784
0	0	0	0	0	0	0	0	0	0	0	0	0	0	-0.0202198	-0.0200178	-0.00287099	-0.000890609	-0.0410268	-0.115769	-0.0692095	-0.054078	-0.0434896	-0.0265171	-0.0436613	-0.0309336	-0.0449563	-0.0402847	-0.0114695	-0.0626975	-0.00963786	-0.0460774	-0.0140568	0.0279245	0.0326715	-0.0136425	0.0130384	0.086269	-0.00239469	-0.100252	-0.0881016	-0.0528931	-0.0285358	-0.0678837	-0.0434817	0.0167136	-0.0603921	-0.0684111	-0.00732684	0.0023153
0	0	0	0	0	0	0	0	0	0	0	0	0	-0.0154761	-0.0240021	0.00111586	-0.0038164	-0.0412164	-0.0743834	-0.0435129	-0.0433999	-0.0494291	0.0308015	0.0436954	0.010965	-0.0624213	-0.0539442	-0.0646579	-0.0502937	-0.0444087	7.62335e-05	-0.0231092	-0.00668116	-0.0327998	0.0360969	0.0545749	0.0628775	0.0485746	0.0235839	0.00835742	-0.126113	-0.0553691	-0.0580793	-0.0739052	-0.0337767	0.0334384	-0.031716	0.000607661	-0.00758636	0.0245496
0	0	0	0	0	0	0	0	0	0	0	0	0	0.0143466	-0.020226	-0.0087148	-0.0403869	-0.0837938	-0.100915	-0.0848419	-0.10874	-0.0780742	-0.015158	0.0384078	-0.0362997	-0.0848267	-0.0895009	-0.0673274	-0.0352732	-0.107431	-0.022902	-0.0122178	-0.0260889	-0.0710526	-0.0236734	0.00918261	0.0492963	-0.0106863	0.0155779	-0.00617052	-0.0482041	-0.0571226	-0.0673111	-0.037297	-0.0371293	-0.0391657	-0.0540244	-0.0311304	0.00340306	-0.0320948
0	0	0	0	0	0	0	0	0	0	0	0	0	0.0010733	-0.00708226	0.0143165	-0.0639452	-0.117703	-0.110264	-0.0632626	-0.112374	-0.0659611	-0.0704922	-0.0241328	-0.0647509	-0.117145	-0.0505573	-0.0303196	-0.102858	-0.136094	-0.0861163	-0.0413482	-0.0949347	-0.0518798	-0.054736	-0.0503603	0.0783804	0.0821673	0.0292788	0.0192947	0.0424034	-0.0406951	-0.0713147	-0.106671	-0.0656344	-0.0671811	-0.00992423	-0.0427566	-0.0579963	-0.0741273
0	0	0	0	0	0	0	0	0	0	0	0	0	-0.0312376	0.00779228	-0.0560488	-0.0588967	-0.0730052	-0.0839891	-0.0559073	-0.067836	-0.0224436	0.0147808	-0.0391911	-0.0943628	-0.138157	-0.0256436	-0.00825673	-0.104338	-0.164628	-0.0986216	-0.0722284	-0.0597806	-0.0428295	-0.0948565	-0.072133	0.000462288	0.0631722	0.0427872	0.0277419	-0.0105927	-0.0372489	-0.0865914	-0.123212	-0.085851	-0.0621927	-0.0364631	-0.0431097	-0.0832966	-0.0356736
0	0	0	0	0	0	0	0	0	0	0	0	0	0.00419624	0.00819952	-0.091126	-0.0548552	-0.0663335	-0.00275652	-0.0629168	-0.020152	0.0122526	0.00977731	0.0228817	-0.0780815	-0.101909	-0.108999	-0.0938045	-0.0940073	-0.121874	-0.0410877	-0.0849327	-0.0605181	-0.104753	-0.0723414	-0.0602	-0.0847783	0.0533744	0.104529	-0.0179443	-0.0287837	-0.0388879	-0.0942735	-0.0531369	-0.0709496	-0.0573391	-0.089851	-0.0620737	-0.0393555	-0.0129728
0	0	0	0	0	0	0	0	0	0	0	0	0	0	-0.0488614	-0.042431	-0.0303554	0.00104931	-0.0323761	-0.0827123	-0.111441	-0.0313272	-0.0706516	-0.0124131	-0.026062	-0.0380602	-0.0781524	-0.113111	-0.129552	-0.120509	-0.0129511	-0.0913232	-0.113421	-0.0802489	-0.0272909	-0.0197111	-0.0457428	0.0118809	0.103878	0.115114	0.0482439	-0.0295779	-0.00964095	-0.0772334	-0.0126465	-0.0762264	-0.0999388	-0.144681	-0.106662	-0.0224832
0	0	0	0	0	0	0	0	0	0	0	0	0	0	0.0195141	-0.0131727	-0.0968169	-0.0510894	-0.0897127	-0.0935788	-0.12113	-0.0962074	-0.0903328	-0.056951	-0.0831131	-0.0636338	-0.0866687	-0.120234	-0.113888	-0.117218	-0.0685642	-0.0986629	-0.0454482	-0.0340239	-0.0685166	-0.0764211	-0.00501694	-0.0532908	0.0324491	0.0451591	0.0158514	-0.0287521	-0.0598314	-0.0732901	-0.0680244	-0.111626	-0.0928855	-0.142159	-0.159803	-0.0623541
0	0	0	0	0	0	0	0	0	0	0	0	0	0	0.0312527	-0.0158796	-0.136296	-0.0518928	-0.111123	-0.112547	-0.132111	-0.165505	-0.124879	-0.107413	-0.120324	-0.100449	-0.149717	-0.160293	-0.123907	-0.157853	-0.155896	-0.206552	-0.123798	-0.0766052	-0.0796717	-0.135674	-0.0817747	-0.0947207	-0.0165104	-0.0648202	-0.0321965	-0.0230745	-0.0902247	-0.0465274	-0.115737	-0.129497	-0.181341	-0.173264	-0.099695	-0.112015
0	0	0	0	0	0	0	0	0	0	0	0	0	0	-0.00802326	0.0736065	0.00315958	-0.0255252	-0.0670455	-0.0769893	-0.165577	-0.11891	-0.195835	-0.126198	-0.161857	-0.132584	-0.140976	-0.134997	-0.108655	-0.133288	-0.106459	-0.150528	-0.114079	-0.138162	-0.197033	-0.129266	-0.0829451	-0.0714257	-0.0655873	-0.0796214	0.073447	0.00616002	-0.0264737	-0.0219852	-0.0790178	-0.0559734	-0.161855	-0.165702	-0.0623796	-0.098962
0	0	0	0	0	0	0	0	0	0	0	0	0	0	-0.0112497	0.116297	0.0764185	-0.0813329	-0.0269644	-0.0589546	-0.169169	-0.113737	-0.171279	-0.129957	-0.122735	-0.163246	-0.156436	-0.186386	-0.139244	-0.0747214	-0.0894357	-0.135709	-0.0705066	-0.163418	-0.127603	-0.115667	-0.080372	-0.108831	0.00246184	-0.00820438	0.084878	0.00622668	0.0083387	0.0138817	-0.041848	-0.00285471	-0.0347165	-0.0266847	-0.00912036	-0.0351762
0	0	0	0	0	0	0	0	0	0	0	0	0	0	-0.0124219	-0.0420441	-0.0743378	-0.178403	-0.199707	-0.209429	-0.107825	-0.125061	-0.0857519	-0.102683	-0.0965476	-0.0950532	-0.149604	-0.182603	-0.169525	-0.147657	-0.143039	-0.127243	-0.0792633	-0.17878	-0.0674064	-0.179231	-0.119515	-0.0419688	0.022125	-0.0100625	0.0681702	0.0812719	0.0251226	-0.0277237	-0.0395147	0.0457713	0.0496747	0.0876693	0.0204726	-0.0102189
0	0	0	0	0	0	0	0	0	0	0	0	0	0	-0.00128243	-0.00708608	-0.00985771	-0.0952831	0.0266753	-0.0265856	-0.0446453	-0.0638054	-0.0905153	-0.0949669	-0.0990131	-0.10977	-0.123164	-0.0724016	-0.0927303	-0.102032	-0.11234	-0.0891981	-0.1747	-0.0699693	-0.0832175	-0.111129	-0.0796981	-0.00352973	0.0218915	0.0148855	0.0678855	0.0459561	-0.0259961	-0.0763346	-0.0160317	-0.0779357	-0.011989	0.00616752	0.0150762	-0.00638613
0	0	0	0	0	0	0	0	0	0	0	0	0	-0.0123869	0.0364787	0.0295235	-0.0965665	-0.0947372	0.00696395	-0.0876287	-0.130535	-0.156346	-0.0903463	-0.14318	-0.0514102	-0.0581257	-0.0852962	-0.0787457	-0.0799283	-0.112573	-0.0445982	-0.117685	-0.156364	-0.084003	-0.0608315	-0.0246024	-0.0255252	-0.0354858	0.0134672	0.0123027	-0.000358718	0.0375458	0.00487555	0.0746661	-0.0234644	-0.129974	-0.0987869	-0.0912698	-0.0944118	-0.0670106
0	0	0	0	0	0	0	0	0	0	0	0	0	-0.0242411	0.00994304	-0.0344072	-0.11122	-0.0423649	-0.0564049	-0.0882255	-0.0978229	-0.132388	-0.0907205	-0.128823	-0.073589	-0.0285922	-0.0625163	-0.0948589	-0.06882	-0.0831612	-0.0708049	-0.0122388	-0.0727809	-0.0317925	-0.0937944	-0.0529094	-0.0110287	0.0102576	-0.0221546	0.0187216	-0.0702765	-0.0511838	-0.0150871	-0.036742	-0.0671677	-0.103212	-0.178877	-0.155581	-0.116605	-0.0348953
0	0	0	0	0	0	0	0	0	0	0	0	0	-0.0115677	0.0110143	-0.0276817	-0.0308184	-0.0911163	-0.0980917	-0.108496	-0.0842608	-0.106795	-0.0988835	-0.0890686	-0.0806494	-0.0398569	-0.0542087	-0.102502	-0.0665125	-0.101483	-0.106368	-0.0305551	-0.0460913	-0.040549	-0.0205996	-0.063553	-0.0393947	0.0206399	0.051583	0.032441	0.00438866	0.0558905	0.0284586	-0.0656089	-0.114011	-0.115907	-0.135196	-0.148714	-0.0350865	-0.0456316
0	0	0	0	0	0	0	0	0	0	0	0	0	0	0.00819722	-0.0534302	-0.084789	-0.0567445	-0.048198	-0.0922526	-0.10258	-0.0760555	-0.0645352	-0.0770614	-0.0802823	-0.0437265	-0.0707625	-0.0487451	-0.0529479	-0.111891	-0.176371	-0.0309852	-0.0710892	-0.0749975	-0.00626358	0.0311829	0.0609357	0.0666382	0.0509019	-0.011062	0.0469698	0.0523583	-0.0448709	-0.0575057	-0.119577	-0.114013	-0.0900274	-0.114624	-0.1149	-0.0908757
0	0	0	0	0	0	0	0	0	0	0	0	0	0	-0.0274577	-0.100425	-0.0470694	-0.120243	-0.0974779	-0.0861993	-0.0592903	-0.103205	0.0225354	-0.0264328	-0.0867632	-0.0739392	-0.0719068	-0.0767096	-0.0743743	-0.0935662	-0.118759	-0.0936024	-0.0279556	-0.0724048	-0.0458523	0.0234635	0.0855022	0.0327197	0.0783048	0.0112992	-0.0010249	-0.0437501	-0.0722056	-0.104235	-0.083295	-0.0165067	-0.0640857	-0.047888	-0.0680735	-0.00034404
0	0	0	0	0	0	0	0	0	0	0	0	0	0	0.00754133	-0.0743558	-0.0785839	-0.128712	-0.0811733	-0.121259	-0.0942014	-0.149285	-0.107968	-0.0702602	-0.0353228	-0.0599646	-0.0613028	-0.106146	-0.122769	-0.121841	-0.102068	-0.0972311	-0.067044	0.00545596	-0.0112221	0.0504663	-0.0139769	0.0163027	0.0294955	0.0107539	0.0478463	-0.0279816	-0.0141699	-0.123119	-0.0639035	-0.0336221	-0.0420123	-0.0568467	-0.000813614	-0.000634641
0	0	0	0	0	0	0	0	0	0	0	0	0	0	0.0155422	-0.015029	-0.0733544	-0.0413392	-0.105737	-0.149591	-0.0670136	-0.110118	-0.130488	-0.0872497	-0.0263235	-0.0451163	-0.0832455	-0.150237	-0.172101	-0.134519	-0.0550995	-0.0304373	-0.0240406	0.0347628	-0.0184306	0.0134725	-0.0376737	0.0276805	0.0146561	-0.00823689	0.0512487	-0.0158495	-0.0531525	-0.046745	-0.0268196	-0.0239016	-0.0319633	-0.0299028	0.0467611	-0.00496694
0	0	0	0	0	0	0	0	0	0	0	0	0	0	0.00519558	-0.00361992	-0.0849315	-0.0589701	-0.077788	-0.145261	-0.0768122	-0.0816252	-0.125996	-0.0281363	-0.0697488	-0.0287579	-0.0488408	-0.0761235	-0.0868221	-0.0334769	0.0152668	-0.00614755	-0.00455008	0.0334658	0.0124924	0.0238048	-0.00454599	-0.0253911	0.0252348	-0.00691273	-0.0711898	-0.0462345	-0.0481633	-0.0488593	-0.0589181	-0.0141888	0.00649878	-0.0812516	-0.0452454	0.00583284
0	0	0	0	0	0	0	0	0	0	0	0	0	0	0	-0.00916082	-0.0544104	-0.0880018	-0.0550311	-0.0974464	-0.0576342	-0.0433955	-0.0888199	-0.0614182	-0.0377379	-0.0484183	-0.0321422	-0.0372695	-0.00916615	0.0187338	0.0198141	-0.0152953	-0.0446545	-0.0126762	-0.0155193	0.0177929	-0.00537866	-0.00903581	-0.0313111	-0.021035	-0.0394626	-0.0822054	-0.0647711	0.000269663	-0.0462758	-0.0351608	-0.0295448	-0.0254808	-0.00651314	-0.00183489
0	0	0	0	0	0	0	0	0	0	0	0	0	0	0	0.0065416	-0.00920536	0.00182094	-0.0332522	-0.0655533	-0.112979	-0.0897143	-0.154184	-0.139711	-0.0762016	-0.0901714	-0.0914788	-0.00903148	-0.0451142	-0.08445	-0.0239491	-0.0068768	-0.0315405	-0.00768949	-0.0127587	-0.0533462	-0.053173	-0.00415427	-0.013785	-0.0619146	-0.0465868	-0.026993	-0.112635	-0.0440086	-0.0365986	-0.0345329	-0.0727691	-0.0388031	-0.00657045	-0.0515526
0	0	0	0	0	0	0	0	0	0	0	0	0	0	0	0	0.0373743	-0.0027749	0.00479376	-0.0885262	-0.126569	-0.102378	-0.112484	-0.100381	-0.0769486	-0.0763982	-0.0264043	-0.0919541	-0.109053	-0.0335272	-0.0751655	-0.0404015	-0.0201342	-0.00296053	0.0452884	-0.00527796	0.0170866	-0.000314105	-0.0525531	-0.0445176	-0.0802125	-0.0816043	-0.0600099	-0.103364	-0.0607214	-0.0924949	-0.0238737	-0.0889157	-0.0409651	-0.0843725
0	0	0	0	0	0	0	0	0	0	0	0	0	0	0	0	0.0245382	0.0230665	-0.0140796	-0.00527814	-0.0726644	-0.098579	-0.0965235	-0.0938972	-0.138201	-0.0972535	-0.0865027	-0.0978679	-0.0168603	0.0353452	-0.0328371	-0.0013027	-0.00643811	-0.0490383	-0.0302706	-0.0569682	0.0208383	-0.0040524	0.00096302	-0.111912	-0.114657	-0.0667184	-0.0249016	-0.047029	-0.0935505	-0.134312	-0.0696819	-0.0714452	-0.0303372	-0.0255038
0	0	0	0	0	0	0	0	0	0	0	0	0	0	0	0	0	-0.0286213	0.00738372	0.0329844	-0.102906	-0.0758508	-0.0193748	-0.103298	-0.126324	-0.0576069	-0.0525697	-0.0740549	-0.0353841	0.0093615	-0.0316845	0.00875394	-0.039313	-0.0283901	-0.0586008	-0.0395553	-0.0344754	-0.0376141	-0.0316808	-0.122516	-0.156878	-0.0467115	-0.0290939	-0.0636108	-0.0594993	-0.0933922	-0.0911928	-0.0933913	-0.0476784	-0.00925197
0	0	0	0	0	0	0	0	0	0	0	0	0	0	0	0	0	0.0189492	-0.00851411	0.0239939	-0.0929502	-0.0885494	-0.0922538	-0.101727	-0.0730608	-0.032629	-0.0676778	-0.0417952	0.0224838	-0.0769271	-0.0201842	-0.0264776	-0.041105	-0.0454656	-0.00369964	-0.0188382	-0.0536056	-0.0792365	-0.056004	-0.0481961	-0.111081	-0.0902562	-0.0502093	-0.120282	-0.100061	-0.070572	-0.049107	-0.0574798	-0.0632805	-0.00675579
0	0	0	0	0	0	0	0	0	0	0	0	0	0	0	0	0	0	0.00258093	-0.0121244	-0.0525439	-0.073867	-0.111708	-0.0963316	-0.0741074	-0.0215137	-0.0545134	-0.0260148	-0.0247603	-0.0496597	0.00793114	-0.00760411	-0.0331403	-0.0367069	-0.0431173	-0.036849	0.00334962	-0.0338419	-0.0196109	-0.0720928	-0.114092	-0.149592	-0.142624	-0.0982275	-0.15798	-0.128243	-0.0697146	-0.0739714	-0.110347	-0.0618794
0	0	0	0	0	0	0	0	0	0	0	0	0	0	0	0	0	0	0.00808316	0.0138769	-0.0350848	-0.0719651	-0.0666692	-0.0595085	-0.0431772	-0.0208844	-0.0442637	0.0166687	-0.02283	-0.0096942	0.036556	0.00184816	-0.0347848	-0.0520491	-0.0608465	-0.0127547	0.0108739	-0.0641514	-0.0496812	-0.0890185	-0.108341	-0.110854	-0.117098	-0.0757391	-0.0932441	-0.155264	-0.128563	-0.054014	-0.0857043	-0.0614245
0	0	0	0	0	0	0	0	0	0	0	0	0	0	0	0	0	0	0	0.0496959	-0.00919123	-0.000626129	0.0111807	-0.00656464	-0.0198062	-0.0405171	-0.0730507	-0.020997	-0.0250721	-0.0648893	-0.0235594	-0.0333102	-0.0800723	-0.0722621	-0.0602547	-0.00871076	0.00146884	-0.0380812	-0.0434941	-0.0729497	-0.106276	-0.111746	-0.148118	-0.098292	-0.114354	-0.128498	-0.0814788	-0.0233935	-0.0796476	-0.0800552
0	0	0	0	0	0	0	0	0	0	0	0	0	0	0	0	0	0	0	0	0.0158864	-0.0236544	-0.0223181	0.00678519	-0.0785165	-0.0768433	-0.0413204	-0.043029	-0.0625525	-0.11793	-0.110415	-0.109029	-0.106559	-0.0947998	-0.0794841	-0.0356399	-0.0508975	-0.0327968	-0.0650198	-0.057894	-0.0717278	-0.110434	-0.136926	-0.131111	-0.0916593	-0.0796193	-0.0390463	-0.0345907	-0.0690816	-0.107912
0	0	0	0	0	0	0	0	0	0	0	0	0	0	0	0	0	0	0	0	0	0.031119	0.00124945	-0.0300526	-0.0162516	-0.0536595	-0.0533012	0.0234121	0.0058088	-0.0721675	-0.123775	-0.124353	-0.0659287	-0.0814773	-0.0455726	-0.0614037	-0.0290606	-0.0310825	-0.0723474	-0.0276517	-0.0254593	-0.0982453	-0.168892	-0.106855	-0.0371185	-0.0673044	-0.0757931	-0.0809042	0.0210986	-0.0324822
0	0	0	0	0	0	0	0	0	0	0	0	0	0	0	0	0	0	0	0	0	0	0.00568633	0.00558406	-0.0198282	-0.0339127	-0.0106938	0.011643	-0.0603417	-0.0549016	-0.0446874	-0.0601732	-0.0510776	-0.0641444	-0.0467392	-0.0663125	-0.0832503	-0.0608488	-0.0625965	-0.0174635	-0.077252	-0.0441557	-0.147639	-0.109237	-0.0514394	-0.0870055	-0.124125	-0.0959542	0.0325967	-0.0551661
0	0	0	0	0	0	0	0	0	0	0	0	0	0	0	0	0	0	0	0	0	0	0	0.015125	0.0153057	0.00219168	-0.00154589	-0.0520736	0.00732548	-0.013952	-0.0503629	-0.052379	-0.0627908	-0.0760403	-0.0557598	-0.0810492	-0.072224	-0.0793337	-0.0422798	-0.0607683	-0.0693323	-0.0560447	-0.162195	-0.16075	-0.092341	-0.0933211	-0.126643	-0.0794859	-0.0415447	-0.0719486
0	0	0	0	0	0	0	0	0	0	0	0	0	0	0	0	0	0	0	0	0	0	0	0	0	-0.0090594	-0.00433153	-0.0120554	0.0174126	-0.0519059	-0.0443184	-0.03418	-0.0507664	-0.0637616	-0.0917684	-0.0863616	-0.0838592	-0.0531121	-0.0630875	-0.116569	-0.0829022	-0.0628744	-0.0989334	-0.123722	-0.0742038	-0.0990319	-0.142262	-0.0355298	-0.0614933	-0.0695514
0	0	0	0	0	0	0	0	0	0	0	0	0	0	0	0	0	0	0	0	0	0	0	0	0	0	0	-0.0294912	-0.00425008	-0.0272353	0.0127472	-0.0185912	-0.06284	-0.0166569	-0.0683313	-0.115552	-0.0569954	-0.0382193	-0.0183862	-0.0523536	-0.0701654	-0.0575135	0.00446054	-0.0788191	-0.051872	-0.102719	-0.0728158	-0.0709286	-0.0383021	0.0119114
0	0	0	0	0	0	0	0	0	0	0	0	0	0	0	0	0	0	0	0	0	0	0	0	0	0	0	0	0	-0.0286626	-0.0518412	-0.00565361	0.00865979	-0.0430198	0.00977457	0.0372189	-0.0239671	-0.0265271	-0.0311935	0.00469682	-0.0281484	-0.0593664	-0.0443883	-0.0198798	-0.00391904	-0.0229791	-0.0373519	-0.0154982	0.010911	-0.00964412
0	0	0	0	0	0	0	0	0	0	0	0	0	0	0	0	0	0	0	0	0	0	0	0	0	0	0	0	0	0	0	0	0	-0.0257518	-0.0365737	0.00929594	-0.012015	-0.0186822	-0.0529958	-0.0311379	-0.02869	-0.0659716	-0.021748	-0.0143271	0.010916	0.00796283	-0.0416905	-0.0268534	-0.0455594	-0.0567398
0	0	0	0	0	0	0	0	0	0	0	0	0	0	0	0	0	0	0	0	0	0	0	0	0	0	0	0	0	0	0	0	0	0	0	0	0	0	0.000200726	0.00405333	0.00585517	-0.0366724	-0.0152193	-0.00647268	-0.0333415	-0.00757479	-0.00514637	-0.0364268	-0.00979929	-0.0266804
0	0	0	0	0	0	0	0	0	0	0	0	0	0	0	0	0	0	0	0	0	0	0	0	0	0	0	0	0	0	0	0	0	0	0	0	0	0	0	0	0	0	0	0	0	0	0	0	0	0
0	0	0	0	0	0	0	0	0	0	0	0	0	0	0	0	0	0	0	0	0	0	0	0	0	0	0	0	0	0	0	0	0	0	0	0	0	0	0	0	0	0	0	0	0	0	0	0	0	0
0	0	0	0	0	0	0	0	0	0	0	0	0	0	0	0	0	0	0	0	0	0	0	0	0	0	0	0	0	0	0	0	0	0	0	0	0	0	0	0	0	0	0	0	0	0	0	0	0	0
0	0	0	0	0	0	0	0	0	0	0	0	0	0	0	0	0	0	0	0	0	0	0	0	0	0	0	0	0	0	0	0	0	0	0	0	0	0	0	0	0	0	0	0	0	0	0	0	0	0
0	0	0	0	0	0	0	0	0	0	0	0	0	0	0	0	0	0	0	0	0	0	0	0	0	0	0	0	0	0	0	0	0	0	0	0	0	0	0	0	0	0	0	0	0	0	0	0	0	0
0	0	0	0	0	0	0	0	0	0	0	0	0	0	0	0	0	0	0	0	0	0	0	0	0	0	0	0	0	0	0	0	0	0	0	0	0	0	0	0	0	0	0	0	0	0	0	0	0	0
0	0	0	0	0	0	0	0	0	0	0	0	0	0	0	0	0	0	0	0	0	0	0	0	0	0	0	0	0	0	0	0	0	0	0	0	0	0	0	0	0	0	0	0	0	0	0	0	0	0
0	0	0	0	0	0	0	0	0	0	0	0	0	0	0	0	0	0	0	0	0	0	0	0	0	0	0	0	0	0	0	0	0	0	0	0	0	0	0	0	0	0	0	0	0	0	0	0	0	0
0	0	0	0	0	0	0	0	0	0	0	0	0	0	0	0	0	0	0	0	0	0	0	0	0	0	0	0	0	0	0	0	0	0	0	0	0	0	0	0	0	0	0	0	0	0	0	0	0	0
[truncated: 46 more columns]

## Sheet: del5
0	0	0	0	0	0	0	0	0	0	0	0	0	0	0	0	0	0	0	0	0	0	0	0	0	0	0	0	0	0	0	0	0	0	0	0	0	0	0	0	0	0	0	0	0	0	0	0	0	0
0	0	0	0	0	0	0	0	0	0	0	0	0	0	0	0	0	0	0	0	0	0	0	0	0	0	0	0	0	0	0	0	0	0	0	0	0	0	0	0	0	0	0	0	0	0	0	0	0	0
0	0	0	0	0	0	0	0	0	0	0	0	0	0	0	0	0	0	0	0	0	0	0	0	0	0	0	0	0	0	0	0	0	0	0	0	0	0	0	0	0	0	0	0	0	0	0	0	0	0
0	0	0	0	0	0	0	0	0	0	0	0	0	0	0	0	0	0	0	0	0	0	0	0	0	0	0	0	0	0	0	0	0	0	0	0	0	0	0	0	0	0	0	0	0	0	0	0	0	0
0	0	0	0	0	0	0	0	0	0	0	0	0	0	0	0	0	0	0	0	0	0	0	0	0	0	0	0	0	0	0	0	0	0	0	0	0	0	0	0	0	0	0	0	0	0	0	0	0	0
0	0	0	0	0	0	0	0	0	0	0	0	0	0	0	0	0	0	0	0	0	0	0	0	0	0	0	0	0	0	0	0	0	0	0	0	0	0	0	0	0	0	0	0	0	0	0	0	0	0
0	0	0	0	0	0	0	0	0	0	0	0	0	0	0	0	0	0	0	0	0	0	0	0	0	0	0	0	0	0	0	0	0	0	0	0	0	0	0	0	0	0	0	-0.0180123	-0.0279659	-0.00637635	0	0	0	0
0	0	0	0	0	0	0	0	0	0	0	0	0	0	0	0	0	0	0	0	0	0	0	0	0	0	0	0	0	0	0	0	0	0	0	0	0	0.00523821	-0.0489638	-0.0415123	0.0409019	-0.0634348	0.0318368	-0.0232204	-0.0501246	-0.0200191	0.013365	-0.0128396	-0.0209191	-0.00624769
0	0	0	0	0	0	0	0	0	0	0	0	0	0	0	0	0	0	0	0	0	0	0	0	0	0	0	0	0	0	0	0.00525276	0.0397093	0.0118523	0.00811003	-0.00891801	-0.0337883	0.021964	-0.00548564	-0.0153913	-0.0056071	-0.0484986	-0.00385081	0.0146906	-0.0250871	0.0121888	0.0181701	-0.0663205	-0.0417157	-0.0227573
0	0	0	0	0	0	0	0	0	0	0	0	0	0	0	0	0	0	0	0	0	0	0	0	0	0	0	0	0	0.0149917	-0.0207972	0.0386951	-0.0133533	-0.0255657	-0.0541334	-0.0355236	-0.0618684	-0.011875	-0.0167899	-0.0322953	-0.0295266	0.0265815	0.0346711	0.00863617	-0.0121877	-0.00815452	-0.0233336	-0.0503494	-0.0248807	-0.037865
0	0	0	0	0	0	0	0	0	0	0	0	0	0	0	0	0	0	0	0	0	0	0	0	0	0	0	-0.0174628	-0.0139747	-0.0140852	0.0193031	0.0243842	0.0211194	-0.0931202	-0.073755	-0.04553	-0.0384771	-0.00356052	-0.0142129	-0.0473118	-0.0460311	-0.100178	-0.121024	-0.0548574	-0.0006721	-0.00322138	-0.0438876	-0.0619229	-0.0763645	0.000665799
0	0	0	0	0	0	0	0	0	0	0	0	0	0	0	0	0	0	0	0	0	0	0	0	0	0	0.0356147	-0.00597997	-0.0277978	0.0422814	0.0374365	0.00118729	-0.0346579	-0.0396338	-0.0367217	-0.0350511	-0.0188574	0.00412898	-0.101841	-0.0194828	-0.0232528	-0.0409157	-0.0449614	-0.0790391	-0.0535386	-0.0360008	-0.0577458	-0.130204	-0.0875126	0.00567717
0	0	0	0	0	0	0	0	0	0	0	0	0	0	0	0	0	0	0	0	0	0	0	0	0	0.00195814	0.0214089	0.00873342	-0.0141205	-0.0335562	0.0064546	-0.0610945	-0.101048	-0.0396361	-0.0532437	-0.0115958	-0.026341	-0.00904198	-0.0111109	-0.049219	-0.0577401	-0.0309157	0.0152781	-0.0461019	-0.0488384	-0.0743251	-0.00527601	-0.145724	-0.146276	-0.092203
0	0	0	0	0	0	0	0	0	0	0	0	0	0	0	0	0	0	0	0	0	0	0	-0.0133449	-0.041407	0.0291186	-0.0129017	-0.0183963	0.0495011	0.0240869	-0.0221789	-0.0545901	-0.0689275	-0.0938929	-0.0355857	0.00224719	-0.0758055	-0.0421466	-0.0524139	-0.0980977	-0.0682748	-0.0485753	-0.0103566	-0.0650948	-0.103943	-0.0459276	0.013378	-0.134924	-0.140154	-0.0763682
0	0	0	0	0	0	0	0	0	0	0	0	0	0	0	0	0	0	0	0	0	-0.0142756	-0.0316786	-0.0566973	0.00689074	-0.043845	-0.075508	-0.0211025	0.0111019	-0.0136237	-0.0535606	-0.0688538	-0.0960487	-0.0529316	-0.0371492	-0.0256	-0.0560313	-0.0707991	-0.0968363	-0.101724	-0.0812103	-0.0913395	-0.0396294	-0.0549011	-0.0874921	-0.0313228	-0.0448527	-0.104989	-0.130769	-0.0799315
0	0	0	0	0	0	0	0	0	0	0	0	0	0	0	0	0	0	0	0	-0.0217296	-0.0132543	0.0559842	-0.025904	-0.0472253	-0.104329	-0.076043	-0.00918156	-0.0416071	-0.0485286	-0.0345392	-0.060311	-0.0410131	-0.037308	-0.0566993	-0.0493885	-0.0283045	-0.054714	-0.0290035	-0.132256	-0.123978	-0.119869	-0.0949781	-0.0358768	-0.0867008	-0.0858812	-0.0423994	-0.0874995	-0.116024	-0.0869778
0	0	0	0	0	0	0	0	0	0	0	0	0	0	0	0	0	0	0	-0.0378765	0.0497468	0.0212761	0.0455876	-0.0119664	-0.0615974	-0.109734	-0.0555282	-0.0521808	-0.0609641	0.00539649	-0.0678579	-0.0449712	-0.0785074	-0.0622564	-0.0679272	-0.0460994	-0.0545538	-2.35149e-05	-0.000146954	-0.0359602	-0.106116	-0.12107	-0.0820881	-0.0479898	-0.0243053	-0.0171596	0.00388563	-0.109093	-0.133744	-0.074165
0	0	0	0	0	0	0	0	0	0	0	0	0	0	0	0	0	0	0.0218338	0.00677042	-0.0114359	0.0579584	0.0309086	-0.071819	-0.0899916	-0.113682	-0.140475	-0.0623837	-0.0402955	0.000317841	-0.0199467	0.0540479	-0.0723043	-0.0553332	-0.0537782	0.00572497	-0.0138228	-0.00478911	0.00327836	-0.00831552	-0.147542	-0.111824	-0.0823224	-0.0865623	-0.0141921	-0.0289371	-0.00731817	-0.0621924	-0.109024	-0.0726137
0	0	0	0	0	0	0	0	0	0	0	0	0	0	0	0	0	0	-0.0180517	-0.0458247	-0.0412554	-0.0280883	-0.0513156	-0.0363881	-0.0628573	-0.0832666	-0.0645249	-0.00345085	-0.01973	0.00126253	-0.0340771	0.0304484	-0.0606637	-0.050164	-0.0212018	-0.00176293	-0.0177216	-0.0326772	-0.0108085	-0.0178075	-0.106653	-0.101121	-0.0611237	-0.13521	-0.0476326	-0.0818008	-0.0785661	-0.0817923	-0.109222	-0.0965317
0	0	0	0	0	0	0	0	0	0	0	0	0	0	0	0	0	-0.0126452	0.00173016	-0.0177343	-0.0853441	-0.0230017	0.00471404	0.0199352	-0.0272281	-0.00439672	0.0455012	-0.00334126	0.00899137	0.0336592	-0.0386911	-0.0110766	-0.0447349	-0.0687825	-0.0476517	-0.00770503	-0.0185788	-0.00394242	-0.0276044	-0.0223967	-0.0601598	-0.101288	-0.0951631	-0.114898	-0.0848861	-0.0739136	-0.0586483	-0.0537335	-0.0741934	-0.0870804
0	0	0	0	0	0	0	0	0	0	0	0	0	0	0	0	-0.0341128	-0.0390146	-0.0295285	-0.0853398	-0.0486706	-0.0483001	0.0233618	-0.00356635	-0.0198716	-0.000534695	-0.0158512	-0.0246113	0.0286385	-0.011173	-0.00669198	-0.0358931	-0.0824459	-0.101227	-0.093447	-0.00817586	-0.0529702	-0.0035838	0.000427174	0.0112277	-0.0126367	-0.0559191	-0.0553256	-0.0370729	-0.0356322	-0.0479799	-0.13084	-0.0817979	-0.0426145	-0.0493434
0	0	0	0	0	0	0	0	0	0	0	0	0	0	0	0.00320108	0.0456126	0.0048882	-0.081289	-0.060226	-0.0677306	-0.0396683	-0.0598558	-0.0372044	-0.0370939	-0.00385154	-0.0405267	-0.0373192	-0.0377544	-0.0297412	-0.0568677	-0.0821478	-0.0413957	-0.0563089	-0.0353286	-0.00126126	0.0079056	-0.00180218	-0.0206375	-0.0752756	-0.0416703	-0.0380828	-0.0303228	-0.0945735	-0.0656243	-0.0708571	-0.0472475	-0.0533569	-0.0952785	-0.105132
0	0	0	0	0	0	0	0	0	0	0	0	0	0	-0.0066538	-0.002742	-0.0348899	-0.0610086	-0.0720849	-0.0155882	-0.0766758	-0.0629158	-0.0719479	-0.0418698	-0.0479073	-0.0689668	-0.0241127	-0.035063	-0.0332176	-0.0272211	-0.0213169	0.00112955	-0.0106995	-0.0764486	-0.0121904	-0.00216087	0.0418109	-0.000497352	-0.0198596	-0.0748841	-0.100671	-0.0443686	0.0103691	0.00117443	-0.0589974	-0.0482157	-0.0404664	-0.059133	-0.055399	-0.0572639
0	0	0	0	0	0	0	0	0	0	0	0	0	0	-0.0237316	0.0110941	0.0021727	-0.022704	-0.0319159	-0.109836	-0.0447345	-0.0271414	-0.0608988	-0.0249136	-0.0423725	-0.0379581	-0.042117	-0.0382246	0.0181938	0.01591	0.0137997	0.020653	-0.0942319	-0.120621	-0.0503898	0.000404485	0.0124364	-0.0160673	-0.0455585	-0.08983	-0.0900344	0.0181985	0.00150688	-0.0406028	-0.0424239	-0.010614	-0.0345389	-0.0619385	-0.0603232	-0.0493676
0	0	0	0	0	0	0	0	0	0	0	0	0	0	0.0136844	0.00160346	0.00872895	-0.00634795	-0.0227054	-0.0469978	-0.0491815	-0.0230408	-0.0539418	-0.034939	-0.00209519	-0.0555427	-0.0473127	-0.0740997	-0.0211298	-0.00780409	-0.00813825	-0.0209383	-0.0482375	-0.0286923	-0.0435743	-0.0225494	0.01981	0.056374	0.000361761	-0.0876923	-0.0483045	-0.056351	-0.0520251	-0.102302	-0.0697502	0.0166817	-0.0627467	-0.0896082	-0.0470619	0.0221873
0	0	0	0	0	0	0	0	0	0	0	0	0	0.0157327	0.0144798	-0.0254215	0.0565095	0.0325936	-0.0885078	-0.0252456	-0.0708165	-0.0174377	-0.0236322	-0.0323875	-0.0116592	-0.0291437	-0.0309171	-0.0353445	-0.035448	0.0216995	-0.00596631	0.0099379	-0.0129125	0.00888225	-0.0218394	0.0127351	0.041573	0.050328	0.0474237	0.0353356	-0.0891834	-0.0721933	-0.0325894	-0.060732	0.00148128	0.021281	-0.0236279	-0.0172509	0.012351	-0.0101334
0	0	0	0	0	0	0	0	0	0	0	0	0	-0.00515981	-0.000228043	0.0341892	-0.0900935	-0.0500879	-0.0543767	-0.0731968	-0.0781041	-0.0763291	-0.0982701	0.0112788	-0.0748382	-0.0819744	-0.0321571	-0.0626173	-0.0313227	-0.0963337	-0.0648866	-0.0337919	-0.0508528	-0.0135322	-0.0135725	0.0337453	0.0485776	-0.0139053	0.00774559	-0.0104801	-0.059174	-0.0728205	-0.0348725	-0.00110776	-0.0539139	-0.0474807	-0.0107589	0.0132516	-0.0402307	-0.0599573
0	0	0	0	0	0	0	0	0	0	0	0	0	0.00270376	0.0223315	0.0279178	-0.115031	-0.0691085	-0.0679001	-0.0269781	-0.0465078	-0.0838698	-0.0913263	-0.0303295	-0.112905	-0.0583161	-0.0202195	-0.0325816	-0.0797108	-0.155382	-0.114836	-0.0657187	-0.0576	-0.016648	-0.0132384	0.00206188	0.0555623	-0.0171227	-0.0246772	-0.0622559	-0.0489858	-0.0316768	-0.046488	-0.0308022	-0.0222358	-0.0296046	0.00573212	-0.00744954	-0.0110963	-0.0409685
0	0	0	0	0	0	0	0	0	0	0	0	0	-0.00450537	0.0491445	-0.011485	-0.115319	-0.00712791	-0.0727727	-0.0399221	-0.0334989	-0.0147082	-0.0571261	-0.0971747	-0.073768	-0.0827339	-0.037331	0.027569	-0.070771	-0.124329	-0.0968012	-0.0376245	-0.0720647	-0.0618832	-0.0657095	-0.0521349	-0.0515201	-0.0215811	-0.00895375	-0.0128955	-0.0457491	-0.00955204	-0.0889313	-0.0715813	-0.0508786	-0.00813408	0.00383115	0.000352832	0.0156106	0.0326282
0	0	0	0	0	0	0	0	0	0	0	0	0	0.00085223	-0.00852741	-0.0814405	-0.0859122	-0.0159311	-0.0311569	-0.059033	0.00751489	-0.0149604	-0.0290814	-0.0175337	-0.0646277	-0.0840256	-0.0611662	-0.0920386	-0.102275	-0.0963612	-0.0747842	-0.0428106	-0.0875728	-0.124816	-0.0906744	-0.0462199	-0.0558114	0.00424957	0.032363	-0.038698	-0.0523081	-0.0932341	-0.0313375	-0.0491631	-0.0175453	-0.0439174	-0.107316	-0.0931492	-0.0239328	-0.022315
0	0	0	0	0	0	0	0	0	0	0	0	0	0	-0.013918	-0.00187184	0.00488017	0.0229087	-0.0219206	-0.0667604	-0.0401292	-0.0164524	-0.0243436	0.00223665	-0.0316104	-0.0196972	-0.0872159	-0.0976667	-0.102211	-0.0946966	-0.0578123	-0.0672545	-0.0919195	-0.0507278	-0.0533924	-0.0347388	-0.042882	-0.0249659	0.0420035	0.0343765	-0.0100019	-0.0333538	-0.0160025	-0.048338	-0.026827	-0.0760817	-0.135318	-0.170357	-0.0895663	0.00486147
0	0	0	0	0	0	0	0	0	0	0	0	0	0	-0.00377489	-0.0441371	-0.0807547	0.013313	-0.0582395	-0.0365696	-0.0719505	-0.0429608	-0.0694552	-0.0309042	-0.0520936	-0.0373712	-0.0498304	-0.0696619	-0.0947983	-0.0595485	-0.103988	-0.107685	-0.0517369	0.00787603	-0.0364835	-0.102368	-0.0257862	-0.0617332	0.0613338	0.0410252	-0.0193495	-0.0152537	-0.0510038	-0.0613275	-0.0582471	-0.0800067	-0.0964124	-0.101001	-0.116852	-0.0580847
0	0	0	0	0	0	0	0	0	0	0	0	0	0	-0.0551641	-0.0869453	-0.0429582	-0.113481	-0.0907712	-0.0747355	-0.0775275	-0.112449	-0.0727112	-0.0820436	-0.10162	-0.0517126	-0.133361	-0.135278	-0.146236	-0.152221	-0.0958412	-0.149269	-0.112104	-0.0810111	-0.0820178	-0.0765611	-0.0645129	-0.0157163	0.0549851	-0.0449068	-0.0550015	-0.0298033	-0.0196815	-0.0747198	-0.116329	-0.0693345	-0.120159	-0.143686	-0.108137	-0.0736588
0	0	0	0	0	0	0	0	0	0	0	0	0	0	0.00191053	-0.0415902	-0.0389869	-0.0604235	-0.130765	-0.0666628	-0.109417	-0.115666	-0.136744	-0.114739	-0.102365	-0.0525291	-0.147407	-0.120749	-0.132216	-0.15813	-0.102989	-0.101099	-0.011889	-0.0779737	-0.0846919	-0.0569799	-0.13766	-0.0408506	-0.0524634	-0.0683736	0.0128791	-0.0619694	-0.0265753	0.0157153	-0.110417	-0.0731234	-0.111471	-0.147799	-0.133841	-0.0495885
0	0	0	0	0	0	0	0	0	0	0	0	0	0	-0.0509494	0.00939316	0.0440158	-0.138034	-0.0942473	-0.0120258	-0.132792	-0.147577	-0.154084	-0.156988	-0.0884088	-0.127955	-0.125076	-0.177557	-0.143398	-0.132875	-0.153043	-0.144495	-0.10847	-0.147845	-0.152949	-0.0858786	-0.0960887	-0.0425444	-0.0313503	0.0148592	0.0232734	-0.016043	0.00466057	0.000876182	-0.132934	-0.0760067	-0.0808366	-0.0943947	-0.124791	-0.144219
0	0	0	0	0	0	0	0	0	0	0	0	0	0	-0.0274845	0.0167137	-0.0774409	-0.133745	-0.183175	-0.183736	-0.0492728	-0.115535	-0.0473974	-0.0924049	-0.137465	-0.0857835	-0.111378	-0.207627	-0.16541	-0.13551	-0.115008	-0.145675	-0.167828	-0.14705	-0.0836355	-0.156684	-0.0788535	-0.00863149	-0.0611554	-0.0284358	0.0796224	0.0262778	-0.0904517	-0.0794399	-0.0735448	-0.0658563	-0.052464	-0.052368	-0.0670633	-0.0718298
0	0	0	0	0	0	0	0	0	0	0	0	0	0	0.00325715	0.0412895	-0.00408175	-0.0745132	-0.044117	0.0372778	-0.043581	-0.0662278	-0.0258739	-0.105039	-0.092529	-0.0481195	-0.0670499	-0.0419404	-0.0756038	-0.0669466	-0.0483461	-0.121468	-0.128688	-0.0275787	-0.0485541	-0.0675005	-0.0494222	-0.00484783	-0.0913021	-0.0486413	0.0322143	0.0297948	-0.0582258	-0.101806	-0.0451936	-0.143331	-0.100453	-0.0446499	-0.0559537	-0.0530838
0	0	0	0	0	0	0	0	0	0	0	0	0	-0.0076064	0.0148077	0.0138112	-0.0105231	-0.0477238	0.0133378	0.0233871	-0.0779794	-0.116044	-0.0694965	-0.116729	-0.0762387	-0.0286187	-0.0259136	-0.0416265	-0.0396928	-0.0849197	-0.0121098	-0.125579	-0.10215	-0.0489728	-0.0506987	-0.0640745	-0.00663742	-0.0599277	-0.0304809	0.0117172	-0.00269679	0.0075099	0.0106869	0.0241972	-0.0676042	-0.0704484	-0.120217	-0.111971	-0.0638765	-0.122131
0	0	0	0	0	0	0	0	0	0	0	0	0	-0.0015272	-0.0304052	-0.0489096	-0.0953854	-0.0230839	-0.0811184	-0.0573271	0.00376796	-0.0629858	-0.082198	-0.0740107	-0.0684194	-0.020613	-0.0314138	-0.0475976	-0.00363184	-0.0155517	-0.0217067	-0.0293654	-0.100781	-0.0870678	-0.0616667	-0.048018	0.00727405	-0.00862473	0.020786	0.0227972	-0.0656053	-0.0843525	-0.0591437	-0.0487272	-0.0696508	-0.0593919	-0.138532	-0.148718	-0.110236	-0.101689
0	0	0	0	0	0	0	0	0	0	0	0	0	0.00341669	-0.0241847	-0.00431355	-0.004858	-0.10248	-0.047853	-0.0338515	-0.0245151	-0.0784531	-0.0839552	-0.0687297	-0.0636246	-0.0278098	-0.0560257	-0.0831864	-0.0616052	-0.0408654	-0.0283183	-0.0194333	-0.0296493	-0.021036	-0.0236879	-0.00951206	-0.0296119	0.00416355	0.0515366	-0.0041112	-0.0605105	-0.00485298	-0.0246047	-0.0595452	-0.117171	-0.0967347	-0.163859	-0.136124	-0.08434	-0.0791815
0	0	0	0	0	0	0	0	0	0	0	0	0	0	-0.0492328	-0.0402595	-0.105347	-0.121892	-0.0312116	-0.0203937	-0.0639689	-0.0325423	-0.07363	-0.0983855	-0.0844643	-0.0388471	-0.0463726	0.00518942	-0.0110371	-0.0904995	-0.0781772	-0.054472	-0.0428985	-0.0969721	-0.0381877	-0.0254848	0.00538187	0.0262867	0.0413283	-0.00659991	-0.0425226	-0.00368708	-0.0698548	-0.0809716	-0.0868902	-0.119741	-0.0475349	-0.0764652	-0.0833573	-0.0830364
0	0	0	0	0	0	0	0	0	0	0	0	0	0	-0.00875683	-0.108841	-0.0791025	-0.0876596	-0.031644	-0.0314754	-0.0402877	-0.0523385	0.0532727	-0.0577255	-0.119868	-0.105408	-0.0846738	-0.0458157	-0.0649586	-0.0803331	-0.107372	-0.096883	-0.0200611	-0.0548883	-0.0348493	0.03865	0.0583884	-0.0225854	0.0471168	0.0256789	-0.0447683	-0.0765473	-0.0739295	-0.0844321	-0.0703456	-0.0379019	-0.046572	-0.0129902	-0.0506688	-0.0278635
0	0	0	0	0	0	0	0	0	0	0	0	0	0	0.0431833	-0.0722092	-0.0552254	-0.0888683	-0.037545	-0.0861543	-0.0788692	-0.0719259	-0.106727	-0.113179	-0.0637977	-0.0766355	-0.0549107	-0.102573	-0.123924	-0.0971842	-0.0629046	-0.0876964	-0.0854383	0.00936939	0.0156527	0.0578528	-0.00299943	0.027549	0.0198207	-0.0140696	0.00201841	-0.0485556	-0.0729945	-0.0368802	-0.0481834	0.0327191	0.0283611	-0.0399757	-0.055632	-0.0162754
0	0	0	0	0	0	0	0	0	0	0	0	0	0	-0.0238449	-0.00695002	-0.107008	-0.085992	-0.142925	-0.18772	-0.0893407	-0.0776819	-0.106852	-0.110746	-0.0121455	0.0190796	-0.0428123	-0.104493	-0.0617365	-0.0740427	0.00405792	-0.0408525	-0.0111903	-0.0184463	0.0187607	-0.00781915	-0.0416525	0.0132492	-0.0285829	-0.0378771	-0.00598375	-0.012989	-0.0802106	-0.0569609	-0.0666293	0.00521252	0.0149293	-0.0506654	-0.051275	-0.0589946
0	0	0	0	0	0	0	0	0	0	0	0	0	0	-0.0360068	-0.0304226	-0.097843	-0.16443	-0.11981	-0.154506	-0.09264	-0.0763581	-0.102156	-0.07616	-0.0766039	-0.0286038	-0.0422157	-0.0450465	-0.00162496	-0.047556	-0.0664742	-0.0215311	-0.0726749	-0.0167455	0.0505855	0.00599316	-0.0231743	-0.0476748	-0.0281645	-0.0357068	-0.00713335	-0.0196667	-0.0329269	0.0191092	-0.059901	-0.024921	-0.0459514	0.0139557	-0.0473609	-0.0958226
0	0	0	0	0	0	0	0	0	0	0	0	0	0	0	0.0283021	-0.0428905	-0.0788915	-0.0636206	-0.167853	-0.115016	-0.0726427	-0.0718866	-0.0554547	-0.0911776	-0.0386781	0.0162353	-0.0210392	-0.0379535	-0.0310137	-0.0721034	-0.0487342	-0.060354	0.00252312	-0.0055241	0.0282844	-0.0498968	-0.0316213	-0.116034	0.0240365	-0.0137732	-0.0615957	-0.0502847	0.00345759	-0.00129776	-0.0895183	-0.039011	0.022739	-0.00360925	-0.0805274
0	0	0	0	0	0	0	0	0	0	0	0	0	0	0	-0.00102898	-0.00354544	-0.0447841	-0.036543	-0.121713	-0.120386	-0.140759	-0.144166	-0.125175	-0.0800874	-0.0909024	-0.0807775	-0.0387995	-0.0371023	-0.0768568	-0.012243	-0.0657157	-0.0684393	-0.0173199	-0.0443963	-0.0493711	-0.0922424	0.0189842	-0.0305008	-0.0233718	-0.0904687	-0.0218497	-0.0761972	0.0047028	0.00427821	-0.058044	-0.0877132	-0.0567709	0.00469824	0.0163239
0	0	0	0	0	0	0	0	0	0	0	0	0	0	0	0	-0.0599721	-0.0921292	-0.0610856	-0.064395	-0.128514	-0.144116	-0.138522	-0.0841099	-0.0826541	-0.0876224	-0.0999335	-0.0298892	-0.0400031	-0.0354037	-0.0330105	-0.0220932	-0.0298874	-0.0103219	0.019997	0.0575175	0.0194004	-0.00982112	-0.0485986	0.00810182	0.0020271	-0.0277183	-0.0129163	-0.00312913	-0.0325275	-0.0689651	-0.0349265	-0.0452092	-0.0541012	0.0141345
0	0	0	0	0	0	0	0	0	0	0	0	0	0	0	0	-0.0323639	0.0232753	-0.0613207	-0.10333	-0.0948128	-0.0596158	-0.0671015	-0.0787705	-0.0570688	-0.0514964	-0.0122705	-0.0368224	-0.0300331	-0.0282308	-0.0568003	0.00914518	0.0582668	-0.0338062	-0.0842531	-0.0184645	0.00687045	-0.0625147	-0.0351368	-0.0547308	-0.0343375	-0.0570178	-0.078826	-0.0552548	0.0292537	-0.0382171	-0.0263872	-0.026621	0.00252808	-0.0289518
0	0	0	0	0	0	0	0	0	0	0	0	0	0	0	0	0	0.0119327	-0.0152057	-0.0513629	-0.126757	-0.0586686	0.0093616	-0.0963342	-0.101372	-0.0541914	-0.000750235	0.025835	0.00892813	-0.0718893	-0.026549	-0.0161634	0.0409801	0.0536904	-0.0693846	-0.0713915	-0.0135669	-0.0773287	-0.0421634	-0.0452376	-0.0827359	-0.074398	-0.0689261	-0.0683399	-0.0093731	-0.0359838	-0.0313198	-0.0547179	-0.0228327	-0.0544162
0	0	0	0	0	0	0	0	0	0	0	0	0	0	0	0	0	0.0147089	0.0131385	-0.0231968	-0.109648	-0.0982369	-0.05298	-0.0681511	-0.0762683	-0.024426	-0.0735658	-0.0240616	0.00722985	-0.0736132	-0.0519224	-0.0466795	0.0153406	0.023199	-0.0230033	-0.0621772	-0.0884661	-0.0580966	-0.0553904	-0.0576152	-0.0717097	-0.0543701	-0.018596	-0.0618076	-0.123464	-0.116803	-0.069714	-0.0273961	-0.0226411	-0.0768097
0	0	0	0	0	0	0	0	0	0	0	0	0	0	0	0	0	0	0.0204732	-0.0215704	-0.0917457	-0.0796021	-0.0958644	-0.0824185	-0.0452931	-0.0486957	0.00174613	-0.0307971	-0.0262947	-0.0133921	-0.0210032	-0.0580897	-0.00712591	-0.022176	-0.0682938	-0.0490236	-0.097907	-0.03031	-0.0661485	-0.088642	-0.077464	-0.0396357	-0.0188876	-0.0644604	-0.166328	-0.117335	-0.0575126	-0.0711673	-0.097535	-0.0852139
0	0	0	0	0	0	0	0	0	0	0	0	0	0	0	0	0	0	0.0183536	0.0306495	-0.063934	-0.103785	-0.0452229	-0.0136697	-0.04474	0.00582481	0.0157803	0.0182821	0.000104443	-0.0512025	-0.0325801	-0.104641	-0.0386451	-0.0354979	-0.010704	0.0284322	-0.0372607	-0.0106095	-0.0565361	-0.099781	-0.106027	-0.0717559	-0.0699911	-0.0663512	-0.0923609	-0.172032	-0.103209	-0.02856	-0.0844925	-0.0799038
0	0	0	0	0	0	0	0	0	0	0	0	0	0	0	0	0	0	0	0.0260861	0.00142623	-0.0519745	0.00158241	0.0144032	-0.0251978	-0.037092	-0.0112537	-0.0170597	-0.0716041	-0.0749173	-0.0483396	-0.0762815	-0.0928507	-0.0404409	-0.0017072	0.00632319	-0.0335501	-0.0408945	-0.0728607	-0.101162	-0.0975609	-0.133031	-0.114464	-0.101886	-0.0618433	-0.134345	-0.0635758	0.0515584	-0.0579396	-0.0915862
0	0	0	0	0	0	0	0	0	0	0	0	0	0	0	0	0	0	0	0	-0.0024753	-0.0181247	-0.0481499	-0.0190808	-0.0153583	-0.0500106	-0.0335506	-0.0440364	-0.063588	-0.0294483	-0.0870837	-0.033842	-0.0762952	-0.0537451	-0.0752032	-0.0575201	-0.0450218	-0.0253756	-0.091908	-0.0862556	-0.036365	-0.103606	-0.143502	-0.0888471	-0.0563123	-0.068852	-0.0226275	-0.0387632	-0.11063	-0.128042
0	0	0	0	0	0	0	0	0	0	0	0	0	0	0	0	0	0	0	0	0	0.0217761	-0.0403377	-0.0103892	-0.0293005	0.00478616	-0.00171272	-0.0175471	0.0660662	-0.0687881	-0.153423	-0.0697075	-0.0604535	-0.0298824	-0.0775089	-0.0418788	-0.051541	0.0173518	-0.0369112	-0.0510204	-0.0315624	-0.0769119	-0.102898	-0.0547049	-0.0971275	-0.0651995	-0.0795528	-0.12153	-0.0602695	-0.0467554
0	0	0	0	0	0	0	0	0	0	0	0	0	0	0	0	0	0	0	0	0	0	-0.0342727	-0.017285	-0.0101274	-0.0131903	-0.0319816	0.00627264	-0.0490157	-0.0756089	-0.0587567	-0.0771446	-0.0100409	0.00339469	-0.0152533	-0.0520911	-0.0521614	0.000953819	-0.0289107	-0.0719246	-0.0534509	-0.031346	-0.105757	-0.061365	-0.0638412	-0.133744	-0.109731	-0.0656733	-0.0584966	-0.0532353
0	0	0	0	0	0	0	0	0	0	0	0	0	0	0	0	0	0	0	0	0	0	0	-0.00707094	0.0391207	0.0115383	-0.00478149	-0.00743231	-0.0117865	-0.0316605	-0.0093182	-0.0721663	-0.0630916	-0.0314915	0.0243099	-0.0495399	-0.0741781	-0.0237234	-0.0238106	-0.0593267	-0.0329133	-0.050752	-0.125147	-0.0823518	-0.0916566	-0.155752	-0.137356	-0.0629769	-0.0742856	-0.0788718
0	0	0	0	0	0	0	0	0	0	0	0	0	0	0	0	0	0	0	0	0	0	0	0	0	0.00509107	0.00249182	-0.000744961	0.00471554	-0.00146621	-0.020613	-0.0550333	-0.0932644	-0.0913677	-0.0551359	-0.0498519	-0.0574662	-0.0211308	-0.0509114	-0.0921485	-0.0591761	-0.0518909	-0.0765883	-0.0799671	-0.0619738	-0.113009	-0.109189	-0.0761379	-0.0761918	-0.0751682
0	0	0	0	0	0	0	0	0	0	0	0	0	0	0	0	0	0	0	0	0	0	0	0	0	0	0	0.00406458	-0.000491989	-0.0289894	0.0496209	0.0331082	-0.04078	-0.0588469	-0.0998137	-0.0458016	-0.038628	-0.0612428	-0.0578604	-0.0800651	-0.14391	-0.126816	-0.0342002	-0.128701	-0.0950532	-0.0909287	-0.101729	-0.0980639	-0.0526838	0.0221206
0	0	0	0	0	0	0	0	0	0	0	0	0	0	0	0	0	0	0	0	0	0	0	0	0	0	0	0	0	0.0271319	0.0399634	0.00831802	0.00186551	-0.000939463	-1.50677e-05	0.0181917	-0.0228211	-0.0622631	-0.0498077	-0.0573492	-0.0570731	-0.11925	-0.0538944	-0.0528606	-0.0640411	-0.0142055	-0.0175022	-0.0220802	-0.026145	-0.00503662
0	0	0	0	0	0	0	0	0	0	0	0	0	0	0	0	0	0	0	0	0	0	0	0	0	0	0	0	0	0	0	0	0	0.0532121	-0.0103704	0.00203214	-0.0233409	-0.00385313	0.000422679	-0.00238342	0.0190303	-0.0118797	-0.0151687	-0.037728	-0.0211859	0.0277295	-0.0594618	-0.0736027	-0.0302471	-0.0342445
0	0	0	0	0	0	0	0	0	0	0	0	0	0	0	0	0	0	0	0	0	0	0	0	0	0	0	0	0	0	0	0	0	0	0	0	0	0	-0.0170653	-0.0116872	-0.0122511	-0.00136755	0.00273613	0.00884902	-0.0125636	-0.00181317	-0.033303	-0.00670359	0.0178646	-0.00677795
0	0	0	0	0	0	0	0	0	0	0	0	0	0	0	0	0	0	0	0	0	0	0	0	0	0	0	0	0	0	0	0	0	0	0	0	0	0	0	0	0	0	0	0	0	0	0	0	0	0
0	0	0	0	0	0	0	0	0	0	0	0	0	0	0	0	0	0	0	0	0	0	0	0	0	0	0	0	0	0	0	0	0	0	0	0	0	0	0	0	0	0	0	0	0	0	0	0	0	0
0	0	0	0	0	0	0	0	0	0	0	0	0	0	0	0	0	0	0	0	0	0	0	0	0	0	0	0	0	0	0	0	0	0	0	0	0	0	0	0	0	0	0	0	0	0	0	0	0	0
0	0	0	0	0	0	0	0	0	0	0	0	0	0	0	0	0	0	0	0	0	0	0	0	0	0	0	0	0	0	0	0	0	0	0	0	0	0	0	0	0	0	0	0	0	0	0	0	0	0
0	0	0	0	0	0	0	0	0	0	0	0	0	0	0	0	0	0	0	0	0	0	0	0	0	0	0	0	0	0	0	0	0	0	0	0	0	0	0	0	0	0	0	0	0	0	0	0	0	0
0	0	0	0	0	0	0	0	0	0	0	0	0	0	0	0	0	0	0	0	0	0	0	0	0	0	0	0	0	0	0	0	0	0	0	0	0	0	0	0	0	0	0	0	0	0	0	0	0	0
0	0	0	0	0	0	0	0	0	0	0	0	0	0	0	0	0	0	0	0	0	0	0	0	0	0	0	0	0	0	0	0	0	0	0	0	0	0	0	0	0	0	0	0	0	0	0	0	0	0
0	0	0	0	0	0	0	0	0	0	0	0	0	0	0	0	0	0	0	0	0	0	0	0	0	0	0	0	0	0	0	0	0	0	0	0	0	0	0	0	0	0	0	0	0	0	0	0	0	0
0	0	0	0	0	0	0	0	0	0	0	0	0	0	0	0	0	0	0	0	0	0	0	0	0	0	0	0	0	0	0	0	0	0	0	0	0	0	0	0	0	0	0	0	0	0	0	0	0	0
[truncated: 46 more columns]

## Sheet: del6
0	0	0	0	0	0	0	0	0	0	0	0	0	0	0	0	0	0	0	0	0	0	0	0	0	0	0	0	0	0	0	0	0	0	0	0	0	0	0	0	0	0	0	0	0	0	0	0	0	0
0	0	0	0	0	0	0	0	0	0	0	0	0	0	0	0	0	0	0	0	0	0	0	0	0	0	0	0	0	0	0	0	0	0	0	0	0	0	0	0	0	0	0	0	0	0	0	0	0	0
0	0	0	0	0	0	0	0	0	0	0	0	0	0	0	0	0	0	0	0	0	0	0	0	0	0	0	0	0	0	0	0	0	0	0	0	0	0	0	0	0	0	0	0	0	0	0	0	0	0
0	0	0	0	0	0	0	0	0	0	0	0	0	0	0	0	0	0	0	0	0	0	0	0	0	0	0	0	0	0	0	0	0	0	0	0	0	0	0	0	0	0	0	0	0	0	0	0	0	0
0	0	0	0	0	0	0	0	0	0	0	0	0	0	0	0	0	0	0	0	0	0	0	0	0	0	0	0	0	0	0	0	0	0	0	0	0	0	0	0	0	0	0	0	0	0	0	0	0	0
0	0	0	0	0	0	0	0	0	0	0	0	0	0	0	0	0	0	0	0	0	0	0	0	0	0	0	0	0	0	0	0	0	0	0	0	0	0	0	0	0	0	0	0	0	0	0	0	0	0
0	0	0	0	0	0	0	0	0	0	0	0	0	0	0	0	0	0	0	0	0	0	0	0	0	0	0	0	0	0	0	0	0	0	0	0	0	0	0	0	0	0	0	-0.00815873	-0.00563078	0.0173934	0	0	0	0
0	0	0	0	0	0	0	0	0	0	0	0	0	0	0	0	0	0	0	0	0	0	0	0	0	0	0	0	0	0	0	0	0	0	0	0	0	-0.0115997	-0.0373491	-0.0528104	0.0232684	-0.0177409	0.000417718	-0.0229962	0.00629586	0.0338424	0.0148805	-0.00943655	-0.0127471	0.0118825
0	0	0	0	0	0	0	0	0	0	0	0	0	0	0	0	0	0	0	0	0	0	0	0	0	0	0	0	0	0	0	-0.0502584	0.00504766	-0.0194446	0.00488038	0.00166395	-0.0154561	-0.00872912	0.00794168	0.00334847	0.0460144	0.0222008	-0.0308979	-0.00436637	-0.0100444	-0.0101061	-0.0551335	-0.0501002	-0.0482068	-0.0400201
0	0	0	0	0	0	0	0	0	0	0	0	0	0	0	0	0	0	0	0	0	0	0	0	0	0	0	0	0	-0.00498407	-0.00477286	0.0183712	-0.0210146	-0.0114098	0.0191686	0.0397492	0.017253	-0.0463743	-0.034566	0.00895707	-0.0241557	0.00290831	-0.00366643	-0.020544	-0.00531989	-0.0174625	-0.0540829	-0.143058	-0.0590931	-0.0400623
0	0	0	0	0	0	0	0	0	0	0	0	0	0	0	0	0	0	0	0	0	0	0	0	0	0	0	-0.0304348	0.0160708	-0.00951005	0.0353513	0.0444891	-0.00857993	-0.0431667	-0.0569645	-0.0839037	-0.0495141	-0.0789244	-0.0262301	-0.0147891	0.029532	-0.0327193	-0.0230894	-0.0393264	0.0166272	-0.0150252	-0.0511479	-0.0804979	-0.0419135	-0.0275366
0	0	0	0	0	0	0	0	0	0	0	0	0	0	0	0	0	0	0	0	0	0	0	0	0	0	0.066034	0.00280397	-0.00790318	0.00591404	0.0245019	-0.00343054	-0.0772191	-0.0619191	-0.0476925	-0.0550231	-0.0477086	-0.0328738	-0.0456679	-0.0474943	-0.0314799	-0.0207724	-0.0390785	-0.061206	-0.0145415	0.0219259	-0.0524442	-0.0736189	-0.0525792	-0.0483333
0	0	0	0	0	0	0	0	0	0	0	0	0	0	0	0	0	0	0	0	0	0	0	0	0	-0.0234988	-0.0232125	0.0206682	-0.00113414	-0.0175646	-0.0307043	-0.109167	-0.131158	-0.0923702	-0.0451905	0.0563259	-0.00563895	-0.0213575	-0.0314834	-0.0532385	-0.0163701	0.00129905	0.0148375	-0.0349345	-0.013245	-0.0700371	-0.0328046	-0.0899497	-0.0880231	-0.0693616
0	0	0	0	0	0	0	0	0	0	0	0	0	0	0	0	0	0	0	0	0	0	0	0.0137681	-0.057962	-0.0206799	-0.022797	0.000519362	-0.0225835	-0.0351518	-0.0524228	-0.0288405	-0.0745251	-0.0825574	-0.0679318	-0.00791066	-0.0823383	-0.073586	-0.0428093	-0.0374628	-0.0182869	-0.0107192	-0.0309229	-0.0299846	-0.0798546	-0.0579559	0.024854	-0.0760566	-0.114875	-0.0872147
0	0	0	0	0	0	0	0	0	0	0	0	0	0	0	0	0	0	0	0	0	-0.00631913	-0.0196603	-0.0508836	0.0212512	-0.0643481	-0.128849	-0.0265048	-0.00740395	-0.0563432	-0.062288	-0.0639788	-0.0849571	-0.052803	-0.0723926	-0.0852462	-0.0794779	-0.0932673	0.0120658	-0.0295066	-0.0349654	-0.0304462	-0.00248819	-0.000125413	-0.0379351	-0.000194049	-0.00613981	-0.0859461	-0.10137	-0.0940043
0	0	0	0	0	0	0	0	0	0	0	0	0	0	0	0	0	0	0	0	-0.0312859	-0.0284224	0.0181961	-0.0370724	-0.0239448	-0.0714289	-0.0923894	-0.0300444	-0.00405674	-0.0486109	-0.0407806	-0.0584417	-0.0243595	-0.0434628	-0.0753009	-0.0792829	-0.0751188	-0.0758192	-0.0116582	-0.0344457	-0.0346877	-0.0293144	-0.0306035	0.0350364	0.000765111	0.0030979	-0.025155	-0.0562969	-0.0571903	-0.0453774
0	0	0	0	0	0	0	0	0	0	0	0	0	0	0	0	0	0	0	-0.0462107	-0.0027025	-0.000210835	0.0562067	0.00740339	-0.0275485	-0.072295	-0.0630226	-0.0713387	-0.0378242	-0.00258548	-0.0246571	-0.0412317	-0.0682598	-0.0407259	-0.0744879	-0.0813357	-0.0605836	0.0161693	-0.0104028	0.0406856	-0.0444801	-0.0858214	-0.024234	0.0117684	-0.0117149	-0.0124189	-0.0323654	-0.0878346	-0.0609344	-0.0193971
0	0	0	0	0	0	0	0	0	0	0	0	0	0	0	0	0	0	0.0332806	-0.00462954	-0.00141684	0.0483114	0.0541225	-0.00334356	-0.0378996	-0.0527257	-0.0648669	-0.02313	-0.0476057	0.00975131	0.0127473	0.0458891	-0.0637832	-0.02668	-0.0577294	-0.0329631	0.0134523	0.0267451	-0.0398971	0.0635203	-0.0669164	-0.0704282	0.00516278	-0.0288043	-0.0407568	-0.0555881	0.0258168	-0.0282992	-0.0644199	-0.0154598
0	0	0	0	0	0	0	0	0	0	0	0	0	0	0	0	0	0	0.00465446	-0.0399959	-0.0204621	-0.00375243	-0.026303	-0.0324741	-0.0385707	-0.0483547	0.00928451	0.0280839	-0.0601623	-0.0360768	0.0414699	0.0574134	-0.0292027	-0.0245244	-0.0320068	-0.0382461	-0.065181	-0.0510299	-0.0421408	0.0276962	-0.0416298	-0.031628	0.0221053	-0.063909	-0.00798753	-0.0178874	-0.0391567	0.00690708	-0.00197331	-0.0354649
0	0	0	0	0	0	0	0	0	0	0	0	0	0	0	0	0	0.000918052	0.0168022	0.0150788	-0.046809	0.00320693	-0.0147222	0.0666878	0.0275745	-0.0242207	-0.00378615	0.0110032	-0.0184291	-0.0435423	-0.026838	-0.00777368	-0.0283609	-0.00507493	-0.00035919	0.0415515	-9.59318e-05	-0.0448181	-0.0591355	-0.0132343	-0.0973241	-0.0744378	-0.0694842	-0.074387	-0.00205148	0.00229792	-0.0263235	-0.00845755	-0.0283324	-0.0996554
0	0	0	0	0	0	0	0	0	0	0	0	0	0	0	0	-0.0277402	-0.0134677	-0.028192	-0.091901	-0.0426999	-0.0479785	0.0226406	0.0540596	-0.0190533	-0.0499104	0.00762208	-0.0112887	0.0256576	-0.0373515	-0.0588442	-0.029017	-0.026285	-0.0225165	-0.0236872	-0.0477637	-0.0797401	-0.0132762	-0.046397	0.010512	-0.0407006	-0.0367537	-0.0336625	-0.0316837	-0.0248089	-0.0149009	-0.0206702	-0.0317379	0.00050389	-0.0785378
0	0	0	0	0	0	0	0	0	0	0	0	0	0	0	-0.00636586	0.0462115	0.00294251	-0.0722441	-0.0187582	-0.0381567	-0.0509258	0.00688056	0.0192221	-0.0116846	-0.0588414	0.00688381	0.0194971	0.00597318	-0.00237973	-0.0705452	-0.0513643	-0.0595352	-0.0432063	-0.0564345	-0.146387	-0.0886975	0.00371012	-0.0181348	-0.0256358	-0.01895	-0.049166	-0.026156	-0.0364407	-0.0341426	-0.0328929	-0.0280308	-0.0161838	-0.0539307	-0.060365
0	0	0	0	0	0	0	0	0	0	0	0	0	0	0.001801	-0.0113176	-0.00905259	-0.0580248	-0.0346365	0.0215829	-0.0848941	-0.0101521	-0.0488212	-0.0211666	0.0444825	0.00924913	0.0323701	-0.042002	-0.030131	0.0282195	0.0332292	-0.0276694	-0.00713964	-0.0663059	-0.0335287	-0.0509577	0.0257941	0.0104344	-0.0207333	-0.0474768	-0.0542612	-0.00997186	0.0754144	0.0139189	-0.0446	-0.0104985	-0.0584977	-0.0191689	0.00278385	-0.0099221
0	0	0	0	0	0	0	0	0	0	0	0	0	0	-0.0191627	0.00659279	-0.0168279	-0.00305074	-0.0142841	-0.0357783	-0.0333762	0.0597765	-0.00460602	-0.0124713	-0.0162461	0.0181856	0.0148264	-0.033989	-0.0211023	-0.0251699	-0.0126636	-0.00885754	-0.0273192	-0.0951455	-0.046665	0.014888	0.0122419	0.00444891	-0.0437141	0.00252324	-0.0100912	0.00511067	0.0356117	0.0125897	-0.0834546	-0.0570005	-0.0585855	-0.0571629	-0.017562	-0.0281755
0	0	0	0	0	0	0	0	0	0	0	0	0	0	0.00483382	0.0274143	-0.00236464	-0.00677032	-0.0371943	-0.023983	-0.0677613	0.0165778	0.0114318	-0.0339445	0.000713944	0.0586465	-0.0204752	0.00636238	0.0117612	-0.0302474	0.0358717	-0.0325944	-0.0562314	-0.0804397	-0.0353872	0.0484663	0.0146531	-0.0315991	-0.0383949	-0.0623625	0.00319928	-0.0460284	-0.0802994	-0.0497722	-0.0816274	-0.0146604	0.00617242	-0.0357584	-0.0960591	-0.0678065
0	0	0	0	0	0	0	0	0	0	0	0	0	0.0298754	0.0399491	0.00938502	0.0488685	0.00693812	-0.0717854	-0.0367134	-0.0495587	-0.0302484	-0.00899384	-0.0691384	0.00011329	0.02782	0.0104097	0.0586183	0.0545171	-0.0251011	-0.00784269	0.00357045	-0.0100958	0.00927575	-0.0135981	-0.0481239	-0.0136125	0.0265926	-0.00492642	-0.0354095	-0.0891775	-0.0599066	-0.0101178	-0.0526356	0.0141934	0.0210808	-0.0353064	-0.0452166	-0.0346695	0.0109551
0	0	0	0	0	0	0	0	0	0	0	0	0	-0.0125297	0.00512607	0.00286636	-0.0244094	-0.00392343	-0.0547283	-0.0266846	-0.0346506	-0.0536505	-0.0608073	-0.0160051	-0.0283925	-0.0305341	0.0222918	0.0316464	0.0101253	-0.0627868	-0.0679889	0.0145616	-0.00432662	-0.0232759	-0.0279794	-0.00595462	0.00656541	0.0448424	-0.0320115	-0.0445276	-0.0586317	-0.00616179	-0.0289775	-0.0530093	-0.0210955	-0.0250659	0.0112674	-0.0117042	0.0228561	0.00698201
0	0	0	0	0	0	0	0	0	0	0	0	0	-0.00354923	0.0297306	0.0396436	-0.0604736	-0.0624935	-0.0356552	-0.00796401	-0.0315245	-0.107527	-0.0396008	-0.00977251	-0.000392461	-0.0235839	0.00218564	-0.000457681	-0.0205961	-0.0698118	-0.0554347	-0.00932115	0.00330653	0.0111853	-0.023256	0.0191999	0.0295629	-0.0316076	-0.00269744	-0.0758976	-0.0804388	0.0128246	-0.0169727	0.0237794	-0.0034626	0.00667104	-0.00833448	-0.0686223	-0.0632856	-0.0484572
0	0	0	0	0	0	0	0	0	0	0	0	0	0.00433845	0.0341877	-0.0258129	-0.0811491	-0.0467251	-0.0557833	-0.0631365	-0.0717302	-0.0720863	-0.0164259	-0.0563288	-0.0221348	-0.0338184	0.00260244	-0.0107589	-0.0358126	-0.0409557	-0.087899	-0.0769186	-0.0639438	-0.0366164	-0.0258309	0.0329112	0.0177795	-0.0276094	-0.0429097	-0.0422459	-0.0862008	-0.0307695	-0.00190157	0.0345669	0.0632672	0.00282717	-0.00422006	-0.0550199	0.0131826	0.0166671
0	0	0	0	0	0	0	0	0	0	0	0	0	0.0266746	0.0208465	-0.00184228	-0.0087821	-0.0204789	-0.0728655	-0.10298	-0.0675991	-0.067127	-0.0328638	-0.0671292	-0.0344796	-0.0276894	-0.04287	-0.0673994	-0.0638559	-0.0908643	-0.0438485	-0.0664974	-0.10864	-0.0930471	-0.0639155	-0.0311891	-0.0186082	-0.0120924	-0.0184705	-0.0312128	-0.0310796	-0.0716858	-0.0128887	0.00712467	0.0127595	-0.0475993	-0.0598306	-0.0439509	0.0490522	0.0429083
0	0	0	0	0	0	0	0	0	0	0	0	0	0	0.016109	0.0473029	0.0136042	-0.0461734	-0.102793	-0.0723015	-0.0827592	-0.0186184	-0.0175684	-0.060487	-0.0480626	-0.0204732	-0.0447636	-0.0818717	-0.071871	-0.0426052	-0.026626	-0.0232574	-0.0554827	-0.00538314	-0.0462485	-0.00676148	-0.00234881	-0.0410284	-0.00582987	-0.0173334	-0.016506	0.00701516	-0.0618231	-0.0451338	-0.0547325	-0.0457752	-0.0567295	-0.0756725	-0.0589834	0.0216102
0	0	0	0	0	0	0	0	0	0	0	0	0	0	-0.013014	-0.0541567	-0.00226274	-0.0431759	-0.0772203	-3.05071e-05	0.00506443	-0.0551496	-0.0300147	-0.0344823	-0.0896137	-0.0418251	-0.0697462	-0.0459757	-0.000534495	0.00271907	-0.0915982	-0.0269126	-0.00927129	0.00390841	-0.0125221	-0.050886	0.00845058	-0.0467052	-0.0271327	-0.0148906	-0.0291115	-0.0390189	-0.0442723	-0.0557478	-0.0555617	-0.0342936	-0.0279251	-0.038062	-0.0810719	-0.0114727
0	0	0	0	0	0	0	0	0	0	0	0	0	0	-0.0656246	-0.0865885	-0.028353	-0.069837	-0.0803555	-0.0153179	-0.0723576	-0.0672774	-0.0681876	-0.0452446	-0.060166	-0.0268101	-0.0732907	-0.0599398	-0.0417316	-0.0697863	-0.0878952	-0.107211	-0.0579056	-0.0897197	-0.0582331	-0.0362385	-0.0496867	-0.0135475	0.033745	-0.0450203	-0.0626011	-0.0261485	-0.0101009	-0.060245	-0.0487613	0.0250763	-0.0134728	-0.0781386	-0.0645253	-0.0331323
0	0	0	0	0	0	0	0	0	0	0	0	0	0	-0.00972706	-0.0891882	-0.0364766	-0.0002698	-0.0990894	-0.0535774	-0.0278912	-0.0902687	-0.10564	-0.0484897	-0.0598072	-0.0322686	-0.0598317	-0.101428	-0.0989609	-0.13099	-0.110567	-0.0531469	-0.0225641	-0.0793916	-0.0417586	-0.049583	-0.0992665	0.0168872	-0.00015291	0.00785347	0.0203467	-0.0376381	-0.0513357	-0.0214263	-0.0313072	-0.00107338	-0.0215322	-0.0576142	-0.112762	-0.0363374
0	0	0	0	0	0	0	0	0	0	0	0	0	0	0.0225416	-0.0462557	-0.050036	-0.199497	-0.0612672	-0.0643549	-0.084139	-0.119226	-0.135888	-0.11534	-0.0818382	-0.0898129	-0.0730311	-0.120323	-0.103222	-0.151442	-0.163103	-0.11144	-0.0464197	-0.115951	-0.085101	-0.0696499	0.0190703	0.0235037	-0.0175583	0.0191381	0.0565009	-0.0246139	-0.0522196	-0.0700133	-0.0753841	-0.0377103	-0.0506402	-0.0344114	-0.0911427	-0.0808335
0	0	0	0	0	0	0	0	0	0	0	0	0	0	-0.014129	-0.0197055	-0.123235	-0.122339	-0.123159	-0.171528	-0.0247076	-0.101044	-0.0463216	-0.0317165	-0.0987001	-0.0451464	-0.0447829	-0.0942924	-0.110599	-0.0859789	-0.142139	-0.146641	-0.119992	-0.131362	-0.111821	-0.104273	-0.0223431	0.0200225	0.0190717	-0.0126991	0.0869196	0.0105212	-0.0788532	-0.048649	-0.0255202	-0.0567373	-0.0462517	-0.00850534	-0.0391843	-0.0371772
0	0	0	0	0	0	0	0	0	0	0	0	0	0	0.00666374	0.0318654	-0.0198355	-0.0419385	-0.0168994	0.0497625	-0.0281629	-0.0671689	-0.0587017	-0.0330063	-0.0909129	-0.0609365	-0.00224062	-0.0233335	-0.00680037	-0.0475804	-0.060013	-0.0889605	-0.108305	-0.030316	-0.0516233	-0.0546341	-0.0450666	-0.0156315	-0.031593	-0.012292	0.0120772	-0.036593	0.0318584	-0.035631	-0.0392108	-0.0743778	-0.0661214	-0.0680312	-0.0697927	-0.0672006
0	0	0	0	0	0	0	0	0	0	0	0	0	0.00203399	0.000633917	0.0726607	0.0391488	-0.0404376	0.0512986	0.0423108	-0.0486317	-0.0613391	-0.0730045	-0.0979849	-0.0302987	-0.0624512	-0.0526174	-0.0667335	-0.00749374	-0.0238904	0.00106298	-0.0636781	-0.0660067	-0.0525221	0.00789986	0.0165291	-0.00595911	0.000901249	-0.039358	-0.0626683	-0.0591351	-0.016618	-0.0197742	-0.0394908	-0.0611787	-0.0821987	-0.0892082	-0.0820794	-0.0267376	-0.0323993
0	0	0	0	0	0	0	0	0	0	0	0	0	-0.00614321	-0.0198466	-0.0188111	-0.0509927	-0.0193313	-0.0408928	-0.0615486	-0.0298991	-0.0212419	-0.0364741	-0.0473745	-0.0408977	0.0219325	-0.0664218	-0.0627764	-0.0603546	-0.00910312	-0.00151845	-0.0163267	-0.00478795	-0.0528692	-0.0178163	0.0279451	-0.0153333	0.0217335	-0.00739117	-0.0041952	-0.039889	0.000914769	0.00601827	-0.0348657	-0.0249901	-0.0453973	-0.0701971	-0.100756	-0.0146972	-0.0123138
0	0	0	0	0	0	0	0	0	0	0	0	0	0.00839818	0.0115716	-0.00272297	0.000326432	-0.0525082	-0.0636931	-0.0413495	-0.0584516	-0.0237115	-0.0359378	-0.0630123	-0.0156352	0.0310786	-0.0593656	-0.0570905	0.0105246	-0.0146789	-0.0497435	-0.00866615	-0.0242398	-0.0466576	-0.0533719	0.0554923	-0.0278691	-0.015359	0.0194535	0.0347062	0.0280568	0.0178098	0.0555021	-0.0185961	-0.0288548	-0.0732007	-0.089333	-0.0917853	-0.0630666	-0.0403802
0	0	0	0	0	0	0	0	0	0	0	0	0	0	-0.0109566	-0.0630957	-0.0654755	-0.0908796	-0.0193858	-0.0320416	-0.0670029	-0.0307122	-0.0516693	-0.0814694	-0.0560161	-0.0080983	-0.0165919	0.00797979	-0.00107708	-0.0447787	-0.0595721	-0.0553361	-0.0374647	-0.0384655	-0.0862165	-0.00906346	-0.0280322	0.00545434	-0.0300662	-0.019504	0.00668976	-0.0343068	-0.027956	-0.0149567	-0.0188764	-0.0810235	-0.0407436	-0.0142813	-0.0625518	-0.0554084
0	0	0	0	0	0	0	0	0	0	0	0	0	0	0.0090999	-0.0649512	-0.0940407	-0.0880833	-0.00530938	-0.0367111	-0.0133313	-0.0462856	0.0409816	0.0254869	-0.0627712	-0.0701415	-0.0396853	-0.0183681	-0.0705685	-0.0652438	-0.0675177	-0.0583502	0.0149249	-0.0989163	-0.0671508	0.00562084	0.0463751	0.0196226	-0.0529885	-0.0181864	-0.0247638	-0.0530926	-0.0595522	-0.0549339	-0.00211584	0.0184307	-0.0615709	-0.00700472	-0.0341596	-0.0357356
0	0	0	0	0	0	0	0	0	0	0	0	0	0	0.0319643	-0.0793514	-0.0645471	-0.0821083	-0.0288946	-0.0713273	-0.0256931	-0.0589318	-0.0812536	-0.0123084	-0.051665	-0.0466782	-0.0538231	-0.0517275	-0.120498	-0.094522	-0.0467528	0.00311459	-0.060308	-0.0444514	0.00575855	0.0323694	0.0297024	0.0172181	-0.0616398	-0.0671104	-0.000687653	0.036172	-0.0748719	-0.0367627	-0.0105029	0.0546844	0.00536802	-0.0162513	-0.0584899	-0.0146422
0	0	0	0	0	0	0	0	0	0	0	0	0	0	0.00922794	-0.0507527	-0.0907652	-0.0616101	-0.129861	-0.0979616	-0.00456832	-0.0469139	-0.103144	-0.11172	-0.074089	0.014741	0.0211496	-0.0287585	-0.0158172	-0.0400637	-0.0121964	-0.0493925	-0.0432262	-0.051834	0.0126821	0.0257492	-0.00209073	-0.0242539	-0.0585167	-0.0828321	-0.0552781	0.0141698	-0.0311039	-0.0050006	0.000843454	0.0268144	-0.0212253	-0.0107173	-0.0346108	-0.0133093
0	0	0	0	0	0	0	0	0	0	0	0	0	0	-0.00639536	-0.0187416	-0.0900945	-0.111316	-0.0844331	-0.0897129	-0.0528713	-0.0287063	-0.0442643	-0.0436755	-0.0814915	-0.0357074	-0.0186342	0.0342209	0.0584034	-0.00750554	-0.0359084	-0.0763077	-0.014163	-0.010106	0.0509165	0.0598392	-0.00840214	-0.0270404	0.0141347	-0.00853189	-0.0339916	0.00115188	0.00728687	0.0403899	-0.00925337	0.012433	-0.0102407	-0.0008257	-0.0665343	-0.0449133
0	0	0	0	0	0	0	0	0	0	0	0	0	0	0	0.0215525	0.00255291	-0.0757117	-0.0937687	-0.110416	-0.134092	-0.0494238	0.000919458	-0.0133881	-0.0571421	-0.0760821	-0.0450879	-0.0601565	-0.0381346	-0.0238207	-0.0280882	-0.0371955	-0.0202491	-0.00240893	0.0052724	-0.0282702	-0.0500059	-0.0461193	-0.049066	-0.0390514	-0.0567673	-0.0318232	-0.0012442	-0.0222444	-0.0688899	-0.0422664	-0.0196188	-0.0387447	-0.0169351	-0.0609842
0	0	0	0	0	0	0	0	0	0	0	0	0	0	0	-0.0203159	0.0200201	-0.0683399	-0.0567854	-0.116271	-0.121383	-0.0878885	-0.0383178	-0.0444406	-0.00304175	-0.0303165	-0.0403382	-0.0558027	-0.0209021	-0.0703892	-0.0411299	-0.110909	-0.0871632	-0.0404637	-0.0456533	-0.0348784	-0.0827026	-0.0407187	-0.0287826	-0.052333	-0.0140984	0.021499	0.00555513	-0.0623382	-0.0779622	-0.0572911	-0.126867	-0.104119	-0.0505454	-0.0352203
0	0	0	0	0	0	0	0	0	0	0	0	0	0	0	0	-0.0574257	-0.00348936	-0.0295883	-0.000804713	-0.0712577	-0.0564187	-0.0649712	0.0119997	0.0142206	0.0154658	-0.0615009	-0.0104108	-0.00649978	-0.0201913	-0.0328341	-0.0579647	-0.0555082	-0.0369544	-0.0228538	0.0743504	0.00773806	-0.0186398	-0.0359645	-0.0220888	0.0243191	-0.0453435	-0.0195971	0.013565	-0.00944104	-0.0674207	-0.0476681	-0.0592436	-0.0309784	-0.0113269
0	0	0	0	0	0	0	0	0	0	0	0	0	0	0	0	-0.017408	0.00625197	-0.0411333	-0.0628074	-0.0638382	-0.0508584	-0.0269764	-0.00222335	-0.0215131	-0.0111187	-0.0224668	0.00138536	0.017832	-0.0230483	-0.0186528	-0.0205456	0.0421404	0.0131261	-0.014904	0.0120751	0.00599757	-0.0174721	0.0125124	-0.0632498	0.0164332	-0.0191528	0.0207881	-0.0174404	0.0416844	0.036749	0.00425577	-0.027587	0.0275815	-0.05784
0	0	0	0	0	0	0	0	0	0	0	0	0	0	0	0	0	0.0130624	-0.0272306	-0.0762138	-0.0690446	-0.0282562	0.00944844	-0.0226745	-0.0660116	-0.0528277	-0.000843024	-0.0288454	0.007222	-0.0329395	-0.03401	-0.0335763	-0.031098	0.0288775	-0.00636268	-0.0159532	0.0280606	-0.00753103	0.00642719	-0.0179704	-0.0258716	-0.051372	-0.00690722	-0.027864	-0.00140638	0.0545072	0.0218743	-0.0206684	0.0120534	-0.0419553
0	0	0	0	0	0	0	0	0	0	0	0	0	0	0	0	0	0.0135709	-0.0104066	-0.0261676	-0.0364842	-0.0426849	0.0283087	-0.0173617	-0.0603296	-0.0463108	-0.0250527	-0.03388	-0.00364764	-0.0191896	-0.0584927	-0.0873618	-0.00310916	-0.0144402	-0.0569739	-0.0913727	-0.000562049	-0.0329568	-0.0340043	-0.00387625	-0.0249379	-0.0184589	-0.0179869	0.00624913	-0.018899	-0.0234588	0.00496922	0.0132345	0.0192588	-0.0550322
0	0	0	0	0	0	0	0	0	0	0	0	0	0	0	0	0	0	0.0212809	-0.00764516	-0.0192914	-0.0125876	-0.0338858	-0.0972533	-0.0774155	-0.0729959	-0.0224874	-0.014167	0.0175163	0.0125023	-0.0377667	-0.0757417	0.00393251	0.022335	-0.00765345	-0.0605411	-0.0150161	0.0505079	-0.0162078	-0.0807212	-0.0577034	-0.0246582	-0.00372178	-0.00296243	-0.0301007	-0.0589627	-0.0198333	-0.0932749	-0.0869149	-0.132078
0	0	0	0	0	0	0	0	0	0	0	0	0	0	0	0	0	0	0.0181251	0.0149231	-0.025566	-0.0516647	-0.00195731	-0.0219687	-0.029505	0.0260947	0.00389156	0.00945849	-0.0370636	-0.0449533	-0.0182281	-0.11611	0.00151935	0.0184621	-0.0117217	-0.0156772	-0.0462199	-0.0471651	-0.0562476	-0.0990092	-0.0134962	-0.000413977	0.0076364	-0.0163556	-0.0610002	-0.107041	-0.0482129	-0.0640743	-0.0554705	-0.0679066
0	0	0	0	0	0	0	0	0	0	0	0	0	0	0	0	0	0	0	-0.0165846	-0.00185581	-0.0451051	-0.0475778	-0.0165893	0.0325795	0.0049717	-0.027667	-0.0315958	-0.0718573	-0.0502464	-0.0179002	-0.0570807	-0.0326494	0.0237875	-0.00589247	-0.0170569	-0.0747135	-0.0285908	-0.0826955	-0.127696	-0.0456261	-0.0300824	-0.00349095	-0.00652605	-0.0469945	-0.0532275	-0.0553169	-0.0535277	-0.00486125	-0.0337507
0	0	0	0	0	0	0	0	0	0	0	0	0	0	0	0	0	0	0	0	0.0198489	-0.0126976	0.00785388	0.0271379	0.00960463	-0.00258313	-0.0429663	-0.036385	0.00955927	0.0394296	-0.0289022	-0.0452232	-0.0270878	-0.0178908	0.00232585	-0.0200101	-0.0535158	-0.052816	-0.0566861	-0.0917439	-0.0463673	-0.0464528	-0.0428964	-0.0199948	-0.0220096	-0.0608053	-0.0719261	-0.103339	-0.123861	-0.0825684
0	0	0	0	0	0	0	0	0	0	0	0	0	0	0	0	0	0	0	0	0	0.0233119	-0.0126119	-0.0116475	-0.0164972	0.0156581	-0.00909449	0.0143092	0.0410704	-0.0255849	-0.121598	-0.0917537	-0.0687227	-0.0500518	-0.0282395	0.0125517	0.00179985	0.0132661	-0.0291194	-0.0491438	-0.0146096	0.00138159	-0.0184686	-0.0393465	-0.0480426	-0.0826102	-0.0984086	-0.111783	-0.0611203	-0.032694
0	0	0	0	0	0	0	0	0	0	0	0	0	0	0	0	0	0	0	0	0	0	0.00498531	0.021963	-0.00646547	0.00677951	-0.00356815	0.0196473	-0.0389376	-0.0529078	-0.0561025	-0.0440165	-0.000252563	0.0510997	0.00662606	0.000782406	-0.0275311	0.0881018	0.0268052	-0.0586437	-0.0180666	-0.0221328	-0.0595022	-0.0496809	-0.0355137	-0.0852975	-0.0581357	-0.0556357	-0.0610534	-0.0780943
0	0	0	0	0	0	0	0	0	0	0	0	0	0	0	0	0	0	0	0	0	0	0	-0.0102788	0.042272	-0.00995353	-0.0210976	0.0171647	0.0127645	-0.0462145	-0.0591293	-0.015497	-0.0717256	-0.0483673	0.0110855	0.00664881	-0.0217559	0.0130846	0.0570409	-0.0180434	-0.0469249	-0.0229228	-0.084662	-0.0606395	-0.0760679	-0.0951148	-0.0481253	-0.0154935	-0.0452666	-0.086629
0	0	0	0	0	0	0	0	0	0	0	0	0	0	0	0	0	0	0	0	0	0	0	0	0	7.40535e-05	-0.00934159	0.00490918	0.0285092	-0.0355616	-0.036897	-0.024981	-0.0754117	-0.0364293	0.00406113	0.0149109	-0.0332942	-0.000174802	0.00691352	-0.0382881	-0.0470891	-0.0456286	-0.0649816	-0.0639695	-0.0692113	-0.0836248	-0.0519744	-0.0412669	-0.064872	-0.0965904
0	0	0	0	0	0	0	0	0	0	0	0	0	0	0	0	0	0	0	0	0	0	0	0	0	0	0	0.00523151	0.00826751	-0.036213	0.0407142	0.0465289	-0.0390896	-0.0599382	-0.025472	0.00111625	-0.0340759	-0.0273136	-0.0124136	-0.0167644	-0.059251	-0.125854	-0.0349725	-0.0807942	-0.0500628	-0.0593167	-0.0716235	-0.0290999	-0.0344613	-0.0660978
0	0	0	0	0	0	0	0	0	0	0	0	0	0	0	0	0	0	0	0	0	0	0	0	0	0	0	0	0	0.00375638	0.0477347	0.0228214	-0.00611763	0.00302571	0.0137301	0.02447	-0.00368436	-0.0549655	-0.0273425	-0.0446464	-0.0614469	-0.0864423	-0.0766546	-0.0654418	-0.0481351	-0.0369796	-0.0193285	-0.0333339	-0.0522019	-0.0510113
0	0	0	0	0	0	0	0	0	0	0	0	0	0	0	0	0	0	0	0	0	0	0	0	0	0	0	0	0	0	0	0	0	0.0477513	-0.0017916	-0.0213178	-0.0104247	-0.0119635	-0.00718649	-0.0438937	0.0195188	-0.0156366	-0.0115334	-0.0287616	-0.00423109	-0.0107829	-0.0572696	-0.0456006	-0.0522687	-0.0221859
0	0	0	0	0	0	0	0	0	0	0	0	0	0	0	0	0	0	0	0	0	0	0	0	0	0	0	0	0	0	0	0	0	0	0	0	0	0	-0.0100779	-0.0111193	0.00433306	0.0134993	0.0206541	-0.0058908	-0.0144906	-0.00650442	-0.0249081	0.0479612	0.00628707	-0.0139806
0	0	0	0	0	0	0	0	0	0	0	0	0	0	0	0	0	0	0	0	0	0	0	0	0	0	0	0	0	0	0	0	0	0	0	0	0	0	0	0	0	0	0	0	0	0	0	0	0	0
0	0	0	0	0	0	0	0	0	0	0	0	0	0	0	0	0	0	0	0	0	0	0	0	0	0	0	0	0	0	0	0	0	0	0	0	0	0	0	0	0	0	0	0	0	0	0	0	0	0
0	0	0	0	0	0	0	0	0	0	0	0	0	0	0	0	0	0	0	0	0	0	0	0	0	0	0	0	0	0	0	0	0	0	0	0	0	0	0	0	0	0	0	0	0	0	0	0	0	0
0	0	0	0	0	0	0	0	0	0	0	0	0	0	0	0	0	0	0	0	0	0	0	0	0	0	0	0	0	0	0	0	0	0	0	0	0	0	0	0	0	0	0	0	0	0	0	0	0	0
0	0	0	0	0	0	0	0	0	0	0	0	0	0	0	0	0	0	0	0	0	0	0	0	0	0	0	0	0	0	0	0	0	0	0	0	0	0	0	0	0	0	0	0	0	0	0	0	0	0
0	0	0	0	0	0	0	0	0	0	0	0	0	0	0	0	0	0	0	0	0	0	0	0	0	0	0	0	0	0	0	0	0	0	0	0	0	0	0	0	0	0	0	0	0	0	0	0	0	0
0	0	0	0	0	0	0	0	0	0	0	0	0	0	0	0	0	0	0	0	0	0	0	0	0	0	0	0	0	0	0	0	0	0	0	0	0	0	0	0	0	0	0	0	0	0	0	0	0	0
0	0	0	0	0	0	0	0	0	0	0	0	0	0	0	0	0	0	0	0	0	0	0	0	0	0	0	0	0	0	0	0	0	0	0	0	0	0	0	0	0	0	0	0	0	0	0	0	0	0
0	0	0	0	0	0	0	0	0	0	0	0	0	0	0	0	0	0	0	0	0	0	0	0	0	0	0	0	0	0	0	0	0	0	0	0	0	0	0	0	0	0	0	0	0	0	0	0	0	0
[truncated: 46 more columns]
