# Supplementary material for: Sympathetic activity contributes to the fMRI signal
Source: Commun Biol. 2019 Nov 18;2:421. doi: 10.1038/s42003-019-0659-0 (PMC6861267; doi:10.1038/s42003-019-0659-0)
Supplement: Supplementary file 7 — Supplementary Data 5 [file 42003_2019_659_MOESM7_ESM.xlsx]

## Sheet: del-1
0	0	0	0	0	0	0	0	0	0	0	0	0	0	0	0	0	0	0	0	0	0	0	0	0	0	0	0	0	0	0	0	0	0	0	0	0	0	0	0	0	0	0	0	0	0	0	0	0	0
0	0	0	0	0	0	0	0	0	0	0	0	0	0	0	0	0	0	0	0	0	0	0	0	0	0	0	0	0	0	0	0	0	0	0	0	0	0	0	0	0	0	0	0	0	0	0	0	0	0
0	0	0	0	0	0	0	0	0	0	0	0	0	0	0	0	0	0	0	0	0	0	0	0	0	0	0	0	0	0	0	0	0	0	0	0	0	0	0	0	0	0	0	0	0	0	0	0	0	0
0	0	0	0	0	0	0	0	0	0	0	0	0	0	0	0	0	0	0	0	0	0	0	0	0	0	0	0	0	0	0	0	0	0	0	0	0	0	0	0	0	0	0	0	0	0	0	0	0	0
0	0	0	0	0	0	0	0	0	0	0	0	0	0	0	0	0	0	0	0	0	0	0	0	0	0	0	0	0	0	0	0	0	0	0	0	0	0	0	0	0	0	0	0	0	0	0	0	0	0
0	0	0	0	0	0	0	0	0	0	0	0	0	0	0	0	0	0	0	0	0	0	0	0	0	0	0	0	0	0	0	0	0	0	0	0	0	0	0	0	0	0	0	0	0	0	0	0	0	0
0	0	0	0	0	0	0	0	0	0	0	0	0	0	0	0	0	0	0	0	0	0	0	0	0	0	0	0	0	0	0	0	0	0	0	0	0	0	0	0	0	0	0	0.058424	0.0231608	0.00982376	0	0	0	0
0	0	0	0	0	0	0	0	0	0	0	0	0	0	0	0	0	0	0	0	0	0	0	0	0	0	0	0	0	0	0	0	0	0	0	0	0	-0.0546627	-0.0752808	-0.0556296	-0.0123343	-0.0379971	-0.0481061	-0.0344967	0.0475961	-0.00319401	-0.0208324	-0.0211844	-0.01567	-0.0216284
0	0	0	0	0	0	0	0	0	0	0	0	0	0	0	0	0	0	0	0	0	0	0	0	0	0	0	0	0	0	0	0.0397456	0.0505424	0.0470581	0.0915082	-0.0389192	0.0334115	0.0373334	0.0111535	0.0630633	-0.0334134	-0.0261131	-0.0385275	-0.0462828	0.0225569	0.0140919	-0.0413338	-0.0102695	-0.00715291	0.0267549
0	0	0	0	0	0	0	0	0	0	0	0	0	0	0	0	0	0	0	0	0	0	0	0	0	0	0	0	0	-0.0116279	-0.00230214	-0.0308484	0.02325	0.0244618	0.0789044	0.0170235	0.115961	0.0530563	0.045165	0.0675166	-0.0371356	-0.0344906	0.0288023	-0.00355092	-0.0114817	0.00585535	0.00951147	0.00398922	-0.000569595	0.00623518
0	0	0	0	0	0	0	0	0	0	0	0	0	0	0	0	0	0	0	0	0	0	0	0	0	0	0	0.0404659	0.0170929	0.0540688	0.0152266	-0.0166662	0.0694119	-0.014901	0.0381232	-0.0290049	-0.0166597	0.0469482	0.00317923	-0.0521751	-0.0176405	0.0155827	0.0502737	-0.0158534	-0.0516226	-0.019858	-0.0172309	-0.052238	-0.0135796	-0.0536289
0	0	0	0	0	0	0	0	0	0	0	0	0	0	0	0	0	0	0	0	0	0	0	0	0	0	-0.001281	0.0762146	-0.029753	0.0155494	-0.0168466	-0.0230462	-0.0195319	-0.0272255	0.056838	-0.0098158	0.00150275	-0.0539969	0.0107044	-0.0284631	-0.0364314	0.0459907	-0.00826943	-0.0194374	-7.2256e-05	0.0720294	-0.066441	-0.0168969	0.0248397	-0.0349829
0	0	0	0	0	0	0	0	0	0	0	0	0	0	0	0	0	0	0	0	0	0	0	0	0	-0.0124937	0.0249549	0.0631284	0.0521263	-0.00597085	-0.0129736	-0.0124845	-0.0719431	-0.174959	-0.146429	-0.168996	-0.0158584	-0.00717042	0.037689	0.0303313	0.00210915	0.033053	-0.0238465	-0.0828719	-0.0332181	-0.0252613	-0.060056	-0.032297	0.169804	0.102246
0	0	0	0	0	0	0	0	0	0	0	0	0	0	0	0	0	0	0	0	0	0	0	0.00462799	0.00973741	-0.0183052	0.0400259	-0.00223099	0.0580622	-0.0697504	-0.0496163	-0.0145616	-0.124912	-0.185235	-0.0863044	-0.100132	-0.0974218	0.00543499	-0.00896194	0.0543179	0.0480085	0.0905178	0.111213	0.00671399	0.0848523	-0.0299799	0.0473244	0.0371793	0.0565089	0.018774
0	0	0	0	0	0	0	0	0	0	0	0	0	0	0	0	0	0	0	0	0	0.00299316	-0.00112409	-0.0322109	-0.0127437	0.0471191	-0.0404385	-0.139798	-0.0960664	-0.136441	-0.0407767	0.0289405	-0.0720303	-0.11063	-0.100297	-0.140998	-0.0306686	0.00786992	0.0324915	0.0319083	0.124349	0.126841	0.0882403	0.0416164	0.0740336	-0.0461107	0.0793618	0.0944972	0.0235883	-0.114933
0	0	0	0	0	0	0	0	0	0	0	0	0	0	0	0	0	0	0	0	-0.0208398	-0.0044113	0.049513	-0.0566326	-0.0355399	-0.0510427	-0.0383423	-0.111387	-0.108155	-0.0962657	-0.00738383	0.0558005	-0.0430188	-0.0638612	-0.0933042	-0.0786188	-0.0923359	-0.0797535	0.0114494	0.0661105	0.125606	0.113487	0.0345199	0.0438023	0.10375	0.0730421	0.0429151	0.141329	0.0205628	-0.0625043
0	0	0	0	0	0	0	0	0	0	0	0	0	0	0	0	0	0	0	-0.0137522	-0.0172877	-0.00240277	0.0394217	-0.0396017	-0.09313	-0.0752488	-0.149375	-0.051896	-0.0827967	-0.147498	-0.079351	-0.0242476	-0.0249361	-0.00409056	-0.0104669	-0.0659748	-0.0349382	-0.0618389	-0.048155	0.0873661	0.158452	0.091792	0.0354121	0.062046	0.0592084	0.0626712	0.00301112	0.10838	0.0844167	0.0655126
0	0	0	0	0	0	0	0	0	0	0	0	0	0	0	0	0	0	-0.0155145	-0.00698859	-0.0407742	-0.0407149	-0.0604694	-0.0929433	-0.116686	-0.0314174	-0.0948152	-0.0318579	-0.0380737	-0.049821	-0.000537108	-0.0111187	-0.0292617	-0.0986246	0.00204712	-0.0562803	0.018094	-0.122728	-0.0627745	0.100765	0.19801	0.206379	0.112112	0.0914812	0.0753004	0.0741019	-0.0396204	0.0396232	0.0941605	0.158188
0	0	0	0	0	0	0	0	0	0	0	0	0	0	0	0	0	0	0.0509789	-0.013436	-0.0124364	0.01357	0.0118209	-0.0568058	-0.0551069	-0.0545988	-0.0478688	-0.0971986	-0.0258352	-0.0160892	-0.0178565	0.00270572	0.0313343	-0.034518	0.00761318	-0.104197	-0.0498231	-0.0982012	-0.0565432	0.072618	0.168832	0.215511	0.101174	0.130167	0.101436	0.0916684	-0.0109987	0.0828476	0.144839	0.128336
0	0	0	0	0	0	0	0	0	0	0	0	0	0	0	0	0	-0.0414052	-0.0305696	-0.0614225	-0.0136089	-0.00219127	-0.083271	-0.0591866	-0.0492294	-0.0483004	-0.0786532	-0.0500521	-0.0316234	-0.0440676	-0.0877501	-0.14639	-0.069389	-0.056036	-0.0199062	-0.135876	-0.0920854	-0.0830143	-0.0458966	0.085022	0.102313	0.0925713	0.119335	0.121294	0.101686	0.044833	0.0402154	0.190463	0.117528	-0.0381499
0	0	0	0	0	0	0	0	0	0	0	0	0	0	0	0	-0.0497594	-0.0190299	-0.0233406	-0.0223521	-0.0962348	-0.0305991	-0.0630467	0.101829	-0.00286102	-0.0752399	-0.119913	-0.0741328	-0.0794421	-0.0771598	-0.0587993	-0.0774371	-0.0498001	-0.0436363	-0.0139044	-0.0599933	-0.0788279	-0.139627	-0.0421222	0.0290829	0.0639693	0.00602961	0.117182	0.0460483	0.091435	0.0963398	0.150005	0.182369	0.0290198	0.00536425
0	0	0	0	0	0	0	0	0	0	0	0	0	0	0	0.0132867	-0.00321981	-0.023082	0.00120506	0.0473485	-0.115195	-0.106696	-0.0624179	0.0292298	-0.00651375	-0.0332457	-0.0234024	-0.0428237	-0.116708	-0.12848	-0.106892	-0.0831591	-0.13827	-0.0811752	-0.0225953	-0.0894049	-0.0805067	-0.109834	-0.0181995	-0.0303121	0.00471995	0.0156157	0.107954	0.0784753	0.115783	0.0689831	0.0442817	0.0580542	0.0979597	0.126366
0	0	0	0	0	0	0	0	0	0	0	0	0	0	0.0139914	0.0344341	-0.00970949	-0.0383104	-0.00612198	-0.0515388	-0.134795	-0.0726646	-0.115228	-0.0627733	-0.0339531	0.00288732	-0.0529144	-0.0492332	-0.0161918	-0.00810259	-0.0398808	-0.0781234	-0.111993	-0.118077	-0.0988192	-0.151762	-0.0523265	0.0251476	-0.0204565	-0.0527449	0.0418939	0.0847082	0.172393	0.109965	-0.0173827	-0.0430199	-0.00902077	-0.0170958	0.0110925	0.0158627
0	0	0	0	0	0	0	0	0	0	0	0	0	0	-0.0146625	-0.0165439	0.00460361	-0.00711696	-0.0529356	-0.0905138	-0.0361653	-0.0242762	-0.00612176	-0.0596647	-0.0450976	-0.00877504	0.0190992	0.0405292	0.0527716	-0.0113333	-0.0563354	-0.0223624	0.0098953	-0.0383198	-0.0797872	-0.0725341	-0.0994048	-0.0236373	-0.0696254	-0.110818	-0.0797329	0.0363762	0.119704	0.102753	0.0404096	0.00436646	0.0372155	-0.0079562	0.0172305	0.0252939
0	0	0	0	0	0	0	0	0	0	0	0	0	0	-0.00358025	-0.0864052	-0.0616224	-0.00519543	-0.0533004	0.0028731	0.00323934	-0.0244593	0.0534154	-0.0404225	-0.124234	-0.0613741	-0.0518705	-0.00426284	0.00354646	-0.03175	-0.0401859	-0.0583121	-0.0362885	-0.0147475	-0.0844887	-0.0602169	-0.0130097	-0.00943188	-0.0747471	-0.00783934	0.0213559	-0.0544513	-0.0300097	-0.0284038	-0.0547042	-0.132743	-0.0484448	-0.0201199	-0.0693436	-0.0554291
0	0	0	0	0	0	0	0	0	0	0	0	0	0.00707194	0.0110024	-0.034159	-0.0236147	-0.00356268	-0.00365414	-0.0796573	-0.169908	-0.0918567	-0.00849845	0.00991795	-0.0231259	-0.0159514	-0.00486489	-0.0126548	-0.0423158	-0.0948652	-0.0461745	-0.0252731	0.0390942	-0.000426749	-0.134163	-0.120938	0.0307226	-0.0786821	-0.0547181	-0.124231	-0.030584	0.00734652	-0.0437821	-0.0927689	-0.0839172	-0.0388479	-0.0903072	-0.07149	-0.0806088	0.0155648
0	0	0	0	0	0	0	0	0	0	0	0	0	0.0130604	0.01017	-0.0376213	0.0394627	-0.0722409	-0.0687247	-0.050783	-0.0737007	-0.0121251	0.0367666	-0.0074846	0.00514672	0.106351	0.0304875	0.020657	-0.0184948	-0.0568781	-0.0221904	0.00452785	0.00402688	-0.0512987	-0.0370715	-0.0708066	-0.0579896	-0.0555871	-0.099747	-0.149509	-0.115235	0.0195594	-0.0126691	-0.0818809	-0.0857296	-0.0657098	-0.0477282	-0.0135188	-0.0645232	0.0536471
0	0	0	0	0	0	0	0	0	0	0	0	0	0.00135266	-0.0354193	-0.0612271	-0.015393	-0.070435	-0.0366319	-0.0496124	0.0367761	-0.042986	0.0371242	-0.0470764	-0.0489843	-0.0365703	-0.0736824	-0.0424248	0.0247484	0.0514437	0.108222	0.0465346	0.00667439	-0.0051941	-0.0434071	-0.0397221	-0.0902133	0.00596086	-0.0291221	-0.028087	-0.0879882	-0.0267295	-0.0845189	-0.00693655	-0.0832146	-0.0727236	-0.0568008	-0.0382294	-0.00749432	-8.81492e-05
0	0	0	0	0	0	0	0	0	0	0	0	0	-0.0199676	-0.00276125	-0.079459	-0.0689678	-0.0557568	-0.0856994	-0.0344063	0.0601914	-0.0421326	0.0305448	-0.0148181	0.0124437	-0.0296718	-0.0129937	0.0259462	0.0429235	0.0384338	0.0979237	-0.0249033	-0.0151363	-0.00968802	-0.092227	-0.0783785	-0.0360015	-0.0714962	-0.0561209	0.0122261	-0.037978	-0.0374756	-0.0576598	0.0241431	-0.0668184	-0.0348379	-0.0892097	-0.0821759	-0.0510421	-0.0988097
0	0	0	0	0	0	0	0	0	0	0	0	0	-0.00410694	0.0457597	0.00946877	0.0367701	-0.0594713	-0.0280081	-0.00945555	-0.0481847	0.0176211	-0.112983	-0.0779556	-0.0146148	0.00387096	0.0105309	-0.00401106	0.0135595	0.0127234	0.0439846	-0.0487053	-0.03543	0.0781327	-0.02028	-0.0266899	-0.0262198	-0.0964348	-0.0798307	0.0123847	0.0289618	-0.0294477	-0.0733291	-0.030137	-0.118376	-0.102312	-0.0726006	-0.0816269	-0.127503	-0.057813
0	0	0	0	0	0	0	0	0	0	0	0	0	0	0.0115656	-0.0142552	0.0167471	-0.0421078	-0.0333159	0.0579186	0.0160896	-0.0493514	-0.0784869	-0.0858627	-0.0247799	0.0109666	0.00781506	0.0420266	0.0127572	0.0638973	0.00861729	-0.00509226	-0.0116019	0.0549013	-0.0445684	-0.0178856	-0.0310678	0.00206666	-0.0404807	-0.0842545	0.0297754	-0.0240607	-0.0126498	-0.0206431	0.0452543	-0.0724611	-0.0943445	-0.0806549	-0.186913	-0.112165
0	0	0	0	0	0	0	0	0	0	0	0	0	0	0.002395	0.0323729	0.0301089	-0.0704082	-0.0238635	-0.0998287	-0.0443047	-0.0823479	-0.00685297	-0.0182467	-0.0808214	-0.0200851	-0.0340255	-0.00314945	0.00874791	0.0595039	0.0174884	0.0587375	-0.0326259	-0.0198998	0.0443108	0.0141914	0.00045704	-0.0613532	-0.0291894	-0.113895	0.00421128	-0.0260999	0.0045823	0.0371742	-0.0301732	-0.0430992	-0.0859011	-0.14557	-0.109164	-0.137417
0	0	0	0	0	0	0	0	0	0	0	0	0	0	-0.0259185	-0.00704431	0.019014	0.00621225	-0.072397	-0.0758618	-0.0582224	-0.0605005	-0.0204754	-0.0469127	-0.0407444	-0.00221324	-0.0110788	0.0714086	0.058162	0.0753572	0.0482508	0.095739	0.0768372	0.0851315	0.00428395	0.0172976	0.0107989	-0.0164731	-0.0650489	-0.0444225	-0.0335686	0.0419378	0.0639122	-0.0481461	-0.0700937	-0.0621509	-0.0565639	-0.143492	-0.114255	-0.102128
0	0	0	0	0	0	0	0	0	0	0	0	0	0	-0.0225205	-0.0574448	-0.0257385	0.121504	0.0879534	0.0240876	-0.0265103	-0.0128102	-0.0394434	0.00243395	0.0517095	0.000343972	-0.0365379	0.0441883	0.01962	0.0977847	0.0600765	0.0776225	0.0874033	0.0510962	0.0798319	0.0597563	0.0720035	0.00907198	-0.0210636	-0.0272747	-0.135569	-0.0755563	0.00694097	-0.030045	-0.0696089	-0.126833	-0.0959511	-0.0571229	-0.0285695	-0.0840697
0	0	0	0	0	0	0	0	0	0	0	0	0	0	-0.00528346	-0.00222397	-0.0494365	0.0472986	0.0171343	-0.0146164	-0.0159912	0.0246042	-0.0299837	0.000411218	0.0279011	-0.0217055	-0.0423744	0.0463968	0.0290443	0.036301	0.0184137	0.133581	0.10812	0.0285465	0.0340985	0.0511088	-0.0363541	-0.0775857	-0.0274222	-0.0270005	-0.0210171	-0.0919057	-0.0760337	-0.0453943	-0.0778551	-0.169034	-0.111024	-0.0377746	-0.116894	-0.165365
0	0	0	0	0	0	0	0	0	0	0	0	0	0	0.00593033	-0.00224737	0.0205595	-0.0250653	-0.0228776	0.00699257	-0.053929	-0.00585181	-0.0199222	-0.0236138	-0.00289394	-0.0705194	-0.0170682	0.0115547	-0.0119107	0.0646782	0.111821	0.0813598	-0.00244898	0.0120257	0.0290134	0.0420724	-0.0230783	-0.0899325	-0.0798047	0.0103537	-0.0367878	-0.085434	-0.00291762	-0.0496759	0.00818748	-0.170278	-0.22997	-0.18463	-0.242969	-0.211295
0	0	0	0	0	0	0	0	0	0	0	0	0	0	0.0210926	0.0178815	-0.0700183	-0.00676107	-0.039798	-0.0377951	-0.0801864	-0.125906	0.00689514	0.00240579	0.0527286	-0.0412917	0.0387969	0.0215179	0.0426977	0.0600792	0.0904487	0.068107	0.109136	0.0269919	0.103569	0.0963773	0.129323	-0.0280065	0.00422785	-0.020462	-0.0519024	-0.0799022	-0.0167837	0.0492233	-0.130832	-0.103863	-0.151636	-0.182983	-0.206424	-0.133447
0	0	0	0	0	0	0	0	0	0	0	0	0	-0.00117786	-0.0177088	-0.00475677	-0.0488261	-0.0553617	-0.000939777	0.0100957	-0.0214739	0.0151961	0.0360159	-0.00424808	0.0439373	-0.0224724	-0.0127437	0.0190773	0.0252892	0.0501049	-0.00314305	0.0196837	0.0115043	-0.000616583	0.0145035	0.0131816	-0.0101323	-0.100344	0.000733351	-0.048367	-0.0196518	-0.129952	-0.0896358	-0.175985	-0.074279	-0.111717	-0.00887646	-0.0887145	-0.0938879	-0.0967403
0	0	0	0	0	0	0	0	0	0	0	0	0	0.0133499	0.0276343	0.0588814	0.0362289	-0.0873416	-0.00361354	-0.0447337	-0.0953358	0.0257606	0.0416065	0.00367986	-0.00442476	0.0827766	0.0186987	0.0242789	0.0730466	0.0405031	0.013693	-0.038942	-0.0118993	-0.0941668	-0.0209242	0.00441351	-0.00349964	-0.0684098	0.0288778	-0.0804762	0.0782256	0.0445065	-0.0167125	-0.0660782	-0.118594	-0.0572232	-0.0944474	-0.165065	-0.109105	-0.18347
0	0	0	0	0	0	0	0	0	0	0	0	0	-0.015057	-0.0320438	0.0110259	0.0280257	-0.00791874	-0.0535263	-0.106373	-0.0302084	0.0639957	0.0885981	-0.0335407	-0.0816344	0.0029825	0.0313562	0.0217682	0.0590018	0.0892672	0.0568775	0.0305214	0.0602732	-0.00882597	-0.00170049	-0.0266739	-0.0340328	-0.0845961	-0.0802273	-0.0599749	0.00374371	0.0185497	-0.04403	-0.118041	-0.103913	-0.0444233	-0.089945	-0.129691	-0.0817433	-0.117988
0	0	0	0	0	0	0	0	0	0	0	0	0	0	-0.0107447	-0.0288967	-0.0661795	0.058075	-0.00491859	-0.043637	-0.0213097	-0.011046	0.0132843	-0.0895934	0.00157262	-0.0353676	0.0199005	0.0116967	-0.00562762	0.0135975	0.0477603	0.0251076	-0.0157015	0.0188603	-0.0546807	-0.0775933	-0.0783735	-0.149089	-0.134314	0.0664669	0.0169188	-0.0294167	-0.0095606	0.0125983	-0.0561954	-0.0782616	-0.15648	-0.184531	-0.148297	-0.152403
0	0	0	0	0	0	0	0	0	0	0	0	0	0	-0.0104123	-0.0306276	-0.0502314	-0.0620836	-0.0714791	-0.0061631	-0.0199598	-0.00202671	-0.0986591	0.0324099	0.0845505	0.069233	0.0825591	0.0515236	0.0538827	0.0159616	0.0223113	-0.0400268	0.00165145	-0.0161766	-0.0276537	0.0382656	-0.13874	-0.140928	-0.111418	-0.0539501	-0.0736166	-0.046251	-0.0670532	-0.0415487	-0.0788506	-0.071739	-0.139037	-0.0904444	-0.129028	-0.12151
0	0	0	0	0	0	0	0	0	0	0	0	0	0	0.0287551	-0.0143258	0.0273619	0.00534685	-0.0316534	-0.0308525	-0.018323	-0.0321191	-0.00797389	0.0697515	0.0147831	0.0446523	0.0610288	0.0937651	0.0583776	0.0205075	-0.0232993	-0.0372281	-0.0381697	-0.0915605	0.00360808	-0.0570196	-0.0629832	-0.0834951	-0.0932259	-0.149113	-0.0621682	-0.0706017	-0.0850764	0.00428008	-0.038555	-0.0838101	-0.0779201	-0.0306742	-0.0722701	-0.0660911
0	0	0	0	0	0	0	0	0	0	0	0	0	0	0.0565499	0.0321403	-0.0368903	-0.101751	0.0314045	0.00304512	-0.029542	-0.10535	-0.0101896	-0.0110485	-0.0341978	-0.0236602	-0.0441526	0.0210334	0.0401655	-0.0474331	-0.0886234	-0.0177652	-0.0572149	-0.0593676	-0.0904831	-0.0272452	-0.035826	-0.149484	-0.116949	-0.124555	-0.0862636	-0.0689895	-0.105629	-0.0365438	-0.0460826	-0.103757	-0.0490145	-0.0102474	-0.000372698	-0.0144637
0	0	0	0	0	0	0	0	0	0	0	0	0	0	-0.0316983	0.0451968	-0.00467991	-0.0423421	-0.0402687	-0.060761	-0.0624666	-0.118092	-0.0742779	-0.0436268	0.0192582	-0.0366592	0.026499	-0.0663792	-0.00968531	0.0119682	-0.00675227	-0.0479404	-0.0304081	-0.139058	-0.102515	-0.046345	-0.0632096	-0.150713	-0.130175	-0.0928413	-0.0672771	-0.0149457	-0.0796487	-0.0846557	-0.00349811	-0.0194555	-0.0663175	-0.0432929	-0.0142286	-0.0721624
0	0	0	0	0	0	0	0	0	0	0	0	0	0	0	0.0373013	-0.0367418	-0.0605869	-0.0742103	-0.00967925	-0.0810576	-0.0480218	0.0237671	-0.032107	-0.0665288	-0.0865887	-0.040878	-0.0753019	-0.0393521	-0.0886457	-0.0108937	-0.0254636	-0.103867	-0.140894	-0.106576	-0.112481	-0.115601	0.00610122	-0.0318223	-0.0688998	-0.0290986	-0.0480424	0.0172114	-0.0239806	-0.0700966	-0.0370705	-0.066241	-0.0649956	-0.0421718	-0.046229
0	0	0	0	0	0	0	0	0	0	0	0	0	0	0	0.0566218	-0.0598675	-0.0436171	-0.0189074	0.00259508	-0.118586	-0.092648	-0.0496338	-0.0109251	-0.0242001	-0.0446789	-0.0558658	-0.00402457	-0.0240705	-0.077717	-0.0474166	-0.0195235	-0.116007	-0.115798	-0.05861	0.00874454	-0.0100941	-0.0323441	-0.0296775	0.000150124	-0.0393494	-0.00696628	0.167658	0.0720227	0.027113	-0.0221724	-0.00903743	0.0190204	0.0460217	-0.0487088
0	0	0	0	0	0	0	0	0	0	0	0	0	0	0	0	0.04621	0.00772409	-0.0165095	-0.0325871	-0.0290175	-0.0316714	-0.0373621	0.0625747	-0.0695668	-0.0496833	-0.104863	-0.118635	-0.0693903	-0.0521359	-0.0582754	-0.0562645	-0.0333918	-0.0279898	-0.0499332	-0.0421116	-0.0370615	-0.0653898	-0.0489121	0.003256	0.0553024	0.0709863	0.156666	0.112255	0.0154165	-0.000421673	0.00537963	0.0424173	0.106723	0.000834104
0	0	0	0	0	0	0	0	0	0	0	0	0	0	0	0	-0.0243381	-0.0269057	-0.0101567	-0.0665891	0.0135539	-0.0330968	-0.00603289	0.02158	-0.0309852	-0.0780128	-0.0698584	-0.063133	-0.0837461	-0.0890571	-0.125495	-0.139767	-0.168481	-0.078735	-0.0640252	0.00168613	0.031353	0.0563174	0.0538814	0.05355	0.0958114	0.0883663	0.120069	-0.0150244	0.0026254	0.0321537	0.0646543	0.0129051	0.00643605	0.0332255
0	0	0	0	0	0	0	0	0	0	0	0	0	0	0	0	0	-0.00314043	0.0404655	0.0727633	-0.00509526	0.0240391	-0.00267532	0.0353389	-0.0347588	-0.145344	-0.111833	-0.0526935	0.000817878	0.0332192	-0.0543855	-0.0846311	-0.035962	-0.0594045	-0.0430305	-0.0225988	0.0224534	0.0451203	0.036225	0.122193	0.0703964	0.0984876	0.12908	0.0651308	-0.00337748	0.12186	0.1582	-0.0149596	-0.00492137	0.152939
0	0	0	0	0	0	0	0	0	0	0	0	0	0	0	0	0	0.000129883	-0.0316359	0.00436589	-0.117946	0.0050971	0.0242037	-0.0485962	-0.119435	-0.175919	-0.0719289	-0.0189221	-0.0382392	-0.00463907	-0.103817	-0.0639514	-0.0473162	0.00666796	-0.129908	-0.0579187	0.0276054	0.0695301	0.00364186	-0.0126306	0.101873	0.0728931	0.0364187	0.115361	0.111142	0.118026	0.0886224	-0.0351636	0.0490466	0.0306809
0	0	0	0	0	0	0	0	0	0	0	0	0	0	0	0	0	0	0.025599	-0.00120319	-0.0698132	-0.0956914	0.000657172	-0.0698027	-0.119946	-0.123453	-0.0731839	-0.00855459	0.00229335	-0.00541246	-0.0386146	-0.0950697	-0.116685	-0.083974	-0.070281	-0.064429	0.0254352	0.0427947	-0.0173946	-0.047395	0.139527	0.0846821	0.118235	0.170287	0.187795	0.0222512	0.0127937	0.067211	-0.0191821	0.0053652
0	0	0	0	0	0	0	0	0	0	0	0	0	0	0	0	0	0	0.00303819	-0.0259929	-0.0453896	0.0161531	-0.0170317	-0.143252	-0.172798	-0.049719	-0.104689	-0.0698738	-0.0296807	-0.0321158	0.024414	0.00915544	-0.0441908	-0.0799903	-0.0880664	-0.0574353	0.024672	-0.00999892	-0.038023	-0.0341106	0.051533	0.108561	0.163083	0.155384	0.1111	0.0444052	0.107187	0.118003	-0.010478	-0.0346552
0	0	0	0	0	0	0	0	0	0	0	0	0	0	0	0	0	0	0	-0.00447345	-0.0198575	-0.00261029	-0.0698407	-0.0879321	-0.129541	-0.073473	-0.0995379	-0.0694597	-0.0996655	-0.0296112	-0.0441756	-0.0469068	-0.0555979	-0.0943199	-0.114353	-0.053618	0.0540859	0.043031	-0.00746745	0.0443118	0.0555226	0.0976433	0.159755	0.141888	0.102194	0.123293	0.072163	0.0124636	0.00824509	-0.0793736
0	0	0	0	0	0	0	0	0	0	0	0	0	0	0	0	0	0	0	0	0.0341168	-0.00620213	-0.0201887	-0.0629922	-0.0460552	-0.0128148	0.0208378	-0.0342983	-0.0527481	-0.0552758	-0.106915	-0.142529	-0.0348253	-0.100832	-0.100779	-0.00315667	0.0485179	0.0697151	-0.0539686	-0.0369255	-0.026179	0.0131583	0.131485	0.158588	0.0961377	0.0626597	0.00164404	-0.0468732	-0.00670832	0.0194326
0	0	0	0	0	0	0	0	0	0	0	0	0	0	0	0	0	0	0	0	0	-0.035333	-0.025556	0.00153818	0.0505991	0.080894	-0.0330559	-0.0156637	-0.0777739	-0.0313122	-0.0855471	-0.0580587	-0.094259	-0.13275	-0.081759	-0.0082498	0.0117814	0.0742825	0.0341012	-0.051174	-0.0256322	0.0104059	0.116193	0.0746126	0.00573607	0.122244	0.100119	0.00388767	-0.0156666	0.0661759
0	0	0	0	0	0	0	0	0	0	0	0	0	0	0	0	0	0	0	0	0	0	-0.00764223	-0.00342777	0.0242896	0.0403705	0.019801	0.034262	-0.00163353	-0.0150298	-0.0466031	-0.00237422	-0.0598709	-0.0527935	-0.0920749	-0.045872	0.0325223	0.011411	0.00945303	-0.045636	-0.00202342	-0.0447381	0.0186581	0.0370513	0.0283217	0.155938	0.131807	-0.0420568	-0.0517325	0.00659426
0	0	0	0	0	0	0	0	0	0	0	0	0	0	0	0	0	0	0	0	0	0	0	0.0389141	0.0492518	0.0201024	-0.0219696	0.0490537	0.0212112	0.00503469	-0.108328	0.0469654	0.0137531	-0.0371985	-0.0829315	-0.0647104	-0.0503609	0.0316744	-0.00260426	0.0191631	0.0072412	0.0419396	0.0596395	0.0883505	0.0318479	0.100023	0.056602	0.0159846	0.0295564	0.0501706
0	0	0	0	0	0	0	0	0	0	0	0	0	0	0	0	0	0	0	0	0	0	0	0	0	0.0382347	-0.00236112	-0.0095869	0.0281946	0.0837993	0.0153704	0.0419015	0.0130684	0.00174492	0.0372128	-0.0270299	-0.0557367	0.0420482	-0.0125232	0.0566194	-0.000195839	0.0339188	0.0488731	0.0650004	-0.0445925	0.0744749	0.0759605	0.0356382	-0.00443824	-0.0356181
0	0	0	0	0	0	0	0	0	0	0	0	0	0	0	0	0	0	0	0	0	0	0	0	0	0	0	0.0241616	-0.0311615	-0.0109551	0.065037	0.0903706	-0.0223792	-0.0125415	0.0747202	0.0267829	-0.0191835	0.00190669	0.00862894	-0.0310561	0.071414	0.0585066	0.0257933	0.0676483	0.021425	0.0861713	0.1061	0.0544432	0.0344114	0.0120477
0	0	0	0	0	0	0	0	0	0	0	0	0	0	0	0	0	0	0	0	0	0	0	0	0	0	0	0	0	0.0588234	0.0236497	0.0124005	-0.0277406	-0.007316	-0.0488022	-0.0558117	0.0161576	0.026415	-0.00860776	-0.00168734	-0.0563309	-0.0381362	-0.03542	0.0275324	0.0771633	0.0266167	0.0355683	-0.0141096	-0.0913182	-0.0212972
0	0	0	0	0	0	0	0	0	0	0	0	0	0	0	0	0	0	0	0	0	0	0	0	0	0	0	0	0	0	0	0	0	-0.0464626	0.0281681	0.0100757	0.0404066	-0.0313672	-0.0241512	0.00288579	-0.0120385	-0.000749797	-0.0223024	-0.0175496	0.122841	-0.0277821	-0.00562972	-0.0540049	-0.0138473	0.0904578
0	0	0	0	0	0	0	0	0	0	0	0	0	0	0	0	0	0	0	0	0	0	0	0	0	0	0	0	0	0	0	0	0	0	0	0	0	0	-0.0522523	-0.0194945	0.0056327	0.009208	-0.00973598	-0.0225685	0.00747557	0.0405237	0.00882147	-0.0337074	0.021922	0.0024046
0	0	0	0	0	0	0	0	0	0	0	0	0	0	0	0	0	0	0	0	0	0	0	0	0	0	0	0	0	0	0	0	0	0	0	0	0	0	0	0	0	0	0	0	0	0	0	0	0	0
0	0	0	0	0	0	0	0	0	0	0	0	0	0	0	0	0	0	0	0	0	0	0	0	0	0	0	0	0	0	0	0	0	0	0	0	0	0	0	0	0	0	0	0	0	0	0	0	0	0
0	0	0	0	0	0	0	0	0	0	0	0	0	0	0	0	0	0	0	0	0	0	0	0	0	0	0	0	0	0	0	0	0	0	0	0	0	0	0	0	0	0	0	0	0	0	0	0	0	0
0	0	0	0	0	0	0	0	0	0	0	0	0	0	0	0	0	0	0	0	0	0	0	0	0	0	0	0	0	0	0	0	0	0	0	0	0	0	0	0	0	0	0	0	0	0	0	0	0	0
0	0	0	0	0	0	0	0	0	0	0	0	0	0	0	0	0	0	0	0	0	0	0	0	0	0	0	0	0	0	0	0	0	0	0	0	0	0	0	0	0	0	0	0	0	0	0	0	0	0
0	0	0	0	0	0	0	0	0	0	0	0	0	0	0	0	0	0	0	0	0	0	0	0	0	0	0	0	0	0	0	0	0	0	0	0	0	0	0	0	0	0	0	0	0	0	0	0	0	0
0	0	0	0	0	0	0	0	0	0	0	0	0	0	0	0	0	0	0	0	0	0	0	0	0	0	0	0	0	0	0	0	0	0	0	0	0	0	0	0	0	0	0	0	0	0	0	0	0	0
0	0	0	0	0	0	0	0	0	0	0	0	0	0	0	0	0	0	0	0	0	0	0	0	0	0	0	0	0	0	0	0	0	0	0	0	0	0	0	0	0	0	0	0	0	0	0	0	0	0
0	0	0	0	0	0	0	0	0	0	0	0	0	0	0	0	0	0	0	0	0	0	0	0	0	0	0	0	0	0	0	0	0	0	0	0	0	0	0	0	0	0	0	0	0	0	0	0	0	0
[truncated: 46 more columns]

## Sheet: del0
0	0	0	0	0	0	0	0	0	0	0	0	0	0	0	0	0	0	0	0	0	0	0	0	0	0	0	0	0	0	0	0	0	0	0	0	0	0	0	0	0	0	0	0	0	0	0	0	0	0
0	0	0	0	0	0	0	0	0	0	0	0	0	0	0	0	0	0	0	0	0	0	0	0	0	0	0	0	0	0	0	0	0	0	0	0	0	0	0	0	0	0	0	0	0	0	0	0	0	0
0	0	0	0	0	0	0	0	0	0	0	0	0	0	0	0	0	0	0	0	0	0	0	0	0	0	0	0	0	0	0	0	0	0	0	0	0	0	0	0	0	0	0	0	0	0	0	0	0	0
0	0	0	0	0	0	0	0	0	0	0	0	0	0	0	0	0	0	0	0	0	0	0	0	0	0	0	0	0	0	0	0	0	0	0	0	0	0	0	0	0	0	0	0	0	0	0	0	0	0
0	0	0	0	0	0	0	0	0	0	0	0	0	0	0	0	0	0	0	0	0	0	0	0	0	0	0	0	0	0	0	0	0	0	0	0	0	0	0	0	0	0	0	0	0	0	0	0	0	0
0	0	0	0	0	0	0	0	0	0	0	0	0	0	0	0	0	0	0	0	0	0	0	0	0	0	0	0	0	0	0	0	0	0	0	0	0	0	0	0	0	0	0	0	0	0	0	0	0	0
0	0	0	0	0	0	0	0	0	0	0	0	0	0	0	0	0	0	0	0	0	0	0	0	0	0	0	0	0	0	0	0	0	0	0	0	0	0	0	0	0	0	0	0.0599602	0.0440764	0.0479246	0	0	0	0
0	0	0	0	0	0	0	0	0	0	0	0	0	0	0	0	0	0	0	0	0	0	0	0	0	0	0	0	0	0	0	0	0	0	0	0	0	-0.00895967	-0.0134001	-0.0375635	-0.0258416	0.0143794	0.0304776	0.0664503	0.0822676	0.0418875	0.050568	0.0648077	0.0395101	-0.0299624
0	0	0	0	0	0	0	0	0	0	0	0	0	0	0	0	0	0	0	0	0	0	0	0	0	0	0	0	0	0	0	0.0349339	-0.00290218	0.0111073	0.0360886	-0.0346067	0.068546	0.0170052	0.0367844	0.0533017	0.00306879	0.0482329	0.0231477	0.024198	0.024446	0.029513	-0.0166464	0.00605039	0.0198784	-0.0231647
0	0	0	0	0	0	0	0	0	0	0	0	0	0	0	0	0	0	0	0	0	0	0	0	0	0	0	0	0	0.002236	0.049837	0.000235776	0.0153695	-0.0237656	0.0678511	0.00420046	0.0693174	0.044	0.0690305	0.0687848	0.046259	0.095453	0.0645565	0.0668498	0.071024	0.0082248	0.0195236	0.0210046	0.0430923	0.019495
0	0	0	0	0	0	0	0	0	0	0	0	0	0	0	0	0	0	0	0	0	0	0	0	0	0	0	0.02093	0.0274014	0.0515691	0.0027926	-0.022686	0.0794296	0.000480113	0.0880005	-0.00349066	0.0151841	0.0843239	0.0473395	0.0182132	0.0838323	0.12482	0.0878916	0.0576253	-0.0207045	0.014719	-0.00109295	-0.0172373	0.078765	-0.00383599
0	0	0	0	0	0	0	0	0	0	0	0	0	0	0	0	0	0	0	0	0	0	0	0	0	0	-0.0317411	0.021211	-0.0300563	0.00079695	-0.0338476	-0.00615827	0.0388093	0.0412552	0.0815084	0.0379763	0.0430343	0.0586284	0.0970167	0.0390273	0.0975159	0.094967	-0.00813448	0.0367993	0.0260372	0.103082	0.0133361	0.106737	0.120139	0.036832
0	0	0	0	0	0	0	0	0	0	0	0	0	0	0	0	0	0	0	0	0	0	0	0	0	0.00759159	0.0122431	0.0614751	0.0217024	-0.0432571	-0.00160161	-0.00856438	-0.0363586	-0.0585038	-0.0619494	-0.0972877	0.0305338	0.070608	0.120193	0.0958232	0.108506	0.119019	0.0359393	0.00177182	0.0192618	0.0319371	0.061215	0.179574	0.226226	0.0943387
0	0	0	0	0	0	0	0	0	0	0	0	0	0	0	0	0	0	0	0	0	0	0	0.0150791	0.0194774	0.0117364	0.0374445	-0.00255996	0.0405626	-0.0608575	-0.0528506	0.00984494	-0.0559388	-0.0972773	-0.0921084	-0.0876413	0.0108593	0.075737	0.0520166	0.119833	0.161004	0.177064	0.144773	-0.00158391	0.237895	0.0733821	0.0750212	0.180445	0.152316	0.0347772
0	0	0	0	0	0	0	0	0	0	0	0	0	0	0	0	0	0	0	0	0	0.0199292	0.0405114	0.058871	0.0389516	0.0420831	0.0682848	-0.0477393	-0.0154271	-0.148344	-0.0509921	0.030532	-0.00282438	-0.0990451	-0.0857301	-0.0684311	0.0661283	0.0865458	0.109869	0.0623771	0.238328	0.202894	0.119079	0.0219161	0.207896	0.0922304	0.0892004	0.193246	0.122786	0.0113912
0	0	0	0	0	0	0	0	0	0	0	0	0	0	0	0	0	0	0	0	0.00480903	0.0235397	0.0429443	0.0150702	0.0190146	0.0223855	0.0203917	-0.00332371	-0.0349937	-0.1604	-0.0795687	0.0494539	-0.0199208	-0.0444373	-0.0558194	-0.0311039	-0.00658156	0.0219166	0.0355855	0.0606563	0.246412	0.220795	0.0931758	0.113556	0.186074	0.163112	0.0518782	0.177915	0.0956527	0.0125604
0	0	0	0	0	0	0	0	0	0	0	0	0	0	0	0	0	0	0	0.00700973	0.0102171	0.0545095	0.0589861	-0.0402326	-0.0626177	-0.000427827	-0.0552307	0.046886	-0.00825622	-0.107885	-0.11777	-0.0548673	-0.0119896	-0.0188425	-0.00241355	-0.0498735	-0.00866008	-0.0141115	-0.0233459	0.041164	0.23479	0.193451	0.067029	0.141355	0.143276	0.182508	0.114226	0.241171	0.23818	0.135322
0	0	0	0	0	0	0	0	0	0	0	0	0	0	0	0	0	0	-0.0149659	0.0200609	0.00978794	-0.0564652	-0.0739461	-0.109374	-0.0493787	-0.071175	-0.0216006	0.0177062	-0.0180949	-0.0159573	-0.0490708	-0.0923513	-0.0452198	-0.0748902	0.0134078	-0.0618099	-0.0182797	-0.0875455	-0.0214071	0.0852741	0.23783	0.240075	0.1533	0.115687	0.156589	0.193074	0.108915	0.162363	0.19849	0.229956
0	0	0	0	0	0	0	0	0	0	0	0	0	0	0	0	0	0	0.0731495	0.0429905	0.0211061	-0.000874499	-0.0351947	-0.0288295	-0.0855835	-0.106253	-0.101828	-0.0895684	-0.0447961	0.0366902	-0.0294415	-0.049079	-0.000197321	-0.0280994	-0.0100061	-0.0639673	-0.0431637	-0.0250875	-0.0146062	0.140668	0.206449	0.218549	0.174398	0.220212	0.163894	0.206025	0.127225	0.12954	0.189996	0.146903
0	0	0	0	0	0	0	0	0	0	0	0	0	0	0	0	0	-0.00971998	-0.00501524	-0.00813546	-0.0115027	-0.00908001	-0.0448281	-0.0923073	-0.0773699	-0.0488664	-0.0834958	-0.0353037	-0.0285155	-0.0221582	-0.0646518	-0.144975	-0.0610364	-0.104361	-0.0602362	-0.118803	-0.0638633	-0.0454045	-0.0764651	0.137201	0.174402	0.153441	0.204165	0.239696	0.095371	0.140921	0.20124	0.225854	0.190204	0.0587622
0	0	0	0	0	0	0	0	0	0	0	0	0	0	0	0	-0.0317297	0.0479066	0.0109008	0.0339399	-0.0407115	-0.0148095	-0.0274205	-0.0114164	-0.0368357	-0.0630584	-0.107842	-0.116906	-0.0513227	-0.0789281	-0.0601627	-0.0901083	-0.117621	-0.0860189	-0.0736295	-0.126303	-0.0371185	-0.0883083	-0.0465216	0.0573301	0.0615985	0.0519707	0.198332	0.129251	0.142104	0.152202	0.244567	0.167818	0.027836	0.0593915
0	0	0	0	0	0	0	0	0	0	0	0	0	0	0	-0.0253744	0.0188968	0.0308054	-0.0100029	0.0462356	-0.0536585	-0.064387	-0.0361174	0.021649	0.00762716	-0.0415852	-0.0859052	-0.080456	-0.131295	-0.144105	-0.157803	-0.110538	-0.154177	-0.089485	-0.0860318	-0.166968	-0.106564	-0.128658	-0.0416005	-0.0398293	0.010577	0.0278993	0.122075	0.145937	0.200413	0.144937	0.148771	0.0988828	0.100735	0.133421
0	0	0	0	0	0	0	0	0	0	0	0	0	0	-0.00368421	0.0132354	0.0176469	0.00728987	0.0259545	-0.0557972	-0.0898445	-0.0113476	-0.0216819	0.000509093	0.0537483	-0.00804308	-0.0925951	-0.0414519	-0.0484138	-0.0368389	-0.0652621	-0.0813743	-0.176416	-0.121536	-0.123632	-0.189214	-0.117019	-0.0807483	-0.0641362	-0.102691	0.0019587	0.085944	0.169921	0.168615	0.0690847	0.0574565	0.0871538	0.0693628	0.0324754	0.0549066
0	0	0	0	0	0	0	0	0	0	0	0	0	0	-0.0111958	-0.00270229	0.049792	0.0452175	0.0497664	-0.0819836	-0.0566995	0.0334694	0.00118857	0.0130012	-0.0129833	-0.0667036	0.00751774	0.0562329	0.0286648	-0.00819842	-0.0608062	-0.0883995	-0.0965655	-0.0926545	-0.165719	-0.118672	-0.128829	-0.0773178	-0.121727	-0.150721	-0.0623544	-0.00884489	0.107292	0.146622	0.118595	0.0741057	0.0122924	0.015814	0.0331295	0.025614
0	0	0	0	0	0	0	0	0	0	0	0	0	0	0.0561985	-0.0360463	0.0230228	0.082814	0.0213379	0.0606218	0.0775326	0.07269	0.0102743	-0.0769451	-0.111432	-0.0729889	-0.0544463	0.0226987	-0.0147672	0.000707807	-0.00557236	0.0184081	-0.0073058	-0.0191549	-0.197757	-0.149103	-0.0880434	-0.102935	-0.12259	-0.111854	-0.0162265	-0.086664	-0.030832	-0.00354908	-0.0182972	-0.0909994	-0.0469949	-0.0689843	-0.0488064	-0.0357497
0	0	0	0	0	0	0	0	0	0	0	0	0	0.0195639	0.0337626	-0.0185809	0.0136266	0.0789615	0.0623581	0.0249218	-0.0378281	0.0310938	-0.0250925	-0.00823854	-0.00617089	0.0366872	0.0590957	0.0495717	0.015671	0.0124946	0.0359306	0.0424389	0.0816401	0.0648097	-0.162092	-0.13913	-0.0457515	-0.144434	-0.0882622	-0.156694	-0.1093	-0.155592	-0.0868413	-0.105868	-0.0690871	-0.0859402	-0.101631	-0.125768	-0.0551232	0.0118248
0	0	0	0	0	0	0	0	0	0	0	0	0	0.00316926	0.0564355	-0.00273266	0.0695744	-0.0112704	0.0167158	-0.00794178	0.0186503	0.0688933	0.0302169	-0.0131941	0.0264686	0.122689	0.13677	0.0693178	0.0910301	0.071712	0.116752	0.117252	0.08385	0.0386	-0.0245893	-0.135668	-0.0858192	-0.0328954	-0.0991202	-0.187825	-0.177441	-0.104775	-0.121123	-0.163643	-0.0846587	-0.106786	-0.0618961	-0.0592467	-0.0841214	0.0463332
0	0	0	0	0	0	0	0	0	0	0	0	0	-0.0294819	0.03487	-0.0132716	0.0707556	0.025145	0.00496863	0.0299861	0.0994938	0.0146497	0.0779932	-0.0364228	0.0435192	0.0762097	0.0264608	0.0105063	0.0871531	0.162565	0.228958	0.155059	0.109635	0.054229	-0.0177065	-0.0803763	-0.150629	-0.108618	-0.0521073	-0.0774192	-0.157954	-0.0772819	-0.115282	-0.0277362	-0.0267656	-0.0718591	-0.0558666	-0.0615658	-0.00998725	-0.0210811
0	0	0	0	0	0	0	0	0	0	0	0	0	0.0243004	0.0367386	0.0248404	0.00900493	-0.00978619	-0.0567471	0.0455106	0.0781358	-0.0109337	-0.0368054	-0.0119622	0.104031	0.101723	0.071287	0.0976888	0.158211	0.145494	0.202997	0.140799	0.100374	0.087787	-0.00707589	-0.0504748	-0.0725031	-0.213682	-0.186753	-0.0793186	-0.0356666	-0.0334802	-0.00801077	0.0599322	-0.0196007	-0.00741183	-0.0665627	-0.0125631	-0.0247498	-0.0809713
0	0	0	0	0	0	0	0	0	0	0	0	0	0.000501816	0.0615782	0.0736163	0.110635	0.053382	0.0479793	0.0575083	0.00159853	-0.0068911	-0.0788373	0.00806109	0.0927951	0.0955271	0.13221	0.0979956	0.105891	0.137044	0.121871	0.0776849	0.0865492	0.151233	0.0660938	0.0181977	0.0409717	-0.120909	-0.183787	-0.0683791	-0.0574026	-0.00852665	0.00470551	-0.0232492	-0.0537532	-0.107099	-0.0753251	-0.0150284	-0.0537265	-0.0449044
0	0	0	0	0	0	0	0	0	0	0	0	0	0	0.0474612	0.0302997	0.0395275	0.0734016	0.0801462	0.106604	0.0448981	0.0350277	0.0441541	0.0286956	0.0786755	0.0105109	0.0544408	0.117068	0.153208	0.173687	0.0855858	0.143728	0.11198	0.140676	0.0314109	0.0127752	-0.000300305	0.0263105	-0.121487	-0.205159	-0.0365345	-0.0733132	0.0409103	-0.0228207	0.0627813	-0.0645411	-0.121483	-0.0828692	-0.161285	-0.14812
0	0	0	0	0	0	0	0	0	0	0	0	0	0	0.037019	0.0407303	0.0634467	0.0737309	0.069078	-0.00156388	0.0435909	0.0445494	0.12308	0.0646841	0.0256357	-0.00020029	0.0450815	0.0994405	0.13081	0.089549	0.165932	0.156663	0.079403	0.0515781	0.0591396	0.0825649	0.0268648	-0.00824994	-0.0440688	-0.246774	-0.0803272	-0.0409117	-0.00946865	0.00740223	0.0249759	0.0116307	-0.00192051	-0.0802586	-0.0753556	-0.117941
0	0	0	0	0	0	0	0	0	0	0	0	0	0	-0.038	-0.0658938	-0.0293777	0.03424	0.0799891	0.0729956	0.150802	0.106233	0.115457	0.0374666	0.0337638	0.0855679	0.151465	0.194791	0.140153	0.156233	0.233993	0.231377	0.117999	0.125103	0.0764272	0.128298	0.0693753	0.0430842	-0.0173974	-0.0380944	-0.0479235	-0.0540548	-0.00323046	-0.10598	0.00655487	-0.0205478	-0.012525	-0.0764302	0.0120212	-0.00799594
0	0	0	0	0	0	0	0	0	0	0	0	0	0	-0.00201552	-0.0898502	-0.000232874	0.137962	0.0429591	0.179104	0.112775	0.094542	0.0857108	0.117768	0.117608	0.0887416	0.0666415	0.172268	0.111792	0.139395	0.147429	0.165634	0.0981269	0.147284	0.227879	0.19534	0.095074	0.0641542	-0.0386526	-0.0394533	-0.0899288	-0.0976378	-0.0543811	-0.0673185	-0.091891	-0.0635873	-0.0170908	-0.00980584	0.0422786	-0.0112647
0	0	0	0	0	0	0	0	0	0	0	0	0	0	-0.0324729	-0.0308999	0.0310707	0.164924	0.1026	0.0990595	0.0648893	0.0795733	0.148224	0.15853	0.15588	0.110776	0.0798963	0.150969	0.114398	0.0437787	0.0712752	0.176986	0.143724	0.160682	0.174298	0.151732	-0.0212892	-0.0784354	-0.0911607	-0.0189571	-0.0142608	-0.112302	-0.12736	-0.132933	-0.19339	-0.22927	-0.0800318	-0.0457455	-0.136446	-0.182926
0	0	0	0	0	0	0	0	0	0	0	0	0	0	-0.00588315	0.0709124	-0.0223863	0.0686032	0.0591097	0.0865272	0.0399318	0.0751334	0.17148	0.169604	0.140872	0.053565	0.100773	0.0991115	0.0942241	0.111418	0.174463	0.188197	0.0872811	0.196098	0.149809	0.173408	0.0521641	-0.0907575	-0.136418	-0.0145573	-0.0921026	-0.132846	-0.0809017	-0.0893523	-0.129571	-0.290358	-0.30994	-0.190127	-0.291608	-0.286717
0	0	0	0	0	0	0	0	0	0	0	0	0	0	0.0317974	0.0439118	-0.0707128	0.0342661	-0.0559249	0.0156277	-0.009943	-0.0221705	0.166364	0.144849	0.15019	-0.0193429	0.115087	0.119815	0.106008	0.118637	0.117025	0.143606	0.213018	0.11167	0.148699	0.114746	0.0972547	-0.00206259	-0.0522772	-0.0416228	-0.108542	-0.115842	-0.0692475	0.00578821	-0.104062	-0.10257	-0.214512	-0.150598	-0.192861	-0.176638
0	0	0	0	0	0	0	0	0	0	0	0	0	-0.0161277	-0.0287539	0.041856	0.0089687	-0.0543272	-0.0179584	0.081877	0.0290267	0.0871485	0.109395	0.122781	0.0786624	0.0347865	0.116656	0.121386	0.0580987	0.0754947	0.0110674	0.107701	0.0822764	0.0675695	0.0616567	0.0576652	-0.028281	-0.14605	0.000937361	-0.0721564	-0.0609752	-0.135916	-0.126551	-0.0438228	-0.0417492	-0.11603	0.0149466	-0.0549887	-0.0751596	-0.0822561
0	0	0	0	0	0	0	0	0	0	0	0	0	0.00904404	-0.00201592	0.0894199	0.0648128	-0.0527487	-0.0240667	-0.00375553	0.0564134	0.0976991	0.15441	0.116676	0.0790696	0.0836758	0.141288	0.0866293	0.105506	0.115307	0.0853087	0.00811168	-0.000185555	-0.0252351	0.0216859	0.0258551	-0.00226765	-0.131203	-0.0231629	-0.126635	-0.0101433	-0.0527411	-0.012082	0.0334466	-0.0583381	-0.024065	-0.0597681	-0.126134	-0.135554	-0.147475
0	0	0	0	0	0	0	0	0	0	0	0	0	-0.00981583	-0.0214532	0.0983493	0.0924595	0.0196304	0.0234594	-0.0117525	0.0683324	0.0983135	0.119858	0.106942	0.0547037	0.0496246	0.0964569	0.0366478	0.0709395	0.13927	0.135858	0.0321999	0.00916587	-0.0258488	-0.000224938	-0.056482	-0.0575193	-0.0972225	-0.155076	-0.110917	-0.107332	-0.116195	-0.0831332	-0.0769589	-0.00367059	-0.012415	-0.0770251	-0.090614	-0.0563605	-0.0964065
0	0	0	0	0	0	0	0	0	0	0	0	0	0	-0.000323473	0.064219	0.0126455	0.103723	0.0260906	-0.0175827	0.0589313	0.0599009	0.0758091	-0.0149947	0.0520483	0.0429657	0.0655209	0.04264	0.0484211	0.0610109	0.111351	0.0153562	-0.057392	-0.0543326	-0.0498792	-0.134768	-0.127164	-0.142831	-0.169739	-0.00756477	-0.0480672	-0.120763	-0.0929843	-0.0756683	-0.00761261	-0.024044	-0.11048	-0.188865	-0.159495	-0.188223
0	0	0	0	0	0	0	0	0	0	0	0	0	0	-0.0150866	-0.00701032	-0.00657386	0.0106912	0.00358725	0.0285967	0.0569193	0.100382	-0.0292136	0.0385586	0.108386	0.128264	0.159473	0.0786927	0.111208	0.0909021	0.0517133	-0.00844187	-0.0419506	-0.0468843	-0.057491	-0.0511583	-0.200759	-0.197442	-0.186259	-0.106326	-0.0785779	-0.092842	-0.115742	-0.0595068	-0.0316487	-0.0275328	-0.0851025	-0.0478281	-0.117594	-0.169896
0	0	0	0	0	0	0	0	0	0	0	0	0	0	-0.0108377	0.0121302	0.0740947	0.02449	0.00906718	0.0558615	0.056954	0.0916635	0.0950616	0.0724347	0.058946	0.0815814	0.122481	0.0362082	0.119385	0.0895852	0.0393842	-0.016953	-0.0401889	-0.177815	-0.0827782	-0.0905724	-0.0956211	-0.106549	-0.141021	-0.161184	-0.112725	-0.0825344	-0.0884686	-0.0230327	-0.0486078	-0.0616967	-0.0430556	-0.0444367	-0.0332366	-0.150055
0	0	0	0	0	0	0	0	0	0	0	0	0	0	0.0339418	0.0580096	0.0827631	-0.0448788	-0.014664	0.0985798	0.0411225	0.0204818	0.0460049	0.0234546	-0.0199995	-0.0180925	-0.0303811	-0.0224769	0.0773262	-0.0271791	-0.0941199	-0.0969503	-0.100997	-0.185485	-0.17397	-0.0314206	-0.0914961	-0.121209	-0.14022	-0.182747	-0.115145	-0.154674	-0.125712	-0.0751752	-0.0712414	-0.111948	0.00847699	0.00988551	0.0557083	0.0135944
0	0	0	0	0	0	0	0	0	0	0	0	0	0	-0.0497902	0.0735189	0.0878748	-0.0243882	-0.0784712	-0.018846	0.0425182	-0.0346835	-0.0128611	-0.0305108	0.0249234	-0.0993475	-0.0111737	-0.085943	-0.0635479	-0.117963	-0.0986792	-0.108141	-0.112545	-0.201975	-0.160443	-0.0912083	-0.177407	-0.244252	-0.18909	-0.12536	-0.114182	-0.0697417	-0.0673264	-0.0974751	-0.0737008	-0.0901154	-0.0822678	-0.0262912	-0.0033874	-0.038472
0	0	0	0	0	0	0	0	0	0	0	0	0	0	0	0.050168	0.00800636	-0.0172196	-0.0442306	0.00716194	0.0622757	0.0631677	0.117885	0.0287391	0.0122152	-0.0988348	-0.0641449	-0.0853609	-0.017828	-0.126118	-0.0692073	-0.0550336	-0.144369	-0.156948	-0.177135	-0.175344	-0.148579	-0.119504	-0.113789	-0.0722104	-0.0600543	-0.0371509	0.0148546	-0.0439478	-0.0531911	-0.0482731	-0.0840985	-0.0310534	-0.013229	-0.0333231
0	0	0	0	0	0	0	0	0	0	0	0	0	0	0	0.0747571	-0.0263345	0.0176343	0.0124962	0.0401374	-0.0400867	0.0759101	0.0882808	0.0784616	-0.00228412	-0.0435264	-0.0182509	0.0045245	0.0181078	-0.0356202	-0.0533995	-0.0856469	-0.162125	-0.165504	-0.0899076	-0.048701	-0.0371486	-0.0548815	0.0359919	0.0457092	-0.0826423	0.00214231	0.227212	0.141709	0.109763	-0.00715117	-0.0220582	0.0151362	0.0343173	-0.0516101
0	0	0	0	0	0	0	0	0	0	0	0	0	0	0	0	0.0206842	-0.00533093	-0.0212319	-0.0502711	-0.0193364	0.0160811	0.0545084	0.064337	-0.0711434	-0.0189049	-0.0397607	-0.099482	-0.0341875	0.017205	-0.0845341	-0.068056	-0.0492987	-0.0836756	-0.0682296	-0.103283	-0.100252	-0.0293624	0.0122366	0.0589123	0.0849634	0.111596	0.249209	0.204222	0.136111	0.0748748	0.0352233	0.0578089	0.0885151	0.0453064
0	0	0	0	0	0	0	0	0	0	0	0	0	0	0	0	-0.0192691	-0.0538052	-0.0673815	-0.0226608	-0.0117479	0.011922	0.0265634	0.0445952	-0.00034644	-0.024653	-0.0305188	0.00260412	-0.0199377	-0.0515787	-0.11812	-0.112391	-0.184453	-0.0776726	-0.0371645	0.0047854	0.0590333	0.0959863	0.0128835	0.0628921	0.231297	0.260422	0.248087	0.162092	0.151062	0.0639127	0.0690952	0.0329285	-0.035162	0.076566
0	0	0	0	0	0	0	0	0	0	0	0	0	0	0	0	0	-0.028043	0.0278676	0.0774801	0.00543156	-0.0177234	-0.0250078	0.0315653	-0.000950145	-0.0668741	-0.039378	-0.0403635	-0.0150434	0.000818296	-0.0669372	-0.0633756	-0.0503604	-0.125531	-0.0351708	0.0312374	0.113715	0.146729	0.0362539	0.175071	0.227837	0.306083	0.201106	0.143497	0.0828937	0.111036	0.153004	0.0142177	-0.00222986	0.15683
0	0	0	0	0	0	0	0	0	0	0	0	0	0	0	0	0	0.0330197	-0.0342098	-0.0286977	-0.0212714	0.010324	0.018535	0.0363496	-0.015055	-0.0108192	-0.020752	0.010062	-0.0763339	-0.0547279	-0.0502847	-0.0386668	-0.10548	0.00885183	-0.0766885	0.00631992	0.0941487	0.127825	0.0229891	0.120495	0.2553	0.186108	0.0966193	0.237522	0.198532	0.13476	0.0745815	0.0677255	0.140207	0.0641139
0	0	0	0	0	0	0	0	0	0	0	0	0	0	0	0	0	0	0.0114788	-0.020703	-0.0322642	0.0493207	0.0365125	0.0434701	0.029347	0.0149836	0.027688	0.0307	-0.0242628	-0.0384432	-0.00482625	-0.047317	-0.16511	-0.0359075	-0.0177316	-0.0486177	0.0454284	0.0713947	0.00149798	0.094781	0.259599	0.201448	0.197837	0.271912	0.318808	0.166574	0.0886856	0.166646	0.094066	0.0669549
0	0	0	0	0	0	0	0	0	0	0	0	0	0	0	0	0	0	-0.0211224	-0.0293592	-0.00605899	0.0751712	0.0611155	-0.0385254	-0.057159	0.0181317	-0.0147513	-0.0299697	0.0159218	0.00938191	-0.0173292	0.031065	-0.0222148	0.000817641	-0.00488464	0.0107452	0.0265469	0.0978556	0.0559166	0.121643	0.146468	0.174665	0.295212	0.305349	0.233061	0.202833	0.188352	0.146924	0.0732276	0.0163607
0	0	0	0	0	0	0	0	0	0	0	0	0	0	0	0	0	0	0	-0.0522759	-0.0189037	-0.0362326	-0.0280533	0.00827425	-0.045807	-0.0195052	0.000721574	0.0078282	-0.0793927	-0.0235564	-0.0160032	-0.0474727	-0.0215424	-0.0123426	-0.00975517	-0.0457853	0.0496597	0.113063	0.0443093	0.114869	0.148311	0.185801	0.275689	0.251443	0.178352	0.2248	0.133004	0.0541362	0.0620211	-0.0297427
0	0	0	0	0	0	0	0	0	0	0	0	0	0	0	0	0	0	0	0	0.0211669	0.00785711	-0.0384136	-0.00854577	0.042289	0.00358873	0.110998	0.0939985	-0.0166423	-0.0195816	-0.0474412	-0.062635	0.00630082	-0.0231254	-0.0206908	-0.00830567	0.0567412	0.125039	0.033341	0.016598	0.0713498	0.156768	0.272314	0.232723	0.172698	0.0992678	0.0492561	0.0687242	0.077371	0.108083
0	0	0	0	0	0	0	0	0	0	0	0	0	0	0	0	0	0	0	0	0	-0.00899861	-0.0186407	0.0241971	0.0457637	0.0622748	0.070119	0.0481499	-0.0339169	-0.0125115	0.0144512	0.0562978	0.00842453	-0.0472521	-0.0220385	0.0413477	0.0973029	0.110652	0.0630353	-0.0259594	-0.0190264	0.108145	0.236847	0.167684	0.10968	0.168868	0.131145	0.0577013	0.0407745	0.149674
0	0	0	0	0	0	0	0	0	0	0	0	0	0	0	0	0	0	0	0	0	0	-0.0154236	0.0250125	0.0195337	0.0531154	-0.00972598	-0.00860882	0.0267082	0.098803	0.0392962	0.125276	-0.00113052	-0.00351392	0.0421224	0.0170154	0.0767323	0.0484071	0.02931	-0.0107429	0.0159595	0.0838944	0.15758	0.163604	0.136785	0.21992	0.162227	0.0395022	-0.0155372	0.0167729
0	0	0	0	0	0	0	0	0	0	0	0	0	0	0	0	0	0	0	0	0	0	0	0.0283311	-0.0124027	0.00406368	0.0156758	0.0367353	-0.026747	0.0959151	0.0167823	0.0927187	0.0710202	0.0576814	-0.00584451	-0.00726033	0.0290714	0.0693683	0.075172	0.0649874	0.0592029	0.0793588	0.214302	0.204524	0.139992	0.178209	0.147424	-0.000986157	0.0524035	0.0700759
0	0	0	0	0	0	0	0	0	0	0	0	0	0	0	0	0	0	0	0	0	0	0	0	0	0.0139795	-0.0118879	0.014355	0.00661013	0.103732	0.0470337	0.0693224	0.103004	0.0929509	0.115612	-0.0160761	-0.00580989	0.111646	0.0916129	0.161644	0.0653791	0.07261	0.171956	0.181733	0.110008	0.158858	0.134959	0.0381273	-0.015435	-0.001866
0	0	0	0	0	0	0	0	0	0	0	0	0	0	0	0	0	0	0	0	0	0	0	0	0	0	0	0.0228058	0.0170191	0.0119774	0.0671121	0.0617735	0.0126844	0.057628	0.10824	0.0266849	0.0425194	0.0509693	0.116977	0.031981	0.026319	0.071016	0.0698147	0.0666222	0.103143	0.186049	0.144465	0.0318921	0.0328938	0.0252593
0	0	0	0	0	0	0	0	0	0	0	0	0	0	0	0	0	0	0	0	0	0	0	0	0	0	0	0	0	-0.00489372	0.0127919	-0.0215619	-0.0483437	0.0273272	-0.00322494	0.00927565	0.0796201	0.0394923	0.0169792	0.0338583	-0.00766136	0.0359203	0.0513638	0.0616546	0.169475	0.149945	0.117855	0.00600872	-0.0732058	0.0362488
0	0	0	0	0	0	0	0	0	0	0	0	0	0	0	0	0	0	0	0	0	0	0	0	0	0	0	0	0	0	0	0	0	-0.0467452	-0.00653007	-0.0231759	0.0155356	-0.0367367	-0.0384714	0.0389898	0.00369396	0.0739946	0.0336115	0.075639	0.118968	0.00998927	0.0478728	0.0362857	0.0343228	0.0866753
0	0	0	0	0	0	0	0	0	0	0	0	0	0	0	0	0	0	0	0	0	0	0	0	0	0	0	0	0	0	0	0	0	0	0	0	0	0	-0.0183471	-0.00844681	0.00209092	0.0149824	-0.00333156	0.0226066	0.0150848	0.0558945	0.0293815	-0.00449011	-0.0126159	0.00917078
0	0	0	0	0	0	0	0	0	0	0	0	0	0	0	0	0	0	0	0	0	0	0	0	0	0	0	0	0	0	0	0	0	0	0	0	0	0	0	0	0	0	0	0	0	0	0	0	0	0
0	0	0	0	0	0	0	0	0	0	0	0	0	0	0	0	0	0	0	0	0	0	0	0	0	0	0	0	0	0	0	0	0	0	0	0	0	0	0	0	0	0	0	0	0	0	0	0	0	0
0	0	0	0	0	0	0	0	0	0	0	0	0	0	0	0	0	0	0	0	0	0	0	0	0	0	0	0	0	0	0	0	0	0	0	0	0	0	0	0	0	0	0	0	0	0	0	0	0	0
0	0	0	0	0	0	0	0	0	0	0	0	0	0	0	0	0	0	0	0	0	0	0	0	0	0	0	0	0	0	0	0	0	0	0	0	0	0	0	0	0	0	0	0	0	0	0	0	0	0
0	0	0	0	0	0	0	0	0	0	0	0	0	0	0	0	0	0	0	0	0	0	0	0	0	0	0	0	0	0	0	0	0	0	0	0	0	0	0	0	0	0	0	0	0	0	0	0	0	0
0	0	0	0	0	0	0	0	0	0	0	0	0	0	0	0	0	0	0	0	0	0	0	0	0	0	0	0	0	0	0	0	0	0	0	0	0	0	0	0	0	0	0	0	0	0	0	0	0	0
0	0	0	0	0	0	0	0	0	0	0	0	0	0	0	0	0	0	0	0	0	0	0	0	0	0	0	0	0	0	0	0	0	0	0	0	0	0	0	0	0	0	0	0	0	0	0	0	0	0
0	0	0	0	0	0	0	0	0	0	0	0	0	0	0	0	0	0	0	0	0	0	0	0	0	0	0	0	0	0	0	0	0	0	0	0	0	0	0	0	0	0	0	0	0	0	0	0	0	0
0	0	0	0	0	0	0	0	0	0	0	0	0	0	0	0	0	0	0	0	0	0	0	0	0	0	0	0	0	0	0	0	0	0	0	0	0	0	0	0	0	0	0	0	0	0	0	0	0	0
[truncated: 46 more columns]

## Sheet: del1
0	0	0	0	0	0	0	0	0	0	0	0	0	0	0	0	0	0	0	0	0	0	0	0	0	0	0	0	0	0	0	0	0	0	0	0	0	0	0	0	0	0	0	0	0	0	0	0	0	0
0	0	0	0	0	0	0	0	0	0	0	0	0	0	0	0	0	0	0	0	0	0	0	0	0	0	0	0	0	0	0	0	0	0	0	0	0	0	0	0	0	0	0	0	0	0	0	0	0	0
0	0	0	0	0	0	0	0	0	0	0	0	0	0	0	0	0	0	0	0	0	0	0	0	0	0	0	0	0	0	0	0	0	0	0	0	0	0	0	0	0	0	0	0	0	0	0	0	0	0
0	0	0	0	0	0	0	0	0	0	0	0	0	0	0	0	0	0	0	0	0	0	0	0	0	0	0	0	0	0	0	0	0	0	0	0	0	0	0	0	0	0	0	0	0	0	0	0	0	0
0	0	0	0	0	0	0	0	0	0	0	0	0	0	0	0	0	0	0	0	0	0	0	0	0	0	0	0	0	0	0	0	0	0	0	0	0	0	0	0	0	0	0	0	0	0	0	0	0	0
0	0	0	0	0	0	0	0	0	0	0	0	0	0	0	0	0	0	0	0	0	0	0	0	0	0	0	0	0	0	0	0	0	0	0	0	0	0	0	0	0	0	0	0	0	0	0	0	0	0
0	0	0	0	0	0	0	0	0	0	0	0	0	0	0	0	0	0	0	0	0	0	0	0	0	0	0	0	0	0	0	0	0	0	0	0	0	0	0	0	0	0	0	-0.00739051	0.0571416	0.0441607	0	0	0	0
0	0	0	0	0	0	0	0	0	0	0	0	0	0	0	0	0	0	0	0	0	0	0	0	0	0	0	0	0	0	0	0	0	0	0	0	0	0.0596536	0.0642244	-0.0102662	-0.0190048	0.0438454	0.0824475	0.128776	0.0829152	0.0368354	0.119947	0.0998906	0.0495105	-0.0377788
0	0	0	0	0	0	0	0	0	0	0	0	0	0	0	0	0	0	0	0	0	0	0	0	0	0	0	0	0	0	0	0.0364075	-0.0408733	0.0153884	0.021616	0.00286134	0.0442398	-0.0238727	0.0305094	0.0036697	0.0092489	0.101897	0.090621	0.127154	0.0620316	0.0441991	0.0702396	0.0438505	0.0806886	-0.0481107
0	0	0	0	0	0	0	0	0	0	0	0	0	0	0	0	0	0	0	0	0	0	0	0	0	0	0	0	0	0.0190014	0.0874838	0.0455595	0.00233114	-0.0351411	0.0296366	-0.00916471	0.0153216	0.0514408	0.0366106	0.0713458	0.118996	0.184608	0.0580589	0.101997	0.131801	0.0730844	0.00964655	0.0801215	0.0735598	0.0986757
0	0	0	0	0	0	0	0	0	0	0	0	0	0	0	0	0	0	0	0	0	0	0	0	0	0	0	0.0349247	0.0108797	0.0253143	0.0394583	0.0180063	0.0735705	0.0256649	0.0614151	0.0230254	0.0254292	0.0370267	0.0622708	0.098695	0.0941483	0.17252	0.099516	0.0851795	0.0512753	0.0486857	0.0429998	0.0967806	0.175103	0.0547993
0	0	0	0	0	0	0	0	0	0	0	0	0	0	0	0	0	0	0	0	0	0	0	0	0	0	-0.0561363	-0.00012296	-0.00737773	0.0338974	0.0604188	0.027043	0.0996053	0.0829649	0.0991638	0.152166	0.105868	0.137292	0.11544	0.0823447	0.168598	0.136786	0.0715111	0.142491	0.0797635	0.147198	0.123371	0.241796	0.263933	0.113531
0	0	0	0	0	0	0	0	0	0	0	0	0	0	0	0	0	0	0	0	0	0	0	0	0	0.00876347	-0.014845	0.0574682	0.043501	0.00547019	0.0587926	0.0615732	0.0522958	0.0742286	0.0431556	0.0124526	0.0655628	0.108576	0.111404	0.150435	0.17903	0.15737	0.105133	0.128923	0.143247	0.133704	0.161491	0.365493	0.295006	0.114721
0	0	0	0	0	0	0	0	0	0	0	0	0	0	0	0	0	0	0	0	0	0	0	0.00407716	0.0534956	0.039016	0.0168092	-0.00685356	0.0362597	0.0268321	0.0619772	0.0972166	0.0957684	0.0845699	-0.0376649	0.0164322	0.122029	0.0890077	0.0962407	0.136439	0.213918	0.217105	0.19594	0.0648414	0.291183	0.206916	0.121041	0.309107	0.223049	0.122093
0	0	0	0	0	0	0	0	0	0	0	0	0	0	0	0	0	0	0	0	0	0.0320992	0.0556245	0.0847447	0.0876685	0.00816807	0.0935462	0.0774946	0.0641821	-0.0362579	0.0539722	0.142646	0.153777	0.018354	-0.0215352	0.0840032	0.161951	0.142934	0.157123	0.0955404	0.284527	0.246616	0.135481	0.0479073	0.292979	0.215313	0.149051	0.246281	0.21556	0.194445
0	0	0	0	0	0	0	0	0	0	0	0	0	0	0	0	0	0	0	0	0.033654	-0.00775063	0.0336841	0.0865474	0.0861453	0.0975842	0.101537	0.12913	0.0729657	-0.0472372	-0.00617103	0.0892768	0.052607	0.0677335	0.00082265	0.0584302	0.107903	0.0755792	0.0956408	0.0811123	0.29068	0.248598	0.109548	0.18813	0.222702	0.22284	0.153473	0.183234	0.169834	0.0709452
0	0	0	0	0	0	0	0	0	0	0	0	0	0	0	0	0	0	0	0.0303236	0.0214346	0.0675364	0.0373549	0.0250067	0.0258116	0.0719237	0.130851	0.181837	0.133693	0.0625679	0.00585263	0.0257063	0.10833	0.100263	0.0476249	0.0276902	0.0379546	0.0510803	0.0922032	0.0731654	0.270336	0.265381	0.129786	0.158688	0.238834	0.246275	0.208139	0.292079	0.254353	0.133517
0	0	0	0	0	0	0	0	0	0	0	0	0	0	0	0	0	0	-0.0134429	0.0338781	0.0659126	-0.0116539	-0.034344	-0.0285269	0.0374077	-0.029275	0.0839236	0.100548	0.11461	0.124167	0.0143329	-0.0436825	0.0655298	0.0248746	0.0485819	-0.00868507	-0.00426707	0.0459078	0.0814392	0.0876018	0.222007	0.169813	0.179573	0.153721	0.245841	0.268479	0.249309	0.200038	0.182728	0.146306
0	0	0	0	0	0	0	0	0	0	0	0	0	0	0	0	0	0	0.0793188	0.0906359	0.0491368	-0.0113108	-0.0338561	0.0640568	0.0240509	0.0112093	-0.0151843	-0.00809057	0.0223749	0.122774	0.0633471	-0.0193555	-0.0137476	0.0395734	0.0602698	0.048161	0.0656339	0.0769578	0.0831006	0.176085	0.230724	0.180135	0.204075	0.252573	0.258816	0.277074	0.264687	0.117573	0.104462	0.117785
0	0	0	0	0	0	0	0	0	0	0	0	0	0	0	0	0	0.0415524	0.0602205	0.0787747	0.0252448	-0.00737571	0.0225747	-0.0129277	0.00297155	0.0466995	0.0143194	-0.00468367	0.0219895	0.00624609	0.0841572	0.00156461	-0.00466958	-0.0262019	-0.057962	-0.0326202	0.0388471	0.0706131	-0.0559352	0.13698	0.199587	0.167869	0.198205	0.249297	0.12601	0.264311	0.302315	0.240441	0.227499	0.182776
0	0	0	0	0	0	0	0	0	0	0	0	0	0	0	0	0.00316846	0.11418	0.0722643	0.145615	0.11978	0.103158	0.0695292	0.0058646	0.0528069	0.0502273	0.017504	0.001722	0.00108288	-0.0471577	0.0184125	0.0149383	-0.0395762	-0.00168903	-0.0273121	-0.031421	0.0622433	0.0259281	0.0255517	0.0883501	0.0573781	0.0743323	0.206901	0.167633	0.143768	0.174024	0.255266	0.187271	0.122103	0.143737
0	0	0	0	0	0	0	0	0	0	0	0	0	0	0	-0.0534621	0.0510532	0.0928734	0.0318434	0.0883993	0.142819	0.0744025	0.076098	0.115256	0.130229	0.0706483	-0.00465362	-0.00993001	-0.0750503	-0.0655508	-0.0545837	-0.0118747	-0.0362719	0.0138028	-0.0297053	-0.0494928	-0.0142629	-0.0147182	0.0487433	0.0232358	0.0621387	0.094801	0.0829963	0.154023	0.226619	0.172281	0.242829	0.179254	0.177538	0.182167
0	0	0	0	0	0	0	0	0	0	0	0	0	0	-0.0233444	0.00773805	0.0852153	0.0869686	0.0452957	0.040147	0.0814521	0.129082	0.175648	0.196701	0.162986	0.0860111	0.0191327	-0.00404686	0.00305622	-0.0181439	0.026176	-0.00921721	-0.103568	-0.0477623	-0.0557062	-0.114672	-0.0303383	-0.0682738	0.0219345	-0.0357585	0.0171761	0.0671582	0.124557	0.149784	0.212754	0.212545	0.192791	0.134624	0.056623	0.101124
0	0	0	0	0	0	0	0	0	0	0	0	0	0	0.013041	0.0322629	0.110566	0.119923	0.128554	0.0509515	0.082737	0.11579	0.0857539	0.121116	0.118092	0.0431681	0.0547226	0.0353062	0.0545285	0.0373021	0.0117483	-0.047488	-0.0735197	-0.087109	-0.0890944	-0.0944843	-0.0553845	0.00610762	-0.00174965	-0.0638315	0.0343479	0.0381248	0.0939998	0.17327	0.249989	0.154284	0.0494318	0.123197	0.112322	0.142758
0	0	0	0	0	0	0	0	0	0	0	0	0	0	0.0997039	0.0618828	0.105522	0.0687029	0.0990252	0.178255	0.183275	0.142281	-0.00660046	-0.000995219	0.0125144	0.0508788	0.0159126	0.0639208	0.0415856	0.0632255	-0.0139631	0.0614214	-0.00505472	-0.0829591	-0.200486	-0.129013	-0.0748577	-0.100778	-0.0659061	-0.0508099	-0.0198636	-0.0217617	0.0282343	0.0569725	0.0778408	0.0371514	0.024388	0.0356406	0.0667782	0.131781
0	0	0	0	0	0	0	0	0	0	0	0	0	0.00860371	0.0718806	0.0279938	0.0201513	0.0974834	0.143235	0.166307	0.101435	0.142255	0.0433142	0.0132748	0.0534905	0.153419	0.158793	0.089964	0.0756942	0.0877443	0.101557	0.138143	0.149702	0.0837934	-0.117672	-0.0702392	-0.0763414	-0.143024	-0.068275	-0.0639721	-0.0237475	-0.150273	-0.0209172	0.0507432	0.0131632	-0.00139228	0.00105989	-0.0218068	0.0573877	0.0793315
0	0	0	0	0	0	0	0	0	0	0	0	0	-0.0110319	0.0798197	0.046752	0.0244483	0.0948298	0.124835	0.114161	0.152513	0.142646	0.0462428	0.0251038	0.0753113	0.152995	0.188412	0.13989	0.20778	0.194517	0.187543	0.192939	0.203757	0.133843	-0.0290576	-0.0765235	-0.0735767	0.00385726	-0.0430015	-0.14469	-0.146438	-0.109322	-0.0734309	-0.057007	0.0130204	-0.0454366	0.0110703	-0.0208547	0.0101847	0.0716218
0	0	0	0	0	0	0	0	0	0	0	0	0	-0.0208852	0.0886622	0.0470246	0.129201	0.133472	0.100498	0.147366	0.194718	0.106316	0.0823636	0.0464125	0.138948	0.216756	0.200762	0.161167	0.219084	0.30311	0.2584	0.193941	0.218761	0.127916	0.0314023	-0.0459409	-0.163211	-0.191806	-0.111501	-0.109311	-0.125881	-0.0181696	0.0289664	0.0270134	0.103322	0.0220471	-0.0101647	0.0114603	0.0971284	0.0671216
0	0	0	0	0	0	0	0	0	0	0	0	0	0.0309792	0.0380555	0.105731	0.113415	0.0930154	0.0964701	0.195293	0.149687	0.112488	0.00791439	0.0271948	0.211432	0.287919	0.23432	0.149496	0.264862	0.297928	0.306337	0.274493	0.189397	0.167264	0.108599	0.0295161	-0.0196422	-0.18033	-0.184255	-0.116087	-0.0211276	0.0870544	0.16019	0.127365	0.050224	0.0529852	0.0399579	0.0991619	0.0650656	0.0392713
0	0	0	0	0	0	0	0	0	0	0	0	0	0.0252887	0.0357718	0.118376	0.137167	0.141394	0.117523	0.131279	0.110798	0.0193433	0.0627631	0.0401354	0.175763	0.184124	0.220969	0.180171	0.204181	0.246769	0.199249	0.178809	0.184204	0.203208	0.181505	0.0594385	0.107874	-0.0554965	-0.152953	-0.0671432	-0.0664832	0.0592036	0.14424	0.107901	0.0396276	-0.00326812	0.0770689	0.119307	0.0748216	0.047422
0	0	0	0	0	0	0	0	0	0	0	0	0	0	0.12032	0.0505656	0.0569021	0.12427	0.21582	0.121552	0.131743	0.100862	0.220044	0.172932	0.171182	0.0219763	0.150533	0.184869	0.231089	0.261477	0.161978	0.223078	0.218289	0.209847	0.118458	0.0684768	0.0376376	0.0468972	-0.157078	-0.195502	-0.0162562	-0.0702165	0.0843148	0.0911806	0.0824603	0.0900497	0.0824459	0.0565763	0.0309514	-0.0280382
0	0	0	0	0	0	0	0	0	0	0	0	0	0	0.0893556	0.0784019	0.129637	0.217297	0.170457	0.1629	0.159707	0.233779	0.241167	0.171632	0.220723	0.0609349	0.185248	0.148645	0.207472	0.193325	0.237178	0.218017	0.133755	0.11565	0.162527	0.173644	0.0859268	0.0784504	-0.0296838	-0.201523	-0.0720988	-0.0184138	0.0749342	0.124748	0.142168	0.153045	0.188017	0.160872	0.0674579	0.0618353
0	0	0	0	0	0	0	0	0	0	0	0	0	0	0.00584802	-0.0779666	0.0504688	0.0981155	0.269786	0.246846	0.311791	0.289171	0.263551	0.202165	0.204382	0.172892	0.314641	0.216004	0.236829	0.247999	0.329451	0.294527	0.209029	0.201043	0.173339	0.276432	0.160313	0.178696	0.0410562	0.0703559	0.0117098	-0.00327339	0.063858	0.0201406	0.151632	0.12062	0.150719	0.120634	0.181589	0.222132
0	0	0	0	0	0	0	0	0	0	0	0	0	0	0.0163044	-0.0691196	0.0285956	0.119008	0.00258678	0.252239	0.276294	0.239849	0.308655	0.314307	0.212401	0.22065	0.291354	0.344984	0.265169	0.241475	0.187267	0.211134	0.0920889	0.211884	0.352098	0.355575	0.162718	0.139333	0.0840042	0.0284064	-0.0350331	-0.0218367	-0.00482844	0.0599529	-0.00419495	0.0697146	0.172101	0.180137	0.170497	0.158745
0	0	0	0	0	0	0	0	0	0	0	0	0	0	-0.019633	-0.109407	0.0592412	0.233963	0.104208	0.220729	0.247463	0.209764	0.350024	0.285332	0.313291	0.271656	0.293331	0.28038	0.220316	0.20522	0.155157	0.252309	0.147651	0.28577	0.317771	0.255821	0.108724	0.0468202	-0.0370968	0.007679	-0.068898	-0.0187466	-0.0321955	-0.0690563	-0.146566	-0.141803	-0.00815362	-0.0511685	-0.100685	-0.113459
0	0	0	0	0	0	0	0	0	0	0	0	0	0	-0.0313119	0.0699478	-0.00646386	0.263167	0.258042	0.19776	0.172503	0.214919	0.270325	0.28864	0.285999	0.17347	0.249345	0.268733	0.243969	0.278267	0.278226	0.326767	0.238084	0.398652	0.298227	0.344164	0.227207	0.0286369	-0.0899527	0.0281624	-0.135016	-0.0798118	-0.0511975	-0.0453738	-0.141559	-0.209228	-0.215238	-0.223892	-0.219893	-0.175437
0	0	0	0	0	0	0	0	0	0	0	0	0	0	0.0104786	0.00708089	0.00603541	0.167915	-0.0425174	0.0316357	0.0751657	0.133055	0.19374	0.256183	0.250306	0.0795327	0.2284	0.235817	0.162439	0.158404	0.215586	0.184973	0.287569	0.233796	0.236103	0.199393	0.0504544	0.0365991	-0.0242679	0.0197924	-0.0974413	-0.0338236	-0.0062204	0.0743611	0.0377838	0.0610436	-0.0527601	0.030952	0.0117746	-0.0440583
0	0	0	0	0	0	0	0	0	0	0	0	0	-0.00993039	-0.0415552	0.0437824	0.121691	0.0877347	0.00982265	0.155743	0.114104	0.189093	0.164394	0.281637	0.161703	0.156737	0.256311	0.238402	0.196221	0.134734	0.0405809	0.206752	0.201018	0.179237	0.165667	0.0991253	-0.0371345	-0.0427628	0.0617476	-0.0466942	0.00577327	-0.0654387	-0.0658623	0.0537595	0.0906296	0.0328771	0.0831674	0.114222	0.116865	0.0575034
0	0	0	0	0	0	0	0	0	0	0	0	0	0.0127764	-0.0676499	0.0634099	0.146038	0.0885829	0.0939558	0.141924	0.180247	0.166977	0.275125	0.262906	0.204948	0.0756272	0.247815	0.190511	0.184867	0.2054	0.123819	0.0245884	0.0905132	0.0786144	0.131464	0.105664	0.0726666	-0.0490915	0.0234878	-0.0987955	-0.0025215	-0.0721707	-0.00652811	0.136722	0.0930269	0.167395	0.15775	0.125899	0.0307611	-0.0169565
0	0	0	0	0	0	0	0	0	0	0	0	0	0.00374093	-0.0137417	0.128507	0.162553	0.150382	0.17746	0.152974	0.153573	0.203904	0.170924	0.232636	0.196374	0.111571	0.1446	0.131111	0.141375	0.194934	0.207345	0.0311358	-0.012427	0.0258686	0.0504809	0.0143496	0.016832	-0.109426	-0.159161	-0.0877503	-0.138061	-0.15412	-0.0496315	0.101822	0.158182	0.163644	0.0618433	0.133756	0.119331	0.0166032
0	0	0	0	0	0	0	0	0	0	0	0	0	0	0.0262386	0.150134	0.15675	0.176696	0.125027	0.126138	0.187326	0.216221	0.167682	0.0852889	0.0744672	0.0923455	0.0962371	0.0916124	0.111653	0.130752	0.185196	0.0306386	-0.00235853	-0.0355759	-0.010895	-0.113137	-0.110282	-0.140525	-0.133371	-0.0207073	-0.0890617	-0.100967	-0.0520358	-0.022593	0.109647	0.142817	0.0760297	0.00393419	-0.00189282	-0.0575464
0	0	0	0	0	0	0	0	0	0	0	0	0	0	0.030419	0.131253	0.0429407	0.182334	0.237821	0.172892	0.199026	0.238511	0.047336	0.112866	0.185601	0.162699	0.190083	0.127583	0.149938	0.177196	0.13058	0.05104	-0.0208571	-0.0242367	-0.085403	-0.0540445	-0.182374	-0.205588	-0.23228	-0.121315	-0.0607938	-0.0165037	-0.0357378	0.0361717	0.102405	0.0811152	0.0962332	0.056566	-0.00696026	-0.0279927
0	0	0	0	0	0	0	0	0	0	0	0	0	0	-0.0285467	0.105667	0.136797	0.150311	0.151076	0.246379	0.233305	0.284345	0.22024	0.145078	0.17506	0.154499	0.174733	0.063171	0.170844	0.148695	0.139055	0.0498212	0.00559668	-0.103202	-0.0768627	-0.0440699	-0.0208834	-0.116405	-0.116703	-0.0980169	-0.143201	-0.0514751	-0.00800314	0.107803	-0.00146978	0.0218524	0.0551507	0.0295371	0.0581526	-0.0426339
0	0	0	0	0	0	0	0	0	0	0	0	0	0	0.0172374	0.0827749	0.155525	0.111084	0.112618	0.23799	0.154095	0.207346	0.215362	0.138935	0.105119	0.0747463	0.0721487	0.0517529	0.169024	0.06318	-0.0361996	-0.0377382	-0.0711457	-0.177571	-0.131198	0.025503	-0.0189343	-0.0477769	-0.0769723	-0.092302	-0.119216	-0.145906	-0.0641124	-0.0402807	-0.00207834	-0.0311284	0.0310843	0.0202712	0.0753788	0.0659641
0	0	0	0	0	0	0	0	0	0	0	0	0	0	-0.0301879	0.109933	0.141583	0.0528051	0.0762551	0.147638	0.152332	0.108611	0.211985	0.0885498	0.126023	-0.0360369	0.0497442	-0.00851233	-0.00329262	-0.0638322	-0.0810568	-0.0646481	-0.100527	-0.174753	-0.0808495	-0.0730493	-0.217003	-0.189142	-0.132497	-0.0695929	-0.0295844	-0.0249317	-0.0223037	0.022271	-0.00340375	-0.0209036	-0.0226851	-0.00762021	0.068833	0.048576
0	0	0	0	0	0	0	0	0	0	0	0	0	0	0	0.0380264	0.0932701	0.101653	0.0985384	0.045694	0.212073	0.215466	0.204754	0.175109	0.131461	0.0119531	0.00538396	0.0207722	0.0952677	-0.0231813	-0.0478639	-0.051317	-0.0944502	-0.0863381	-0.0824532	-0.109569	-0.098592	-0.115586	-0.0622841	-0.0122082	0.0448528	0.0232735	0.0275708	0.0157119	0.0453942	0.0446023	0.0417246	0.0718611	0.050741	0.0455204
0	0	0	0	0	0	0	0	0	0	0	0	0	0	0	0.058361	0.0185224	0.0568752	0.0693885	0.092562	0.146011	0.215365	0.256225	0.200416	0.0446349	0.047299	0.101624	0.0695642	0.0639674	0.0270011	-0.003248	-0.03801	-0.0711493	-0.0538591	-0.0612011	-0.0601922	0.0195096	-0.0312399	0.0402955	0.0508691	0.00687464	0.0372153	0.172109	0.118284	0.175994	0.0619095	0.0850248	0.0978333	0.064514	0.0874779
0	0	0	0	0	0	0	0	0	0	0	0	0	0	0	0	0.0373082	0.0452796	0.0316795	0.0201731	0.110176	0.0826078	0.171093	0.123209	0.00207746	0.0833786	0.113784	0.0974015	0.122576	0.129922	0.0405269	-0.0327062	0.0214494	-0.073228	-0.058797	-0.0774259	-0.0749521	0.00823392	0.0434814	0.0497452	0.127776	0.143519	0.2684	0.23029	0.232238	0.196597	0.103612	0.11711	0.114553	0.137858
0	0	0	0	0	0	0	0	0	0	0	0	0	0	0	0	-0.0124126	-0.0129811	-0.00450842	0.0832405	0.115896	0.177933	0.178867	0.110338	0.143624	0.137526	0.0721426	0.142119	0.0908957	0.065457	0.0126975	0.00427989	-0.0334626	0.0284613	0.0243908	0.0188674	0.0386407	0.0922061	-0.0113053	0.109205	0.278436	0.323747	0.21592	0.199574	0.260777	0.159614	0.120216	0.0909478	-0.0242916	0.150007
0	0	0	0	0	0	0	0	0	0	0	0	0	0	0	0	0	0.0187837	0.0391482	0.0919294	0.0791323	0.05338	0.0863721	0.104804	0.148575	0.0756084	0.0733872	0.0811644	0.0387112	0.0573824	0.0435817	0.00888488	0.019621	-0.0670884	0.0698232	0.038798	0.143023	0.149301	0.071273	0.182934	0.30603	0.352298	0.152839	0.169689	0.157293	0.0974811	0.0952163	0.105254	0.0107898	0.13788
0	0	0	0	0	0	0	0	0	0	0	0	0	0	0	0	0	0.00585139	-0.00325104	-0.0494923	0.0846866	0.0896875	0.0710072	0.149074	0.129273	0.11994	0.0773613	0.115929	-0.021547	0.00366114	0.0673034	0.0590407	-0.0402961	0.043878	0.0371339	0.0436855	0.0933946	0.123379	0.0783952	0.186926	0.307049	0.224991	0.110285	0.232555	0.218928	0.122309	0.0218572	0.143488	0.193931	0.0522507
0	0	0	0	0	0	0	0	0	0	0	0	0	0	0	0	0	0	-0.00682949	0.0210743	0.0652875	0.173605	0.0895674	0.126888	0.163032	0.151545	0.167985	0.128519	0.0287524	-0.023235	-0.000440964	0.0457215	-0.0795508	0.0591755	0.0611453	0.0827408	0.0597077	0.0924448	0.0405602	0.193283	0.279034	0.256252	0.235124	0.244154	0.297269	0.304007	0.159302	0.253075	0.252851	0.112112
0	0	0	0	0	0	0	0	0	0	0	0	0	0	0	0	0	0	-0.00745198	-0.002357	0.0228694	0.0869692	0.108116	0.083659	0.116452	0.093435	0.124131	0.0544902	0.0712205	0.0759532	-0.0205203	0.0400721	0.00923321	0.0662378	0.0864778	0.0975087	0.057443	0.143448	0.123592	0.249874	0.201686	0.147184	0.282142	0.339723	0.303925	0.263505	0.183239	0.155945	0.143097	0.111178
0	0	0	0	0	0	0	0	0	0	0	0	0	0	0	0	0	0	0	-0.0570898	0.0193331	-0.00707343	0.0223107	0.0514067	0.0655521	0.0714228	0.164723	0.123797	0.017158	0.0449776	0.0437748	-0.00727173	0.0293546	0.0748901	0.0806926	-0.021339	0.092648	0.128439	0.116819	0.160157	0.182699	0.190555	0.264141	0.252133	0.258454	0.226063	0.138451	0.10506	0.0948277	0.128499
0	0	0	0	0	0	0	0	0	0	0	0	0	0	0	0	0	0	0	0	0.0340474	0.0389951	0.00114564	0.0241977	0.100457	0.0489962	0.143917	0.156779	0.0610601	0.071333	0.0840213	0.102299	0.130348	0.122685	0.0723583	0.0241456	0.0708409	0.128778	0.13762	0.0833727	0.127296	0.206006	0.327862	0.228798	0.218581	0.167051	0.0759777	0.152593	0.14877	0.209385
0	0	0	0	0	0	0	0	0	0	0	0	0	0	0	0	0	0	0	0	0	-0.00844979	0.0132538	0.0155217	0.0428942	0.0881927	0.130122	0.0898393	0.00946694	0.0897483	0.12555	0.168462	0.15941	0.104212	0.0660453	0.0828399	0.121979	0.152993	0.112593	0.0341264	0.00639656	0.167719	0.316897	0.24608	0.198553	0.182332	0.132572	0.160599	0.0752046	0.161895
0	0	0	0	0	0	0	0	0	0	0	0	0	0	0	0	0	0	0	0	0	0	-0.0119458	0.0206434	0.0321382	0.0724098	-0.00260801	-0.0543107	0.0324165	0.134835	0.0991131	0.145397	0.0158711	0.0505766	0.141254	0.11608	0.11066	0.114769	0.118824	0.0709425	0.113713	0.187208	0.292699	0.280565	0.188112	0.197261	0.146652	0.147521	0.0577605	0.0664055
0	0	0	0	0	0	0	0	0	0	0	0	0	0	0	0	0	0	0	0	0	0	0	0.00477268	-0.00672152	0.0262137	-0.0124249	0.0409322	-0.0511176	0.0822381	0.128984	0.0653782	0.088632	0.167703	0.0897866	0.0996911	0.115078	0.152502	0.161651	0.166253	0.137381	0.13383	0.346139	0.299844	0.171256	0.218849	0.201833	0.0571069	0.106108	0.110411
0	0	0	0	0	0	0	0	0	0	0	0	0	0	0	0	0	0	0	0	0	0	0	0	0	0.0145186	-0.0105572	8.38212e-05	-0.0111502	0.0724677	0.0855628	0.0877156	0.122863	0.117258	0.149592	0.0395996	0.100859	0.148726	0.19546	0.294188	0.220825	0.165818	0.24821	0.288397	0.259998	0.252314	0.22803	0.117285	0.0486161	0.0855744
0	0	0	0	0	0	0	0	0	0	0	0	0	0	0	0	0	0	0	0	0	0	0	0	0	0	0	0.0302524	0.0458863	0.0258723	0.0508625	0.0170701	0.0879548	0.119488	0.136672	0.0517544	0.133716	0.0940413	0.169275	0.157003	0.0223189	0.0749931	0.122724	0.141359	0.202412	0.247276	0.161171	0.0985083	0.0721146	0.0651445
0	0	0	0	0	0	0	0	0	0	0	0	0	0	0	0	0	0	0	0	0	0	0	0	0	0	0	0	0	-0.0402815	-0.0144409	-0.0112712	-0.0404356	0.0796146	0.0235205	-0.0134018	0.0834433	0.0509865	0.0149487	-0.00131646	0.0904637	0.0995625	0.126173	0.103533	0.164683	0.163441	0.10221	0.106513	0.0518667	0.0816854
0	0	0	0	0	0	0	0	0	0	0	0	0	0	0	0	0	0	0	0	0	0	0	0	0	0	0	0	0	0	0	0	0	-0.0203434	-0.00536573	-0.0145296	0.0417339	0.00642128	-0.0201724	0.0443314	0.0232941	0.0796825	0.0559129	0.107208	0.0447897	0.0117363	0.11196	0.129534	0.0996845	0.0602273
0	0	0	0	0	0	0	0	0	0	0	0	0	0	0	0	0	0	0	0	0	0	0	0	0	0	0	0	0	0	0	0	0	0	0	0	0	0	0.00382582	0.0108668	0.0111541	0.0334899	0.00913617	0.0471456	0.0516762	0.0463123	0.0486423	0.0282244	-0.00481677	0.038032
0	0	0	0	0	0	0	0	0	0	0	0	0	0	0	0	0	0	0	0	0	0	0	0	0	0	0	0	0	0	0	0	0	0	0	0	0	0	0	0	0	0	0	0	0	0	0	0	0	0
0	0	0	0	0	0	0	0	0	0	0	0	0	0	0	0	0	0	0	0	0	0	0	0	0	0	0	0	0	0	0	0	0	0	0	0	0	0	0	0	0	0	0	0	0	0	0	0	0	0
0	0	0	0	0	0	0	0	0	0	0	0	0	0	0	0	0	0	0	0	0	0	0	0	0	0	0	0	0	0	0	0	0	0	0	0	0	0	0	0	0	0	0	0	0	0	0	0	0	0
0	0	0	0	0	0	0	0	0	0	0	0	0	0	0	0	0	0	0	0	0	0	0	0	0	0	0	0	0	0	0	0	0	0	0	0	0	0	0	0	0	0	0	0	0	0	0	0	0	0
0	0	0	0	0	0	0	0	0	0	0	0	0	0	0	0	0	0	0	0	0	0	0	0	0	0	0	0	0	0	0	0	0	0	0	0	0	0	0	0	0	0	0	0	0	0	0	0	0	0
0	0	0	0	0	0	0	0	0	0	0	0	0	0	0	0	0	0	0	0	0	0	0	0	0	0	0	0	0	0	0	0	0	0	0	0	0	0	0	0	0	0	0	0	0	0	0	0	0	0
0	0	0	0	0	0	0	0	0	0	0	0	0	0	0	0	0	0	0	0	0	0	0	0	0	0	0	0	0	0	0	0	0	0	0	0	0	0	0	0	0	0	0	0	0	0	0	0	0	0
0	0	0	0	0	0	0	0	0	0	0	0	0	0	0	0	0	0	0	0	0	0	0	0	0	0	0	0	0	0	0	0	0	0	0	0	0	0	0	0	0	0	0	0	0	0	0	0	0	0
0	0	0	0	0	0	0	0	0	0	0	0	0	0	0	0	0	0	0	0	0	0	0	0	0	0	0	0	0	0	0	0	0	0	0	0	0	0	0	0	0	0	0	0	0	0	0	0	0	0
[truncated: 46 more columns]

## Sheet: del2
0	0	0	0	0	0	0	0	0	0	0	0	0	0	0	0	0	0	0	0	0	0	0	0	0	0	0	0	0	0	0	0	0	0	0	0	0	0	0	0	0	0	0	0	0	0	0	0	0	0
0	0	0	0	0	0	0	0	0	0	0	0	0	0	0	0	0	0	0	0	0	0	0	0	0	0	0	0	0	0	0	0	0	0	0	0	0	0	0	0	0	0	0	0	0	0	0	0	0	0
0	0	0	0	0	0	0	0	0	0	0	0	0	0	0	0	0	0	0	0	0	0	0	0	0	0	0	0	0	0	0	0	0	0	0	0	0	0	0	0	0	0	0	0	0	0	0	0	0	0
0	0	0	0	0	0	0	0	0	0	0	0	0	0	0	0	0	0	0	0	0	0	0	0	0	0	0	0	0	0	0	0	0	0	0	0	0	0	0	0	0	0	0	0	0	0	0	0	0	0
0	0	0	0	0	0	0	0	0	0	0	0	0	0	0	0	0	0	0	0	0	0	0	0	0	0	0	0	0	0	0	0	0	0	0	0	0	0	0	0	0	0	0	0	0	0	0	0	0	0
0	0	0	0	0	0	0	0	0	0	0	0	0	0	0	0	0	0	0	0	0	0	0	0	0	0	0	0	0	0	0	0	0	0	0	0	0	0	0	0	0	0	0	0	0	0	0	0	0	0
0	0	0	0	0	0	0	0	0	0	0	0	0	0	0	0	0	0	0	0	0	0	0	0	0	0	0	0	0	0	0	0	0	0	0	0	0	0	0	0	0	0	0	0.0267846	0.0451141	0.0806504	0	0	0	0
0	0	0	0	0	0	0	0	0	0	0	0	0	0	0	0	0	0	0	0	0	0	0	0	0	0	0	0	0	0	0	0	0	0	0	0	0	0.0668857	0.0699424	0.00647609	0.00505525	0.0186796	0.00389352	0.0569808	0.100011	0.0415142	0.0489149	0.0421088	0.00296884	0.00816446
0	0	0	0	0	0	0	0	0	0	0	0	0	0	0	0	0	0	0	0	0	0	0	0	0	0	0	0	0	0	0	0.0129706	-0.0313858	0.0176592	0.0536006	-0.014774	-0.0186034	-0.0197349	-0.0158365	-0.0151769	-0.0141565	0.0691884	0.0292908	0.0564628	0.073474	0.0442221	0.060651	0.0559979	0.0279317	-0.0164574
0	0	0	0	0	0	0	0	0	0	0	0	0	0	0	0	0	0	0	0	0	0	0	0	0	0	0	0	0	0.0297271	0.0762227	0.0109854	0.0184836	0.0221571	0.0395618	0.0320016	0.023855	0.0541037	0.0307669	0.0470022	0.0498934	0.0706408	0.0203499	0.0595417	0.0681863	0.0559008	0.00351839	0.0732832	0.0740546	0.0934993
0	0	0	0	0	0	0	0	0	0	0	0	0	0	0	0	0	0	0	0	0	0	0	0	0	0	0	0.0414447	0.0270881	0.0198261	0.0691086	0.0590004	0.0298374	0.0630747	0.0226887	-0.00724119	0.0203747	0.0464999	0.0594574	0.0510077	0.00775294	0.081505	0.0680206	0.0748298	0.0715087	0.00722108	0.119064	0.149121	0.153459	0.0537596
0	0	0	0	0	0	0	0	0	0	0	0	0	0	0	0	0	0	0	0	0	0	0	0	0	0	-0.0235715	0.0230845	0.0397158	0.0526737	0.158811	0.0880926	0.103391	0.0641387	0.0508685	0.0856774	0.0857854	0.0659032	0.0444746	-0.00468498	0.0617299	0.0449599	0.0325561	0.115434	0.120028	0.119476	0.176505	0.269289	0.239103	0.0906363
0	0	0	0	0	0	0	0	0	0	0	0	0	0	0	0	0	0	0	0	0	0	0	0	0	0.0278928	-0.0221565	0.0447497	0.0677088	0.10399	0.136893	0.141985	0.130825	0.116083	0.0604189	0.0363188	0.0109136	0.0847875	0.0596691	0.097264	0.122105	0.0293451	0.016795	0.110956	0.145401	0.112175	0.11662	0.320736	0.309018	0.13724
0	0	0	0	0	0	0	0	0	0	0	0	0	0	0	0	0	0	0	0	0	0	0	0.0152336	0.0530317	0.030296	0.0403273	0.0595057	0.0551558	0.112244	0.161954	0.140529	0.133895	0.158421	0.031911	0.0641739	0.0769644	0.0907137	0.0924635	0.0699545	0.123557	0.116293	0.161829	0.0811579	0.190098	0.17277	0.0915928	0.264301	0.219123	0.158562
0	0	0	0	0	0	0	0	0	0	0	0	0	0	0	0	0	0	0	0	0	0.016074	0.0236154	0.0512536	0.0667832	0.0510873	0.0809436	0.125266	0.0576439	0.0858117	0.152556	0.164245	0.179397	0.109863	0.00913818	0.0919785	0.0985393	0.123987	0.125569	0.0723898	0.184728	0.177365	0.108125	0.0619685	0.200744	0.163861	0.139837	0.211355	0.203571	0.192461
0	0	0	0	0	0	0	0	0	0	0	0	0	0	0	0	0	0	0	0	0.00383243	-0.00570078	-0.0325335	0.0657284	0.0955955	0.101921	0.106029	0.121591	0.0802263	0.0652697	0.120048	0.108208	0.0934473	0.095523	0.0309817	0.0587877	0.0950565	0.0463918	0.0781909	0.124333	0.236324	0.202644	0.0830187	0.145978	0.135526	0.192287	0.162387	0.201097	0.189346	0.0814992
0	0	0	0	0	0	0	0	0	0	0	0	0	0	0	0	0	0	0	-0.0116965	0.00547473	0.0282513	-0.0127935	0.0653077	0.0774996	0.147167	0.168725	0.183109	0.156367	0.0702021	0.0854049	0.113966	0.143661	0.145909	0.070132	0.0268184	0.0641743	0.0634982	0.1104	0.11259	0.229558	0.220558	0.126819	0.11069	0.166719	0.177111	0.148595	0.203523	0.179862	0.0976938
0	0	0	0	0	0	0	0	0	0	0	0	0	0	0	0	0	0	0.00393871	0.0280988	0.0698563	0.012438	0.014003	0.0732425	0.128363	0.132208	0.156789	0.120145	0.145546	0.121662	0.0773283	0.0145703	0.114226	0.0671065	0.0363951	-2.90597e-05	0.0393937	0.078654	0.0645348	0.0600488	0.141867	0.11216	0.148764	0.134546	0.177789	0.190099	0.16693	0.124302	0.111899	0.0904888
0	0	0	0	0	0	0	0	0	0	0	0	0	0	0	0	0	0	0.046846	0.0942746	0.0817407	-0.00576778	0.0181657	0.0858539	0.103194	0.114937	0.088083	0.0289386	0.0815127	0.0719042	0.0927293	0.0242113	0.019253	0.0968229	0.0825687	0.040624	0.0812948	0.0991912	0.0837114	0.102584	0.158323	0.121892	0.139588	0.165909	0.149345	0.163647	0.213738	0.0845732	0.066101	0.099867
0	0	0	0	0	0	0	0	0	0	0	0	0	0	0	0	0	0.0337676	0.076181	0.0920231	0.10365	0.0175558	0.0509634	0.0455778	0.0693142	0.132964	0.0283605	0.000173421	0.048983	0.0330138	0.118681	0.109736	0.0577704	0.0758817	0.0191541	0.0416365	0.0985164	0.112892	-0.0131165	0.115551	0.121949	0.140956	0.154629	0.160619	0.104219	0.163049	0.206268	0.17477	0.172825	0.148513
0	0	0	0	0	0	0	0	0	0	0	0	0	0	0	0	0.0525273	0.0841963	0.0533557	0.16435	0.192681	0.19648	0.123135	0.0917205	0.138794	0.15288	0.0742706	0.0752934	0.0153455	0.0146971	0.0674817	0.0986307	0.0675839	0.103405	0.0588256	0.0313423	0.129053	0.0715713	0.0658029	0.11674	0.0299861	0.0645841	0.132869	0.101419	0.0728663	0.12309	0.195717	0.2001	0.0961344	0.170759
0	0	0	0	0	0	0	0	0	0	0	0	0	0	0	-0.0439174	0.0263278	0.0976952	0.076599	0.100981	0.197185	0.128037	0.138898	0.18473	0.181027	0.135762	0.0930923	0.0435744	0.0280241	0.0314127	0.0394958	0.0714693	0.0233787	0.0863158	0.00982	0.0460847	0.0291025	0.0653778	0.0850279	0.0826369	0.105302	0.107414	0.0790527	0.119261	0.165669	0.156705	0.22486	0.170052	0.146653	0.138282
0	0	0	0	0	0	0	0	0	0	0	0	0	0	-0.0176647	-0.00578986	0.11716	0.125813	0.0649069	0.0840193	0.17353	0.205334	0.221356	0.217887	0.14578	0.147863	0.151541	0.0370051	0.0896649	0.0334549	0.0838682	0.0475118	-0.02707	0.0576175	0.0286836	0.0418722	0.0468949	0.0138244	0.0630135	0.0935864	0.0961745	0.06693	0.086417	0.102993	0.171819	0.136389	0.144296	0.142115	0.0865613	0.112113
0	0	0	0	0	0	0	0	0	0	0	0	0	0	0.0275875	0.0334675	0.114079	0.132791	0.144798	0.18399	0.175506	0.149549	0.1455	0.105884	0.11816	0.115246	0.10111	0.00945998	0.0580965	0.0543331	0.078479	0.0366843	0.0349559	0.0302393	0.0576441	0.0381266	0.0485691	0.0934864	0.0611043	0.0296925	0.110055	0.0914982	0.0625676	0.178751	0.225133	0.123773	0.0655327	0.14352	0.138245	0.213517
0	0	0	0	0	0	0	0	0	0	0	0	0	0	0.0853811	0.097133	0.107643	0.00369351	0.13502	0.226572	0.160196	0.130092	0.0526304	0.046718	0.0856368	0.114231	0.0391885	0.0950142	0.0858486	0.100891	0.00239814	0.0161714	0.027726	-0.030244	-0.0387663	0.00504234	-0.0239309	-0.0911595	-0.00848475	0.0444218	0.0546862	0.100161	0.0790745	0.133256	0.140536	0.0834442	0.0990086	0.146553	0.0759239	0.147592
0	0	0	0	0	0	0	0	0	0	0	0	0	0.00755307	0.0648297	0.0653127	0.0345978	0.0170371	0.115202	0.193506	0.143069	0.107827	0.0508989	-0.0307731	0.0399629	0.129262	0.112564	0.101618	0.107675	0.0908949	0.0689848	0.0997188	0.0827869	0.0626506	-0.0227586	-0.000580642	-0.0490576	-0.0703212	-0.0163074	0.00669158	0.094723	0.0576412	0.0736792	0.126893	0.109676	0.0637896	0.0765982	0.0675845	0.0517502	0.0605221
0	0	0	0	0	0	0	0	0	0	0	0	0	-0.0270137	0.0614192	0.0609033	0.0204174	0.100117	0.134841	0.148437	0.16376	0.118438	0.0593331	0.0293747	0.0841587	0.106651	0.114772	0.0855968	0.140651	0.139112	0.0955806	0.126942	0.164218	0.113392	0.0339537	0.00367067	-0.0148772	0.00817186	-0.00734339	-0.0389184	-0.0464533	0.00639913	0.0769571	0.0171838	0.062123	0.0473275	0.0376873	0.0354853	0.0653505	0.0772846
0	0	0	0	0	0	0	0	0	0	0	0	0	-0.00721686	0.0695417	0.0332685	0.0882168	0.176187	0.151185	0.137921	0.170341	0.0868009	0.121182	0.0674897	0.15317	0.164735	0.183402	0.124954	0.188354	0.235885	0.137026	0.0968099	0.170505	0.112081	0.0777871	0.0144499	-0.0987435	-0.148308	-0.107024	-0.0666968	-0.0677762	0.0139781	0.115635	0.0854748	0.151341	0.0862866	0.0162405	0.0507648	0.150328	0.126452
0	0	0	0	0	0	0	0	0	0	0	0	0	0.0240157	0.0186089	0.120725	0.121429	0.114424	0.143354	0.176377	0.136918	0.0911466	0.0466055	0.0351349	0.202948	0.277421	0.206633	0.0631162	0.206667	0.280768	0.223554	0.1855	0.162772	0.13184	0.126557	0.06034	0.0462327	-0.0332286	-0.0885345	-0.10141	-0.00168933	0.0795936	0.180816	0.174948	0.0982019	0.114369	0.080746	0.0612956	0.0890048	0.116383
0	0	0	0	0	0	0	0	0	0	0	0	0	0.0171409	0.018331	0.147329	0.13121	0.11752	0.121828	0.128963	0.113291	0.0352559	0.0891317	0.00294091	0.193675	0.187092	0.17863	0.147277	0.172405	0.18099	0.151486	0.148986	0.16222	0.151899	0.14548	0.076121	0.135811	0.00283331	-0.049576	-0.0203634	0.0188238	0.0790147	0.136401	0.133726	0.10791	0.0900214	0.145368	0.155212	0.110894	0.122903
0	0	0	0	0	0	0	0	0	0	0	0	0	0	0.10943	0.0717147	0.0495925	0.0373279	0.175399	0.134813	0.183389	0.0962226	0.204928	0.153934	0.119016	0.0520639	0.172711	0.19089	0.183124	0.209395	0.10148	0.147246	0.193056	0.154579	0.137482	0.0599196	0.0798957	0.0576285	-0.0731026	-0.0941528	0.0119104	0.00746353	0.053891	0.138405	0.0762327	0.18187	0.192348	0.197984	0.19005	0.116714
0	0	0	0	0	0	0	0	0	0	0	0	0	0	0.0957426	0.163748	0.153059	0.127377	0.144683	0.179823	0.169336	0.222242	0.209758	0.129448	0.218192	0.0814313	0.17146	0.166755	0.173562	0.190541	0.147296	0.199545	0.0990265	0.100137	0.158148	0.166618	0.0805867	0.122004	-0.0117541	-0.0346019	0.0365834	0.027889	0.109381	0.124027	0.112656	0.210586	0.183555	0.230887	0.2013	0.191549
0	0	0	0	0	0	0	0	0	0	0	0	0	0	0.0594509	0.0094731	0.142241	0.164527	0.226226	0.207246	0.261247	0.298093	0.246478	0.197066	0.279145	0.189748	0.314374	0.156101	0.21676	0.222564	0.245617	0.254458	0.221815	0.203714	0.16455	0.230693	0.175274	0.174462	0.0232846	0.0959401	0.0902433	0.0560999	0.115865	0.13917	0.160162	0.216222	0.238441	0.233904	0.17567	0.223839
0	0	0	0	0	0	0	0	0	0	0	0	0	0	0.0211557	-0.0041638	0.0598406	0.108381	0.0941184	0.112382	0.294044	0.259267	0.336791	0.287449	0.23402	0.238168	0.32658	0.288263	0.222633	0.243399	0.142726	0.158867	0.0611852	0.176303	0.284339	0.320513	0.238179	0.137302	0.144273	0.0829725	0.0142411	0.055338	0.0739982	0.124582	0.104843	0.145011	0.29387	0.294074	0.168181	0.173477
0	0	0	0	0	0	0	0	0	0	0	0	0	0	0.0091178	-0.060955	0.0337138	0.227985	0.113973	0.121787	0.324097	0.272185	0.336	0.251674	0.28196	0.282952	0.288138	0.31522	0.216746	0.259471	0.1877	0.265918	0.139833	0.320665	0.334673	0.275135	0.246162	0.191988	0.0518137	0.0176055	-0.108866	0.0304452	0.0893776	0.0439539	0.0732128	0.0471656	0.1205	0.0846596	0.057015	0.0815389
0	0	0	0	0	0	0	0	0	0	0	0	0	0	-0.028993	0.062886	0.0973763	0.358444	0.394277	0.313437	0.181771	0.261108	0.160475	0.214382	0.221681	0.185706	0.270002	0.335578	0.302036	0.290214	0.25679	0.315412	0.316851	0.399373	0.285344	0.352889	0.273198	0.121513	-0.047533	0.0132294	-0.165664	-0.0579333	0.0504371	0.063438	0.00945633	0.00691856	-0.0193532	-0.059501	0.0358769	0.0828966
0	0	0	0	0	0	0	0	0	0	0	0	0	0	-0.0131757	-0.0474438	0.0714432	0.255542	0.0364731	0.00743993	0.0553959	0.135042	0.114221	0.171723	0.198007	0.151103	0.21893	0.21509	0.152729	0.148164	0.169916	0.18848	0.27232	0.164691	0.156096	0.161949	0.0309218	0.0828528	0.0234726	0.0273343	-0.056558	0.00482565	-0.0026978	0.0945524	0.0860156	0.176399	0.107608	0.13959	0.164053	0.116007
0	0	0	0	0	0	0	0	0	0	0	0	0	0.0155847	-0.039026	-0.00717061	0.110788	0.149222	0.0153629	0.0914104	0.168379	0.197253	0.14685	0.270369	0.13355	0.147969	0.180655	0.2122	0.187183	0.139086	0.0508745	0.222514	0.230044	0.173454	0.119868	0.0317055	-0.0408201	0.0533141	0.0785325	0.0088242	0.0374897	-0.0351585	-0.019784	0.0167448	0.150272	0.158112	0.134767	0.203833	0.183038	0.152766
0	0	0	0	0	0	0	0	0	0	0	0	0	0.0270277	-0.0928351	0.0088577	0.122164	0.130437	0.162545	0.162782	0.191375	0.143004	0.197619	0.237013	0.197153	0.0785211	0.177956	0.160823	0.148029	0.137414	0.0848696	0.108539	0.172964	0.132639	0.142816	0.108206	0.0747183	0.0208499	0.0303609	-0.00938014	0.0331837	-0.029717	0.028646	0.116811	0.189668	0.199278	0.264333	0.298495	0.177471	0.170526
0	0	0	0	0	0	0	0	0	0	0	0	0	0.00413904	-0.043547	0.092112	0.118989	0.171564	0.203091	0.198872	0.139909	0.166223	0.124755	0.171644	0.161323	0.119706	0.117939	0.149441	0.113196	0.16339	0.133665	0.0560755	0.0387093	0.100195	0.0814548	0.0648811	0.0727947	-0.0546241	-0.077867	-0.021449	-0.0537044	-0.0984838	-0.0441069	0.129995	0.187359	0.190332	0.204844	0.258073	0.143264	0.0859814
0	0	0	0	0	0	0	0	0	0	0	0	0	0	0.0261583	0.117841	0.198087	0.173183	0.155184	0.162826	0.17218	0.167989	0.133977	0.12648	0.0838693	0.0629496	0.0562143	0.0731331	0.0854381	0.163284	0.177851	0.0349992	0.0811281	0.044663	0.0449855	-0.0192184	-0.0632911	-0.123916	-0.0703504	-0.0119387	-0.0557564	0.0132132	0.0510402	0.0687619	0.156024	0.204824	0.156473	0.183542	0.169313	0.0903822
0	0	0	0	0	0	0	0	0	0	0	0	0	0	0.0336075	0.19699	0.0629163	0.167353	0.276035	0.209425	0.183309	0.213252	0.0211347	0.093242	0.180489	0.144704	0.106906	0.120798	0.123513	0.157883	0.162684	0.0993028	0.0637249	0.0878451	0.0360762	-0.0176553	-0.0855183	-0.0702968	-0.154031	-0.0457422	0.0505541	0.0725404	0.096697	0.107816	0.168988	0.113941	0.132036	0.0868538	0.108178	0.0200519
0	0	0	0	0	0	0	0	0	0	0	0	0	0	-0.0114558	0.176216	0.15816	0.152637	0.195957	0.26571	0.238777	0.259977	0.262208	0.184124	0.139424	0.141737	0.182155	0.123596	0.167929	0.141139	0.15209	0.0974995	0.0966415	-0.0120745	-0.0227832	-0.0484677	0.036154	-0.0177301	-0.0558049	0.00462162	-0.0298112	0.0167011	0.0902569	0.178707	0.133789	0.0943572	0.106125	0.103059	0.102314	-0.0197327
0	0	0	0	0	0	0	0	0	0	0	0	0	0	0.00101791	0.111755	0.17095	0.166519	0.214375	0.291218	0.173306	0.242228	0.267666	0.161393	0.120851	0.0942868	0.109135	0.145325	0.196133	0.147794	0.0374282	0.0123277	0.0454717	-0.0988683	-0.0491331	-0.0100745	0.0567532	-0.0314589	-0.0125815	0.0176004	-0.00473233	-0.00209128	0.0777003	0.0287773	0.0827042	0.0366668	0.0858388	0.0579762	0.05443	0.0306526
0	0	0	0	0	0	0	0	0	0	0	0	0	0	0.00278612	0.114155	0.125029	0.160542	0.20665	0.275098	0.1685	0.152186	0.270018	0.134209	0.166564	0.030255	0.0668682	0.100284	0.106834	0.0837927	0.0375457	0.032033	0.0196626	-0.01195	-0.00120753	-0.0103189	-0.0595677	-0.0458246	-0.0496593	-0.0346949	0.00945381	0.0478228	0.0967485	0.0989116	0.109434	0.060079	0.0170715	0.0131972	0.0733771	0.0613444
0	0	0	0	0	0	0	0	0	0	0	0	0	0	0	0.0345782	0.144255	0.164293	0.201851	0.1186	0.18828	0.170253	0.146614	0.168467	0.123279	0.0423178	0.0359464	0.071797	0.0997454	0.035648	0.0199409	0.0163996	0.0438824	0.0329448	0.05486	0.0104033	-0.0148641	0.0158597	0.0307163	0.0100638	0.0619748	0.0775825	0.084355	0.0485113	0.0588554	0.0919558	0.0662705	0.104162	0.0233217	0.0643542
0	0	0	0	0	0	0	0	0	0	0	0	0	0	0	0.0324625	0.00990146	0.0473242	0.0866322	0.132404	0.174853	0.18595	0.252816	0.20102	0.0695939	0.0910252	0.133316	0.0487844	0.0516973	0.0803383	0.0733212	0.0165368	0.0547183	0.040729	0.0641783	0.0702015	0.133785	0.00408104	0.0503994	0.0835855	0.0450113	0.035826	0.0984466	0.0455688	0.161016	0.0618658	0.110989	0.069189	0.0820128	0.115742
0	0	0	0	0	0	0	0	0	0	0	0	0	0	0	0	0.0761171	0.121965	0.0886545	0.0992126	0.179237	0.109179	0.189061	0.154084	0.133316	0.181826	0.180812	0.181322	0.181938	0.138174	0.124559	0.0251285	0.0856589	-0.0503318	-0.0515551	-0.0176914	0.00387376	0.0601836	0.0459362	0.0334596	0.113546	0.0782152	0.0964833	0.125817	0.145804	0.157394	0.0472592	0.088479	0.110909	0.166061
0	0	0	0	0	0	0	0	0	0	0	0	0	0	0	0	0.0291939	0.0282473	0.0847395	0.157177	0.195828	0.207626	0.214858	0.173818	0.236206	0.208418	0.116453	0.190088	0.0943983	0.0468135	0.124269	0.0618354	0.0495962	0.0441066	0.0343224	0.0253603	0.0034654	0.0683354	-0.0100776	0.116891	0.182665	0.141883	0.0684025	0.123076	0.14678	0.164583	0.0926782	0.133339	0.0277144	0.146466
0	0	0	0	0	0	0	0	0	0	0	0	0	0	0	0	0	0.0574157	0.0649346	0.0836768	0.143919	0.124957	0.155235	0.181234	0.220479	0.132156	0.0969522	0.121222	0.0440004	0.10244	0.122419	0.0608864	0.0818872	0.0141442	0.0940213	0.0275993	0.0722428	0.089782	0.0569269	0.158749	0.185695	0.164192	0.0352242	0.0906126	0.107601	0.10708	0.0786636	0.116333	0.0175156	0.133682
0	0	0	0	0	0	0	0	0	0	0	0	0	0	0	0	0	-0.0519036	0.0461408	-0.0305583	0.118202	0.155011	0.182882	0.170314	0.169697	0.144844	0.143131	0.15231	0.061685	0.109094	0.0898016	0.0654412	0.0330673	0.0816891	0.0525877	0.0601937	0.0695555	0.0736784	0.0920337	0.11816	0.207388	0.138314	0.0487431	0.112585	0.16298	0.0961454	-0.00991496	0.100211	0.145639	0.0593138
0	0	0	0	0	0	0	0	0	0	0	0	0	0	0	0	0	0	0.0178835	0.0455587	0.0786574	0.160943	0.160037	0.161416	0.200421	0.197262	0.180538	0.168816	0.0935909	0.0487914	0.00976757	0.0910152	0.0177649	0.0521367	0.0488195	0.115143	0.0579975	0.0675912	0.0801141	0.146771	0.19037	0.208596	0.182633	0.133126	0.21098	0.181644	0.0608501	0.194874	0.236057	0.0730288
0	0	0	0	0	0	0	0	0	0	0	0	0	0	0	0	0	0	-0.0105824	-0.0125764	0.0434531	0.109441	0.112047	0.0878977	0.160694	0.12947	0.114278	0.08572	0.0984603	0.0639954	-0.028103	0.0558943	0.0396475	0.0575219	0.0828465	0.1082	0.0593436	0.115288	0.146177	0.192798	0.161382	0.093689	0.134596	0.177615	0.18991	0.194366	0.143099	0.142118	0.171824	0.16399
0	0	0	0	0	0	0	0	0	0	0	0	0	0	0	0	0	0	0	-0.0616778	0.00932689	0.00803917	0.0203374	0.0509431	0.0652107	0.0769428	0.171303	0.143249	0.0919947	0.109206	0.0580805	0.0392981	0.108835	0.126116	0.0941271	-0.00997064	0.0764606	0.117262	0.107754	0.120648	0.167093	0.0957904	0.142494	0.14911	0.205039	0.169281	0.102204	0.0795717	0.143319	0.19536
0	0	0	0	0	0	0	0	0	0	0	0	0	0	0	0	0	0	0	0	0.0386518	0.0226536	0.0135155	0.0409345	0.0689693	0.0626871	0.13918	0.126685	0.133851	0.118197	0.140384	0.132873	0.142657	0.142886	0.101936	0.0317179	0.07967	0.0790344	0.122781	0.0990181	0.0833781	0.149592	0.242968	0.134697	0.156651	0.101957	0.00461671	0.156252	0.134137	0.201443
0	0	0	0	0	0	0	0	0	0	0	0	0	0	0	0	0	0	0	0	0	-0.0219346	0.00583182	0.0275788	0.0473599	0.0722888	0.12974	0.0675159	-0.0245065	0.091532	0.133996	0.13648	0.125237	0.0836581	0.102018	0.0790967	0.131037	0.0919119	0.0933552	0.0624565	0.00662198	0.155191	0.234604	0.150112	0.165023	0.11935	0.105	0.17958	0.0507705	0.0793749
0	0	0	0	0	0	0	0	0	0	0	0	0	0	0	0	0	0	0	0	0	0	-0.00857772	-0.0129333	0.0746147	0.0873409	0.0429182	-0.00919028	-0.00135956	0.103596	0.0655094	0.121667	0.0313408	0.0679508	0.105625	0.116285	0.0816247	0.0846911	0.104035	0.0752	0.117406	0.13548	0.20646	0.154801	0.10689	0.172361	0.161516	0.159517	0.0392013	0.0651063
0	0	0	0	0	0	0	0	0	0	0	0	0	0	0	0	0	0	0	0	0	0	0	0.00317671	-0.00298567	0.0324226	-0.0261433	0.0591791	-0.016031	0.0229288	0.0892849	0.048333	0.101016	0.149	0.0905962	0.132446	0.092519	0.140309	0.107887	0.141322	0.0596944	0.066751	0.217796	0.184564	0.0918849	0.225605	0.199042	0.101793	0.0773874	0.0732057
0	0	0	0	0	0	0	0	0	0	0	0	0	0	0	0	0	0	0	0	0	0	0	0	0	-0.00463622	-0.0148926	-0.0185078	-0.0242545	0.0311447	0.0769786	0.0600101	0.141008	0.114291	0.170832	0.103706	0.124732	0.140462	0.155519	0.249296	0.18667	0.129877	0.128403	0.166751	0.161471	0.250469	0.244225	0.123773	0.100693	0.0902758
0	0	0	0	0	0	0	0	0	0	0	0	0	0	0	0	0	0	0	0	0	0	0	0	0	0	0	0.0237912	-0.00901277	0.0341675	-0.0103993	0.0173441	0.0681898	0.0534738	0.126493	0.052623	0.120048	0.0845844	0.13652	0.156366	0.114767	0.078555	0.0876278	0.158908	0.172144	0.195776	0.140928	0.156905	0.101321	0.0683478
0	0	0	0	0	0	0	0	0	0	0	0	0	0	0	0	0	0	0	0	0	0	0	0	0	0	0	0	0	0.00322291	0.00718413	-0.0111173	-0.018556	0.0586638	0.00988529	-0.0688872	0.0365002	0.0272396	0.0379832	-0.0169479	0.124009	0.0665256	0.0789433	0.0587697	0.0881619	0.0784737	0.0439	0.128642	0.0941363	0.0885785
0	0	0	0	0	0	0	0	0	0	0	0	0	0	0	0	0	0	0	0	0	0	0	0	0	0	0	0	0	0	0	0	0	-0.0236454	0.0235526	0.0353683	0.024355	0.0208693	0.00534082	0.0192012	0.0278717	0.0491654	-0.00261039	0.0805035	-0.0131608	-0.0530958	0.111599	0.105831	0.0248303	0.0442097
0	0	0	0	0	0	0	0	0	0	0	0	0	0	0	0	0	0	0	0	0	0	0	0	0	0	0	0	0	0	0	0	0	0	0	0	0	0	-0.00453367	-0.00522012	0.0180101	0.0334911	0.0154759	0.0359618	0.0547758	0.0269062	0.0545022	0.0341359	-0.00150235	0.0440122
0	0	0	0	0	0	0	0	0	0	0	0	0	0	0	0	0	0	0	0	0	0	0	0	0	0	0	0	0	0	0	0	0	0	0	0	0	0	0	0	0	0	0	0	0	0	0	0	0	0
0	0	0	0	0	0	0	0	0	0	0	0	0	0	0	0	0	0	0	0	0	0	0	0	0	0	0	0	0	0	0	0	0	0	0	0	0	0	0	0	0	0	0	0	0	0	0	0	0	0
0	0	0	0	0	0	0	0	0	0	0	0	0	0	0	0	0	0	0	0	0	0	0	0	0	0	0	0	0	0	0	0	0	0	0	0	0	0	0	0	0	0	0	0	0	0	0	0	0	0
0	0	0	0	0	0	0	0	0	0	0	0	0	0	0	0	0	0	0	0	0	0	0	0	0	0	0	0	0	0	0	0	0	0	0	0	0	0	0	0	0	0	0	0	0	0	0	0	0	0
0	0	0	0	0	0	0	0	0	0	0	0	0	0	0	0	0	0	0	0	0	0	0	0	0	0	0	0	0	0	0	0	0	0	0	0	0	0	0	0	0	0	0	0	0	0	0	0	0	0
0	0	0	0	0	0	0	0	0	0	0	0	0	0	0	0	0	0	0	0	0	0	0	0	0	0	0	0	0	0	0	0	0	0	0	0	0	0	0	0	0	0	0	0	0	0	0	0	0	0
0	0	0	0	0	0	0	0	0	0	0	0	0	0	0	0	0	0	0	0	0	0	0	0	0	0	0	0	0	0	0	0	0	0	0	0	0	0	0	0	0	0	0	0	0	0	0	0	0	0
0	0	0	0	0	0	0	0	0	0	0	0	0	0	0	0	0	0	0	0	0	0	0	0	0	0	0	0	0	0	0	0	0	0	0	0	0	0	0	0	0	0	0	0	0	0	0	0	0	0
0	0	0	0	0	0	0	0	0	0	0	0	0	0	0	0	0	0	0	0	0	0	0	0	0	0	0	0	0	0	0	0	0	0	0	0	0	0	0	0	0	0	0	0	0	0	0	0	0	0
[truncated: 46 more columns]

## Sheet: del3
0	0	0	0	0	0	0	0	0	0	0	0	0	0	0	0	0	0	0	0	0	0	0	0	0	0	0	0	0	0	0	0	0	0	0	0	0	0	0	0	0	0	0	0	0	0	0	0	0	0
0	0	0	0	0	0	0	0	0	0	0	0	0	0	0	0	0	0	0	0	0	0	0	0	0	0	0	0	0	0	0	0	0	0	0	0	0	0	0	0	0	0	0	0	0	0	0	0	0	0
0	0	0	0	0	0	0	0	0	0	0	0	0	0	0	0	0	0	0	0	0	0	0	0	0	0	0	0	0	0	0	0	0	0	0	0	0	0	0	0	0	0	0	0	0	0	0	0	0	0
0	0	0	0	0	0	0	0	0	0	0	0	0	0	0	0	0	0	0	0	0	0	0	0	0	0	0	0	0	0	0	0	0	0	0	0	0	0	0	0	0	0	0	0	0	0	0	0	0	0
0	0	0	0	0	0	0	0	0	0	0	0	0	0	0	0	0	0	0	0	0	0	0	0	0	0	0	0	0	0	0	0	0	0	0	0	0	0	0	0	0	0	0	0	0	0	0	0	0	0
0	0	0	0	0	0	0	0	0	0	0	0	0	0	0	0	0	0	0	0	0	0	0	0	0	0	0	0	0	0	0	0	0	0	0	0	0	0	0	0	0	0	0	0	0	0	0	0	0	0
0	0	0	0	0	0	0	0	0	0	0	0	0	0	0	0	0	0	0	0	0	0	0	0	0	0	0	0	0	0	0	0	0	0	0	0	0	0	0	0	0	0	0	0.0274963	0.0148284	0.0366898	0	0	0	0
0	0	0	0	0	0	0	0	0	0	0	0	0	0	0	0	0	0	0	0	0	0	0	0	0	0	0	0	0	0	0	0	0	0	0	0	0	0.014676	0.0420247	0.0231756	0.0305407	0.0266476	-0.0360155	-0.0134355	0.0643902	0.0225329	-0.00472675	-0.00290388	-0.0113899	0.00975587
0	0	0	0	0	0	0	0	0	0	0	0	0	0	0	0	0	0	0	0	0	0	0	0	0	0	0	0	0	0	0	-0.00493667	-0.0076366	0.012944	0.0227567	-0.0203001	-0.0458518	-0.0237186	-0.0595778	-0.0358547	-0.0478367	0.00695298	-0.0336446	-0.0357952	0.0258289	0.0109232	0.0184981	0.0819129	0.0311761	0.0202241
0	0	0	0	0	0	0	0	0	0	0	0	0	0	0	0	0	0	0	0	0	0	0	0	0	0	0	0	0	0.0431897	0.0390371	0.00106314	-0.000549751	0.0783905	0.00933415	0.039197	0.0496351	0.0416872	-0.0277955	0.0111744	-0.0177315	-0.0244078	-0.0305554	-0.0292937	-0.0042219	0.000655571	0.00622029	0.115705	0.0170555	0.0366662
0	0	0	0	0	0	0	0	0	0	0	0	0	0	0	0	0	0	0	0	0	0	0	0	0	0	0	0.0478819	0.0264761	0.00665997	0.0337509	0.0391303	0.0190464	0.0670583	0.0194483	0.00625103	0.0210426	0.0259704	0.0143054	-0.0150051	-0.0307378	0.0025506	0.0140893	0.0437341	0.0272909	-0.000304358	0.0841129	0.145609	0.0780732	0.0105399
0	0	0	0	0	0	0	0	0	0	0	0	0	0	0	0	0	0	0	0	0	0	0	0	0	0	0.0229485	-0.00517207	0.0193116	0.0394777	0.113025	0.0658198	0.0806739	0.0304492	0.0201485	0.0525842	0.0175693	-0.00808598	-0.00104031	-0.0739613	-0.0433153	0.0101953	0.00292246	0.0437401	0.0860112	0.0279538	0.116894	0.205479	0.122575	0.0222494
0	0	0	0	0	0	0	0	0	0	0	0	0	0	0	0	0	0	0	0	0	0	0	0	0	-0.000244898	0.0144222	0.0128036	0.0259847	0.114455	0.150412	0.13273	0.160798	0.0799161	0.00691217	0.0197617	-0.0153776	0.0459785	0.0279018	0.0332067	0.0352867	-0.0221675	-0.0335042	0.0444627	0.0641951	0.0384381	0.0107711	0.177295	0.198489	0.0643306
0	0	0	0	0	0	0	0	0	0	0	0	0	0	0	0	0	0	0	0	0	0	0	0.00286538	0.0171159	-0.0121488	0.0207286	0.0687849	0.0635403	0.0751532	0.136821	0.109891	0.115427	0.15725	0.0181536	0.0278079	0.026408	0.0784443	0.0371042	0.050409	0.0879819	0.0519697	0.0579207	0.0485268	0.092408	0.051748	-0.048574	0.141277	0.186321	0.0771308
0	0	0	0	0	0	0	0	0	0	0	0	0	0	0	0	0	0	0	0	0	0.00041644	0.00343337	0.0189891	0.0262993	0.0423741	0.0340248	0.105813	0.00720976	0.0759076	0.158789	0.10001	0.114899	0.100766	0.00336905	0.0471998	0.0569935	0.0561735	0.0369881	0.0499101	0.0937687	0.107666	0.0499823	0.0289311	0.0954961	0.0357592	0.00262597	0.124535	0.151469	0.104192
0	0	0	0	0	0	0	0	0	0	0	0	0	0	0	0	0	0	0	0	-0.0193482	0.0106468	-0.0931456	0.0157614	0.0374171	0.0868411	0.10341	0.0448572	0.0425238	0.0855297	0.128766	0.069471	0.069932	0.0270882	0.0337671	0.0186539	0.0302438	0.00291096	0.025972	0.107927	0.0952519	0.11128	0.0354619	0.0429553	0.0460676	0.1072	0.0285966	0.119656	0.10695	0.0358658
0	0	0	0	0	0	0	0	0	0	0	0	0	0	0	0	0	0	0	-0.0114787	-0.0142875	-0.0272533	-0.0409169	0.0716589	0.0663906	0.144394	0.118503	0.105034	0.107691	0.0576972	0.0588677	0.0464134	0.110413	0.114219	0.0545436	-0.00141965	0.0104978	0.014506	0.0851108	0.107019	0.116594	0.116179	0.0335301	0.0229597	0.0465608	0.0824375	0.0511653	0.0985457	0.0666071	0.0323318
0	0	0	0	0	0	0	0	0	0	0	0	0	0	0	0	0	0	0.0372217	-0.0324288	0.0342475	0.0109628	0.0331095	0.10252	0.11236	0.149089	0.156097	0.0991509	0.131303	0.0621691	0.0733026	0.0123576	0.0799541	0.0516007	0.0316888	-0.0566949	-0.00404949	0.0551971	0.02406	0.0346502	0.108871	0.0475024	0.0280699	0.0310163	0.0349159	0.0715238	0.0562808	0.0387798	0.0651886	0.0822337
0	0	0	0	0	0	0	0	0	0	0	0	0	0	0	0	0	0	0.0120742	0.0274752	0.0791329	0.0187463	0.0505415	0.0624628	0.0927448	0.134589	0.108363	0.0193251	0.104301	0.0355769	0.0409752	0.0412472	0.0822356	0.0868555	0.0432307	-0.00656751	0.0495463	0.136353	0.0453503	0.0358292	0.0791684	0.044298	0.0174296	0.0641695	0.0254684	0.0540028	0.103351	-0.00574706	0.0120325	0.0617924
0	0	0	0	0	0	0	0	0	0	0	0	0	0	0	0	0	0.00741677	0.0225342	0.0485254	0.123683	0.0324818	0.0139039	0.0349009	0.0696579	0.117099	0.0150916	0.0228052	0.0708816	0.035396	0.0421441	0.0424026	0.129697	0.141734	0.0932952	0.0846957	0.092006	0.113975	0.0125568	0.036017	0.0865135	0.0810609	0.0841343	0.0791424	0.0676034	0.0685993	0.0854886	0.0447015	0.0502926	0.117875
0	0	0	0	0	0	0	0	0	0	0	0	0	0	0	0	0.054068	0.0245141	0.0386888	0.106393	0.138615	0.148763	0.106006	0.0995595	0.0922713	0.12518	0.109009	0.101724	0.0145551	0.0396499	0.031616	0.0396268	0.0821232	0.146153	0.123222	0.065852	0.121098	0.022729	0.0247556	0.0728248	0.0393881	0.0176433	0.0869626	0.0497998	0.0652422	0.0804402	0.0935483	0.116623	0.0474273	0.138512
0	0	0	0	0	0	0	0	0	0	0	0	0	0	0	-0.0242394	-0.0372442	0.0473663	0.085376	0.070856	0.11951	0.0649116	0.101877	0.103861	0.0767092	0.0616313	0.0894912	0.0525222	0.0650452	0.0976385	0.10542	0.0438899	0.0220261	0.116139	0.0555989	0.101062	0.0285855	0.0676871	0.106019	0.113842	0.0745885	0.0681723	0.0496861	0.0746609	0.101404	0.112092	0.137242	0.0839067	0.109966	0.0557979
0	0	0	0	0	0	0	0	0	0	0	0	0	0	-0.0129025	-0.0246047	0.0881401	0.107846	0.0537134	0.0852439	0.147642	0.126054	0.156063	0.158752	0.0890558	0.0777682	0.133069	0.0420565	0.0942547	0.0888327	0.0863444	0.0758683	0.0564037	0.119866	0.0595356	0.0636648	0.0481458	0.0684374	0.0463622	0.0906699	0.0870086	0.0699155	-0.0283129	0.0139705	0.0883508	0.0376727	0.0587196	0.0952315	0.0680818	0.0591174
0	0	0	0	0	0	0	0	0	0	0	0	0	0	0.0190709	0.025801	0.0841977	0.0963237	0.0953909	0.180107	0.13993	0.0737713	0.0877536	0.0749312	0.0505572	0.0895417	0.0824691	0.0370457	0.0600755	0.0765905	0.0741824	0.0511373	0.0827373	0.142671	0.107425	0.0898545	0.106602	0.125636	0.100996	0.0663387	0.109717	0.0672752	0.0068347	0.102328	0.134308	0.0242377	0.0625125	0.0741098	0.0731959	0.146431
0	0	0	0	0	0	0	0	0	0	0	0	0	0	0.0326084	0.0428809	0.0558783	-0.0190463	0.102992	0.182234	0.122081	0.053689	0.0287162	0.0507011	0.0629342	0.0256895	-0.00795137	0.0929703	0.0570516	0.118921	0.0282219	0.0361952	0.0401577	0.0301884	0.0985976	0.084838	0.0351155	-0.0366965	0.0707941	0.0941289	0.0375625	0.0832472	0.0878731	0.11615	0.129982	0.0486882	0.080642	0.125015	0.104936	0.0827905
0	0	0	0	0	0	0	0	0	0	0	0	0	-0.0015755	-0.000660875	0.0542992	0.0114441	-0.0470619	0.0786818	0.140932	0.125049	0.046598	0.00905473	0.00300966	0.00795235	0.0562079	0.0265132	0.0766272	0.0868263	0.0240662	0.00922892	0.0118845	0.0237854	0.0230584	0.0545381	0.0416588	0.00708636	-0.0146291	0.0234507	0.07926	0.138632	0.112017	0.0315215	0.0829121	0.0525417	0.0482636	0.0728747	0.0581822	0.0497124	0.00424986
0	0	0	0	0	0	0	0	0	0	0	0	0	-0.0158959	0.0189769	0.0355605	0.0497402	0.0383332	0.0977111	0.111621	0.109666	0.0419842	0.0295605	0.0010983	0.0624506	0.06434	0.0622856	0.0391352	0.0393676	0.0618011	0.0533447	0.04915	0.0958325	0.0427647	0.0339805	0.0160533	0.0313407	0.000446673	0.0625197	0.0981366	0.0578951	0.0582978	0.0827601	0.0326641	0.0547881	0.065363	0.0313355	0.00365343	0.0495186	0.0752086
0	0	0	0	0	0	0	0	0	0	0	0	0	0.0331648	0.00596634	-0.0226813	0.0740384	0.154223	0.120898	0.0380754	0.0796849	0.0606354	0.0990798	0.0217403	0.151618	0.0693337	0.0745478	0.0521262	0.0827506	0.145689	0.0959284	0.0397012	0.121553	0.0537123	0.0069387	0.0115239	-0.0126288	-0.0375323	-0.0328877	0.0722987	0.0474609	0.00430482	0.101623	0.0529444	0.0827736	0.0474464	0.00121773	0.0319534	0.068312	0.0941766
0	0	0	0	0	0	0	0	0	0	0	0	0	0.00647304	-0.0120715	0.0426026	0.0966688	0.0793382	0.0710752	0.0886156	0.0746123	0.0716386	0.0794434	0.0242886	0.111723	0.143356	0.0562594	-0.0265866	0.0952852	0.16766	0.156387	0.050991	0.101048	0.0740463	0.044246	0.0351786	0.0503992	0.0441203	0.00201724	-0.000335286	0.0545813	0.0446471	0.0816988	0.109736	0.039247	0.0959201	0.0586608	0.0355448	0.0348615	0.0173514
0	0	0	0	0	0	0	0	0	0	0	0	0	0.0109642	0.0119182	0.10078	0.0746416	0.0689976	0.0896171	0.111137	0.0474876	0.0547495	0.0968932	-0.00479497	0.103798	0.0715065	0.0565836	0.0702259	0.1187	0.11694	0.110232	0.0881724	0.127668	0.110666	0.085234	0.0453323	0.0955483	0.0155761	0.0215414	0.00599334	0.0502779	0.11847	0.0310905	0.097087	0.0852259	0.101318	0.111996	0.108044	0.0611421	0.0647836
0	0	0	0	0	0	0	0	0	0	0	0	0	0	0.0510129	0.0385728	0.0281678	0.010973	0.0756767	0.105047	0.0973725	0.0321962	0.101601	0.0820537	0.0760853	0.0116596	0.0754893	0.0946425	0.10436	0.116821	0.0457221	0.0608153	0.132904	0.0696248	0.0901317	0.0492097	0.0586521	0.0777466	0.00629011	-0.0036591	0.0259508	0.0743238	0.0247005	0.0812237	0.10459	0.149993	0.165253	0.199481	0.126187	0.0461051
0	0	0	0	0	0	0	0	0	0	0	0	0	0	0.0566453	0.185856	0.122401	0.021356	0.0524397	0.106067	0.0884095	0.112286	0.104669	0.0581721	0.139541	0.0485763	0.0439905	0.0971072	0.0752343	0.0774228	0.0591703	0.121001	0.0288461	0.0313346	0.0786312	0.0792212	0.00590917	0.0796429	-0.0237225	0.0699728	0.13444	0.0978681	0.134238	0.0940525	0.0850831	0.105274	0.105177	0.159642	0.174561	0.135053
0	0	0	0	0	0	0	0	0	0	0	0	0	0	0.0790398	0.0724742	0.112106	0.164229	0.0814411	0.0860273	0.139623	0.194626	0.152996	0.0777344	0.174439	0.0704238	0.162598	0.0818006	0.148611	0.178221	0.160454	0.147795	0.135809	0.125471	0.100057	0.0802043	0.0989434	0.0437724	-0.02397	0.132493	0.177649	0.0487191	0.0763422	0.128348	0.111413	0.145714	0.196383	0.166956	0.0804807	0.0994011
0	0	0	0	0	0	0	0	0	0	0	0	0	0	0.0120731	0.0638466	0.0804838	0.0566705	0.12814	-0.000744832	0.164682	0.146229	0.221452	0.185046	0.166139	0.0896653	0.133675	0.131083	0.10962	0.201042	0.115528	0.0985692	-0.0162685	0.0890786	0.0945267	0.15049	0.212222	0.0755656	0.09808	0.0844649	0.0188775	0.0732653	0.0581994	0.080049	0.158989	0.138489	0.215438	0.200584	0.0966876	0.0720501
0	0	0	0	0	0	0	0	0	0	0	0	0	0	0.0149906	0.0290493	0.0587344	0.211595	0.0813991	0.0112449	0.181208	0.205636	0.188968	0.157277	0.138002	0.148578	0.123948	0.232327	0.147924	0.190837	0.132563	0.204121	0.0866263	0.278818	0.232295	0.183282	0.197601	0.154283	0.085193	0.02133	-0.0765007	0.0409366	0.0915451	0.114977	0.236061	0.129927	0.151942	0.153832	0.128779	0.145737
0	0	0	0	0	0	0	0	0	0	0	0	0	0	-0.00567022	0.0368498	0.150299	0.299344	0.308084	0.234757	0.121588	0.181369	0.0496771	0.0770245	0.120447	0.116477	0.157299	0.264155	0.223556	0.183246	0.14802	0.206876	0.295103	0.28141	0.179763	0.251799	0.159811	0.0883525	0.0248154	0.00157636	-0.145308	-0.0310398	0.102318	0.1108	0.115743	0.130253	0.0915018	0.0782633	0.167348	0.161323
0	0	0	0	0	0	0	0	0	0	0	0	0	0	-0.0161704	-0.0880693	0.0934284	0.211121	0.0481695	-0.0670105	0.0325331	0.056731	0.0436726	0.0972944	0.11346	0.0846752	0.103572	0.094977	0.0594555	0.108947	0.0834701	0.15935	0.19138	0.0302477	0.0611775	0.0704996	-0.0395448	0.0222591	0.0328643	-0.0216399	-0.0264337	-0.0157569	-0.00787125	0.0826183	0.0815194	0.178024	0.157823	0.111694	0.166082	0.150788
0	0	0	0	0	0	0	0	0	0	0	0	0	0.0211525	-0.014511	-0.060578	0.0212993	0.11422	0.000224896	-0.022712	0.163222	0.161653	0.110238	0.170921	0.0730975	0.0876138	0.0897407	0.113555	0.0575366	0.0909592	0.05033	0.170241	0.153109	0.0903874	0.0706331	-0.0118952	-0.0631227	0.0332229	0.0739053	0.0448632	0.0727597	-0.0124759	-0.0428509	-0.0155326	0.104938	0.158564	0.155607	0.136161	0.100031	0.16811
0	0	0	0	0	0	0	0	0	0	0	0	0	0.0280101	-0.0578521	0.0170805	0.0447945	0.113379	0.134475	0.111713	0.113622	0.0684012	0.0990327	0.110442	0.116157	0.038857	0.0953258	0.073422	0.0553935	0.031595	0.0831905	0.103255	0.108634	0.0907106	0.0665987	0.0189386	0.0426152	0.0104963	0.0185232	-0.000478167	0.0958512	0.0658615	0.0362057	0.0559121	0.115849	0.113897	0.200604	0.221243	0.15472	0.195357
0	0	0	0	0	0	0	0	0	0	0	0	0	0.0109362	-0.0235705	0.0167575	0.0599701	0.132862	0.140088	0.102885	0.0620923	0.11007	0.073061	0.101095	0.0432317	0.0298252	0.07951	0.094435	0.0501103	0.108343	0.0672279	0.021405	0.0552399	0.0600639	0.0587506	0.0291625	0.0365422	-0.0129084	-0.0987398	-0.0458711	0.0499137	0.0204978	-0.00683125	0.108524	0.106386	0.113791	0.222014	0.158682	0.106997	0.0914274
0	0	0	0	0	0	0	0	0	0	0	0	0	0	0.0174718	0.0615971	0.163419	0.115201	0.0813139	0.0928202	0.104818	0.076806	0.0901769	0.148796	0.0956466	-0.0164214	0.0271404	0.0384321	0.0325168	0.130685	0.113744	0.0665637	0.115211	0.0406417	0.0217542	0.0577107	0.0290583	-0.0709699	-0.0449782	0.00544858	0.0192302	0.100723	0.106453	0.12865	0.144707	0.146143	0.113506	0.169793	0.173188	0.10026
0	0	0	0	0	0	0	0	0	0	0	0	0	0	0.0021517	0.14913	0.0660011	0.111264	0.138682	0.0997791	0.105856	0.159364	-0.0243318	0.0574946	0.16586	0.0954095	0.0871394	0.102963	0.110739	0.0893624	0.138714	0.121707	0.088718	0.141427	0.104625	-0.0275034	-0.0280902	0.0432644	-0.0409371	0.0424045	0.111921	0.119698	0.109739	0.103715	0.113392	0.0300131	0.0730345	0.0592529	0.0801298	-0.00160787
0	0	0	0	0	0	0	0	0	0	0	0	0	0	-0.0390791	0.154069	0.0864668	0.0654312	0.12725	0.146836	0.119172	0.146188	0.210144	0.171194	0.090679	0.11085	0.137977	0.124385	0.170848	0.100168	0.0603267	0.0819289	0.164572	0.0557492	0.0332018	-0.0618197	0.00144264	0.0386727	0.0122703	0.0747216	0.118367	0.0753747	0.0811855	0.117411	0.117038	0.0401999	0.0623789	0.0903902	0.0941911	-0.0341092
0	0	0	0	0	0	0	0	0	0	0	0	0	0	0.00587554	0.101668	0.152429	0.103538	0.205751	0.22895	0.106073	0.15809	0.182507	0.159959	0.0821173	0.0250876	0.0358078	0.109109	0.122326	0.149181	0.0480727	0.0316983	0.0677336	-0.00614486	-0.0161905	-0.0130111	0.0801579	-0.00440292	0.0300406	0.0658751	0.109732	0.0694502	0.085644	0.0532375	0.103369	0.0533717	0.0356945	0.0388028	0.0584665	-0.0171796
0	0	0	0	0	0	0	0	0	0	0	0	0	0	0.0283193	0.0834029	0.102771	0.157712	0.170986	0.229578	0.135185	0.124207	0.187251	0.126198	0.16447	0.0582068	0.0796206	0.0917968	0.0880507	0.106355	0.0834177	0.0611856	0.120621	0.0642417	-0.031867	-0.00188839	0.0658008	0.0652275	0.00563978	0.00942646	0.0639953	0.069361	0.0869976	0.0504587	0.112141	0.0703805	0.028872	0.00943081	0.0657826	0.100155
0	0	0	0	0	0	0	0	0	0	0	0	0	0	0	0.0173347	0.0850882	0.174515	0.175593	0.141545	0.120001	0.0844349	0.107364	0.102248	0.0616558	-0.00200928	0.0386582	0.0365491	0.0296212	0.0461143	0.0499959	0.0800966	0.0864193	0.0843808	0.091041	0.0626984	0.063401	0.0956451	0.08286	0.0159956	0.0623486	0.126664	0.0216786	0.0438031	0.0519954	0.0754822	0.0759479	0.0500067	-0.0352907	0.0565056
0	0	0	0	0	0	0	0	0	0	0	0	0	0	0	0.0167638	-0.0143794	0.092971	0.111589	0.163796	0.13508	0.117432	0.182708	0.140852	0.0610196	0.0635849	0.098465	-0.00373346	0.0174023	0.0667175	0.049584	0.0661884	0.073629	0.0262273	0.0878086	0.087674	0.148732	0.0520076	0.0811767	0.102296	0.0768966	0.00909856	0.0443497	0.056296	0.0813143	0.0341209	0.114595	0.0570421	0.0449168	0.0791681
0	0	0	0	0	0	0	0	0	0	0	0	0	0	0	0	0.0845155	0.112828	0.104145	0.108147	0.136476	0.0933965	0.16486	0.10307	0.109554	0.113393	0.120341	0.129554	0.102162	0.0776291	0.0690158	0.0663246	0.0850823	0.0361483	0.00923857	-0.0134052	0.0142345	0.08891	0.0611095	-0.0143224	0.0627762	0.00536011	-0.0264323	0.043067	0.0584638	0.102451	0.0457364	0.0522965	0.0745434	0.0835216
0	0	0	0	0	0	0	0	0	0	0	0	0	0	0	0	0.0599259	0.0294968	0.10827	0.138954	0.154559	0.142852	0.159622	0.150238	0.163702	0.130407	0.0970281	0.11597	0.00496675	0.0260905	0.135674	0.101292	-0.000599201	0.0259478	0.0381178	0.00315333	0.00781074	0.103782	-0.0164119	0.0468661	0.0175185	-0.0232997	0.00725721	0.0646268	0.00827449	0.099087	0.0528305	0.0762813	-0.000194827	0.116558
0	0	0	0	0	0	0	0	0	0	0	0	0	0	0	0	0	0.0460828	0.0354048	0.0643566	0.132314	0.0778644	0.0903506	0.192646	0.231381	0.152111	0.0678949	0.076438	0.0165855	0.103987	0.107866	0.0811085	0.0630928	-0.00470117	0.0378147	0.00282271	0.0064679	0.0469973	-0.00956064	0.0876982	0.0761012	0.00403905	-0.00218026	0.0233145	0.00928531	0.0437225	0.0233389	0.0590893	0.0307612	0.089115
0	0	0	0	0	0	0	0	0	0	0	0	0	0	0	0	0	-0.0579633	0.0220456	0.00474837	0.0735889	0.109944	0.128133	0.118206	0.160954	0.104945	0.10626	0.0935768	0.0972334	0.139654	0.0945811	0.0265952	0.034236	0.083674	0.029128	0.0484261	0.0271229	0.0756719	0.0752727	0.0271643	0.109411	0.0476274	0.00233111	-0.00595495	0.0772544	0.0592729	-0.0337983	0.0160848	0.04327	0.0725917
0	0	0	0	0	0	0	0	0	0	0	0	0	0	0	0	0	0	0.0280169	0.0605745	0.0662497	0.0592352	0.136137	0.126478	0.165201	0.16773	0.121174	0.156501	0.11111	0.0765559	0.0455712	0.0624955	0.000452099	-0.00471542	0.0228279	0.0644343	0.0370364	0.0716038	0.0622518	0.070712	0.108983	0.118349	0.0752574	0.0553436	0.114881	0.0617826	-0.0182254	0.103539	0.154465	0.051612
0	0	0	0	0	0	0	0	0	0	0	0	0	0	0	0	0	0	-0.0267622	0.0128478	0.0557156	0.124558	0.0883188	0.0176638	0.0773236	0.0799333	0.0706823	0.0810003	0.0568117	0.0431327	-0.00733298	0.100307	0.0661575	0.00926286	0.0271159	0.0385621	0.0437499	0.0918947	0.103211	0.0920953	0.0836248	0.0617124	0.0559444	0.044631	0.0747607	0.126295	0.0940478	0.0905551	0.136056	0.100005
0	0	0	0	0	0	0	0	0	0	0	0	0	0	0	0	0	0	0	-0.0284092	0.00514479	0.0220677	-0.00291672	0.0711861	-0.0214092	0.0380656	0.110272	0.1315	0.146722	0.125658	0.0533014	0.0574573	0.109986	0.0964267	-0.00262533	-0.026786	0.0625215	0.0773636	0.066628	0.0680158	0.100846	0.0487549	0.0884377	0.055615	0.0805968	0.126937	0.0965302	0.0133599	0.0965944	0.120134
0	0	0	0	0	0	0	0	0	0	0	0	0	0	0	0	0	0	0	0	0.0336022	-0.000865907	0.0223245	0.0320706	-0.0192066	0.0498889	0.0855141	0.118422	0.120426	0.0973447	0.11287	0.0726046	0.0672478	0.0562841	0.0426117	0.0202999	0.0584495	0.0426483	0.0531215	0.0564411	0.0256074	0.0668942	0.148314	0.0594755	0.0434191	0.0555229	0.0129381	0.0906671	0.104797	0.127466
0	0	0	0	0	0	0	0	0	0	0	0	0	0	0	0	0	0	0	0	0	-0.0322439	0.0265929	0.0225312	0.039889	0.0534087	0.0477095	0.00746964	-0.0827166	0.0429769	0.111028	0.0493237	0.0421265	0.0310434	0.0324875	0.0437876	0.0844386	0.0201134	0.0495283	0.00729432	-0.0129572	0.0857374	0.11578	0.0594452	0.0957435	0.0836998	0.117572	0.131952	-0.00111192	0.00293413
0	0	0	0	0	0	0	0	0	0	0	0	0	0	0	0	0	0	0	0	0	0	0.00942085	-0.0103823	0.0971461	0.0371539	0.00799493	-0.0248536	-0.0119695	0.0846102	0.0582168	0.067142	-0.00459288	0.000767994	0.0194966	0.0749786	0.0524721	0.0141819	0.0385139	0.0377096	0.0666584	0.0249307	0.0924155	0.0331019	0.0437407	0.149473	0.12594	0.113168	0.0218564	0.0150382
0	0	0	0	0	0	0	0	0	0	0	0	0	0	0	0	0	0	0	0	0	0	0	0.00959963	0.0106476	0.0122885	-0.00563366	0.0419321	-0.018905	0.00607848	0.0329508	0.0248927	0.083999	0.0798414	0.032745	0.0905437	0.0747024	0.048016	0.0122696	0.038329	-0.0228149	0.00813676	0.105811	0.082949	0.055183	0.20108	0.121508	0.106136	0.0561634	0.0146653
0	0	0	0	0	0	0	0	0	0	0	0	0	0	0	0	0	0	0	0	0	0	0	0	0	0.000797123	-0.00178084	-0.00870667	-0.013228	-0.0163539	0.0488309	0.0670646	0.13716	0.115313	0.137222	0.112896	0.145383	0.0848795	0.0673758	0.105363	0.0618044	0.0957584	0.0629285	0.0773114	0.067887	0.165464	0.162316	0.0605582	0.112345	0.0686567
0	0	0	0	0	0	0	0	0	0	0	0	0	0	0	0	0	0	0	0	0	0	0	0	0	0	0	0.00879041	-0.00786136	0.0135648	-0.0177573	-0.00559803	0.0344425	0.0218738	0.0836278	0.0639537	0.0786276	0.0902008	0.119521	0.109219	0.139309	0.11118	0.0629559	0.128307	0.0999253	0.11329	0.0945905	0.119817	0.105128	0.0533355
0	0	0	0	0	0	0	0	0	0	0	0	0	0	0	0	0	0	0	0	0	0	0	0	0	0	0	0	0	-0.00800099	0.00559926	-0.0134359	-0.0353209	0.0106296	-0.0152738	-0.075105	0.02907	0.0265728	0.0706726	0.0238297	0.128359	0.0567491	0.0815397	0.0420592	0.040092	0.0597205	-0.000392188	0.07461	0.0662447	0.0571511
0	0	0	0	0	0	0	0	0	0	0	0	0	0	0	0	0	0	0	0	0	0	0	0	0	0	0	0	0	0	0	0	0	-0.0601189	-0.00184729	0.0285562	-0.00515487	0.0199609	0.0228267	-0.0162743	-0.0267326	0.0402813	-0.00419786	-0.00483682	-0.0433797	-0.0477822	0.094278	0.0732068	0.00805351	0.0437438
0	0	0	0	0	0	0	0	0	0	0	0	0	0	0	0	0	0	0	0	0	0	0	0	0	0	0	0	0	0	0	0	0	0	0	0	0	0	-0.00721046	0.00234333	0.0167088	0.0259022	0.00349771	0.0218552	0.0288387	0.0192901	0.0553179	0.0249693	-0.0166625	0.0156482
0	0	0	0	0	0	0	0	0	0	0	0	0	0	0	0	0	0	0	0	0	0	0	0	0	0	0	0	0	0	0	0	0	0	0	0	0	0	0	0	0	0	0	0	0	0	0	0	0	0
0	0	0	0	0	0	0	0	0	0	0	0	0	0	0	0	0	0	0	0	0	0	0	0	0	0	0	0	0	0	0	0	0	0	0	0	0	0	0	0	0	0	0	0	0	0	0	0	0	0
0	0	0	0	0	0	0	0	0	0	0	0	0	0	0	0	0	0	0	0	0	0	0	0	0	0	0	0	0	0	0	0	0	0	0	0	0	0	0	0	0	0	0	0	0	0	0	0	0	0
0	0	0	0	0	0	0	0	0	0	0	0	0	0	0	0	0	0	0	0	0	0	0	0	0	0	0	0	0	0	0	0	0	0	0	0	0	0	0	0	0	0	0	0	0	0	0	0	0	0
0	0	0	0	0	0	0	0	0	0	0	0	0	0	0	0	0	0	0	0	0	0	0	0	0	0	0	0	0	0	0	0	0	0	0	0	0	0	0	0	0	0	0	0	0	0	0	0	0	0
0	0	0	0	0	0	0	0	0	0	0	0	0	0	0	0	0	0	0	0	0	0	0	0	0	0	0	0	0	0	0	0	0	0	0	0	0	0	0	0	0	0	0	0	0	0	0	0	0	0
0	0	0	0	0	0	0	0	0	0	0	0	0	0	0	0	0	0	0	0	0	0	0	0	0	0	0	0	0	0	0	0	0	0	0	0	0	0	0	0	0	0	0	0	0	0	0	0	0	0
0	0	0	0	0	0	0	0	0	0	0	0	0	0	0	0	0	0	0	0	0	0	0	0	0	0	0	0	0	0	0	0	0	0	0	0	0	0	0	0	0	0	0	0	0	0	0	0	0	0
0	0	0	0	0	0	0	0	0	0	0	0	0	0	0	0	0	0	0	0	0	0	0	0	0	0	0	0	0	0	0	0	0	0	0	0	0	0	0	0	0	0	0	0	0	0	0	0	0	0
[truncated: 46 more columns]

## Sheet: del4
0	0	0	0	0	0	0	0	0	0	0	0	0	0	0	0	0	0	0	0	0	0	0	0	0	0	0	0	0	0	0	0	0	0	0	0	0	0	0	0	0	0	0	0	0	0	0	0	0	0
0	0	0	0	0	0	0	0	0	0	0	0	0	0	0	0	0	0	0	0	0	0	0	0	0	0	0	0	0	0	0	0	0	0	0	0	0	0	0	0	0	0	0	0	0	0	0	0	0	0
0	0	0	0	0	0	0	0	0	0	0	0	0	0	0	0	0	0	0	0	0	0	0	0	0	0	0	0	0	0	0	0	0	0	0	0	0	0	0	0	0	0	0	0	0	0	0	0	0	0
0	0	0	0	0	0	0	0	0	0	0	0	0	0	0	0	0	0	0	0	0	0	0	0	0	0	0	0	0	0	0	0	0	0	0	0	0	0	0	0	0	0	0	0	0	0	0	0	0	0
0	0	0	0	0	0	0	0	0	0	0	0	0	0	0	0	0	0	0	0	0	0	0	0	0	0	0	0	0	0	0	0	0	0	0	0	0	0	0	0	0	0	0	0	0	0	0	0	0	0
0	0	0	0	0	0	0	0	0	0	0	0	0	0	0	0	0	0	0	0	0	0	0	0	0	0	0	0	0	0	0	0	0	0	0	0	0	0	0	0	0	0	0	0	0	0	0	0	0	0
0	0	0	0	0	0	0	0	0	0	0	0	0	0	0	0	0	0	0	0	0	0	0	0	0	0	0	0	0	0	0	0	0	0	0	0	0	0	0	0	0	0	0	0.00674881	-0.0260351	-0.0126922	0	0	0	0
0	0	0	0	0	0	0	0	0	0	0	0	0	0	0	0	0	0	0	0	0	0	0	0	0	0	0	0	0	0	0	0	0	0	0	0	0	-0.0197348	-0.00655514	0.0432924	0.0703213	0.0261452	-0.0243822	-0.0370915	0.0169742	0.0148218	-0.0286151	-0.0258454	-0.0224132	0.00435336
0	0	0	0	0	0	0	0	0	0	0	0	0	0	0	0	0	0	0	0	0	0	0	0	0	0	0	0	0	0	0	-0.0315755	-0.00991606	0.0412545	0.00652807	0.00204873	-0.0306322	-0.0270071	-0.031653	-0.0561084	-0.0711713	-0.0396143	-0.017667	-0.0456371	-0.00731965	0.0160563	0.0277142	0.0741653	0.0377008	0.0394854
0	0	0	0	0	0	0	0	0	0	0	0	0	0	0	0	0	0	0	0	0	0	0	0	0	0	0	0	0	0.000240327	0.00691822	-0.00643752	0.0308862	0.0873109	0.00724915	0.0162961	0.0162092	0.0219254	-0.00679762	0.0125502	-0.0218046	-0.0787005	-0.0525839	-0.0452541	-0.0397513	-0.00903113	-0.011173	0.118212	0.00975176	-0.0029426
0	0	0	0	0	0	0	0	0	0	0	0	0	0	0	0	0	0	0	0	0	0	0	0	0	0	0	0.035352	0.00710183	0.00248671	0.0248027	0.00665947	-0.0292799	0.0368253	-0.0263274	0.00128445	0.00617982	0.0188662	0.026331	-0.0145871	-0.0429437	-0.0292492	-0.00627829	0.0408962	0.0136326	0.0147874	0.00123479	0.0707381	0.0598486	0.021592
0	0	0	0	0	0	0	0	0	0	0	0	0	0	0	0	0	0	0	0	0	0	0	0	0	0	0.0233632	-0.0167448	0.00337158	0.0656255	0.0774492	0.0447668	0.0472442	0.00309022	0.0209451	0.072241	0.00249143	-0.0366349	-0.0149251	-0.0772912	-0.0900377	-0.0193088	0.00626335	0.0181774	0.0401844	-0.00624602	0.0404197	0.118715	0.0538819	-0.00203637
0	0	0	0	0	0	0	0	0	0	0	0	0	0	0	0	0	0	0	0	0	0	0	0	0	0.00472136	0.0602847	0.0248065	0.029474	0.103448	0.108317	0.117833	0.144651	0.0486717	0.0335717	0.00720627	-0.021066	0.0396446	-0.00484038	-0.0250703	-0.0270346	-0.0445356	-0.0171307	0.019509	0.0355727	0.0288712	-0.0295247	0.0503075	0.0899232	0.0214585
0	0	0	0	0	0	0	0	0	0	0	0	0	0	0	0	0	0	0	0	0	0	0	-0.0301971	0.00900758	-0.0205666	-0.00262387	0.0504478	0.0657561	0.0630638	0.0841561	0.0656699	0.0893892	0.125078	0.0396805	-0.0392601	0.00872204	0.0948925	0.014938	0.0320001	0.0437236	-0.0119756	0.00856191	0.0244757	0.0142269	0.010416	-0.0731759	0.0555289	0.10173	0.00280049
0	0	0	0	0	0	0	0	0	0	0	0	0	0	0	0	0	0	0	0	0	0.0044812	0.00950555	-0.00414429	0.00213769	-0.0106001	0.000536962	0.0631153	-0.0215835	0.066353	0.149795	0.0701483	0.0334094	0.0715699	0.00941509	0.0344993	0.0455911	0.0310377	0.0526127	0.0304665	0.0175194	0.0471762	-0.00292323	-0.00185775	0.0475758	-0.0130439	-0.0508655	0.0778535	0.0565458	0.024577
0	0	0	0	0	0	0	0	0	0	0	0	0	0	0	0	0	0	0	0	-0.0376122	-0.0289957	-0.069295	-0.00427981	0.0138834	0.0428561	0.0441303	0.00307094	-0.0112444	0.0885045	0.0975185	0.0210835	0.0557872	0.0229917	0.0762461	0.0509341	0.00184119	-0.0131053	0.03961	0.0344289	-0.0014817	0.0277958	-0.000280738	-0.0108528	0.0172334	0.0367542	-0.0325733	0.0520667	0.0554322	0.00391758
0	0	0	0	0	0	0	0	0	0	0	0	0	0	0	0	0	0	0	0.00469013	-0.0447435	-0.02304	-0.014619	0.0478549	0.047599	0.114002	0.0836671	0.0453459	0.0712736	0.0707641	0.0820289	0.00907177	0.0827378	0.0855938	0.110158	0.0187057	0.00403867	0.00203029	0.0983446	0.0307604	0.000748301	0.0371585	-0.0389675	-0.0371534	-0.0336374	0.0365911	0.00297238	0.0495347	0.019343	-0.0213217
0	0	0	0	0	0	0	0	0	0	0	0	0	0	0	0	0	0	0.0241363	-0.0487926	0.0304173	0.0123118	0.00976003	0.0594858	0.0217309	0.113829	0.110595	0.101833	0.122665	0.0455819	0.0674264	-0.00614407	0.0697127	0.0280308	0.049661	-0.0574331	0.0196284	0.085174	0.0396791	-0.0164882	0.041241	-0.0152226	-0.0524739	-0.0100915	-0.0161129	0.0460965	-0.030945	0.00666808	0.021439	0.0229234
0	0	0	0	0	0	0	0	0	0	0	0	0	0	0	0	0	0	8.99415e-05	-0.0111455	0.0726297	0.0321175	0.0292249	0.0238947	0.0423857	0.111887	0.100053	0.00826576	0.0676721	0.014233	-0.0161901	0.0141894	0.0946992	0.0808908	0.0548444	-0.00571491	0.0201636	0.126715	0.0465251	-0.00382414	0.0408586	-0.0280349	-0.0431036	0.0231726	-0.0116189	-0.030563	-0.0201637	-0.0722267	-0.035847	0.032579
0	0	0	0	0	0	0	0	0	0	0	0	0	0	0	0	0	-0.0137378	-0.00258464	-0.00411484	0.069115	0.00411237	-0.0286288	-0.0237584	0.0182707	0.0481029	-0.0165586	0.0104707	0.0337398	0.0154773	0.00312294	0.00168647	0.0806813	0.103451	0.0608519	0.0653548	0.0520228	0.0394245	0.061793	0.00694215	0.0988232	0.0133932	0.0191638	0.012354	0.0270925	-0.0103465	-0.0139729	-0.0448204	-0.0183325	0.107741
0	0	0	0	0	0	0	0	0	0	0	0	0	0	0	0	0.00709167	-0.0109134	0.0170115	0.0473929	0.028136	0.075743	0.0394175	0.0305356	0.00795744	0.0715261	0.0547356	0.0651122	0.0168178	0.0258444	0.0294223	0.0286682	0.0339602	0.101986	0.0854155	0.0716149	0.0920269	-0.00320222	0.00887028	0.0371164	0.0544289	0.00417823	0.00824436	-0.00949683	0.0419717	0.0384223	0.0112158	0.0179064	0.0249668	0.0940548
0	0	0	0	0	0	0	0	0	0	0	0	0	0	0	-0.0184913	-0.0571866	0.00659271	0.0666296	0.0190849	0.00383873	-0.0231076	0.0198906	0.0127737	-0.00646837	0.02509	0.039994	0.00969036	0.0538428	0.0779319	0.127028	0.0356414	0.0225112	0.0515513	0.0408654	0.122051	0.0585957	0.0826458	0.105627	0.0843998	0.0101423	0.0283186	-0.018024	0.0220709	0.0531768	0.0484823	0.0849966	0.0390433	0.0345417	0.000804038
0	0	0	0	0	0	0	0	0	0	0	0	0	0	-0.00488204	-0.0179467	0.0408559	0.0486092	0.0519963	0.0550949	0.0716827	0.00880345	0.113663	0.0862364	0.00659648	0.012674	0.0585418	0.0377747	0.0495358	0.0637587	0.0521251	0.0897997	0.0594589	0.072147	0.0482704	0.0549661	0.0476794	0.0848059	0.048745	0.0496384	0.0686183	0.00686436	-0.0742812	-0.0265993	0.0320389	-0.0316321	0.0426973	0.0736401	0.0397391	0.0459217
0	0	0	0	0	0	0	0	0	0	0	0	0	0	0.018486	0.0173464	0.0517175	0.060079	0.0705911	0.0956545	0.104438	0.00230952	0.0413375	0.0550034	-0.000461999	0.0591067	0.0424889	0.0266496	0.0570468	0.0797734	0.0167839	0.0493697	0.0926842	0.124352	0.108088	0.0928625	0.0584998	0.0718903	0.119033	0.0640565	0.0251071	-0.000192689	-0.00328203	0.0348575	0.0336187	-0.0380364	0.0788552	0.0378824	0.0404831	0.0984805
0	0	0	0	0	0	0	0	0	0	0	0	0	0	-0.00750102	-0.0017605	0.0123022	-0.0183428	0.0289966	0.109532	0.0924197	0.0157747	-0.00317662	0.0469255	0.00868453	-0.0550658	-0.00494726	0.0495569	0.00845024	0.0750212	0.0190223	0.0235772	0.0377419	0.0126533	0.109675	0.0536299	0.0630692	0.0114143	0.0978295	0.0532045	0.0163818	0.0231215	0.0634619	0.0371921	0.076341	0.0214535	0.015709	0.0767656	0.0783851	0.0334738
0	0	0	0	0	0	0	0	0	0	0	0	0	-0.00718997	-0.0345987	0.0343046	-0.0600844	-0.0727449	0.0371264	0.0580864	0.0652569	0.0398689	-0.0219837	-0.0303173	-0.0393499	-0.0155665	-0.0492611	0.000487273	0.0193385	-0.00919676	-0.00497813	-0.0418001	0.0276907	-0.0231164	0.0304512	0.0357484	0.0177508	0.0178649	0.0245113	0.0798378	0.097235	0.095613	-0.0334389	0.0333547	0.00854481	0.0379342	0.0389716	0.061142	0.0472034	-0.0218734
0	0	0	0	0	0	0	0	0	0	0	0	0	-0.00253956	-0.0157913	0.0080423	0.0164217	0.000785443	0.0446299	0.0293807	0.0434402	-0.00796787	0.00442545	-0.0204279	-0.00565783	0.00724168	-0.0311258	-0.0251047	-0.0229572	0.0373958	0.0413014	0.0105898	0.0561046	-0.0119141	0.00429697	0.0209816	0.0347584	0.0112754	0.0668696	0.140968	0.0464473	0.103739	0.104669	0.042539	-0.0155856	0.0381124	0.0304632	0.0208589	0.0526492	0.0196088
0	0	0	0	0	0	0	0	0	0	0	0	0	0.033777	-0.0168274	-0.0145296	0.025957	0.0825272	0.0518869	-0.0431171	0.0283149	0.0590757	0.0288537	0.00260957	0.0752483	-0.00542002	-0.00269558	-0.0258793	-0.0239588	0.102533	0.0890975	0.0262412	0.0602963	0.0197796	0.0028875	-0.0367392	0.0356127	0.0900505	0.020024	0.0743299	0.0720493	0.027455	0.0595337	-0.00894797	0.0230135	0.0296193	0.0188962	0.0453593	0.0321859	0.0361878
0	0	0	0	0	0	0	0	0	0	0	0	0	0.0149924	-0.0318332	0.000664181	0.0357951	0.05393	0.0353375	0.0106462	0.0408252	0.0827593	0.0498691	0.0510524	0.0746282	0.0597444	-0.034242	-0.040933	-0.00457637	0.075868	0.111612	0.00670424	0.0483404	0.025885	-0.00064798	0.00400561	0.0252127	0.0845434	0.0975357	0.0452518	0.0541537	0.0181271	-0.0378419	0.00634859	-0.0252911	0.0697131	0.0257238	0.020308	0.0274511	0.0112813
0	0	0	0	0	0	0	0	0	0	0	0	0	-0.00258404	0.00656016	0.0302285	0.010132	0.00468368	0.0378999	0.054182	0.0254373	0.0488445	0.0774588	-0.00790025	0.0196478	-0.0331692	-0.0406391	0.00783368	0.0583775	0.0827708	0.0342088	0.0505322	0.0790696	0.062054	0.022312	0.0347228	0.0300906	-0.00251171	0.0531212	0.0287692	0.0664223	0.101525	-0.0511708	0.0255839	0.0117195	0.0719302	0.0490792	0.00843046	-0.0091035	0.0127211
0	0	0	0	0	0	0	0	0	0	0	0	0	0	0.0102421	0.00665753	-0.00315895	-0.00876366	0.0366242	0.0721502	0.0450608	-0.0152989	0.0609694	0.0307572	0.0531762	-0.0278292	-0.0156785	0.0325584	0.0436476	0.0624363	-0.0163218	0.0175787	0.0630598	0.0402377	0.0210984	0.0117563	0.0213182	0.0689351	0.0543599	0.0463552	0.0481807	0.0497541	-0.0318977	0.017635	0.0750441	0.0776855	0.0929903	0.107444	0.0525695	-0.00506131
0	0	0	0	0	0	0	0	0	0	0	0	0	0	0.00620692	0.112632	0.028969	-0.0133623	0.0280319	0.0251489	0.0124852	0.0667449	0.0499217	0.00444786	0.0845096	0.0230426	-0.00471046	0.0405129	0.00773076	0.00709954	0.0503894	0.038018	-0.0410204	-0.0181125	0.0211055	0.0211315	-0.0159072	0.0313656	0.00630839	0.0828465	0.154046	0.074941	0.0895326	0.0536973	0.0557712	0.0138939	0.0301741	0.0544848	0.0897939	0.0576402
0	0	0	0	0	0	0	0	0	0	0	0	0	0	0.0830355	0.105989	0.0473871	0.112896	0.0382827	0.00298427	0.0774608	0.0984955	0.0919502	0.0265646	0.0932309	0.00880841	0.0321711	0.0381837	0.081066	0.105354	0.0877005	0.0643667	0.0326918	0.072114	0.0375204	0.0132139	0.0376758	-0.0208268	-0.0649234	0.0822369	0.147518	0.0203664	0.0705812	0.0611553	0.0633848	0.0640225	0.0777781	0.0960621	0.0240633	-0.0118016
0	0	0	0	0	0	0	0	0	0	0	0	0	0	-0.0161258	0.0937835	0.0637837	-0.013643	0.0843222	-0.000419544	0.0391124	0.0645849	0.116902	0.103373	0.0918704	0.0065555	-0.00981795	0.0149831	0.0147788	0.129894	0.101649	0.0265413	-0.0242797	0.0820751	0.000479115	0.0436368	0.124863	0.00469807	0.0358275	0.0701019	-0.00985756	0.0253536	0.0441646	0.00754587	0.150198	0.0950235	0.0898713	0.0812603	0.0608606	-0.0189207
0	0	0	0	0	0	0	0	0	0	0	0	0	0	0.0177226	0.0561219	0.0981469	0.191927	0.0489796	0.0064897	0.0584082	0.103734	0.0775013	0.0674781	0.00991987	0.0375852	0.0300966	0.100707	0.0729105	0.132489	0.117374	0.120127	0.0481657	0.194031	0.144698	0.0827055	0.0633053	0.0769303	0.0888536	0.0314548	-0.0723309	0.0234318	0.0780541	0.117011	0.216428	0.123963	0.103759	0.113367	0.129075	0.119293
0	0	0	0	0	0	0	0	0	0	0	0	0	0	0.0109138	0.0365215	0.130661	0.175411	0.186146	0.120672	0.0295462	0.0690429	0.00135972	-0.0238905	0.044935	0.0304787	0.0428093	0.146807	0.118102	0.12045	0.101432	0.0838006	0.207047	0.141908	0.104419	0.13749	0.0590009	0.0621494	0.0566745	0.00310974	-0.0991806	0.0355795	0.0852258	0.0895659	0.124114	0.143321	0.127236	0.0895056	0.116825	0.102536
0	0	0	0	0	0	0	0	0	0	0	0	0	0	-0.0181063	-0.0587368	0.0528122	0.077113	0.0029737	-0.116036	-0.0569372	-0.0210645	0.00212993	0.0337363	0.0516066	0.00887903	0.00879088	0.00234682	0.00105052	0.0868502	0.0337259	0.0698764	0.0871197	-0.0378775	0.00540117	0.0539316	-0.00152358	-0.00857583	0.0175948	-0.055246	-0.0574768	0.00428327	-0.0150195	0.0378361	0.0784278	0.162869	0.157596	0.0750366	0.1156	0.0998024
0	0	0	0	0	0	0	0	0	0	0	0	0	0.0185094	-0.00605021	-0.0636245	-0.0781543	0.0727801	-0.0336754	-0.0713315	0.127698	0.0775315	0.049391	0.0809997	0.00529328	0.0666884	0.059896	0.0894215	0.00352308	0.0281476	0.0413261	0.114489	0.0845877	0.0461336	0.0171101	0.0218872	-0.0221565	0.00270056	0.0260202	0.0485631	0.0388793	-0.00892052	-0.0154833	-0.00603451	0.069837	0.103881	0.11079	0.051321	0.0237199	0.0589459
0	0	0	0	0	0	0	0	0	0	0	0	0	0.0167855	-0.0371348	0.0394707	0.00812271	0.0672603	0.066108	0.0611357	0.0365566	0.0147336	0.0165145	0.0260009	0.0262874	-0.000132126	0.0417474	0.010113	0.0240307	-0.00389609	0.0586721	0.0189269	0.0519194	0.0342558	0.0279169	0.0274328	0.0245579	0.0179567	0.0375923	0.00607852	0.0496656	0.0600158	0.0502917	0.0140926	0.0458753	0.0148257	0.0831163	0.0891345	0.0806459	0.0683663
0	0	0	0	0	0	0	0	0	0	0	0	0	0.0150489	0.0128919	-0.00455523	0.013434	0.0638612	0.0615126	0.0386859	0.00913034	0.0483767	0.0240741	-0.00533984	-0.060375	-0.0530609	-0.00605142	-0.00704878	-0.0304553	0.0484736	0.0289616	-0.0209768	0.0128058	0.00280667	0.0534365	0.00682018	0.000976928	0.00836228	-0.0379366	-0.0407107	0.0604107	0.0839215	0.0146694	0.0535422	0.0436276	0.0557678	0.114297	0.073214	0.0452001	0.069619
0	0	0	0	0	0	0	0	0	0	0	0	0	0	0.0207227	0.0427172	0.104583	0.0545152	0.0086743	0.0556019	0.0631141	0.00911498	0.0223435	0.0631446	0.0662067	-0.0364895	0.031579	0.00259468	-0.0273365	0.0673255	0.0659938	0.0606822	0.0949157	0.0139005	0.0113124	0.0313697	0.0754472	0.018857	0.00533086	-0.0013182	0.0393184	0.115851	0.125554	0.0812103	0.0758784	0.11141	0.0563218	0.084081	0.0824994	0.100279
0	0	0	0	0	0	0	0	0	0	0	0	0	0	0.00504379	0.0993595	0.0463772	0.0686924	0.0374675	0.00669366	0.04073	0.0464547	-0.0653176	0.00662754	0.109371	0.0306253	0.0498346	0.0626552	0.0274135	0.00974195	0.0683215	0.0765086	0.0598803	0.104587	0.056946	-0.0218115	0.00843205	0.0872136	0.0519159	0.0507799	0.050742	0.0639159	0.0530742	0.0492904	0.00600591	-0.00224708	0.00910747	-0.0303234	0.011745	0.0164517
0	0	0	0	0	0	0	0	0	0	0	0	0	0	-0.0438284	0.117004	0.0352326	0.0291276	0.0693512	0.0669777	0.025589	0.0430844	0.0937644	0.0390584	0.0175676	0.0520901	0.0657995	0.0896905	0.105097	0.0372156	0.00490806	0.0356795	0.116434	0.0512343	0.0519642	-0.0309755	-0.00726518	0.0468736	0.0303659	0.0668299	0.0994722	0.0146429	0.0715556	0.039101	0.0410144	-0.0392684	-0.0128142	0.00969706	0.0676475	-0.00752266
0	0	0	0	0	0	0	0	0	0	0	0	0	0	-0.00317403	0.0480532	0.103855	0.0233584	0.160494	0.131991	0.00717369	0.0868364	0.0813028	0.0825061	0.0580467	-0.012771	-0.00107805	0.0389465	0.00703827	0.061618	0.00564218	0.0367292	0.0375406	0.0474309	0.0115042	0.0205047	0.0826664	0.00170585	0.0119146	0.0808786	0.131393	0.0802063	0.0502974	0.0171157	0.0537012	0.00302058	0.00740734	-0.0177278	0.0202695	8.25536e-05
0	0	0	0	0	0	0	0	0	0	0	0	0	0	0.020143	0.0359143	0.049248	0.108023	0.118684	0.1273	0.0507427	0.0594996	0.0478967	0.0508378	0.119817	0.0308033	0.0684349	-0.00324004	-0.00310721	0.0680775	0.0600657	0.069672	0.122733	0.0722808	-0.0722063	0.00622132	0.065259	0.0545191	-0.00272524	0.0138337	0.0928522	0.0657702	-0.0234758	-0.0191492	0.103207	0.0693496	0.0373149	-0.00767915	0.0371837	0.0650268
0	0	0	0	0	0	0	0	0	0	0	0	0	0	0	0.0047996	0.0240691	0.100772	0.118779	0.102738	0.0697783	-0.0024539	0.0194577	0.0389937	0.050187	-0.0107604	0.00390071	0.0085092	-0.0239071	0.0561756	0.103287	0.0357694	0.0179136	0.0297733	0.0360883	0.0924209	0.0476003	0.0848923	0.0620083	0.00788132	0.0261544	0.0565057	-0.0309445	0.0102635	0.0523549	0.0644491	0.070677	0.0767165	-0.0279008	0.0669989
0	0	0	0	0	0	0	0	0	0	0	0	0	0	0	0.00990169	-0.00809882	0.0548991	0.0616751	0.151062	0.0934116	0.0290048	0.0456864	0.0774179	0.00796483	-0.00485382	0.0292982	-0.00523521	-0.0096188	0.0641644	0.0134525	0.075192	0.011382	0.00246856	0.121429	0.0825292	0.115361	0.0609906	0.0708762	0.0863678	0.0536728	-0.0415612	-0.0213183	0.0461996	0.0447092	0.0444037	0.15607	0.0868678	0.029244	0.0617458
0	0	0	0	0	0	0	0	0	0	0	0	0	0	0	0	0.0604372	0.0489718	0.0700664	0.0896483	0.095742	0.0530028	0.0877018	0.0529469	0.0576415	0.0373381	0.0471165	0.0532326	0.0563905	0.0523066	0.0369807	0.0460998	0.0710791	0.0757683	0.0977447	-0.00852677	0.00976755	0.0333561	0.0644576	-0.03228	-0.0184408	-0.0163509	-0.0567989	-0.0277312	0.0222867	0.115601	0.117258	0.0540914	-0.0289546	0.011744
0	0	0	0	0	0	0	0	0	0	0	0	0	0	0	0	0.0715412	0.0432785	0.0828283	0.0618982	0.0863873	0.0869475	0.0530936	0.0888513	0.120934	0.0937765	0.0344308	0.0167897	-0.0377591	0.0196903	0.0762862	0.107545	0.00990527	0.0559945	0.0739072	-0.000422892	0.0224486	0.0543375	-0.0300774	0.000818959	-0.0762606	-0.0574765	-0.0781539	-0.0188222	-0.0375423	0.0318135	0.0220543	0.00532251	-0.0333357	0.0693827
0	0	0	0	0	0	0	0	0	0	0	0	0	0	0	0	0	0.0183495	-0.0165002	0.0359251	0.0919058	0.042789	0.0215386	0.111766	0.165775	0.124447	0.0409878	0.0194015	-0.0317556	0.0589596	0.0717501	0.0679724	0.0559837	0.0103896	0.0253636	0.00886829	-0.0202131	0.00502121	-0.0191291	0.0118443	0.0352336	-0.0232599	-0.0370574	-0.0127598	-0.0153066	-0.0452083	-0.0291472	0.0266132	0.0235422	0.0509642
0	0	0	0	0	0	0	0	0	0	0	0	0	0	0	0	0	-0.0285336	-0.00103885	0.0300203	0.0311046	0.0392784	0.0385715	0.0517356	0.12069	0.107466	0.0800756	0.0818176	0.105408	0.117109	0.0791505	0.014561	0.0559418	0.07527	0.0523033	0.0528232	-0.0477542	0.0532262	0.0276432	-0.0154442	0.0446474	0.0447262	-0.00630256	-0.0453489	0.0223447	0.0116543	-0.00244978	-0.0306741	-0.0475139	0.0725648
0	0	0	0	0	0	0	0	0	0	0	0	0	0	0	0	0	0	0.0621194	0.0693289	0.0180759	-0.0214908	0.0870025	0.104807	0.132076	0.13461	0.0949804	0.128955	0.103043	0.0462476	0.0376612	0.0466045	0.0206704	-0.0162548	0.0285654	0.0730395	0.0527666	0.0377485	0.0317323	0.0399215	0.0475959	0.0406669	0.0183301	0.00120447	0.0312726	0.00323	-0.0275945	0.0114534	0.0603877	0.0656723
0	0	0	0	0	0	0	0	0	0	0	0	0	0	0	0	0	0	-0.0177377	0.0389329	0.0405032	0.0697521	0.0801476	-0.014215	0.025465	0.0528149	0.0213505	0.0514516	0.032477	0.0419316	0.0182761	0.0877075	0.0420112	0.0138707	0.0155597	0.00397217	0.0778886	0.0132677	0.0352164	0.0525187	-0.000993908	-0.000129385	0.0341914	0.0124401	0.0384404	0.0499067	0.00957129	0.0491072	0.0604751	0.0207785
0	0	0	0	0	0	0	0	0	0	0	0	0	0	0	0	0	0	0	-0.0066	-0.0106865	0.023049	0.0286372	0.0369526	-0.0513723	0.0262116	0.0609489	0.102195	0.128565	0.0982914	0.0507677	0.0506586	0.0510115	0.0459194	-0.0217958	-0.0320876	0.033873	0.0166127	0.00932718	0.0280265	0.0261986	0.0199063	0.0394723	0.0140146	0.0629149	0.0759175	0.0592747	-0.00127437	0.0190173	0.0440845
0	0	0	0	0	0	0	0	0	0	0	0	0	0	0	0	0	0	0	0	0.00435658	-0.0265429	0.00397095	-0.0382732	-0.0433516	0.0238395	0.042802	0.0778287	0.0427004	0.01624	0.0898354	0.0436742	0.00223886	0.0171529	-0.00148696	0.0165741	0.0211168	0.0377495	0.0158192	0.0160888	0.00709966	0.0101051	0.0434192	-5.31861e-05	-0.00893594	0.0408175	0.0625153	0.0152387	0.0401012	0.0738979
0	0	0	0	0	0	0	0	0	0	0	0	0	0	0	0	0	0	0	0	0	-0.0363458	0.0285811	0.0254163	0.0400794	0.0383285	0.0489597	-0.0135145	-0.073821	0.0400662	0.0773166	0.0235305	0.0528784	0.0206562	-0.00335518	0.0397485	0.0328057	-0.0349956	-0.00216996	-0.0308726	-0.00192801	0.0130083	0.0368443	0.0131846	0.0216687	0.0479235	0.114882	0.0765594	-0.0235099	-0.00526914
0	0	0	0	0	0	0	0	0	0	0	0	0	0	0	0	0	0	0	0	0	0	-0.0220315	-0.0336962	0.0848296	-0.00283138	-4.05209e-05	-0.0158985	0.00969571	0.0603596	0.0395987	0.0559006	0.00868172	0.00895449	4.10268e-05	0.0536388	0.00913026	-0.0829423	-0.0665644	-0.0258033	0.0381767	-0.0350433	0.0412535	0.00729839	-0.00620908	0.100457	0.0599389	0.0508294	0.0579174	0.0177914
0	0	0	0	0	0	0	0	0	0	0	0	0	0	0	0	0	0	0	0	0	0	0	0.0251629	0.0128263	0.0196614	-0.0182553	0.0400775	-0.0478455	-0.0135527	0.00146097	0.0221476	0.0757151	0.0729156	0.0131116	0.0539457	0.0164083	-0.00450714	-0.0794307	-0.0835147	-0.0752573	-0.0272725	0.0574804	0.0411402	0.0402097	0.133318	0.0558098	0.0853834	0.0438854	-0.00601711
0	0	0	0	0	0	0	0	0	0	0	0	0	0	0	0	0	0	0	0	0	0	0	0	0	0.00320946	-0.00311181	-0.00811591	-0.0178717	-0.0204056	0.0364123	0.0797346	0.094877	0.0499849	0.0888233	0.0905162	0.0958225	0.0192036	0.0129171	8.28984e-05	-0.0164376	0.0581063	0.05331	0.0348781	0.0186581	0.0780366	0.0992987	0.0457221	0.0798646	0.0618248
0	0	0	0	0	0	0	0	0	0	0	0	0	0	0	0	0	0	0	0	0	0	0	0	0	0	0	0.0214093	-0.0080421	0.0129662	0.0140441	-0.000878451	0.0275074	0.0027448	0.0661737	0.0727989	0.0613482	0.0530192	0.061562	0.0330814	0.103198	0.0673592	0.0390293	0.106903	0.016989	0.0535531	0.0638994	0.0571354	0.0578683	0.0482997
0	0	0	0	0	0	0	0	0	0	0	0	0	0	0	0	0	0	0	0	0	0	0	0	0	0	0	0	0	-0.00719537	-0.00675952	0.0178015	-0.0239626	-0.0137661	-0.00889506	-0.0734555	0.0298864	0.0678878	0.0339135	0.0327311	0.136956	0.0497161	0.0590002	0.0230254	0.0116636	0.0322869	-0.0299194	0.0376803	0.027543	0.0144315
0	0	0	0	0	0	0	0	0	0	0	0	0	0	0	0	0	0	0	0	0	0	0	0	0	0	0	0	0	0	0	0	0	-0.0857389	-0.00582029	0.0340041	-0.0214958	-0.0164788	0.0198667	0.0211964	-0.0273818	-0.00527947	-0.0188973	-0.0570446	-0.0307331	-0.0351296	0.0711568	0.0407939	0.00068586	-0.000933773
0	0	0	0	0	0	0	0	0	0	0	0	0	0	0	0	0	0	0	0	0	0	0	0	0	0	0	0	0	0	0	0	0	0	0	0	0	0	0.000188292	0.00463141	0.0110876	0.0146615	-0.0146797	0.0107522	0.0222106	0.0099528	0.0540205	0.0271126	0.00363675	0.0325352
0	0	0	0	0	0	0	0	0	0	0	0	0	0	0	0	0	0	0	0	0	0	0	0	0	0	0	0	0	0	0	0	0	0	0	0	0	0	0	0	0	0	0	0	0	0	0	0	0	0
0	0	0	0	0	0	0	0	0	0	0	0	0	0	0	0	0	0	0	0	0	0	0	0	0	0	0	0	0	0	0	0	0	0	0	0	0	0	0	0	0	0	0	0	0	0	0	0	0	0
0	0	0	0	0	0	0	0	0	0	0	0	0	0	0	0	0	0	0	0	0	0	0	0	0	0	0	0	0	0	0	0	0	0	0	0	0	0	0	0	0	0	0	0	0	0	0	0	0	0
0	0	0	0	0	0	0	0	0	0	0	0	0	0	0	0	0	0	0	0	0	0	0	0	0	0	0	0	0	0	0	0	0	0	0	0	0	0	0	0	0	0	0	0	0	0	0	0	0	0
0	0	0	0	0	0	0	0	0	0	0	0	0	0	0	0	0	0	0	0	0	0	0	0	0	0	0	0	0	0	0	0	0	0	0	0	0	0	0	0	0	0	0	0	0	0	0	0	0	0
0	0	0	0	0	0	0	0	0	0	0	0	0	0	0	0	0	0	0	0	0	0	0	0	0	0	0	0	0	0	0	0	0	0	0	0	0	0	0	0	0	0	0	0	0	0	0	0	0	0
0	0	0	0	0	0	0	0	0	0	0	0	0	0	0	0	0	0	0	0	0	0	0	0	0	0	0	0	0	0	0	0	0	0	0	0	0	0	0	0	0	0	0	0	0	0	0	0	0	0
0	0	0	0	0	0	0	0	0	0	0	0	0	0	0	0	0	0	0	0	0	0	0	0	0	0	0	0	0	0	0	0	0	0	0	0	0	0	0	0	0	0	0	0	0	0	0	0	0	0
0	0	0	0	0	0	0	0	0	0	0	0	0	0	0	0	0	0	0	0	0	0	0	0	0	0	0	0	0	0	0	0	0	0	0	0	0	0	0	0	0	0	0	0	0	0	0	0	0	0
[truncated: 46 more columns]

## Sheet: del5
0	0	0	0	0	0	0	0	0	0	0	0	0	0	0	0	0	0	0	0	0	0	0	0	0	0	0	0	0	0	0	0	0	0	0	0	0	0	0	0	0	0	0	0	0	0	0	0	0	0
0	0	0	0	0	0	0	0	0	0	0	0	0	0	0	0	0	0	0	0	0	0	0	0	0	0	0	0	0	0	0	0	0	0	0	0	0	0	0	0	0	0	0	0	0	0	0	0	0	0
0	0	0	0	0	0	0	0	0	0	0	0	0	0	0	0	0	0	0	0	0	0	0	0	0	0	0	0	0	0	0	0	0	0	0	0	0	0	0	0	0	0	0	0	0	0	0	0	0	0
0	0	0	0	0	0	0	0	0	0	0	0	0	0	0	0	0	0	0	0	0	0	0	0	0	0	0	0	0	0	0	0	0	0	0	0	0	0	0	0	0	0	0	0	0	0	0	0	0	0
0	0	0	0	0	0	0	0	0	0	0	0	0	0	0	0	0	0	0	0	0	0	0	0	0	0	0	0	0	0	0	0	0	0	0	0	0	0	0	0	0	0	0	0	0	0	0	0	0	0
0	0	0	0	0	0	0	0	0	0	0	0	0	0	0	0	0	0	0	0	0	0	0	0	0	0	0	0	0	0	0	0	0	0	0	0	0	0	0	0	0	0	0	0	0	0	0	0	0	0
0	0	0	0	0	0	0	0	0	0	0	0	0	0	0	0	0	0	0	0	0	0	0	0	0	0	0	0	0	0	0	0	0	0	0	0	0	0	0	0	0	0	0	-0.0064988	-0.0115436	-0.014837	0	0	0	0
0	0	0	0	0	0	0	0	0	0	0	0	0	0	0	0	0	0	0	0	0	0	0	0	0	0	0	0	0	0	0	0	0	0	0	0	0	-0.044184	-0.0455721	-0.0107858	0.0279715	-0.00737854	-0.0200593	-0.0287682	-0.0382909	-0.0221307	-0.0386689	-0.0369614	-0.032958	-0.00656641
0	0	0	0	0	0	0	0	0	0	0	0	0	0	0	0	0	0	0	0	0	0	0	0	0	0	0	0	0	0	0	-0.035294	-0.0196974	0.0193154	-0.00622659	0.00979019	-0.00701809	0.00196569	-0.000485118	-0.0535461	-0.069254	0.00012442	0.0383954	-0.0538032	-0.0494214	0.00622555	0.0387261	0.00128391	0.0296308	0.04631
0	0	0	0	0	0	0	0	0	0	0	0	0	0	0	0	0	0	0	0	0	0	0	0	0	0	0	0	0	0.00226951	-0.00906146	-0.0365184	0.0729473	0.0411498	0.0237079	0.0394134	0.0132403	-0.00778447	0.0197548	0.00968556	-0.0224942	-0.0322737	-0.0353968	-0.00423333	-0.0391819	-0.0158859	0.0361571	0.070322	0.052213	-0.0179856
0	0	0	0	0	0	0	0	0	0	0	0	0	0	0	0	0	0	0	0	0	0	0	0	0	0	0	-0.0239759	0.0258335	0.0281887	0.0233109	0.0200439	-0.023875	0.0209405	0.00769599	-0.0196425	0.00190943	0.0336032	-0.00982811	-0.00348644	-0.00919804	-0.00734534	0.0533881	0.052707	0.0501714	0.00337138	-0.0434643	-0.0349106	0.0444236	0.0319813
0	0	0	0	0	0	0	0	0	0	0	0	0	0	0	0	0	0	0	0	0	0	0	0	0	0	0.0262783	0.0081784	0.0591833	0.0843235	0.0448297	0.0610218	0.0590102	0.0354862	-0.00661834	-0.0129559	0.0124671	-0.0196077	0.0106167	-0.0774261	-0.0397161	-0.0213124	0.00247177	0.00990275	0.0108071	-0.0267529	0.00331429	0.0125882	0.00711333	0.0520688
0	0	0	0	0	0	0	0	0	0	0	0	0	0	0	0	0	0	0	0	0	0	0	0	0	0.0177157	0.051934	-0.0292892	0.0175561	0.112347	0.0897793	0.107328	0.0606557	0.0518919	0.0817112	0.0128745	0.0016145	0.0255841	-0.0340173	-0.0289117	-0.0363793	-0.0477403	-0.0290692	0.00443918	-0.0187202	0.0180014	-0.0638649	-0.0128847	0.0443045	0.0622161
0	0	0	0	0	0	0	0	0	0	0	0	0	0	0	0	0	0	0	0	0	0	0	-0.0164673	0.0716683	-0.00292068	0.0306293	0.055599	0.0367378	0.0356355	0.0448274	0.0740747	0.0310326	0.0838824	0.0667522	-0.0287864	0.013645	0.0668795	0.029472	0.0602204	0.00204056	-0.0292151	-0.0113698	0.0219487	-0.0216471	0.00618184	-0.0692548	-0.0414069	0.00326945	0.0061769
0	0	0	0	0	0	0	0	0	0	0	0	0	0	0	0	0	0	0	0	0	0.0267563	0.0220319	0.0140455	0.00790028	0.0248153	0.0264535	0.0608693	0.0120131	0.0340236	0.0931128	0.0395992	-0.0268249	0.0615338	0.0488544	0.012326	0.0217718	0.0474621	0.0454121	0.0302625	-0.0173173	0.0188928	-0.00161543	-0.0473011	0.0162591	-0.00776963	-0.0556441	-0.0364851	-0.000806926	0.0176855
0	0	0	0	0	0	0	0	0	0	0	0	0	0	0	0	0	0	0	0	-0.0281622	-0.027137	0.00677929	0.00502117	0.0123834	0.0214024	0.0123744	-0.00306472	-0.0524697	0.0158556	0.0582132	0.0292051	0.0277786	0.0558498	0.0651983	0.049224	0.00816969	0.0133403	0.0493448	0.0129764	-0.0460791	-0.0134372	-0.0218885	-0.0613064	-0.014603	-0.023211	-0.0790128	-0.0107967	0.0466648	0.0240834
0	0	0	0	0	0	0	0	0	0	0	0	0	0	0	0	0	0	0	-0.0087039	-0.00757031	0.0161448	0.0274301	0.0342217	0.0379454	0.0823847	0.0284082	-0.0117218	0.0324278	0.00641302	0.0594475	-0.0258745	0.0147879	0.0352023	0.0633087	0.0565411	0.0259563	-0.0580042	0.0594008	0.0016594	-0.0546995	-0.0326583	-0.0709298	-0.0259303	-0.0551176	-0.0340111	-0.0401198	0.0116045	0.0470994	0.00783863
0	0	0	0	0	0	0	0	0	0	0	0	0	0	0	0	0	0	0.000517921	-0.00613192	-0.00205863	0.0400232	0.0555238	0.0948006	0.0168103	0.11831	0.0363316	0.0282379	0.0216054	-0.0489282	0.0343785	-0.0156499	0.0439974	0.0326995	0.0540682	0.0269994	0.0358098	0.0492067	0.00532857	-0.0469961	-0.0303819	-0.0401173	-0.0512522	-0.0129963	-0.0123103	-0.00463418	-0.0993476	-0.0442501	-0.00269746	0.00194293
0	0	0	0	0	0	0	0	0	0	0	0	0	0	0	0	0	0	-0.0114481	-0.0281005	-0.0322971	0.0401845	0.0386628	0.0353537	0.0254924	0.104147	0.0948795	-0.0281595	-0.00495364	-0.0356061	-0.000720702	0.000361727	0.0703921	0.0766629	0.0326774	0.0212103	0.00694895	0.0624923	-0.0291684	-0.0437768	-0.0226003	-0.0428089	-0.0135722	-0.0351219	-0.0150471	-0.0475481	-0.130986	-0.0540792	-0.0225546	-0.000506303
0	0	0	0	0	0	0	0	0	0	0	0	0	0	0	0	0	0.00325577	-0.077812	-0.0546385	0.00967912	-0.0508867	-0.0134801	-0.0287691	-0.0235455	0.0148139	-0.0079342	-0.0478917	-0.0259344	0.00685549	0.0375479	-0.0106605	0.0341847	0.0122383	-0.0210102	0.0330139	0.0231133	0.0168161	0.0381425	0.00684937	0.0452565	-0.0237409	0.0300937	-0.0171921	-0.0696726	-0.0942437	-0.0819697	-0.0673781	-0.0204598	0.0178811
0	0	0	0	0	0	0	0	0	0	0	0	0	0	0	0	-0.0133718	0.0153745	-0.0333375	0.00515373	-0.021494	-0.025583	0.0124674	-0.0431965	-0.0709088	-0.0246695	-0.0168132	-0.00476531	-0.0223132	0.039397	0.0353633	0.0343948	0.0148204	0.0480588	-0.0246595	-0.00481214	0.0395839	0.00762871	-0.00225295	-0.0153279	0.00553261	-0.0542149	-0.0352002	-0.0237548	-0.0274377	-0.0964007	-0.0493542	-0.0843293	-0.0179005	0.00964747
0	0	0	0	0	0	0	0	0	0	0	0	0	0	0	0.0132471	-0.0158461	0.00163481	0.0351135	-0.0473263	-0.0588066	-0.0745953	0.00873557	-0.0210094	-0.0837284	-0.0106208	0.00243749	0.00521231	0.0845689	0.0566455	0.0760388	0.02042	-0.0317349	-0.0129226	-0.00670214	0.0498812	-0.0149068	0.0228629	0.0208018	0.0135314	-0.0304137	0.00341393	-0.00198126	-0.00198523	0.00308171	-0.021699	-0.000799717	-0.0160327	-0.0346131	-0.0173602
0	0	0	0	0	0	0	0	0	0	0	0	0	0	0.0139031	-0.00341859	-0.0223461	-0.0356314	-0.0408744	-0.0600553	0.031088	-0.0366566	0.0230512	-0.0157093	-0.0615838	-0.0445728	0.0163799	0.0135759	0.00704608	0.0532582	0.00832366	0.0372142	0.0165767	-0.0125229	-0.00440008	0.0571499	0.0151695	0.0482215	0.0659928	0.0345902	0.0390261	-0.0166801	-0.0678224	-0.0450278	-0.065109	-0.0869683	-0.0339026	-0.00391056	-0.0181985	0.00541202
0	0	0	0	0	0	0	0	0	0	0	0	0	0	-0.0061528	-0.021516	-0.0167469	-0.052779	-0.0129626	-0.025315	0.0227583	-0.0202811	-0.00827647	-0.0111561	-0.0154521	0.0199178	0.0350741	-0.0175452	-0.0143883	0.0554929	-0.0804642	-0.0286999	0.0150087	0.0459482	0.0539692	0.0775664	0.0303403	-0.0122865	0.0278863	-0.0162985	-0.00562013	0.0124987	-0.00602118	-0.0324292	-0.0553676	-0.0183064	0.0383353	0.00222201	0.0138144	0.0538176
0	0	0	0	0	0	0	0	0	0	0	0	0	0	-0.0480491	-0.0536674	-0.0237358	-0.0301864	-0.019899	0.0393953	0.0325573	-0.0311539	-0.000476585	-0.028873	-0.00513493	-0.0735673	-0.0184849	-0.00396196	0.000675006	0.0024595	-0.0135809	-0.0346992	-0.0114796	-0.018892	0.0478926	-0.000330749	0.0152162	-0.00527723	-0.00715026	-0.0426653	-0.00147774	0.00388401	0.0449228	-0.0311353	0.0243285	0.045092	-0.0157573	0.025011	0.025447	0.0600366
0	0	0	0	0	0	0	0	0	0	0	0	0	-0.0018685	-0.0385835	-0.0139546	-0.0907149	-0.0414252	-0.0244114	0.0219221	0.0210613	-0.022251	0.00344444	-0.0406766	-0.0361127	-0.0408907	-0.0712101	-0.0607684	-0.0283575	-0.0199037	0.00638989	-0.0529719	-0.0119842	-0.0648759	0.00959743	0.0259654	-0.00866409	0.0312547	-0.00878715	0.0045409	0.0490935	0.0292126	-0.0326171	-0.0161626	-0.0222991	0.0258549	0.0464978	0.0350627	0.0221551	0.0199659
0	0	0	0	0	0	0	0	0	0	0	0	0	-0.0231845	-0.0384084	-0.0357599	-0.0463529	-0.0411956	-0.00384849	-0.0152655	-0.0154153	-0.00791751	0.00181559	0.00874071	-0.0173957	-0.0354149	-0.0812069	-0.060653	-0.0373252	0.0197611	-0.00547255	-0.0313963	0.0312697	-0.0312046	-0.0163724	-0.0108	-0.00077678	0.0372401	0.00584432	0.0218874	0.0445135	0.111798	0.021995	0.00833766	-0.0341382	0.0338698	0.0393258	-0.00334771	0.0287365	-0.0108594
0	0	0	0	0	0	0	0	0	0	0	0	0	0.00882248	0.000294076	-0.0146766	0.0357265	0.0365209	-0.0314937	-0.0562173	0.0214905	0.0274327	-0.0189243	-0.0327557	-0.0105959	-0.021052	-0.0432203	-0.0271579	-0.013789	0.0532545	0.0419827	-0.00434944	0.0305442	0.0367745	0.0480629	-0.00413771	0.0300168	0.0293185	-0.00304408	0.0537637	0.0831509	0.05269	-0.0206828	-0.0464455	-0.0406402	-0.0600076	-0.0208386	-0.00941358	0.00552303	0.0560077
0	0	0	0	0	0	0	0	0	0	0	0	0	0.000717092	-0.00740331	-0.0358527	0.0126913	0.00939234	0.0199861	0.0144048	-0.00257794	0.0514566	-0.00716381	0.0153661	0.053212	-0.0108046	-0.0501189	-0.0161983	-0.0532302	0.0151916	0.0117474	-0.0310125	0.012565	0.0239613	-0.0269279	-0.0211753	0.00887093	-0.00962483	0.0664117	0.0657911	0.0611828	-0.00346863	-0.0549126	-0.00898286	-0.0312209	0.0159333	0.00394869	0.0205496	0.027375	0.0368616
0	0	0	0	0	0	0	0	0	0	0	0	0	-0.0365587	-0.00252681	-0.034784	-0.0250093	-0.0328027	0.000300947	0.00142898	-0.0431546	0.0602507	0.0504562	0.0141971	-0.0104335	-0.075635	-0.077522	-0.037344	-0.0392758	0.0023517	-0.0444589	-0.0138866	0.0149194	0.00667728	-0.0480954	-0.0537535	0.0236146	-0.0210344	-0.0380416	0.0300534	0.03964	0.0379341	-0.0524698	-0.0452922	-0.00726242	0.00114439	0.0110212	-0.0287356	-0.0667767	-0.0447199
0	0	0	0	0	0	0	0	0	0	0	0	0	0	0.0334309	-0.0549412	-0.0408951	0.00235313	-0.0250873	-0.000970726	-0.0173655	0.0109889	-0.00853533	0.0121708	0.025056	0.0154124	-0.0177395	-0.0284983	-0.0500242	-0.0102899	-0.0693372	-0.0383459	0.00499252	0.0351035	0.0168517	-0.00988549	0.0230817	0.0162517	0.0042911	-0.00542162	-0.0555544	0.00272281	-0.0152594	-0.0202429	-0.0153424	-0.029421	-0.000755125	0.0201859	-0.0013076	-0.0207547
0	0	0	0	0	0	0	0	0	0	0	0	0	0	0.0133631	0.0558816	-0.0401197	-0.0364479	0.000287638	0.00634552	-0.00451955	0.00924713	0.0114312	-0.00685373	0.0111877	0.00308411	-0.0316041	-0.0195797	-0.0347128	-0.0154863	0.00969297	-0.0360691	-0.040678	0.0168625	0.0150873	-0.0341228	-0.0197097	0.0283033	0.0331112	0.0155156	0.015215	0.0441867	0.0721806	-0.00773762	-0.0259817	-0.0261825	0.00634253	-0.050606	-0.0098689	-0.000374303
0	0	0	0	0	0	0	0	0	0	0	0	0	0	0.051391	0.127814	0.0119085	0.0372864	0.00683353	-0.0303354	0.0486722	0.0251335	0.0479054	-0.0104235	-0.0499519	-0.0511859	-0.0545304	0.00851597	0.00140278	0.029685	0.0102738	0.0254029	-0.0513189	-0.017141	-0.0111266	-0.0468022	-0.0490055	-0.045454	-0.0558176	0.00532119	0.077809	-0.00225433	0.00990048	-0.0100668	-0.030703	-0.0438285	-0.0064445	0.011835	-0.0191248	-0.0928452
0	0	0	0	0	0	0	0	0	0	0	0	0	0	0.00694008	0.0901025	0.0475393	-0.050765	0.0732849	0.0165794	-0.0056068	0.0055482	0.0503361	-0.0114918	-0.0241361	-0.0397078	-0.0857791	-0.067536	-0.0166326	0.0274434	0.00140951	0.00302369	-0.0238617	0.0206562	-0.0341345	-0.00259766	0.00479841	-0.0543354	-0.0118165	-0.00355428	-0.00268281	-0.0204033	0.0598518	-0.0290681	0.0414968	0.019174	-0.00293891	-0.0139871	0.0132674	-0.0334168
0	0	0	0	0	0	0	0	0	0	0	0	0	0	0.0312441	0.0584565	0.0856975	0.109333	0.00621863	0.0154062	0.00565079	-0.0151675	0.0190252	0.0171717	-0.038394	-0.00855106	-0.0192753	0.00510559	0.0014646	0.054498	0.0534077	0.0327334	-0.014904	0.0645506	0.0364665	-0.0168947	-0.0372394	0.0124337	0.0141279	-0.0275724	-0.0793336	0.0276619	0.0704675	0.0645939	0.118463	0.119612	0.0928815	0.0877099	0.115539	0.107114
0	0	0	0	0	0	0	0	0	0	0	0	0	0	0.0319711	0.0305332	0.126709	0.0190886	0.0552589	0.0943902	-0.0151275	-0.0199721	-0.0181402	-0.0483213	-0.000625649	-0.00774494	0.0199201	0.0153633	-0.00606877	-0.0137225	0.0331176	-0.00755828	0.0503587	0.00359186	-0.00187001	0.00201923	0.0187999	-0.00155881	0.0150176	-0.0674205	-0.0896443	0.0626435	0.042962	0.069818	0.101338	0.149519	0.140112	0.11291	0.0790938	0.0525865
0	0	0	0	0	0	0	0	0	0	0	0	0	0	0.014161	-0.0261272	-0.0595069	-0.0341707	-0.0228088	-0.116626	-0.0504917	-0.0480803	-0.00606918	-0.0415873	-0.0179388	0.0205871	-0.0131639	-0.0418856	-0.0232913	-0.017221	-0.0245848	0.0107294	0.0111836	-0.0625002	-0.0409898	9.42631e-05	0.0320885	-0.0142113	-0.0336269	-0.104818	-0.0699885	0.00264686	-0.000815713	0.0145037	0.0638479	0.100859	0.100869	0.0788284	0.0494808	0.0419564
0	0	0	0	0	0	0	0	0	0	0	0	0	0.00485005	-0.00177799	-0.0403831	-0.0876999	0.00140022	-0.0371124	-0.0566293	0.0360635	-0.0257014	-0.0136498	-0.0126426	-0.0493375	0.0389402	-0.00588658	0.0660957	0.0104439	0.0123833	-0.038892	0.0762629	0.0623798	-0.00738728	-0.0501908	-0.0558661	-0.020931	-0.00437359	-0.00631291	-0.0252554	-0.00470828	0.0105324	-0.01053	0.0313752	0.0143264	0.0400324	0.0332168	0.0113858	-0.0204309	0.0371719
0	0	0	0	0	0	0	0	0	0	0	0	0	0.00131823	0.00278541	0.0354056	0.0254119	-0.0233284	0.0307617	0.0528371	-0.00606565	-0.0207903	-0.060208	-0.0167712	0.0129944	-0.0220484	-0.019731	0.0302387	0.0514455	-0.00200536	-0.0266954	0.0199932	0.0652903	-0.0219047	-0.0358189	-0.0194718	-0.0307156	-0.0733008	0.0101719	0.0025591	0.00530318	0.0102155	0.0233508	0.0220864	-0.0119408	-0.0361169	-0.0329433	-0.000660886	0.00862259	0.0311181
0	0	0	0	0	0	0	0	0	0	0	0	0	-0.0126428	-0.00970565	-0.00589384	0.00249555	-0.0263318	-0.0114887	0.0113358	0.0102451	0.0166461	-0.0275472	-0.0661602	-0.0971245	-0.0267979	-0.0657284	-0.0414189	-0.0380701	-0.00538682	-0.0163541	-0.0805095	-0.0256737	-0.0462887	0.0195647	-0.000684366	-0.0174721	-0.0169125	-0.0331716	-0.0325795	-0.0377785	0.0143833	0.0156388	0.0176157	-0.0377037	-0.00634333	-0.0384338	-0.00652207	0.0151246	-0.00361348
0	0	0	0	0	0	0	0	0	0	0	0	0	0	-0.00238014	-0.0464759	0.0387078	-0.0177593	-0.0313104	0.0110369	0.0742764	0.0184175	-0.039258	-0.0300602	-0.0629527	0.00201685	-0.0013408	-0.0185951	-0.0509989	0.0157008	-0.0207026	-0.00502138	0.00560304	-0.017971	0.0362276	0.00174308	0.0626001	0.0144656	-0.00969914	-0.0180204	0.028466	0.0370843	0.0570081	0.0459897	-0.00253038	0.0230656	-0.0357161	0.019073	0.0291004	0.0262005
0	0	0	0	0	0	0	0	0	0	0	0	0	0	-0.0471795	-0.00976293	-0.0383891	0.00688019	-0.0150914	0.0145268	0.00937996	-0.0283175	-0.0768658	-0.0869581	-0.0276487	-0.0195175	-0.0297365	0.00790538	-0.0032998	-0.064006	-0.0103392	0.0103259	-0.00494564	-0.00342135	-0.00855324	0.00225548	-0.0109786	-2.57115e-05	0.0471005	0.000193715	-0.0221463	0.000222677	0.0139949	0.00853287	-0.0345784	-0.0190402	0.00278464	0.00639575	-0.016411	0.0228291
0	0	0	0	0	0	0	0	0	0	0	0	0	0	-0.0160939	0.0487554	-0.00778176	-0.0470838	0.00469105	0.0259745	0.000663386	-0.0365392	-0.0371895	-0.0516844	-0.0333342	0.012104	-0.0296587	0.0149899	0.0285786	-0.0256568	-0.0110628	0.00292516	0.0269225	0.0156595	0.0453945	0.024563	-0.0441799	-0.0461759	-0.0112949	0.0478642	0.0231219	-0.0413752	0.0326192	-0.0373566	-0.0279035	-0.0461979	0.0327667	-0.0242651	0.023473	0.0169502
0	0	0	0	0	0	0	0	0	0	0	0	0	0	0.0509984	-0.0218173	0.0329914	-0.0212174	0.0727664	0.00253967	-0.0505465	-0.0049461	0.00345389	0.0714375	-0.011422	-0.0468528	-0.0728943	-0.0409407	-0.0867452	-0.0276058	-0.0116095	0.0324147	0.0118275	0.0279025	0.0100472	0.0181501	0.0112366	-0.0177222	-0.0113013	0.0751198	0.0938704	0.0125275	-0.0258545	0.00783463	0.0526433	-0.06438	-0.00605712	-0.0339508	0.00871496	-0.00584414
0	0	0	0	0	0	0	0	0	0	0	0	0	0	-0.00898472	-0.0302526	-0.0248614	0.0318011	0.0100828	0.0274268	-0.0517396	-0.0148399	-0.0282314	-0.000657878	0.0135477	-0.00324214	0.0130755	-0.0712894	-0.0745782	0.000857998	0.0257446	0.058414	0.0722485	0.0661302	-0.0350454	0.0244798	0.0353035	0.0152507	0.00788716	0.00113212	0.0366342	0.0375674	-0.0460029	-0.00730481	0.076544	0.0195872	-0.0102351	-0.0173556	0.0497277	-0.000749137
0	0	0	0	0	0	0	0	0	0	0	0	0	0	0	-0.0241064	-0.0472429	0.0247741	0.024879	0.0213999	-0.00407693	-0.0646157	-0.0691412	-0.0301602	0.00370761	-0.0279678	-0.0201895	-0.0160138	-0.0249472	0.0560166	0.0379542	-0.0569672	-0.0129921	0.0215068	-0.0102573	0.0407417	0.0158755	0.0233936	0.0102612	-0.0118642	0.00253827	0.00711212	-0.0629171	-0.0318684	0.0565556	0.0848717	0.0504074	0.056068	0.0492845	0.0482351
0	0	0	0	0	0	0	0	0	0	0	0	0	0	0	-0.00126767	-0.0135443	-0.0501328	-0.0269453	0.0666217	0.0272226	-0.0487761	-0.0938443	-0.0353739	-0.0585487	-0.0840533	-0.0257122	0.00994255	-0.0230654	0.0743011	0.0434758	0.0226647	-0.00402741	0.0540325	0.085078	0.0390223	0.0483332	0.0588701	0.0177919	0.0205017	0.0625768	-0.0186422	-0.0293698	0.0148395	-0.00440792	0.00292532	0.096421	0.0419748	0.0276302	0.0199425
0	0	0	0	0	0	0	0	0	0	0	0	0	0	0	0	0.0238941	-0.0588417	-0.0355923	0.0114961	0.0499137	0.00585881	-0.00501446	-0.0491326	-0.00742694	-0.0512457	0.0122961	0.0340597	0.0181565	0.0722329	0.0243744	0.0191742	0.0353718	0.0468898	0.056727	-0.031515	-0.00933662	0.017757	-0.00753891	-0.00449568	0.00686555	0.0348777	-0.0262811	-0.025433	0.0140833	0.0649407	0.00733847	-0.00366228	-0.0305231	0.014403
0	0	0	0	0	0	0	0	0	0	0	0	0	0	0	0	0.0200742	-0.00305457	0.0217566	-0.00985818	0.00623179	0.012512	-0.000161425	-0.00866596	0.0133827	-0.004943	-0.0149875	-0.0195994	-0.00593975	0.00574157	0.0156046	0.0548685	0.00938495	0.056278	0.0981256	0.0498741	0.0494287	0.0136926	-0.0355143	-0.000943585	-0.0268238	-0.0391361	-0.110391	-0.0392076	-0.0652531	0.00981783	-0.00690864	-0.0225911	-0.00402168	0.0197147
0	0	0	0	0	0	0	0	0	0	0	0	0	0	0	0	0	-0.0175678	-0.0204751	-0.0284686	0.0190758	0.0324925	-0.0173893	0.0776665	0.0896222	0.0728968	0.0303114	0.0152577	-0.0322557	-0.00861729	0.0631879	0.091195	0.0204728	0.0482672	0.0303633	0.0210839	0.00127776	-0.0360036	-0.0172919	-0.0100083	-0.00274356	-0.0130533	-0.0731758	-0.0479515	-0.0130704	-0.00815607	0.012901	0.0558149	-0.0392184	-0.0101355
0	0	0	0	0	0	0	0	0	0	0	0	0	0	0	0	0	0.0194106	0.0119978	0.00368517	-0.0489138	-0.0164268	-0.0112923	0.0369051	0.0831595	0.0651326	-0.00146131	0.0482186	0.0760211	0.0842836	0.106434	0.0468243	0.0713678	0.100927	0.0816158	0.0731971	0.00329268	0.0137884	0.00429451	0.0270137	-0.0268702	-0.000459605	0.00219492	-0.0171646	0.0328043	0.00283412	-0.00277626	-0.0259976	-0.116312	0.01192
0	0	0	0	0	0	0	0	0	0	0	0	0	0	0	0	0	0	0.021073	0.0557418	-0.0177236	-0.0374893	0.0217235	0.0868201	0.10509	0.0795448	0.0458271	0.0987902	0.0795222	0.0741233	0.0400934	0.0453972	0.0788133	0.0233139	0.0494246	0.0603912	0.0313213	-0.0111835	0.0167581	0.0178551	-0.0342768	-0.0202818	0.0284496	-0.0289827	-0.0100736	-0.0103687	-0.048278	-0.017144	-0.0476808	0.0193916
0	0	0	0	0	0	0	0	0	0	0	0	0	0	0	0	0	0	-0.00803895	-0.0023706	-0.0271465	0.0372063	0.0420766	-0.0022429	0.0706035	0.0832247	0.0251888	0.0223669	0.0222156	0.0461476	0.0299505	0.0622214	0.0760986	0.0314932	0.0243099	0.0296162	0.0331466	0.0126858	0.055046	0.0661908	-0.018928	-0.0451877	-0.00873207	-0.0183864	0.0121649	-0.0313106	-0.0430853	0.0179425	-0.0343325	-0.0276015
0	0	0	0	0	0	0	0	0	0	0	0	0	0	0	0	0	0	0	-0.00206627	-0.0364855	0.000226375	0.0093407	0.0423588	0.0136448	0.0357131	0.0352694	0.0450238	0.061063	0.0313122	-0.00608217	0.104314	0.071268	0.0467327	-0.00481956	0.0631212	0.0228993	-0.0305094	-0.0232863	0.0427767	0.00643573	-0.00324745	-0.00253844	-0.000752665	0.0109274	0.00494846	-0.0195782	-0.0137242	-0.0772942	-0.0413826
0	0	0	0	0	0	0	0	0	0	0	0	0	0	0	0	0	0	0	0	-0.0209609	-0.0409686	-0.0295717	-0.00930899	-0.00756396	0.0455278	0.0612724	0.0422215	-0.00765759	0.00758677	0.0648667	0.0879951	0.0192144	0.0398027	0.0069196	0.0396895	0.0164067	-0.00315766	-0.0469276	-0.019529	-0.0119717	-0.0393957	-0.0370748	-0.0350302	0.00546402	0.0579752	-0.00379729	-0.0212528	-0.0301627	-0.028198
0	0	0	0	0	0	0	0	0	0	0	0	0	0	0	0	0	0	0	0	0	-0.0273749	-0.0238642	-0.0221124	0.00889344	0.0432698	0.011538	-0.024566	-0.0254411	0.0633406	0.0875389	0.0606797	0.0691357	0.0299947	-0.00189769	-0.00556469	-0.0921454	-0.096558	-0.0553797	-0.0887221	-0.00445017	-0.0533966	-0.0297294	-0.0294267	0.0319826	0.0535692	0.021391	-0.0138223	-0.0525022	-0.0389977
0	0	0	0	0	0	0	0	0	0	0	0	0	0	0	0	0	0	0	0	0	0	-0.0319126	-0.0432035	0.00179384	-0.0345484	-0.0141651	-0.0313709	0.0074369	0.0205391	0.0706092	0.0911568	0.048867	0.0189764	-0.00220869	0.0361201	-0.0514764	-0.137561	-0.0983521	-0.111995	-0.0159416	-0.0147444	-0.0190972	-0.0294287	0.000111815	0.0408566	0.0484878	-0.0401868	-0.00728733	0.018997
0	0	0	0	0	0	0	0	0	0	0	0	0	0	0	0	0	0	0	0	0	0	0	0.0328225	0.0186865	-0.0178318	0.00122717	0.0430838	0.000219972	-0.0271469	-0.0108458	0.0418601	0.0812211	0.0437414	0.00818153	0.00404575	-0.0342727	-0.0679777	-0.131582	-0.150715	-0.110087	-0.049245	-0.0157034	-0.0141554	0.00348004	0.0333699	0.0594108	-0.0283528	-0.0222968	-0.0140884
0	0	0	0	0	0	0	0	0	0	0	0	0	0	0	0	0	0	0	0	0	0	0	0	0	0.00928403	-0.0201038	0.00122633	-0.0262128	-0.0568482	-0.00364578	0.0530799	0.0566375	-0.0298196	0.0180473	0.0315537	-0.00741223	-0.0507722	-0.09152	-0.0918725	-0.0711813	-0.0469348	-0.00528361	-0.00941664	-0.0255365	-0.000501364	0.0537874	-0.00200672	-0.000517554	-0.0214394
0	0	0	0	0	0	0	0	0	0	0	0	0	0	0	0	0	0	0	0	0	0	0	0	0	0	0	-0.0114881	-0.0339358	-0.00585957	0.0133265	-0.0489059	0.00617896	-0.0121596	0.0841014	0.0493497	0.0142059	-0.00806195	-0.0415601	-0.0304044	0.0312633	-0.0139984	0.0155499	0.0338419	0.00135074	0.0177528	0.0596705	0.0130546	-0.017031	0.0284594
0	0	0	0	0	0	0	0	0	0	0	0	0	0	0	0	0	0	0	0	0	0	0	0	0	0	0	0	0	-0.0180292	-0.0424142	-0.00406456	0.0139337	-0.0184853	0.000106436	-0.0336521	-0.0349132	0.0155693	-0.0600816	0.0429658	0.0914883	0.0285763	1.66003e-05	-0.0428048	-0.0237391	0.0200462	0.0354445	0.0266509	0.0385066	-0.00417103
0	0	0	0	0	0	0	0	0	0	0	0	0	0	0	0	0	0	0	0	0	0	0	0	0	0	0	0	0	0	0	0	0	-0.0251343	0.0139231	-0.00168956	-0.0242889	0.0177776	-0.0245781	0.00321888	0.010277	-0.0284192	-0.0219484	-0.0191338	-0.018044	-0.0400211	0.00936527	-0.029632	-0.02519	0.000302103
0	0	0	0	0	0	0	0	0	0	0	0	0	0	0	0	0	0	0	0	0	0	0	0	0	0	0	0	0	0	0	0	0	0	0	0	0	0	-0.00304975	-0.00514849	0.000662121	-0.013659	-0.0202138	-0.0151182	-0.00635998	-0.00980394	0.0187637	-0.0131529	0.0106406	0.0149882
0	0	0	0	0	0	0	0	0	0	0	0	0	0	0	0	0	0	0	0	0	0	0	0	0	0	0	0	0	0	0	0	0	0	0	0	0	0	0	0	0	0	0	0	0	0	0	0	0	0
0	0	0	0	0	0	0	0	0	0	0	0	0	0	0	0	0	0	0	0	0	0	0	0	0	0	0	0	0	0	0	0	0	0	0	0	0	0	0	0	0	0	0	0	0	0	0	0	0	0
0	0	0	0	0	0	0	0	0	0	0	0	0	0	0	0	0	0	0	0	0	0	0	0	0	0	0	0	0	0	0	0	0	0	0	0	0	0	0	0	0	0	0	0	0	0	0	0	0	0
0	0	0	0	0	0	0	0	0	0	0	0	0	0	0	0	0	0	0	0	0	0	0	0	0	0	0	0	0	0	0	0	0	0	0	0	0	0	0	0	0	0	0	0	0	0	0	0	0	0
0	0	0	0	0	0	0	0	0	0	0	0	0	0	0	0	0	0	0	0	0	0	0	0	0	0	0	0	0	0	0	0	0	0	0	0	0	0	0	0	0	0	0	0	0	0	0	0	0	0
0	0	0	0	0	0	0	0	0	0	0	0	0	0	0	0	0	0	0	0	0	0	0	0	0	0	0	0	0	0	0	0	0	0	0	0	0	0	0	0	0	0	0	0	0	0	0	0	0	0
0	0	0	0	0	0	0	0	0	0	0	0	0	0	0	0	0	0	0	0	0	0	0	0	0	0	0	0	0	0	0	0	0	0	0	0	0	0	0	0	0	0	0	0	0	0	0	0	0	0
0	0	0	0	0	0	0	0	0	0	0	0	0	0	0	0	0	0	0	0	0	0	0	0	0	0	0	0	0	0	0	0	0	0	0	0	0	0	0	0	0	0	0	0	0	0	0	0	0	0
0	0	0	0	0	0	0	0	0	0	0	0	0	0	0	0	0	0	0	0	0	0	0	0	0	0	0	0	0	0	0	0	0	0	0	0	0	0	0	0	0	0	0	0	0	0	0	0	0	0
[truncated: 46 more columns]

## Sheet: del6
0	0	0	0	0	0	0	0	0	0	0	0	0	0	0	0	0	0	0	0	0	0	0	0	0	0	0	0	0	0	0	0	0	0	0	0	0	0	0	0	0	0	0	0	0	0	0	0	0	0
0	0	0	0	0	0	0	0	0	0	0	0	0	0	0	0	0	0	0	0	0	0	0	0	0	0	0	0	0	0	0	0	0	0	0	0	0	0	0	0	0	0	0	0	0	0	0	0	0	0
0	0	0	0	0	0	0	0	0	0	0	0	0	0	0	0	0	0	0	0	0	0	0	0	0	0	0	0	0	0	0	0	0	0	0	0	0	0	0	0	0	0	0	0	0	0	0	0	0	0
0	0	0	0	0	0	0	0	0	0	0	0	0	0	0	0	0	0	0	0	0	0	0	0	0	0	0	0	0	0	0	0	0	0	0	0	0	0	0	0	0	0	0	0	0	0	0	0	0	0
0	0	0	0	0	0	0	0	0	0	0	0	0	0	0	0	0	0	0	0	0	0	0	0	0	0	0	0	0	0	0	0	0	0	0	0	0	0	0	0	0	0	0	0	0	0	0	0	0	0
0	0	0	0	0	0	0	0	0	0	0	0	0	0	0	0	0	0	0	0	0	0	0	0	0	0	0	0	0	0	0	0	0	0	0	0	0	0	0	0	0	0	0	0	0	0	0	0	0	0
0	0	0	0	0	0	0	0	0	0	0	0	0	0	0	0	0	0	0	0	0	0	0	0	0	0	0	0	0	0	0	0	0	0	0	0	0	0	0	0	0	0	0	-0.0112219	-0.0119477	-0.00840432	0	0	0	0
0	0	0	0	0	0	0	0	0	0	0	0	0	0	0	0	0	0	0	0	0	0	0	0	0	0	0	0	0	0	0	0	0	0	0	0	0	-0.0200125	-0.0253947	-0.033751	0.0165919	0.0189068	-0.0099283	-0.0249595	-0.0169018	-0.0208	-0.0229538	-0.0199398	-0.0269443	0.00475721
0	0	0	0	0	0	0	0	0	0	0	0	0	0	0	0	0	0	0	0	0	0	0	0	0	0	0	0	0	0	0	-0.0211674	0.002806	0.0272985	-0.0251542	0.0174967	0.0188026	-0.0142596	-0.0332299	-0.0459254	-0.0332815	0.0283276	0.0584854	-0.0253856	-0.0310379	-0.0176547	-0.00470174	-0.0311946	0.00137676	0.0511
0	0	0	0	0	0	0	0	0	0	0	0	0	0	0	0	0	0	0	0	0	0	0	0	0	0	0	0	0	-0.0167216	-0.043927	-0.0448233	0.0330843	-0.0143342	-0.0334826	0.0158193	0.0269578	-0.000995842	-0.000516711	0.0151318	-0.0204063	0.00771335	-0.0321883	-0.0161388	-0.0552812	-0.00229805	0.027604	0.0295829	0.00982504	-0.044592
0	0	0	0	0	0	0	0	0	0	0	0	0	0	0	0	0	0	0	0	0	0	0	0	0	0	0	-0.0526796	0.000784307	0.0138891	0.0142009	0.0286535	-0.0197161	-0.0108243	-0.00983645	-0.0296415	0.0283428	0.0443767	0.00887187	-0.00770929	0.00771885	0.0133313	0.0322086	0.0255488	0.0695891	0.00545863	-0.00563731	-0.0331961	0.0285465	0.0295674
0	0	0	0	0	0	0	0	0	0	0	0	0	0	0	0	0	0	0	0	0	0	0	0	0	0	0.0382851	0.0188237	0.0424404	0.0559243	0.0581101	0.077997	0.0180083	-0.0101056	-0.00270671	-0.0303101	0.0334218	-0.00596009	-0.0115047	-0.0484325	-0.0191741	0.0269823	0.00604629	0.0144337	0.0377321	-0.00288502	0.0440056	0.0158571	0.00361336	0.0644978
0	0	0	0	0	0	0	0	0	0	0	0	0	0	0	0	0	0	0	0	0	0	0	0	0	0.0130656	0.0609812	-0.00440238	0.00710274	0.0979237	0.0946932	0.0772149	0.0290144	0.0482677	0.0290371	0.0502513	0.0327106	0.0143999	-0.0306882	-0.00792638	0.00557239	0.0176673	-0.0122893	0.0235828	-0.0133496	-0.00275476	-0.010077	0.0223943	0.012924	0.0411829
0	0	0	0	0	0	0	0	0	0	0	0	0	0	0	0	0	0	0	0	0	0	0	-0.0244402	0.0689519	0.0254963	0.0271296	0.0586885	0.0157799	0.0234518	0.0320519	0.0396415	0.00872434	0.0586886	0.0579446	0.0427673	-0.00274847	0.0443591	0.0436604	0.0489427	0.0215905	-0.00678626	-0.0170563	0.0183315	-0.00123993	0.0111284	-0.0398557	-0.0338391	-0.0452118	-0.00584111
0	0	0	0	0	0	0	0	0	0	0	0	0	0	0	0	0	0	0	0	0	0.0110334	-0.00439918	-0.00546321	-0.0261388	-0.00140345	0.0419201	0.0444299	0.0148751	0.0110326	0.0535196	0.0138913	-0.00524514	0.0874025	0.0626747	0.00112225	-0.00523178	0.0233869	-0.00271922	0.0114303	-0.00187798	0.0305247	0.0250477	-0.0192772	0.000214147	-0.0110758	-0.0336921	-0.0220377	-0.0149898	0.0131399
0	0	0	0	0	0	0	0	0	0	0	0	0	0	0	0	0	0	0	0	-0.0022587	-0.0342054	-0.00484113	-0.0161502	-0.0317147	0.00452938	0.0105388	-0.000217879	-0.0323953	-0.0154822	0.0534285	0.0280649	0.045844	0.0562209	0.0545871	0.0387556	0.0435822	-0.00617138	-0.0312247	-0.0119569	-0.0460328	-0.0310148	-0.026565	-0.0230088	-0.0261166	-0.048297	-0.0874909	-0.0224048	0.0642435	0.0367929
0	0	0	0	0	0	0	0	0	0	0	0	0	0	0	0	0	0	0	0.0254276	0.0285133	0.00468077	0.0339236	-0.00422051	0.0298522	0.0792252	0.000161596	-0.0281388	0.0350298	-0.0224791	0.0358418	0.0170471	0.0248864	-0.00484741	0.0585536	0.0578913	0.0341398	-0.0142834	0.0140816	0.00825319	-0.0658783	-0.0827501	-0.0735721	-0.0249567	-0.0321191	-0.0194056	-0.0474905	-0.0101326	0.0556212	0.0314023
0	0	0	0	0	0	0	0	0	0	0	0	0	0	0	0	0	0	0.0126463	0.0122831	-0.0166829	0.00643227	0.0339307	0.042572	0.00778191	0.100418	0.0235822	0.0175412	0.016109	-0.0407814	0.0171003	0.0363209	0.0421192	0.0265201	0.0181369	0.0689264	0.0400037	0.0361251	0.028561	-0.0434426	-0.065536	-0.0668579	-0.0393499	-0.0380488	-0.00432216	-0.0263895	-0.069889	-0.0571879	-0.0367239	0.00500868
0	0	0	0	0	0	0	0	0	0	0	0	0	0	0	0	0	0	-0.0118535	-0.0642719	-0.0850709	0.011801	0.0470246	0.0567362	0.0383328	0.0730327	0.0589849	0.00308303	-0.0107127	-0.0204841	-0.0146252	0.0269043	0.0649976	0.0435237	-0.0106198	0.0407717	0.0124355	0.025342	-0.0695301	-0.0509051	-0.0676869	-0.0807162	-0.0216593	-0.0791369	-0.0187708	-0.0370931	-0.117644	-0.0575916	-0.0428986	-0.0134991
0	0	0	0	0	0	0	0	0	0	0	0	0	0	0	0	0	0.00425337	-0.0799883	-0.0836862	-0.0224281	-0.0395988	0.0199361	0.00775827	0.0101562	0.00198626	-0.0291353	-0.0422943	-0.0304823	0.00911489	0.0136373	-0.0220821	0.022479	-0.0282014	-0.0332304	0.0587738	0.00199718	0.0282634	0.0598112	-0.0145689	-0.00257298	-0.0743763	-0.0199962	-0.06211	-0.0544265	-0.0500063	-0.073218	-0.0544446	-0.0203972	-0.00710262
0	0	0	0	0	0	0	0	0	0	0	0	0	0	0	0	-0.0182021	0.0291296	0.0104666	-0.0509086	-0.0690793	-0.0677133	0.00439343	-0.0308117	-0.0503316	-0.00314417	0.00616336	-0.0227149	-0.0426177	0.0108707	0.0276756	0.0531765	0.00266325	0.0220811	-0.0379179	0.018179	0.0260094	0.0153684	0.0611383	-0.0179627	-0.00912931	-0.0621632	-0.0624881	-0.0671734	-0.0213049	-0.0528041	-0.0585997	-0.0774028	0.0165844	0.00545976
0	0	0	0	0	0	0	0	0	0	0	0	0	0	0	0.0246331	-0.00712467	0.0044489	0.000222406	-0.0658704	-0.0666932	-0.0827539	0.0131366	0.00985139	-0.0752363	0.0262114	0.00716937	-0.00156438	0.0595873	-0.00863362	-0.00612858	0.0498136	0.000895203	-0.0368065	-0.0349398	0.0424463	0.00953491	0.0470106	0.0460499	0.0247445	-0.00591909	0.00127295	-0.00689467	-0.021645	0.0193913	-0.0160437	-0.0268596	-0.0319885	-0.0177821	0.0141149
0	0	0	0	0	0	0	0	0	0	0	0	0	0	0.0130364	-0.0137304	-0.0339428	-0.0339564	-0.0672068	-0.10008	0.00979925	0.00792578	0.0127867	-0.0273429	-0.044265	-0.0211391	0.0272646	-0.0233654	0.0485653	0.0279695	-0.0586417	0.00158623	0.0148647	-0.0347414	-0.000606993	0.0573233	0.0290389	0.0325592	0.0561719	0.0170547	0.0149641	-0.0235651	-0.0426284	-0.0548742	-0.0403742	-0.10006	-0.0346223	-0.0411244	-0.0416052	-0.000158353
0	0	0	0	0	0	0	0	0	0	0	0	0	0	-0.00842523	-0.0138141	-0.0225242	-0.0640525	-0.00420957	-0.0571969	-0.0133438	0.00356013	0.0265228	-0.014025	-0.00306835	0.00574309	0.0301461	-0.0394995	0.0135184	0.0376837	-0.051213	-0.0729177	-0.0279259	-0.0115696	0.00401789	0.0654439	0.0251489	0.00771193	0.0517875	-0.00730436	0.0181312	0.0212181	-0.0119451	-0.0734	-0.0426828	-0.032937	-0.00223448	0.0216592	0.028612	0.047985
0	0	0	0	0	0	0	0	0	0	0	0	0	0	-0.0603202	-0.058232	-0.051624	-0.0183793	-0.00613301	0.0175775	-0.0265849	-0.0243498	-0.00635789	-0.0080613	-0.0100173	-0.051301	-0.051498	-0.0358977	-0.0182176	-0.015575	-0.0106787	-0.0587872	-0.0152029	-0.023779	0.0369478	0.0191678	0.0204332	0.0542185	0.0264952	0.00435077	-0.0318259	-0.0369843	0.016169	-0.0144369	0.0509157	0.0838914	-0.00935364	0.0269838	0.0341945	0.0689104
0	0	0	0	0	0	0	0	0	0	0	0	0	0.017864	-0.0542193	-0.0389537	-0.069864	-0.0519463	-0.0662967	-0.0137211	-0.0248355	-0.0224494	0.0577115	-0.00921251	-0.0278208	-0.0472929	-0.110544	-0.0841339	-0.0343319	0.000979741	-0.00060441	-0.0538887	-0.0213204	-0.0263976	0.0199064	-0.00370166	-0.0263125	0.00023095	-0.0135179	0.0434602	0.0289719	-0.000592493	-0.0127288	0.00473886	0.0309027	0.0942699	0.0747238	0.0456628	0.0276666	0.033009
0	0	0	0	0	0	0	0	0	0	0	0	0	-0.0346	-0.0519884	-0.0581603	-0.100451	-0.0848518	-0.0303964	-0.00979103	-0.0436557	-0.00732743	0.0204298	0.0396143	-0.00195763	-0.0440038	-0.104346	-0.0749865	-0.0239743	-0.00437123	-0.0143665	-0.0131191	0.0198978	-0.00758271	-0.0306829	-0.00660035	-0.036948	0.02041	0.0365562	0.0107423	0.0398394	0.0654635	-0.0127184	-0.00313474	-0.0248979	0.0392431	0.0327548	0.0358759	0.0273688	-0.0219242
0	0	0	0	0	0	0	0	0	0	0	0	0	-0.000274428	-0.0190764	-0.0192724	-0.00202821	0.0121555	-0.0785996	-0.0332113	0.0007473	-0.00821947	-0.015201	-0.0288488	-0.0254281	0.00775165	-0.059502	-0.0201444	-0.0147311	-0.0012043	0.0253102	0.013015	0.0273405	0.0501601	0.0547941	0.0110224	0.0417892	0.00794771	-0.0133588	0.028147	0.0738633	0.015835	-0.0152231	-0.0581581	-0.0846506	-0.102535	-0.0645194	0.00682919	0.0406074	0.0411962
0	0	0	0	0	0	0	0	0	0	0	0	0	-0.0305159	0.00272194	-0.0468349	-0.0057162	0.00037404	6.09524e-05	-0.0039744	-0.0252394	0.0160307	0.0209733	0.0146217	0.0158421	-0.0447448	-0.0219878	-0.00709985	-0.0628118	-0.0461698	-0.00715282	-0.0360925	-0.00477611	0.0241328	-0.0581313	-0.020579	0.0122735	-0.03964	0.0126015	0.0850851	0.0601741	0.0100546	-0.020014	-0.00828279	-0.0133409	0.0207613	0.021488	0.0228684	0.0503365	0.0541261
0	0	0	0	0	0	0	0	0	0	0	0	0	-0.0453744	0.0134022	-0.0516019	-0.0487336	-0.0200397	-0.0219269	-0.0318775	-0.06505	0.0352897	0.0831692	0.037904	-0.0321557	-0.0823771	-0.0516664	-0.0413089	-0.0691912	-0.0242729	-0.0154188	-0.0861328	-0.0260345	-0.0682851	-0.0918607	-0.0476945	0.0308531	0.0258838	-0.0115556	0.0139455	0.00705614	0.0179995	-0.0501108	-0.0366678	-0.0220094	-0.00970543	0.0206278	-0.0311303	-0.0351719	0.0159196
0	0	0	0	0	0	0	0	0	0	0	0	0	0	0.0221688	-0.0610183	-0.0335745	-0.00754689	-0.0492887	-0.048464	-0.019382	0.0268941	-0.0103522	0.00828212	0.0108479	-0.00256531	-0.0261343	-0.0669798	-0.0868615	-0.0295209	-0.0762002	-0.112654	-0.0239072	0.00166795	-0.0262152	-0.0427197	0.0218795	0.0138364	0.013656	0.00674376	-0.0954056	-0.0402427	-0.0538885	-0.0284217	-0.0386291	-0.0377094	-0.0117282	-0.00502602	-0.0348448	0.00215437
0	0	0	0	0	0	0	0	0	0	0	0	0	0	-0.00623697	-0.000702416	-0.0438022	-0.0440596	-0.0324425	-0.0119448	0.0241347	-0.0163233	-0.0227277	0.00303832	0.00163585	-0.0502015	-0.0779369	-0.0653879	-0.0672646	-0.00626516	-0.0421165	-0.109666	-0.0577453	0.0336821	-0.0105892	-0.0719861	-0.0232336	0.0233081	0.0659533	0.023386	-0.0122454	0.0278365	0.017991	-0.0584136	-0.0457066	-0.0493725	-0.0127838	-0.0670585	0.00338856	0.0328932
0	0	0	0	0	0	0	0	0	0	0	0	0	0	0.0494257	0.097728	-0.0380097	0.0203861	-0.0662221	-0.0499083	-0.00718517	-0.0304955	-0.00858683	-0.022337	-0.0762501	-0.0731314	-0.102856	-0.040364	-0.0374263	-0.0210316	-0.049016	-0.0347093	-0.0513206	-0.0412085	-0.00714528	-0.0733944	-0.102462	-0.0916828	-0.0219045	0.0049085	0.101201	0.0354023	-0.0109856	-0.0372461	-0.0422682	-0.0521343	-0.032591	-0.0356595	-0.0408051	-0.044861
0	0	0	0	0	0	0	0	0	0	0	0	0	0	0.00839427	0.0769991	0.0465534	-0.0481907	0.0351171	-0.000134175	-0.0439662	-0.038663	-0.0198013	-0.043006	-0.0448166	-0.033681	-0.10033	-0.0884453	-0.0496943	-0.035063	-0.075373	-0.0224161	-0.0085561	-0.0109621	-0.0504429	-0.0320419	-0.0588222	-0.0847527	-0.0302834	-0.0167167	0.0384761	-0.0159703	0.0387481	-0.01876	0.0193918	0.005867	-0.0184438	-0.034025	-0.0384453	0.0192653
0	0	0	0	0	0	0	0	0	0	0	0	0	0	0.0135453	0.0256073	0.0707938	0.0423486	-0.0190947	0.000652458	-0.0374817	-0.0438433	-0.040572	-0.01907	-0.0321075	-0.00797386	-0.0447176	-0.0625647	-0.0431553	0.0296493	-0.00170312	-0.0198062	-0.0485859	0.00916173	-0.0103963	-0.0701964	-0.0660015	0.0210529	-0.0274003	-0.0320194	-0.0341323	0.0431622	0.0582525	0.0235015	0.0732583	0.0960874	0.078998	0.0651457	0.0950746	0.099599
0	0	0	0	0	0	0	0	0	0	0	0	0	0	0.0211013	-0.00721152	0.0851196	-0.0532384	-0.008064	0.0376498	-0.0454657	-0.0307656	-0.0530756	-0.0664475	-0.0361301	-0.0571607	-0.0370086	-0.0777098	-0.0857743	-0.0584371	-0.000165427	-0.0247644	-0.00890347	-0.0547111	-0.039995	-0.067838	-0.00968835	-0.00860821	-0.0150312	-0.0643203	-0.0577115	0.0629699	0.000684437	0.0455275	0.0882104	0.139283	0.129991	0.0889822	0.0931827	0.0577613
0	0	0	0	0	0	0	0	0	0	0	0	0	0	0.00763261	-0.00734121	-0.0333134	-0.0439366	-0.0316473	-0.0921436	-0.0306735	-0.0713848	-0.0408201	-0.0859282	-0.0362203	0.0193849	-0.0140307	-0.0461451	-0.044517	-0.0455682	-0.0374925	-0.0271736	-0.017869	-0.0802308	-0.0587357	-0.0507649	0.0139144	-0.0167307	-0.0656935	-0.0918573	-0.0160698	0.00230328	-0.0363905	0.0037156	0.0472438	0.0556755	0.0837423	0.0759198	0.0549844	0.0416548
0	0	0	0	0	0	0	0	0	0	0	0	0	0.0005288	0.000686354	-0.0358847	-0.091545	0.0284063	-0.0112422	-0.0312873	-0.0212034	-0.0448049	-0.0245724	-0.0578161	-0.0681356	0.0148299	-0.029153	-0.0169104	-0.00719668	-0.0269997	-0.0563427	0.0337386	0.0317833	-0.0191782	-0.073768	-0.101785	-0.0101585	-0.0085029	-0.02958	-0.0275531	0.0252532	0.0268025	-0.00924801	0.0112421	-0.0155233	0.00255534	-0.0251589	-0.00917104	-0.0146807	0.0175395
0	0	0	0	0	0	0	0	0	0	0	0	0	0.00572289	-0.00639708	0.0128531	-0.0252678	-0.0313902	0.0311157	0.0416444	-0.0531773	-0.046501	-0.0473706	-0.0419619	-0.0605966	-0.0382437	-0.061165	-0.0198764	0.0199742	-0.0372555	-0.0362869	-0.0142255	0.0285067	-0.0313014	-0.0780023	-0.0356548	-0.0275671	-0.0329272	0.0304507	0.0428963	0.018492	0.00281053	-0.0200038	-0.0125765	-0.00826478	-0.046076	-0.0603448	0.0112313	0.0195819	0.0283785
0	0	0	0	0	0	0	0	0	0	0	0	0	-0.0222068	-0.0301093	-0.0784098	0.017949	-0.021449	-0.0667445	-0.0589102	0.000387525	0.0145285	-0.0256514	-0.0748561	-0.105067	-0.0224587	-0.0331176	0.00478567	-0.0367739	-0.0433378	-0.050953	-0.0759105	-0.0414465	-0.0788281	-0.0204613	0.0296296	-0.021193	0.0225214	0.040247	0.0154471	-0.0117346	-0.000256208	0.0427136	0.00921838	-0.0588516	-0.068238	-0.0478984	0.0238913	0.0569119	0.0203095
0	0	0	0	0	0	0	0	0	0	0	0	0	0	-0.0207106	-0.0566653	0.000280148	-0.0463526	-0.0823103	-0.0165713	0.0588315	0.0319543	-0.0673055	-0.0939285	-0.11341	-0.0115815	-0.00544677	-0.021961	-0.0861813	-0.022318	-0.0901775	-0.019515	-0.0443129	-0.0614004	0.0149651	0.00426884	0.0505474	0.00167349	-0.0126847	-0.0283977	0.0296132	-0.0306063	0.0329337	0.0233926	-0.03896	-0.021108	-0.0160415	0.0243638	0.0492805	0.0486775
0	0	0	0	0	0	0	0	0	0	0	0	0	0	-0.0574855	-0.0866049	-0.0787256	-0.0624808	-0.0495853	0.0308463	0.0374074	-0.0484011	-0.0770403	-0.0838381	-0.0938496	-0.048261	-0.035123	-0.0117925	-0.0394641	-0.119722	-0.0745293	0.0126484	-0.0375442	-0.0227503	0.0109159	0.0253895	-0.00918154	-0.0332712	0.0283967	-0.00303803	-0.0182412	-0.0405722	-0.0379791	-0.028389	-0.00631645	0.0276009	-0.0173877	0.0190112	0.0177747	0.0807761
0	0	0	0	0	0	0	0	0	0	0	0	0	0	-0.00153101	0.00105842	-0.00177456	-0.0849607	-0.0512769	-0.0392656	0.00580028	-0.0662142	-0.111013	-0.0409235	-0.0400393	-0.0108974	-0.0450005	-0.0447651	-0.0339722	-0.0999377	-0.0745329	-0.0599558	-0.00245617	-0.0217367	0.0284393	0.0323875	-0.0776608	-0.061478	-0.0113358	0.0580677	0.0379832	-0.0329935	-0.00205236	-0.0608684	0.00378785	-0.00195928	0.0448751	-0.00337992	0.0513276	0.0304859
0	0	0	0	0	0	0	0	0	0	0	0	0	0	0.0455122	-0.0421561	0.0124222	-0.020741	0.0170856	-0.0515318	-0.0558742	-0.0575479	-0.0487215	0.0208923	-0.0206807	-0.0339944	-0.103405	-0.101622	-0.108288	-0.0964388	-0.0440226	-1.02018e-05	-0.0316785	0.00709215	0.0287856	-0.0221268	-0.0386196	-0.022737	-0.00925421	0.0685749	0.114259	0.000605063	-0.042864	-1.90111e-05	0.0819344	0.00264581	0.00421035	-0.0466548	0.00724756	-0.05986
0	0	0	0	0	0	0	0	0	0	0	0	0	0	-0.0213918	-0.0498195	-0.0561734	-0.00578011	-0.0506159	-0.00581958	-0.116211	-0.0372852	-0.0429031	-0.0220375	-0.0110845	-0.00216378	0.0194687	-0.0451719	-0.0552436	-0.0249501	-0.00318091	0.0131313	0.000531302	0.0486596	-0.0340691	0.00651667	0.0110033	0.00739984	0.0205206	0.0216571	-0.00211447	-0.0109179	-0.0483323	0.00879901	0.0642964	0.0723786	-0.0014451	0.00928154	0.0610169	-0.008655
0	0	0	0	0	0	0	0	0	0	0	0	0	0	0	-0.0371552	-0.0776747	-0.0158527	-0.0411958	-0.0323961	-0.0660621	-0.0904791	-0.105196	-0.0388128	-0.0187733	-0.0317217	-0.000263748	-0.00831254	-0.0258089	0.0361281	-0.0251284	-0.0884433	-0.060429	0.0114955	-0.0121678	0.0337895	0.00756779	0.00405	-0.029333	0.00228018	-0.00151116	0.0239208	-0.0300355	-0.0307003	-0.00140827	0.0817767	0.0923505	0.038322	0.0707029	0.0404432
0	0	0	0	0	0	0	0	0	0	0	0	0	0	0	-0.00655655	-0.00160238	-0.0703127	-0.0411278	0.0113644	-0.0222761	-0.07496	-0.16131	-0.0520987	-0.0478782	-0.0639588	-0.0432512	-0.0284202	-0.0356194	0.0526174	0.018955	-0.023032	-0.0306166	0.0317977	0.0624689	0.0337297	0.0190114	-0.00127822	-0.0163495	0.026888	0.0395174	0.00446393	-0.0383334	0.00665059	0.00872665	0.0176755	0.0773931	0.0059762	0.0214152	0.0227961
0	0	0	0	0	0	0	0	0	0	0	0	0	0	0	0	-0.00387478	-0.0824518	-0.0620836	-0.0297612	0.0110524	-0.0211987	-0.0411118	-0.0826985	-0.049472	-0.0225835	-0.0144148	-0.00404266	0.0239909	0.0402274	-0.00385963	-0.0397778	0.0233181	0.0605024	0.0658514	0.00832687	0.01835	0.0443164	-0.0117702	0.0224671	0.0123211	-0.00870675	-0.0357871	-0.0185601	0.00803067	0.0354276	0.0139206	0.0280347	0.0197238	0.00359645
0	0	0	0	0	0	0	0	0	0	0	0	0	0	0	0	-0.0184603	-0.0107709	0.0083686	-0.0398648	-0.0234974	-0.0116811	0.00136146	-0.0200189	-0.0147296	0.0220109	-0.0147877	-0.0253561	0.0315109	0.0119935	0.0322249	0.0410697	0.0436595	0.0410958	0.102486	0.0809255	0.0423048	0.0193195	0.0212561	0.00167242	-0.0430386	-0.0704836	-0.122469	-0.0516442	-0.083931	-0.0226973	0.0251287	0.0199934	0.0183529	0.0233221
0	0	0	0	0	0	0	0	0	0	0	0	0	0	0	0	0	-0.0119064	-0.0178642	-0.0091612	-0.0302697	0.0187192	0.00315408	0.0476124	0.0553202	0.0478299	0.0158641	0.0419414	-0.0168468	-0.0274568	0.0479185	0.0933946	0.0411267	0.062286	0.0652775	0.0288637	0.0118704	-0.03222	0.0177304	-0.0284474	-0.0478176	-0.0376708	-0.0801579	-0.0246653	-0.0417071	-0.0107333	0.0217676	0.0607468	-0.0458884	-0.0208918
0	0	0	0	0	0	0	0	0	0	0	0	0	0	0	0	0	-0.000718371	0.00704026	-0.0133717	-0.0599691	-0.0261076	-0.00128361	0.0130369	0.0423743	0.00293581	-0.0271801	0.0268287	0.0541106	0.0656892	0.036448	0.0273723	0.0737064	0.104152	0.099728	0.0746664	0.0240154	-0.0189231	0.0249739	0.00357732	-0.0190081	0.00442314	0.026507	-0.012097	0.0279732	-0.00402574	-0.0125043	-0.00654406	-0.0660637	0.0252281
0	0	0	0	0	0	0	0	0	0	0	0	0	0	0	0	0	0	0.0170847	0.0116198	-0.0502708	-0.0494667	-0.00264488	0.0251551	0.0454775	0.0466558	0.0116128	0.0840466	0.086621	0.115262	0.0566351	0.0522684	0.0440748	0.0155264	0.0424663	0.084409	0.0282438	-0.0218028	0.0142767	-0.0152429	-0.0329763	-0.0319076	0.0261179	-0.0218891	-0.0378858	-0.0412536	-0.0496902	-0.0239505	-0.0338133	0.00743862
0	0	0	0	0	0	0	0	0	0	0	0	0	0	0	0	0	0	-0.00174488	-0.0119747	-0.0371403	-0.00121577	0.0368516	0.00625843	0.0452071	0.0293306	-0.0109763	0.0433564	0.0597411	0.0589433	0.0371461	0.061398	0.0859674	0.0320083	0.0408149	0.0495068	0.0211891	-0.0284787	0.02783	0.0133506	-0.00389449	-0.0336661	-0.0477077	-0.0453753	-0.0492797	-0.0819593	-0.0399744	0.020384	-0.0109965	0.00293706
0	0	0	0	0	0	0	0	0	0	0	0	0	0	0	0	0	0	0	-0.0118949	-0.0486831	-0.0160084	-0.0264186	0.0601699	0.0387029	0.0246499	0.0353161	0.0261674	0.0348221	0.0264745	0.00157958	0.0946503	0.053016	0.070002	0.0127849	0.0665848	-0.00911947	-0.0333867	-0.0253086	0.00484514	0.00155866	-0.0167529	-0.0113173	-0.0303946	-0.0302433	-0.042912	-0.0324193	-0.00685079	-0.0917858	-0.0472986
0	0	0	0	0	0	0	0	0	0	0	0	0	0	0	0	0	0	0	0	0.0233212	-0.0533186	-0.0699074	-0.0213591	0.034874	0.0619568	0.0900255	0.0521812	-0.00831418	-0.00548032	0.0335886	0.0922764	0.0405548	0.0591764	-0.0101004	0.0381035	-0.021585	-0.014128	-0.0544099	-0.0226527	0.00918406	-0.0620446	-0.0429443	-0.0390416	0.0103405	0.0250924	-0.0225279	-0.0203782	-0.0405014	-0.031871
0	0	0	0	0	0	0	0	0	0	0	0	0	0	0	0	0	0	0	0	0	-0.0126929	-0.0377438	-0.0232511	-0.0207121	0.0204803	0.0236382	0.0355161	0.0091792	0.0255884	0.0540459	0.0481688	0.0574011	0.0194066	-0.0274688	0.00953955	-0.0826863	-0.0735605	-0.032046	-0.0614402	0.0208646	-0.0773079	-0.0594941	-0.0495597	-0.00475564	0.0271444	-0.00741495	-0.0221773	-0.045237	-0.0268002
0	0	0	0	0	0	0	0	0	0	0	0	0	0	0	0	0	0	0	0	0	0	-0.000768618	-0.0304709	-0.0180154	-0.0301008	0.0219318	0.0099	0.000225135	0.0119186	0.0544322	0.0540277	0.0369951	0.0388017	0.00486141	0.0327386	-0.0797814	-0.124642	-0.0809859	-0.0776569	-0.00326243	-0.0141893	-0.0549684	-0.0607299	-0.0366558	0.0248041	0.0155064	-0.0286036	-0.00159446	0.0168103
0	0	0	0	0	0	0	0	0	0	0	0	0	0	0	0	0	0	0	0	0	0	0	0.0184644	0.0356381	-0.0232507	0.0089114	0.0678524	0.00312398	-0.0154489	0.0088153	0.0506999	0.0784995	0.0505056	0.032563	0.00331768	-0.033594	-0.0455194	-0.100601	-0.10181	-0.0758108	-0.0379093	-0.0614044	-0.0327203	-0.0155198	-0.0282205	0.0144785	-0.0235596	-0.0157569	0.0222327
0	0	0	0	0	0	0	0	0	0	0	0	0	0	0	0	0	0	0	0	0	0	0	0	0	0.00014236	-0.0376966	0.00911354	-0.00384158	-0.0723103	-0.0176227	0.0258831	0.0524716	-0.0116597	0.0206209	0.011921	-0.0189375	-0.0478681	-0.103981	-0.09258	-0.0716496	-0.0482239	-0.0461158	-0.0143793	-0.0190347	-0.0400472	0.0165035	0.00564096	-0.016458	-0.00117778
0	0	0	0	0	0	0	0	0	0	0	0	0	0	0	0	0	0	0	0	0	0	0	0	0	0	0	0.000327867	-0.0185321	-0.0256767	0.00266894	-0.0271558	-0.0229732	-0.013209	0.0435393	0.0221588	-0.0167663	-0.034905	-0.0421958	-0.0118711	0.0114814	-0.042771	0.00913938	0.0269157	-0.00275438	-0.0174497	0.0190553	0.014072	-0.0365174	0.00703634
0	0	0	0	0	0	0	0	0	0	0	0	0	0	0	0	0	0	0	0	0	0	0	0	0	0	0	0	0	0.00140036	-0.00294228	0.00553672	0.0156038	-0.016319	-0.0167621	-0.0258469	-0.0422337	-0.00406686	-0.0436589	-0.00357379	0.043392	0.00820859	0.0082346	-0.0378606	-0.025888	0.0130095	0.0281452	0.0279102	0.013645	-0.0214767
0	0	0	0	0	0	0	0	0	0	0	0	0	0	0	0	0	0	0	0	0	0	0	0	0	0	0	0	0	0	0	0	0	-0.0041054	8.97822e-05	-0.0134619	-0.0103518	0.0180002	-0.01737	-0.0134672	0.00605347	-0.0481203	-0.0299687	-0.0367746	-0.0260593	-0.0445721	-0.017075	-0.0453076	-0.0452119	-0.0246896
0	0	0	0	0	0	0	0	0	0	0	0	0	0	0	0	0	0	0	0	0	0	0	0	0	0	0	0	0	0	0	0	0	0	0	0	0	0	-0.00755058	-0.0180613	-0.00539092	-0.0121415	-0.0165604	-0.0183586	-0.0168288	-0.00243859	-0.00755988	0.0167715	0.0233892	-0.00237244
0	0	0	0	0	0	0	0	0	0	0	0	0	0	0	0	0	0	0	0	0	0	0	0	0	0	0	0	0	0	0	0	0	0	0	0	0	0	0	0	0	0	0	0	0	0	0	0	0	0
0	0	0	0	0	0	0	0	0	0	0	0	0	0	0	0	0	0	0	0	0	0	0	0	0	0	0	0	0	0	0	0	0	0	0	0	0	0	0	0	0	0	0	0	0	0	0	0	0	0
0	0	0	0	0	0	0	0	0	0	0	0	0	0	0	0	0	0	0	0	0	0	0	0	0	0	0	0	0	0	0	0	0	0	0	0	0	0	0	0	0	0	0	0	0	0	0	0	0	0
0	0	0	0	0	0	0	0	0	0	0	0	0	0	0	0	0	0	0	0	0	0	0	0	0	0	0	0	0	0	0	0	0	0	0	0	0	0	0	0	0	0	0	0	0	0	0	0	0	0
0	0	0	0	0	0	0	0	0	0	0	0	0	0	0	0	0	0	0	0	0	0	0	0	0	0	0	0	0	0	0	0	0	0	0	0	0	0	0	0	0	0	0	0	0	0	0	0	0	0
0	0	0	0	0	0	0	0	0	0	0	0	0	0	0	0	0	0	0	0	0	0	0	0	0	0	0	0	0	0	0	0	0	0	0	0	0	0	0	0	0	0	0	0	0	0	0	0	0	0
0	0	0	0	0	0	0	0	0	0	0	0	0	0	0	0	0	0	0	0	0	0	0	0	0	0	0	0	0	0	0	0	0	0	0	0	0	0	0	0	0	0	0	0	0	0	0	0	0	0
0	0	0	0	0	0	0	0	0	0	0	0	0	0	0	0	0	0	0	0	0	0	0	0	0	0	0	0	0	0	0	0	0	0	0	0	0	0	0	0	0	0	0	0	0	0	0	0	0	0
0	0	0	0	0	0	0	0	0	0	0	0	0	0	0	0	0	0	0	0	0	0	0	0	0	0	0	0	0	0	0	0	0	0	0	0	0	0	0	0	0	0	0	0	0	0	0	0	0	0
[truncated: 46 more columns]
