# Supplementary material for: Sympathetic activity contributes to the fMRI signal
Source: Commun Biol. 2019 Nov 18;2:421. doi: 10.1038/s42003-019-0659-0 (PMC6861267; doi:10.1038/s42003-019-0659-0)
Supplement: Supplementary file 8 — Supplementary Data 6 [file 42003_2019_659_MOESM8_ESM.xlsx]

## Sheet: PPG AMP
-0.115774	-0.054397	-0.0161046	0.00576588	0.0175241	0.0254073	0.0356545	0.0521954	0.0696743	0.0803364	0.0785733	0.0678902	0.0540507	0.0424669	0.0373783	0.0427229	0.0603399	0.0836347	0.103769	0.114256	0.119295	0.125896	0.138592	0.151922	0.157612	0.150104	0.134797	0.119367	0.108097	0.0937879	0.0665693	0.0176137	-0.0586124	-0.168067	-0.313946	-0.471629	-0.588095	-0.59184	-0.514213	-0.416682	-0.331251	-0.256078	-0.185283	-0.116583	-0.0575309	-0.0179902	-0.00359516	-0.00187788	0.00421408	0.0275493
-0.0160101	0.00875924	0.0210283	0.0247407	0.0237036	0.021928	0.0234849	0.0299164	0.0329253	0.0217519	-0.00946706	-0.0468462	-0.0715546	-0.0711139	-0.0598034	-0.0586251	-0.0800664	-0.102203	-0.0935756	-0.0357821	0.0396755	0.0913747	0.0904315	0.0631795	0.0500068	0.0801734	0.140245	0.206135	0.25211	0.249571	0.171912	0.0131136	-0.180362	-0.355765	-0.455496	-0.465675	-0.39996	-0.28782	-0.161952	-0.0446214	0.0477735	0.105709	0.119856	0.0861313	0.0215477	-0.0524276	-0.115936	-0.156785	-0.165373	-0.137695
0.178535	0.0813205	-0.00393785	-0.0763425	-0.147358	-0.211445	-0.239568	-0.233881	-0.220445	-0.204659	-0.187955	-0.166755	-0.1389	-0.0886226	-0.0202848	0.0390332	0.0819144	0.119427	0.152404	0.183635	0.21184	0.231544	0.244688	0.254889	0.258992	0.22373	0.141161	0.0438744	-0.108059	-0.302847	-0.419686	-0.441984	-0.456582	-0.461799	-0.415938	-0.326094	-0.254909	-0.21514	-0.182928	-0.157423	-0.139284	-0.124632	-0.106037	-0.073755	-0.0333727	-0.000287483	0.0250146	0.0465286	0.0556256	0.0532397
0.15649	0.176933	0.181184	0.174264	0.161322	0.147477	0.137773	0.135488	0.137048	0.137178	0.131671	0.120612	0.105164	0.0869962	0.0697974	0.0577295	0.0529549	0.0497011	0.0402256	0.0203048	-0.000313633	-0.00841989	0.00443684	0.0276343	0.0457846	0.0462535	0.0276724	-0.00847238	-0.0602219	-0.123541	-0.194124	-0.269462	-0.354231	-0.456623	-0.58085	-0.696707	-0.745607	-0.682612	-0.559258	-0.434645	-0.338831	-0.268831	-0.218169	-0.182652	-0.159977	-0.14849	-0.14437	-0.134416	-0.10325	-0.0435237
0.0152036	0.0650185	0.0883082	0.0910777	0.0795036	0.0598476	0.038332	0.0201311	0.00645565	-0.00245786	-0.00688672	-0.00919404	-0.0122651	-0.0175232	-0.02054	-0.015423	0.00168899	0.0265641	0.0529716	0.0755746	0.0926475	0.103356	0.107461	0.10713	0.10514	0.103098	0.0979304	0.0854095	0.0617658	0.0248995	-0.0269575	-0.0949522	-0.177084	-0.27122	-0.372437	-0.459743	-0.501695	-0.476003	-0.411655	-0.347285	-0.307787	-0.286427	-0.270339	-0.24973	-0.224611	-0.197318	-0.169368	-0.139388	-0.105344	-0.0676344
-0.0354946	-0.076435	-0.0898958	-0.0852002	-0.0718418	-0.0593065	-0.0570233	-0.0702998	-0.087947	-0.0945495	-0.0796831	-0.0531581	-0.0296963	-0.0200677	-0.0197461	-0.0204016	-0.0152635	-0.00378892	0.0130118	0.0344943	0.0614551	0.0951	0.136277	0.184105	0.237349	0.293796	0.346712	0.387291	0.40764	0.407526	0.38949	0.353553	0.288166	0.181131	0.030725	-0.132636	-0.272523	-0.352512	-0.371264	-0.343257	-0.286343	-0.215347	-0.142493	-0.0775712	-0.0262632	0.00633723	0.0171715	0.0126687	0.00166515	-0.00835167
0.0730607	0.0744346	0.0802493	0.0879863	0.0951196	0.0991111	0.097418	0.0886189	0.0757289	0.0628463	0.0530538	0.0454831	0.0382883	0.0303059	0.0230826	0.018839	0.0191682	0.0231529	0.0292498	0.0361707	0.043651	0.0516822	0.0594109	0.0625989	0.0561608	0.0374249	0.0132505	-0.00718033	-0.0182219	-0.0283287	-0.0495051	-0.0923713	-0.16203	-0.263823	-0.400828	-0.551605	-0.674242	-0.713277	-0.661754	-0.547079	-0.402944	-0.263993	-0.155521	-0.092431	-0.0594127	-0.0351402	-0.00427296	0.0267392	0.0460094	0.0458691
[truncated: 11 more columns]

## Sheet: fMRI
-0.11101	-0.162632	-0.17412	-0.156425	-0.121184	-0.0798033	-0.0433696	-0.0196529	-0.00318792	0.0148368	0.0404148	0.0682249	0.0900364	0.099595	0.0986594	0.0907065	0.0786882	0.0645316	0.0499913	0.0374802	0.0321624	0.0398577	0.0638303	0.0973035	0.131014	0.157796	0.180066	0.20288	0.228275	0.245204	0.239102	0.201732	0.146947	0.0922762	0.047677	-0.00298456	-0.0823625	-0.203912	-0.338816	-0.439842	-0.460248	-0.416715	-0.348481	-0.285084	-0.22906	-0.177019	-0.127589	-0.0858116	-0.058145	-0.0477703
-0.0485091	-0.0316663	-0.0123614	0.00775311	0.0273741	0.0455672	0.0615326	0.0741864	0.0815971	0.0815339	0.0726283	0.0569617	0.0374866	0.0166603	-0.00473103	-0.0263096	-0.0476545	-0.068498	-0.0887161	-0.10746	-0.12051	-0.122405	-0.109805	-0.0884246	-0.0659038	-0.0460231	-0.0186898	0.0297161	0.10758	0.201127	0.289845	0.351543	0.368968	0.329177	0.230953	0.100018	-0.0385251	-0.165006	-0.266323	-0.326802	-0.333524	-0.295564	-0.228903	-0.148331	-0.0682198	-0.00245713	0.0372337	0.049236	0.0346778	-0.00232251
0.0578928	0.00435427	-0.047963	-0.0992959	-0.152339	-0.205046	-0.250117	-0.291707	-0.328841	-0.345006	-0.335761	-0.313167	-0.284862	-0.244335	-0.189095	-0.131611	-0.0716659	-0.00817981	0.048821	0.103892	0.154851	0.180708	0.185951	0.189318	0.190507	0.186448	0.17552	0.159614	0.116492	0.0417409	-0.0374745	-0.130462	-0.232264	-0.291098	-0.30708	-0.317763	-0.321649	-0.296545	-0.248161	-0.214745	-0.204639	-0.198019	-0.188875	-0.17318	-0.151055	-0.122778	-0.0757476	-0.0133983	0.0406396	0.0861044
0.315178	0.26905	0.219093	0.168175	0.118891	0.0736971	0.035042	0.00510479	-0.0152293	-0.0253506	-0.02512	-0.0163819	-0.00148048	0.0175075	0.0395524	0.0638965	0.0890762	0.11074	0.123735	0.124219	0.113851	0.0957062	0.0732426	0.0514171	0.0355187	0.0287755	0.0262352	0.0209088	0.00864355	-0.00339701	-0.00522547	0.00836809	0.023477	0.0214021	-0.0120353	-0.0731014	-0.154258	-0.248588	-0.348148	-0.443201	-0.521748	-0.572988	-0.586403	-0.558506	-0.506263	-0.449668	-0.402953	-0.369151	-0.349133	-0.341968
0.0868528	0.0559655	0.0425834	0.0419334	0.0493228	0.0600741	0.0695	0.0742444	0.0763519	0.0792266	0.0846656	0.0880097	0.082978	0.0653457	0.0389935	0.00975268	-0.0167378	-0.035339	-0.0409935	-0.030412	-0.00742202	0.0224054	0.0542906	0.0864264	0.117732	0.146754	0.170607	0.185964	0.190773	0.188336	0.183339	0.177339	0.159466	0.116099	0.0406495	-0.0485093	-0.127773	-0.179027	-0.209859	-0.235158	-0.266473	-0.299443	-0.325197	-0.337098	-0.339557	-0.340004	-0.342959	-0.341049	-0.324031	-0.285029
-0.127283	-0.000632561	0.0651996	0.0854304	0.0744552	0.0470295	0.0178588	-0.00169518	-0.0130718	-0.0208861	-0.0288786	-0.0373002	-0.045528	-0.0525279	-0.0556236	-0.0517286	-0.03979	-0.0268335	-0.0218764	-0.0306342	-0.0456386	-0.0561051	-0.053836	-0.0411455	-0.0229822	-0.00311589	0.0193131	0.0463338	0.0791222	0.115312	0.151616	0.185451	0.217383	0.248819	0.278877	0.297068	0.290228	0.250489	0.188741	0.119276	0.0530003	-0.0072838	-0.0604754	-0.104872	-0.137174	-0.153538	-0.152442	-0.141838	-0.132023	-0.130691
0.0785846	0.0497961	0.0352034	0.031798	0.036629	0.0467616	0.0592637	0.0717553	0.0840859	0.0966651	0.108725	0.114758	0.108057	0.0852518	0.0559441	0.0327799	0.0247961	0.0270144	0.0309709	0.0300977	0.0254177	0.0198518	0.0161158	0.0161146	0.0215518	0.0328777	0.045514	0.0536098	0.052878	0.0453617	0.03469	0.0231503	0.00769577	-0.0160537	-0.0517946	-0.100476	-0.162664	-0.237799	-0.31869	-0.39535	-0.457626	-0.502285	-0.528332	-0.535961	-0.528179	-0.509125	-0.482323	-0.448155	-0.406341	-0.357838
[truncated: 11 more columns]

## Sheet: RV
-0.0307441	-0.06282	-0.083523	-0.0948697	-0.0990582	-0.0984388	-0.0954159	-0.0918032	-0.087089	-0.0801928	-0.0707921	-0.0615428	-0.0558245	-0.0557793	-0.0586768	-0.0605768	-0.059113	-0.0582116	-0.0633752	-0.0787247	-0.102794	-0.132659	-0.164262	-0.189714	-0.200051	-0.189406	-0.165306	-0.138613	-0.115921	-0.0873577	-0.0391993	0.0369769	0.129352	0.22148	0.297969	0.352561	0.381166	0.381917	0.359581	0.32044	0.270961	0.219551	0.174362	0.14107	0.117586	0.100052	0.0843581	0.0651509	0.0368361	-0.00405357
-0.0701839	-0.0275358	-0.00248107	0.0083175	0.00824392	0.000546477	-0.0116548	-0.0248506	-0.0338407	-0.0329836	-0.0195542	-0.00273821	0.00519539	-0.00446537	-0.0257781	-0.0491289	-0.0670874	-0.0805993	-0.0926314	-0.104827	-0.113889	-0.115272	-0.10731	-0.0993555	-0.103251	-0.12388	-0.138353	-0.116466	-0.0386004	0.07613	0.202443	0.316121	0.391784	0.399051	0.324033	0.20863	0.0983207	0.0232887	-0.0169522	-0.0289509	-0.0185087	0.00994651	0.0523654	0.102622	0.146132	0.165917	0.151011	0.113463	0.0701272	0.0346054
-0.118008	-0.159001	-0.184981	-0.19404	-0.177959	-0.148153	-0.131698	-0.130926	-0.130453	-0.130292	-0.144864	-0.172092	-0.186857	-0.14393	-0.0645605	-0.019542	-0.0155033	-0.0129759	-0.0121018	-0.0440779	-0.103752	-0.136165	-0.128873	-0.11371	-0.100673	-0.0934923	-0.087526	-0.0801353	-0.0693903	-0.0559298	-0.0409695	-0.0202744	0.00256443	0.0146254	0.0161367	0.016915	0.0184062	0.0276867	0.045681	0.0646044	0.0864023	0.109362	0.120032	0.0866169	0.0249915	-0.00814541	-0.00823725	-0.00829243	-0.00831084	-0.000559163
-0.140693	-0.145452	-0.165245	-0.192685	-0.220257	-0.240149	-0.244296	-0.228107	-0.200595	-0.173826	-0.156507	-0.145625	-0.135394	-0.122032	-0.109491	-0.103595	-0.108583	-0.122433	-0.141577	-0.16236	-0.180794	-0.192729	-0.194035	-0.180962	-0.150082	-0.100285	-0.0384197	0.0272579	0.0898763	0.146662	0.195588	0.234505	0.261862	0.276282	0.276374	0.26045	0.227079	0.17831	0.128266	0.0931733	0.0851207	0.101114	0.134627	0.180057	0.234929	0.297712	0.364822	0.422959	0.454004	0.444716
-0.0639668	-0.0766656	-0.0805341	-0.0782205	-0.0723925	-0.0657172	-0.0608534	-0.0601343	-0.0646153	-0.075043	-0.0913566	-0.110192	-0.127317	-0.139617	-0.14867	-0.157266	-0.167306	-0.177023	-0.183702	-0.185469	-0.183905	-0.181464	-0.179151	-0.172197	-0.15446	-0.122283	-0.0812634	-0.0390143	-6.1978e-05	0.0425667	0.0988345	0.174556	0.256856	0.32647	0.365054	0.369909	0.344418	0.294931	0.233053	0.170256	0.115153	0.0695968	0.0340818	0.00902286	-0.00623103	-0.0125706	-0.0115679	-0.00757731	-0.00564844	-0.00774553
0.133404	0.207642	0.250114	0.262245	0.246511	0.20646	0.146064	0.0722212	0.00387793	-0.0372594	-0.0366135	-0.0103601	0.0175888	0.0282465	0.0221115	0.00458416	-0.0194638	-0.047271	-0.0766155	-0.105851	-0.135659	-0.167339	-0.201073	-0.232287	-0.25494	-0.264221	-0.261238	-0.248777	-0.228351	-0.196108	-0.147129	-0.0805075	-0.00989063	0.048069	0.0809508	0.0942115	0.0979833	0.100798	0.104391	0.108794	0.113065	0.112369	0.100909	0.0757373	0.0449222	0.0191187	0.00551606	-0.00226074	-0.0139671	-0.035778
0.134212	0.173607	0.182135	0.168399	0.141477	0.110362	0.0837684	0.0681247	0.0613801	0.0594266	0.0580845	0.0528041	0.0389546	0.0138622	-0.0174377	-0.0480319	-0.0718453	-0.0862064	-0.0892905	-0.0810365	-0.0683187	-0.0596976	-0.061528	-0.0714901	-0.0851052	-0.0972038	-0.0998819	-0.0845789	-0.0450356	0.0165216	0.0963428	0.190069	0.287287	0.37427	0.437232	0.474816	0.490438	0.487969	0.468133	0.431392	0.380557	0.325186	0.275133	0.236853	0.207367	0.181809	0.156487	0.131394	0.107405	0.084802
[truncated: 11 more columns]

## Sheet: HR
0.0433306	-0.0126238	-0.0483798	-0.0679087	-0.0750654	-0.0737103	-0.0677203	-0.0600362	-0.0498217	-0.0353364	-0.0160682	0.00394557	0.0196691	0.027136	0.0265895	0.0193314	0.00703925	-0.00707183	-0.0193755	-0.028317	-0.0407548	-0.0656847	-0.105974	-0.139283	-0.136299	-0.0793545	0.00376373	0.0754668	0.108057	0.118197	0.134978	0.180299	0.245768	0.313951	0.360159	0.354628	0.271771	0.107223	-0.0861232	-0.25042	-0.329177	-0.325436	-0.270011	-0.192694	-0.109201	-0.0308763	0.0325412	0.0756817	0.0935862	0.0838561
-0.0880764	-0.083038	-0.061884	-0.0306429	0.00463038	0.038084	0.0640417	0.078245	0.0819439	0.0776153	0.067803	0.0555563	0.0441097	0.0360192	0.0312092	0.0288975	0.027386	0.021392	0.00475097	-0.0257393	-0.0609982	-0.088231	-0.0974143	-0.0936267	-0.0859196	-0.0808972	-0.0767512	-0.0696887	-0.0556796	-0.0296698	0.0135954	0.0743032	0.13291	0.164647	0.151459	0.103514	0.037296	-0.0328194	-0.0964873	-0.143447	-0.16453	-0.15791	-0.123934	-0.0666268	-0.00531996	0.0367434	0.0421942	0.0200251	-0.014159	-0.0476052
0.011001	0.0166429	0.0187218	0.0190188	-0.0177678	-0.0941049	-0.159071	-0.20274	-0.240388	-0.256474	-0.254388	-0.248831	-0.240863	-0.222724	-0.191164	-0.153826	-0.102896	-0.0407463	0.0108145	0.0511937	0.085952	0.102538	0.104587	0.105609	0.107706	0.149615	0.225338	0.266773	0.234347	0.157592	0.0655114	-0.0911648	-0.29454	-0.402664	-0.376004	-0.316449	-0.252718	-0.173292	-0.08715	-0.0468963	-0.0624368	-0.0924128	-0.111679	-0.116505	-0.119782	-0.12099	-0.0981465	-0.0500151	-0.00660463	0.0234435
0.125991	0.134369	0.132498	0.123508	0.110555	0.0967677	0.0852412	0.0787961	0.079247	0.088178	0.106692	0.133857	0.168289	0.207412	0.243456	0.266862	0.27075	0.260663	0.245418	0.2314	0.215757	0.193471	0.161981	0.127822	0.0994867	0.0828462	0.0740527	0.0669123	0.0574715	0.0505916	0.0533221	0.0688922	0.0851639	0.0860508	0.0593011	0.00800401	-0.0612886	-0.140873	-0.215685	-0.267108	-0.279865	-0.260445	-0.221944	-0.177014	-0.136583	-0.110841	-0.108231	-0.130674	-0.178894	-0.249969
-0.0948941	-0.102759	-0.118188	-0.1357	-0.149741	-0.154675	-0.144879	-0.117736	-0.0819657	-0.0488062	-0.0266686	-0.0135074	-0.00472221	0.00240319	0.00311695	-0.00919996	-0.0386582	-0.0793531	-0.122919	-0.161185	-0.18708	-0.193655	-0.177172	-0.14635	-0.112749	-0.0848614	-0.0603748	-0.0344017	-0.00140438	0.0469914	0.120278	0.223553	0.339367	0.44061	0.496864	0.497156	0.442756	0.346785	0.24155	0.156445	0.109257	0.0855228	0.0638614	0.0284857	-0.0156996	-0.0587936	-0.0925051	-0.115049	-0.126262	-0.126077
0.0448351	0.0943195	0.108112	0.0978802	0.0756225	0.0532813	0.04266	0.0502633	0.0614972	0.0564421	0.0226726	-0.0225306	-0.0546565	-0.0554291	-0.0323337	0.000645486	0.0302747	0.0458487	0.0372314	-0.000702694	-0.0534503	-0.101768	-0.130572	-0.142835	-0.146319	-0.148081	-0.151857	-0.160562	-0.174192	-0.18083	-0.165531	-0.117687	-0.0422969	0.0528802	0.15777	0.246098	0.283145	0.245022	0.161566	0.0728329	0.00765276	-0.0341201	-0.0590073	-0.0730436	-0.0811035	-0.0878001	-0.0967274	-0.107322	-0.117971	-0.127333
-0.0249588	-0.00568511	-0.00302901	-0.0119244	-0.0273149	-0.0441487	-0.057361	-0.0630662	-0.0622008	-0.0569226	-0.0496853	-0.0441048	-0.0440821	-0.0521606	-0.0654444	-0.0796703	-0.0908876	-0.0964735	-0.0941431	-0.0830185	-0.0677469	-0.0543115	-0.0467061	-0.0411204	-0.0318088	-0.0151302	0.00419619	0.0193767	0.0270063	0.0372747	0.0638167	0.117172	0.195196	0.293646	0.403347	0.485882	0.48554	0.375151	0.217111	0.0716885	-0.0251409	-0.0819985	-0.116581	-0.144775	-0.175993	-0.218305	-0.275722	-0.333153	-0.368475	-0.364777
[truncated: 11 more columns]
