# Supplementary material for: Sympathetic activity contributes to the fMRI signal
Source: Commun Biol. 2019 Nov 18;2:421. doi: 10.1038/s42003-019-0659-0 (PMC6861267; doi:10.1038/s42003-019-0659-0)
Supplement: Supplementary file 9 — Supplementary Data 7 [file 42003_2019_659_MOESM9_ESM.xlsx]

## Sheet: fMRI
0.0602049	0.0292263	0.00974389	-0.00289796	-0.0131855	-0.0255594	-0.0444513	-0.072498	-0.105108	-0.135817	-0.159674	-0.178532	-0.196067	-0.214475	-0.229734	-0.236139	-0.230126	-0.216857	-0.203611	-0.195512	-0.189543	-0.180725	-0.164706	-0.139393	-0.103268	-0.0558222	-0.000491312	0.0585667	0.11974	0.191082	0.284189	0.406409	0.535817	0.630903	0.646823	0.595787	0.513333	0.427296	0.346751	0.275446	0.215223	0.162681	0.113742	0.0660727	0.0229609	-0.0108838	-0.0327945	-0.0490306	-0.0681864	-0.0965568
0.0576101	0.049571	0.052251	0.0612006	0.0719806	0.0800996	0.0809925	0.0712492	0.0521716	0.026248	-0.00385021	-0.0345415	-0.0620314	-0.0831161	-0.0970241	-0.103578	-0.103066	-0.0976714	-0.09005	-0.0840032	-0.0878976	-0.111247	-0.160806	-0.232246	-0.318813	-0.40884	-0.475089	-0.484037	-0.414554	-0.281014	-0.1011	0.111896	0.332633	0.524975	0.632189	0.639671	0.572522	0.467998	0.350647	0.234685	0.12922	0.0411388	-0.0217724	-0.0535924	-0.0618715	-0.0578557	-0.0511787	-0.0444076	-0.0383107	-0.0329847
0.0858101	0.100392	0.110584	0.114418	0.112391	0.107876	0.103216	0.0993358	0.0952899	0.0906066	0.0852174	0.0788144	0.0705708	0.0580329	0.0410552	0.0222591	0.00144196	-0.0219804	-0.0459842	-0.0756014	-0.105957	-0.119926	-0.118434	-0.114192	-0.10756	-0.0748991	-0.00761582	0.0722397	0.177664	0.313629	0.444024	0.574896	0.710449	0.776983	0.734058	0.638776	0.534435	0.404868	0.253727	0.125363	0.0198411	-0.0762918	-0.146474	-0.197102	-0.237867	-0.254659	-0.251323	-0.242576	-0.230317	-0.204035
-0.0452083	-0.0424455	-0.0549381	-0.0771795	-0.103682	-0.128908	-0.147203	-0.153705	-0.147208	-0.127548	-0.0956527	-0.0563209	-0.0151316	0.0228236	0.0538696	0.0745898	0.0834327	0.0866285	0.0923917	0.107211	0.130583	0.160285	0.192931	0.22025	0.232411	0.223842	0.20653	0.196602	0.2066	0.235839	0.280659	0.3375	0.402039	0.469292	0.533417	0.587965	0.625265	0.63865	0.628985	0.600409	0.558424	0.510496	0.463488	0.421596	0.382442	0.342495	0.299679	0.256314	0.215513	0.178926
-0.0583253	-0.0501743	-0.046191	-0.0439045	-0.040849	-0.0345612	-0.0225831	-0.00337228	0.0209818	0.0475034	0.0734051	0.0966143	0.115202	0.127093	0.129777	0.120676	0.0994449	0.0742671	0.0552948	0.050714	0.0612191	0.0857017	0.122139	0.164464	0.205425	0.23941	0.268766	0.298072	0.332506	0.378985	0.446062	0.539024	0.638312	0.707878	0.712886	0.671027	0.61639	0.571591	0.53121	0.485045	0.426497	0.357614	0.28175	0.202461	0.126625	0.0614583	0.0120816	-0.0245502	-0.0533092	-0.0778544
0.0819477	0.0769551	0.0661872	0.050604	0.0311586	0.0087884	-0.0155868	-0.0405171	-0.06237	-0.0769261	-0.0814087	-0.0789835	-0.0743211	-0.0714016	-0.0714569	-0.0750363	-0.0822082	-0.0910962	-0.0993284	-0.104914	-0.107436	-0.106876	-0.103335	-0.0973747	-0.0896692	-0.0799971	-0.0645722	-0.0387513	0.00211525	0.0629321	0.149387	0.265153	0.399463	0.535355	0.650542	0.728348	0.753674	0.722638	0.659027	0.5898	0.530727	0.47613	0.417263	0.349418	0.27812	0.210099	0.149655	0.0948051	0.0423827	-0.00913705
-0.128219	-0.146797	-0.16185	-0.171974	-0.175759	-0.17182	-0.158833	-0.137017	-0.112425	-0.0924074	-0.0822418	-0.0793612	-0.0792785	-0.0778731	-0.0724462	-0.0606658	-0.041963	-0.022729	-0.0110564	-0.0123766	-0.0214972	-0.0305684	-0.0332894	-0.0295888	-0.0209595	-0.0088022	0.00585639	0.0220873	0.0405573	0.0683293	0.114244	0.183864	0.267761	0.351973	0.422827	0.475899	0.509352	0.522632	0.519185	0.504043	0.481572	0.45251	0.416775	0.374551	0.326782	0.274449	0.219016	0.164348	0.114611	0.0723797
[truncated: 11 more columns]

## Sheet: RV
0.0543857	0.0520737	0.0545866	0.0618587	0.0738738	0.0906537	0.112253	0.137894	0.163294	0.183133	0.193605	0.197683	0.200165	0.204517	0.208479	0.208246	0.200294	0.182034	0.151144	0.106099	0.0488328	-0.0182256	-0.0937861	-0.179721	-0.279471	-0.394903	-0.515126	-0.620227	-0.685268	-0.702035	-0.673966	-0.612233	-0.534102	-0.454278	-0.381489	-0.314546	-0.250581	-0.187713	-0.126476	-0.0679305	-0.0126186	0.0410038	0.0949527	0.15026	0.203888	0.251502	0.289088	0.315435	0.330116	0.333184
-0.0716248	-0.0823187	-0.0610189	-0.0204228	0.0269317	0.0686744	0.0922486	0.0895519	0.0713008	0.0529248	0.0463073	0.0493554	0.0563148	0.0616657	0.0625924	0.057334	0.0464016	0.0383383	0.0434115	0.0666189	0.0915692	0.0964012	0.0622581	-0.018065	-0.150652	-0.338895	-0.550278	-0.713417	-0.721448	-0.598323	-0.427079	-0.259119	-0.121266	-0.0373974	-0.024744	-0.0539368	-0.083231	-0.0817289	-0.0619735	-0.0469033	-0.0534312	-0.0753768	-0.100801	-0.11858	-0.121087	-0.101647	-0.0587231	-0.00979231	0.0234879	0.026321
0.199984	0.199315	0.197418	0.194462	0.174574	0.140456	0.119454	0.11459	0.111337	0.11015	0.112914	0.118052	0.120821	0.104903	0.0754749	0.059686	0.0604489	0.0618658	0.0626289	0.0566973	0.0418999	0.0227228	-0.00938711	-0.0546136	-0.0959827	-0.133851	-0.169051	-0.184626	-0.17842	-0.164998	-0.152094	-0.140244	-0.128835	-0.123733	-0.129141	-0.140405	-0.150047	-0.156694	-0.162424	-0.164862	-0.158725	-0.143711	-0.124892	-0.0949989	-0.0555086	-0.0242044	-0.00489467	0.0106438	0.0228525	0.0309397
0.247538	0.2196	0.194141	0.171354	0.151444	0.134634	0.121161	0.111037	0.103324	0.0968597	0.0908648	0.0860673	0.0835689	0.0840394	0.0864248	0.0892396	0.0902447	0.0841969	0.0651413	0.0291217	-0.0202161	-0.077582	-0.138495	-0.200906	-0.263295	-0.323406	-0.376351	-0.41583	-0.436061	-0.43618	-0.417397	-0.383932	-0.348782	-0.325944	-0.325122	-0.341785	-0.36814	-0.39763	-0.429105	-0.462837	-0.497935	-0.528379	-0.546192	-0.544627	-0.523637	-0.485618	-0.434952	-0.381512	-0.335065	-0.3016
0.149387	0.14198	0.138405	0.138407	0.141741	0.148173	0.157476	0.168959	0.180046	0.187648	0.189067	0.183287	0.169765	0.14878	0.123645	0.098329	0.0751934	0.0505283	0.0191603	-0.022822	-0.0743955	-0.133499	-0.19841	-0.268056	-0.34158	-0.41782	-0.494125	-0.56662	-0.628676	-0.666158	-0.6625	-0.610549	-0.528433	-0.436463	-0.348108	-0.268752	-0.201954	-0.149995	-0.109904	-0.0778478	-0.0511141	-0.0303914	-0.0172303	-0.0123657	-0.013169	-0.0161712	-0.0184622	-0.0193656	-0.0187638	-0.0167991
0.193659	0.245823	0.27391	0.282805	0.278071	0.265605	0.251308	0.239633	0.229753	0.219568	0.207451	0.193511	0.178282	0.162264	0.145866	0.129465	0.112124	0.0877038	0.0488735	-0.00950698	-0.0843552	-0.171223	-0.266924	-0.371108	-0.484648	-0.60552	-0.713543	-0.771977	-0.749692	-0.672251	-0.578498	-0.49285	-0.418825	-0.356235	-0.304046	-0.256443	-0.20709	-0.1519	-0.0936917	-0.0366542	0.0153047	0.0587158	0.0900174	0.106754	0.111658	0.108854	0.102571	0.0972922	0.0975453	0.106027
-0.106673	-0.140197	-0.140854	-0.11695	-0.0771229	-0.0298063	0.016885	0.0556787	0.0822074	0.0927239	0.0855784	0.0675731	0.0475792	0.0328603	0.0245566	0.0222989	0.0250839	0.0293378	0.0308422	0.0252712	0.00788149	-0.0261819	-0.0803194	-0.151977	-0.23774	-0.333682	-0.430553	-0.514811	-0.570837	-0.591638	-0.575514	-0.526794	-0.459753	-0.388482	-0.322087	-0.260304	-0.201133	-0.144256	-0.0949511	-0.0598038	-0.0430135	-0.038849	-0.0391482	-0.0369814	-0.0302828	-0.0182056	-0.00140665	0.0134517	0.0182009	0.0078465
[truncated: 11 more columns]

## Sheet: HR
0.0756374	0.0772905	0.0933957	0.117308	0.142359	0.161746	0.16852	0.157952	0.134171	0.103447	0.0713091	0.040735	0.0139882	-0.00712737	-0.0225124	-0.032487	-0.0384475	-0.0460376	-0.0619766	-0.0908135	-0.128498	-0.168951	-0.207778	-0.247015	-0.290305	-0.338	-0.375778	-0.383751	-0.346066	-0.266464	-0.153116	-0.0157282	0.120645	0.224438	0.266622	0.254869	0.208013	0.142822	0.0746035	0.0183815	-0.0146084	-0.0286527	-0.0319747	-0.0315501	-0.0292884	-0.0258173	-0.0222907	-0.0219983	-0.0287886	-0.0444955
-0.102425	-0.131446	-0.132894	-0.113935	-0.0816829	-0.0428451	-0.00402988	0.028428	0.050328	0.0581968	0.0510089	0.037306	0.0280471	0.0310093	0.0410616	0.0499024	0.0514647	0.048462	0.0457998	0.0465496	0.0464219	0.0392758	0.0192681	-0.0183621	-0.0783354	-0.161257	-0.248387	-0.313531	-0.332512	-0.304295	-0.235873	-0.137789	-0.0317055	0.0597251	0.118272	0.145041	0.146496	0.129277	0.0999505	0.0649762	0.0303679	0.000889637	-0.0189194	-0.0252583	-0.0175698	0.00390467	0.036679	0.0687934	0.085506	0.0771013
-0.00766985	-0.015985	-0.0190489	-0.0194866	-0.000451982	0.0413392	0.0830155	0.124377	0.165907	0.184918	0.18177	0.173756	0.163021	0.144337	0.116	0.0852857	0.0530888	0.0175661	-0.0183235	-0.0556189	-0.0934993	-0.126154	-0.156535	-0.183681	-0.195464	-0.179378	-0.138068	-0.0818356	0.0391763	0.228248	0.409663	0.581736	0.767632	0.863912	0.755745	0.557198	0.38834	0.241423	0.100476	0.0104932	-0.0351544	-0.0687134	-0.0826392	-0.0839573	-0.084768	-0.0850442	-0.0729332	-0.0450762	-0.0140884	0.0173888
-0.218884	-0.188255	-0.185763	-0.203021	-0.232048	-0.264801	-0.292844	-0.309073	-0.313598	-0.308594	-0.29645	-0.279815	-0.261335	-0.242715	-0.222228	-0.19738	-0.166447	-0.130445	-0.0909735	-0.0502011	-0.0129195	0.0154202	0.0295798	0.025442	-0.000791189	-0.047818	-0.0939354	-0.11188	-0.0809701	-0.00856218	0.0920139	0.20781	0.318819	0.398138	0.420399	0.39404	0.340013	0.277653	0.21992	0.177427	0.158097	0.160665	0.181977	0.217807	0.258307	0.291607	0.307452	0.305234	0.287292	0.256561
0.120874	0.097245	0.0670134	0.0334393	-0.000302246	-0.0310664	-0.0556757	-0.0714248	-0.0777182	-0.0745145	-0.0620186	-0.0412974	-0.0136148	0.0175893	0.0400184	0.0390808	0.0054694	-0.0491506	-0.10819	-0.158286	-0.199326	-0.234607	-0.267776	-0.303565	-0.347341	-0.402345	-0.460463	-0.508933	-0.534324	-0.529103	-0.489591	-0.417984	-0.327864	-0.232208	-0.140406	-0.0587502	0.00674885	0.0519961	0.0830403	0.108502	0.134523	0.156949	0.168894	0.166177	0.15579	0.147481	0.148143	0.153596	0.15689	0.152843
0.193489	0.239532	0.271035	0.287771	0.289757	0.277347	0.251218	0.213977	0.1749	0.144373	0.129618	0.126565	0.128467	0.1296	0.128183	0.123426	0.114542	0.100724	0.0811763	0.0544596	0.0165438	-0.0373215	-0.110242	-0.197952	-0.294806	-0.394409	-0.486109	-0.554472	-0.58157	-0.556594	-0.477582	-0.355514	-0.222187	-0.104375	-0.0190013	0.0392577	0.0798262	0.111005	0.138479	0.167377	0.200585	0.231325	0.249987	0.249588	0.234903	0.213748	0.192528	0.172534	0.153809	0.136464
0.0679668	0.0718072	0.0577601	0.0355491	0.0148354	0.00523242	0.0163658	0.0533777	0.103429	0.149063	0.175906	0.184266	0.178498	0.163789	0.147784	0.138603	0.141598	0.151316	0.159586	0.15901	0.145609	0.116408	0.0696118	0.00737222	-0.0676569	-0.152134	-0.237482	-0.312667	-0.364949	-0.382102	-0.353579	-0.278433	-0.179233	-0.0795033	0.00465974	0.0738858	0.132052	0.182907	0.231312	0.282698	0.340007	0.393817	0.4299	0.437017	0.421961	0.396762	0.371198	0.347114	0.324455	0.302837
[truncated: 11 more columns]
