# Supplementary material for: Sympathetic activity contributes to the fMRI signal
Source: Commun Biol. 2019 Nov 18;2:421. doi: 10.1038/s42003-019-0659-0 (PMC6861267; doi:10.1038/s42003-019-0659-0)
Supplement: Supplementary file 10 — Supplementary Data 8 [file 42003_2019_659_MOESM10_ESM.xlsx]

## Sheet: RV
0.133651	0.121665	0.113147	0.105719	0.0970531	0.084763	0.0663868	0.0413285	0.0165672	0.000974933	-0.000216314	0.00341885	-0.00139469	-0.0241691	-0.05941	-0.0978489	-0.132389	-0.165397	-0.201827	-0.246245	-0.300981	-0.368373	-0.447927	-0.522272	-0.564023	-0.549791	-0.492463	-0.415511	-0.33589	-0.255957	-0.174625	-0.0919353	-0.0131924	0.0549356	0.107017	0.144404	0.17004	0.187442	0.201796	0.21844	0.240591	0.264389	0.284201	0.295652	0.299893	0.299508	0.296379	0.289535	0.277332	0.258506
-0.037319	-0.0275443	-0.01541	-0.00224276	0.0106145	0.0218038	0.0299528	0.0343627	0.0370706	0.0408028	0.046998	0.0519108	0.0504706	0.0384046	0.0149245	-0.0198003	-0.0653792	-0.121094	-0.186645	-0.261281	-0.340409	-0.41757	-0.481879	-0.508925	-0.471643	-0.362298	-0.214081	-0.0566758	0.0902125	0.211444	0.287654	0.302129	0.268366	0.209393	0.145571	0.0882261	0.0459052	0.0248303	0.021319	0.0290823	0.0425871	0.0599211	0.080144	0.101729	0.12056	0.131855	0.132231	0.123853	0.110152	0.0939622
-0.0118358	-0.03347	-0.045053	-0.0495537	-0.0499539	-0.049243	-0.0504112	-0.0560854	-0.0674388	-0.0852999	-0.109018	-0.131854	-0.145403	-0.143971	-0.133194	-0.121535	-0.11546	-0.113736	-0.113231	-0.110738	-0.10273	-0.0856343	-0.0575025	-0.0226281	0.0132494	0.0455764	0.07431	0.100517	0.124537	0.143799	0.154943	0.155188	0.144208	0.122377	0.0913711	0.0577822	0.029276	0.0118654	0.00521374	0.00741946	0.0163948	0.0292809	0.0430265	0.0555456	0.0686393	0.0850976	0.107005	0.13352	0.163068	0.193367
0.225859	0.205408	0.187915	0.172089	0.156683	0.140476	0.122269	0.101279	0.0783082	0.0545291	0.0304374	0.00390283	-0.027867	-0.0671299	-0.113907	-0.167801	-0.22797	-0.29101	-0.352483	-0.407776	-0.453813	-0.487665	-0.507007	-0.512815	-0.507358	-0.493907	-0.478355	-0.466962	-0.464425	-0.470111	-0.482194	-0.499219	-0.521014	-0.547797	-0.577959	-0.601793	-0.606691	-0.584139	-0.541812	-0.490816	-0.440025	-0.394441	-0.357851	-0.332598	-0.316176	-0.305162	-0.297106	-0.292774	-0.293733	-0.299963
0.275585	0.30028	0.32109	0.33657	0.345248	0.345691	0.336581	0.316997	0.287054	0.24719	0.198578	0.145083	0.0908695	0.0389139	-0.0114861	-0.0618856	-0.114454	-0.17396	-0.246371	-0.334445	-0.42278	-0.486758	-0.505095	-0.491928	-0.472507	-0.464013	-0.454238	-0.424444	-0.364883	-0.294064	-0.233819	-0.198336	-0.181288	-0.172101	-0.162389	-0.151269	-0.139706	-0.12865	-0.11903	-0.111765	-0.107194	-0.103353	-0.0977073	-0.0886832	-0.0784983	-0.0702999	-0.065299	-0.0570221	-0.0371056	-0.000701153
0.175253	0.162876	0.153725	0.145335	0.13527	0.121118	0.10051	0.0718115	0.036173	-0.0046458	-0.0490901	-0.0961003	-0.144766	-0.194885	-0.249167	-0.311431	-0.384468	-0.464219	-0.543694	-0.613599	-0.66191	-0.674985	-0.64347	-0.57124	-0.467419	-0.343732	-0.220657	-0.115631	-0.0415261	-0.000216118	0.00803391	-0.0128254	-0.0403483	-0.0474075	-0.0149429	0.0436937	0.107485	0.158114	0.188225	0.193179	0.172425	0.140428	0.114871	0.108435	0.115558	0.126217	0.131492	0.127051	0.109782	0.0781691
0.00284529	0.0262081	0.0366925	0.0372858	0.030991	0.0208183	0.00977308	-0.000141635	-0.0109098	-0.025514	-0.046445	-0.0742056	-0.108856	-0.149725	-0.192858	-0.233278	-0.267068	-0.295777	-0.322506	-0.349659	-0.376164	-0.399932	-0.418561	-0.428876	-0.42755	-0.412566	-0.386416	-0.352676	-0.314154	-0.271224	-0.223658	-0.172002	-0.119904	-0.0715439	-0.0305688	0.00101939	0.0215134	0.0304957	0.0330436	0.0356217	0.0431648	0.0544678	0.0667874	0.0778021	0.0869123	0.0939489	0.0988196	0.101743	0.103017	0.102712
[truncated: 11 more columns]

## Sheet: HR
0.118464	0.136185	0.132842	0.114067	0.0855933	0.0530498	0.021931	-0.00252482	-0.0158508	-0.0137433	0.00528335	0.0314804	0.0522796	0.0571964	0.0447325	0.0157919	-0.0273328	-0.0771835	-0.125123	-0.164499	-0.197406	-0.228299	-0.259059	-0.28038	-0.279705	-0.246287	-0.176528	-0.0691184	0.0716295	0.215819	0.322938	0.355602	0.326538	0.262693	0.186435	0.107037	0.0290402	-0.0435449	-0.103889	-0.143644	-0.156424	-0.146529	-0.121275	-0.0876176	-0.0510297	-0.0165569	0.011715	0.0336414	0.0500822	0.0609961
-0.0390577	-0.0476236	-0.0484956	-0.04306	-0.0327657	-0.0189978	-0.0030506	0.0143137	0.0343133	0.0586738	0.0877965	0.116559	0.138249	0.147167	0.142478	0.124779	0.0946559	0.0521467	-0.00303535	-0.0698615	-0.140881	-0.206671	-0.256398	-0.276732	-0.254047	-0.181122	-0.068836	0.0710386	0.228912	0.384818	0.506467	0.55413	0.525459	0.441449	0.327996	0.210779	0.109967	0.0398652	-0.000610874	-0.0155116	-0.00909714	0.0127337	0.0438736	0.0785321	0.111597	0.137822	0.153028	0.158565	0.157405	0.15196
-0.0152115	0.0349134	0.0834894	0.127118	0.162189	0.184863	0.191204	0.178664	0.149907	0.108909	0.0595163	0.00547774	-0.0496301	-0.10227	-0.148724	-0.18497	-0.208163	-0.221286	-0.228969	-0.233564	-0.227855	-0.202425	-0.149442	-0.0653526	0.0533296	0.209348	0.39339	0.593994	0.790809	0.940143	0.964156	0.834421	0.642159	0.453769	0.292485	0.16139	0.0645939	0.00645069	-0.0225805	-0.0352474	-0.0418698	-0.043457	-0.0386929	-0.0268854	-0.00980425	0.0101791	0.0309237	0.0511588	0.0698231	0.085998
-0.541381	-0.571687	-0.58137	-0.571813	-0.545513	-0.5056	-0.455288	-0.398043	-0.338883	-0.282473	-0.232203	-0.188654	-0.151899	-0.1221	-0.0992644	-0.0834246	-0.0742686	-0.069912	-0.06809	-0.0656201	-0.055627	-0.0303514	0.0153624	0.0766178	0.146375	0.218508	0.289776	0.357249	0.416235	0.456715	0.466586	0.439145	0.38667	0.325036	0.267091	0.221153	0.194423	0.190911	0.201365	0.213268	0.217157	0.216379	0.217532	0.225629	0.239306	0.255586	0.271932	0.287768	0.303014	0.316582
0.148497	0.1201	0.101757	0.0914271	0.0871559	0.0870269	0.089137	0.0917318	0.0936405	0.0938374	0.0900689	0.0751886	0.04092	-0.0172957	-0.0898006	-0.163723	-0.228452	-0.283897	-0.332721	-0.376733	-0.413643	-0.439817	-0.452733	-0.455184	-0.451581	-0.444076	-0.42553	-0.38716	-0.323891	-0.240409	-0.142401	-0.0366647	0.0597382	0.126344	0.147335	0.134066	0.105557	0.077772	0.0548024	0.0378375	0.0276349	0.0231343	0.0228277	0.0249568	0.0267455	0.0251626	0.0190051	0.0143765	0.0192035	0.0382969
0.0767193	0.0487559	0.0397948	0.0438993	0.0551975	0.067821	0.0758759	0.0746824	0.0645285	0.0469625	0.0230737	-0.00789002	-0.0471919	-0.0953262	-0.149343	-0.20542	-0.260138	-0.312209	-0.360753	-0.404359	-0.440017	-0.464054	-0.469918	-0.440633	-0.360317	-0.227177	-0.0680406	0.0935705	0.238713	0.347783	0.39359	0.359704	0.282871	0.208674	0.167916	0.156068	0.161302	0.172593	0.180461	0.175738	0.153021	0.121504	0.093678	0.0786423	0.0731056	0.0707672	0.0663886	0.0588812	0.048195	0.0337767
-0.0780074	-0.0686857	-0.0680027	-0.0746563	-0.0873666	-0.10487	-0.125912	-0.148968	-0.17138	-0.190139	-0.203233	-0.212975	-0.222822	-0.235795	-0.253008	-0.275136	-0.302196	-0.331243	-0.358381	-0.379695	-0.392114	-0.392845	-0.379576	-0.351365	-0.307948	-0.249858	-0.179531	-0.0992862	-0.0123303	0.0721618	0.143205	0.191171	0.215939	0.220234	0.207988	0.186236	0.162624	0.14263	0.123924	0.10232	0.0754396	0.0478333	0.0256979	0.0136073	0.00974317	0.0107008	0.0137516	0.0188598	0.026664	0.037744
[truncated: 11 more columns]
