# Supplementary material for: Sympathetic activity contributes to the fMRI signal
Source: Commun Biol. 2019 Nov 18;2:421. doi: 10.1038/s42003-019-0659-0 (PMC6861267; doi:10.1038/s42003-019-0659-0)
Supplement: Supplementary file 11 — Supplementary Data 9 [file 42003_2019_659_MOESM11_ESM.xlsx]

## Sheet: 1
-0.193525	0.278246	0.753155	1.09925	1.18458	0.93594	0.515033	0.119987	-0.140376	-0.21972	-0.232349	-0.292805	-0.355938	-0.359606	-0.333376	-0.313648	-0.272422	-0.165597	0.0509236

## Sheet: 2
-0.0900176	-0.136751	-0.0275011	0.155608	0.330452	0.420247	0.369556	0.173231	0.00592588	0.012694	0.0403859	-0.0623685	-0.141619	-0.0413376	0.0975011	0.110057	0.0330387	-0.0464609	-0.0413472

## Sheet: 3
-0.0787896	-0.0784682	-0.0768051	-0.0746252	-0.0727533	-0.0719647	-0.0728362	-0.0754342	-0.0779804	-0.0788532	-0.0789015	-0.0792558	-0.079702	-0.0798395	-0.0798662	-0.0800044	-0.0799747	-0.0793724	-0.0777928

## Sheet: 4
-0.0834571	-0.442425	-0.0458161	0.631052	1.11286	1.0575	0.655662	0.206874	-0.0868979	-0.112316	-0.0130279	0.0463644	0.0744288	0.107586	0.120502	0.0842961	0.0176635	-0.0488086	-0.0845323

## Sheet: 5
-0.181066	0.081596	0.221592	0.277991	0.289862	0.291015	0.294222	0.289059	0.193348	-0.0330282	-0.190179	-0.11065	0.00327566	-0.0563633	-0.150493	-0.112891	-0.0157745	0.00903047	-0.170303

## Sheet: 6
-0.065823	-0.0722672	-0.0642189	-0.0468281	-0.0252446	-0.00640169	-0.00436576	-0.027772	-0.0563982	-0.0684306	-0.064549	-0.0517991	-0.0401978	-0.0378517	-0.0422533	-0.0483635	-0.0516282	-0.0476147	-0.0318905

## Sheet: 7
-0.30934	-0.371366	-0.314314	-0.195636	-0.072783	-0.00351582	-0.04683	-0.218459	-0.359857	-0.335451	-0.275858	-0.318893	-0.364984	-0.303908	-0.220224	-0.214007	-0.252602	-0.270174	-0.200885
