# Supplementary material for: Sympathetic activity contributes to the fMRI signal
Source: Commun Biol. 2019 Nov 18;2:421. doi: 10.1038/s42003-019-0659-0 (PMC6861267; doi:10.1038/s42003-019-0659-0)
Supplement: Supplementary file 12 — Supplementary Data 10 [file 42003_2019_659_MOESM12_ESM.xlsx]

## Sheet: del-1
0	0	0	0	0	0	0	0	0	0	0	0	0	0	0	0	0	0	0	0	0	0	0	0	0	0	0	0	0	0	0	0	0	0	0	0	0	0	0	0	0	0	0	0	0	0	0	0	0	0
0	0	0	0	0	0	0	0	0	0	0	0	0	0	0	0	0	0	0	0	0	0	0	0	0	0	0	0	0	0	0	0	0	0	0	0	0	0	0	0	0	0	0	0	0	0	0	0	0	0
0	0	0	0	0	0	0	0	0	0	0	0	0	0	0	0	0	0	0	0	0	0	0	0	0	0	0	0	0	0	0	0	0	0	0	0	0	0	0	0	0	0	0	0	0	0	0	0	0	0
0	0	0	0	0	0	0	0	0	0	0	0	0	0	0	0	0	0	0	0	0	0	0	0	0	0	0	0	0	0	0	0	0	0	0	0	0	0	0	0	0	0	0	0	0	0	0	0	0	0
0	0	0	0	0	0	0	0	0	0	0	0	0	0	0	0	0	0	0	0	0	0	0	0	0	0	0	0	0	0	0	0	0	0	0	0	0	0	0	0	0	0	0	0	0	0	0	0	0	0
0	0	0	0	0	0	0	0	0	0	0	0	0	0	0	0	0	0	0	0	0	0	0	0	0	0	0	0	0	0	0	0	0	0	0	0	0	0	0	0	0	0	0	0	0	0	0	0	0	0
0	0	0	0	0	0	0	0	0	0	0	0	0	0	0	0	0	0	0	0	0	0	0	0	0	0	0	0	0	0	0	0	0	0	0	0	0	0	0	0	0	0	0	-0.00815873	-0.00563078	0.0173934	0	0	0	0
0	0	0	0	0	0	0	0	0	0	0	0	0	0	0	0	0	0	0	0	0	0	0	0	0	0	0	0	0	0	0	0	0	0	0	0	0	-0.0115997	-0.0373491	-0.0528104	0.0232684	-0.0177409	0.000417718	-0.0229962	0.00629586	0.0338424	0.0148805	-0.00943655	-0.0127471	0.0118825
0	0	0	0	0	0	0	0	0	0	0	0	0	0	0	0	0	0	0	0	0	0	0	0	0	0	0	0	0	0	0	-0.0502584	0.00504766	-0.0194446	0.00488038	0.00166395	-0.0154561	-0.00872912	0.00794168	0.00334847	0.0460144	0.0222008	-0.0308979	-0.00436637	-0.0100444	-0.0101061	-0.0551335	-0.0501002	-0.0482068	-0.0400201
0	0	0	0	0	0	0	0	0	0	0	0	0	0	0	0	0	0	0	0	0	0	0	0	0	0	0	0	0	-0.00498407	-0.00477286	0.0183712	-0.0210146	-0.0114098	0.0191686	0.0397492	0.017253	-0.0463743	-0.034566	0.00895707	-0.0241557	0.00290831	-0.00366643	-0.020544	-0.00531989	-0.0174625	-0.0540829	-0.143058	-0.0590931	-0.0400623
0	0	0	0	0	0	0	0	0	0	0	0	0	0	0	0	0	0	0	0	0	0	0	0	0	0	0	-0.0304348	0.0160708	-0.00951005	0.0353513	0.0444891	-0.00857993	-0.0431667	-0.0569645	-0.0839037	-0.0495141	-0.0789244	-0.0262301	-0.0147891	0.029532	-0.0327193	-0.0230894	-0.0393264	0.0166272	-0.0150252	-0.0511479	-0.0804979	-0.0419135	-0.0275366
0	0	0	0	0	0	0	0	0	0	0	0	0	0	0	0	0	0	0	0	0	0	0	0	0	0	0.066034	0.00280397	-0.00790318	0.00591404	0.0245019	-0.00343054	-0.0772191	-0.0619191	-0.0476925	-0.0550231	-0.0477086	-0.0328738	-0.0456679	-0.0474943	-0.0314799	-0.0207724	-0.0390785	-0.061206	-0.0145415	0.0219259	-0.0524442	-0.0736189	-0.0525792	-0.0483333
0	0	0	0	0	0	0	0	0	0	0	0	0	0	0	0	0	0	0	0	0	0	0	0	0	-0.0234988	-0.0232125	0.0206682	-0.00113414	-0.0175646	-0.0307043	-0.109167	-0.131158	-0.0923702	-0.0451905	0.0563259	-0.00563895	-0.0213575	-0.0314834	-0.0532385	-0.0163701	0.00129905	0.0148375	-0.0349345	-0.013245	-0.0700371	-0.0328046	-0.0899497	-0.0880231	-0.0693616
0	0	0	0	0	0	0	0	0	0	0	0	0	0	0	0	0	0	0	0	0	0	0	0.0137681	-0.057962	-0.0206799	-0.022797	0.000519362	-0.0225835	-0.0351518	-0.0524228	-0.0288405	-0.0745251	-0.0825574	-0.0679318	-0.00791066	-0.0823383	-0.073586	-0.0428093	-0.0374628	-0.0182869	-0.0107192	-0.0309229	-0.0299846	-0.0798546	-0.0579559	0.024854	-0.0760566	-0.114875	-0.0872147
0	0	0	0	0	0	0	0	0	0	0	0	0	0	0	0	0	0	0	0	0	-0.00631913	-0.0196603	-0.0508836	0.0212512	-0.0643481	-0.128849	-0.0265048	-0.00740395	-0.0563432	-0.062288	-0.0639788	-0.0849571	-0.052803	-0.0723926	-0.0852462	-0.0794779	-0.0932673	0.0120658	-0.0295066	-0.0349654	-0.0304462	-0.00248819	-0.000125413	-0.0379351	-0.000194049	-0.00613981	-0.0859461	-0.10137	-0.0940043
0	0	0	0	0	0	0	0	0	0	0	0	0	0	0	0	0	0	0	0	-0.0312859	-0.0284224	0.0181961	-0.0370724	-0.0239448	-0.0714289	-0.0923894	-0.0300444	-0.00405674	-0.0486109	-0.0407806	-0.0584417	-0.0243595	-0.0434628	-0.0753009	-0.0792829	-0.0751188	-0.0758192	-0.0116582	-0.0344457	-0.0346877	-0.0293144	-0.0306035	0.0350364	0.000765111	0.0030979	-0.025155	-0.0562969	-0.0571903	-0.0453774
0	0	0	0	0	0	0	0	0	0	0	0	0	0	0	0	0	0	0	-0.0462107	-0.0027025	-0.000210835	0.0562067	0.00740339	-0.0275485	-0.072295	-0.0630226	-0.0713387	-0.0378242	-0.00258548	-0.0246571	-0.0412317	-0.0682598	-0.0407259	-0.0744879	-0.0813357	-0.0605836	0.0161693	-0.0104028	0.0406856	-0.0444801	-0.0858214	-0.024234	0.0117684	-0.0117149	-0.0124189	-0.0323654	-0.0878346	-0.0609344	-0.0193971
0	0	0	0	0	0	0	0	0	0	0	0	0	0	0	0	0	0	0.0332806	-0.00462954	-0.00141684	0.0483114	0.0541225	-0.00334356	-0.0378996	-0.0527257	-0.0648669	-0.02313	-0.0476057	0.00975131	0.0127473	0.0458891	-0.0637832	-0.02668	-0.0577294	-0.0329631	0.0134523	0.0267451	-0.0398971	0.0635203	-0.0669164	-0.0704282	0.00516278	-0.0288043	-0.0407568	-0.0555881	0.0258168	-0.0282992	-0.0644199	-0.0154598
0	0	0	0	0	0	0	0	0	0	0	0	0	0	0	0	0	0	0.00465446	-0.0399959	-0.0204621	-0.00375243	-0.026303	-0.0324741	-0.0385707	-0.0483547	0.00928451	0.0280839	-0.0601623	-0.0360768	0.0414699	0.0574134	-0.0292027	-0.0245244	-0.0320068	-0.0382461	-0.065181	-0.0510299	-0.0421408	0.0276962	-0.0416298	-0.031628	0.0221053	-0.063909	-0.00798753	-0.0178874	-0.0391567	0.00690708	-0.00197331	-0.0354649
0	0	0	0	0	0	0	0	0	0	0	0	0	0	0	0	0	0.000918052	0.0168022	0.0150788	-0.046809	0.00320693	-0.0147222	0.0666878	0.0275745	-0.0242207	-0.00378615	0.0110032	-0.0184291	-0.0435423	-0.026838	-0.00777368	-0.0283609	-0.00507493	-0.00035919	0.0415515	-9.59318e-05	-0.0448181	-0.0591355	-0.0132343	-0.0973241	-0.0744378	-0.0694842	-0.074387	-0.00205148	0.00229792	-0.0263235	-0.00845755	-0.0283324	-0.0996554
0	0	0	0	0	0	0	0	0	0	0	0	0	0	0	0	-0.0277402	-0.0134677	-0.028192	-0.091901	-0.0426999	-0.0479785	0.0226406	0.0540596	-0.0190533	-0.0499104	0.00762208	-0.0112887	0.0256576	-0.0373515	-0.0588442	-0.029017	-0.026285	-0.0225165	-0.0236872	-0.0477637	-0.0797401	-0.0132762	-0.046397	0.010512	-0.0407006	-0.0367537	-0.0336625	-0.0316837	-0.0248089	-0.0149009	-0.0206702	-0.0317379	0.00050389	-0.0785378
0	0	0	0	0	0	0	0	0	0	0	0	0	0	0	-0.00636586	0.0462115	0.00294251	-0.0722441	-0.0187582	-0.0381567	-0.0509258	0.00688056	0.0192221	-0.0116846	-0.0588414	0.00688381	0.0194971	0.00597318	-0.00237973	-0.0705452	-0.0513643	-0.0595352	-0.0432063	-0.0564345	-0.146387	-0.0886975	0.00371012	-0.0181348	-0.0256358	-0.01895	-0.049166	-0.026156	-0.0364407	-0.0341426	-0.0328929	-0.0280308	-0.0161838	-0.0539307	-0.060365
0	0	0	0	0	0	0	0	0	0	0	0	0	0	0.001801	-0.0113176	-0.00905259	-0.0580248	-0.0346365	0.0215829	-0.0848941	-0.0101521	-0.0488212	-0.0211666	0.0444825	0.00924913	0.0323701	-0.042002	-0.030131	0.0282195	0.0332292	-0.0276694	-0.00713964	-0.0663059	-0.0335287	-0.0509577	0.0257941	0.0104344	-0.0207333	-0.0474768	-0.0542612	-0.00997186	0.0754144	0.0139189	-0.0446	-0.0104985	-0.0584977	-0.0191689	0.00278385	-0.0099221
0	0	0	0	0	0	0	0	0	0	0	0	0	0	-0.0191627	0.00659279	-0.0168279	-0.00305074	-0.0142841	-0.0357783	-0.0333762	0.0597765	-0.00460602	-0.0124713	-0.0162461	0.0181856	0.0148264	-0.033989	-0.0211023	-0.0251699	-0.0126636	-0.00885754	-0.0273192	-0.0951455	-0.046665	0.014888	0.0122419	0.00444891	-0.0437141	0.00252324	-0.0100912	0.00511067	0.0356117	0.0125897	-0.0834546	-0.0570005	-0.0585855	-0.0571629	-0.017562	-0.0281755
0	0	0	0	0	0	0	0	0	0	0	0	0	0	0.00483382	0.0274143	-0.00236464	-0.00677032	-0.0371943	-0.023983	-0.0677613	0.0165778	0.0114318	-0.0339445	0.000713944	0.0586465	-0.0204752	0.00636238	0.0117612	-0.0302474	0.0358717	-0.0325944	-0.0562314	-0.0804397	-0.0353872	0.0484663	0.0146531	-0.0315991	-0.0383949	-0.0623625	0.00319928	-0.0460284	-0.0802994	-0.0497722	-0.0816274	-0.0146604	0.00617242	-0.0357584	-0.0960591	-0.0678065
0	0	0	0	0	0	0	0	0	0	0	0	0	0.0298754	0.0399491	0.00938502	0.0488685	0.00693812	-0.0717854	-0.0367134	-0.0495587	-0.0302484	-0.00899384	-0.0691384	0.00011329	0.02782	0.0104097	0.0586183	0.0545171	-0.0251011	-0.00784269	0.00357045	-0.0100958	0.00927575	-0.0135981	-0.0481239	-0.0136125	0.0265926	-0.00492642	-0.0354095	-0.0891775	-0.0599066	-0.0101178	-0.0526356	0.0141934	0.0210808	-0.0353064	-0.0452166	-0.0346695	0.0109551
0	0	0	0	0	0	0	0	0	0	0	0	0	-0.0125297	0.00512607	0.00286636	-0.0244094	-0.00392343	-0.0547283	-0.0266846	-0.0346506	-0.0536505	-0.0608073	-0.0160051	-0.0283925	-0.0305341	0.0222918	0.0316464	0.0101253	-0.0627868	-0.0679889	0.0145616	-0.00432662	-0.0232759	-0.0279794	-0.00595462	0.00656541	0.0448424	-0.0320115	-0.0445276	-0.0586317	-0.00616179	-0.0289775	-0.0530093	-0.0210955	-0.0250659	0.0112674	-0.0117042	0.0228561	0.00698201
0	0	0	0	0	0	0	0	0	0	0	0	0	-0.00354923	0.0297306	0.0396436	-0.0604736	-0.0624935	-0.0356552	-0.00796401	-0.0315245	-0.107527	-0.0396008	-0.00977251	-0.000392461	-0.0235839	0.00218564	-0.000457681	-0.0205961	-0.0698118	-0.0554347	-0.00932115	0.00330653	0.0111853	-0.023256	0.0191999	0.0295629	-0.0316076	-0.00269744	-0.0758976	-0.0804388	0.0128246	-0.0169727	0.0237794	-0.0034626	0.00667104	-0.00833448	-0.0686223	-0.0632856	-0.0484572
0	0	0	0	0	0	0	0	0	0	0	0	0	0.00433845	0.0341877	-0.0258129	-0.0811491	-0.0467251	-0.0557833	-0.0631365	-0.0717302	-0.0720863	-0.0164259	-0.0563288	-0.0221348	-0.0338184	0.00260244	-0.0107589	-0.0358126	-0.0409557	-0.087899	-0.0769186	-0.0639438	-0.0366164	-0.0258309	0.0329112	0.0177795	-0.0276094	-0.0429097	-0.0422459	-0.0862008	-0.0307695	-0.00190157	0.0345669	0.0632672	0.00282717	-0.00422006	-0.0550199	0.0131826	0.0166671
0	0	0	0	0	0	0	0	0	0	0	0	0	0.0266746	0.0208465	-0.00184228	-0.0087821	-0.0204789	-0.0728655	-0.10298	-0.0675991	-0.067127	-0.0328638	-0.0671292	-0.0344796	-0.0276894	-0.04287	-0.0673994	-0.0638559	-0.0908643	-0.0438485	-0.0664974	-0.10864	-0.0930471	-0.0639155	-0.0311891	-0.0186082	-0.0120924	-0.0184705	-0.0312128	-0.0310796	-0.0716858	-0.0128887	0.00712467	0.0127595	-0.0475993	-0.0598306	-0.0439509	0.0490522	0.0429083
0	0	0	0	0	0	0	0	0	0	0	0	0	0	0.016109	0.0473029	0.0136042	-0.0461734	-0.102793	-0.0723015	-0.0827592	-0.0186184	-0.0175684	-0.060487	-0.0480626	-0.0204732	-0.0447636	-0.0818717	-0.071871	-0.0426052	-0.026626	-0.0232574	-0.0554827	-0.00538314	-0.0462485	-0.00676148	-0.00234881	-0.0410284	-0.00582987	-0.0173334	-0.016506	0.00701516	-0.0618231	-0.0451338	-0.0547325	-0.0457752	-0.0567295	-0.0756725	-0.0589834	0.0216102
0	0	0	0	0	0	0	0	0	0	0	0	0	0	-0.013014	-0.0541567	-0.00226274	-0.0431759	-0.0772203	-3.05071e-05	0.00506443	-0.0551496	-0.0300147	-0.0344823	-0.0896137	-0.0418251	-0.0697462	-0.0459757	-0.000534495	0.00271907	-0.0915982	-0.0269126	-0.00927129	0.00390841	-0.0125221	-0.050886	0.00845058	-0.0467052	-0.0271327	-0.0148906	-0.0291115	-0.0390189	-0.0442723	-0.0557478	-0.0555617	-0.0342936	-0.0279251	-0.038062	-0.0810719	-0.0114727
0	0	0	0	0	0	0	0	0	0	0	0	0	0	-0.0656246	-0.0865885	-0.028353	-0.069837	-0.0803555	-0.0153179	-0.0723576	-0.0672774	-0.0681876	-0.0452446	-0.060166	-0.0268101	-0.0732907	-0.0599398	-0.0417316	-0.0697863	-0.0878952	-0.107211	-0.0579056	-0.0897197	-0.0582331	-0.0362385	-0.0496867	-0.0135475	0.033745	-0.0450203	-0.0626011	-0.0261485	-0.0101009	-0.060245	-0.0487613	0.0250763	-0.0134728	-0.0781386	-0.0645253	-0.0331323
0	0	0	0	0	0	0	0	0	0	0	0	0	0	-0.00972706	-0.0891882	-0.0364766	-0.0002698	-0.0990894	-0.0535774	-0.0278912	-0.0902687	-0.10564	-0.0484897	-0.0598072	-0.0322686	-0.0598317	-0.101428	-0.0989609	-0.13099	-0.110567	-0.0531469	-0.0225641	-0.0793916	-0.0417586	-0.049583	-0.0992665	0.0168872	-0.00015291	0.00785347	0.0203467	-0.0376381	-0.0513357	-0.0214263	-0.0313072	-0.00107338	-0.0215322	-0.0576142	-0.112762	-0.0363374
0	0	0	0	0	0	0	0	0	0	0	0	0	0	0.0225416	-0.0462557	-0.050036	-0.199497	-0.0612672	-0.0643549	-0.084139	-0.119226	-0.135888	-0.11534	-0.0818382	-0.0898129	-0.0730311	-0.120323	-0.103222	-0.151442	-0.163103	-0.11144	-0.0464197	-0.115951	-0.085101	-0.0696499	0.0190703	0.0235037	-0.0175583	0.0191381	0.0565009	-0.0246139	-0.0522196	-0.0700133	-0.0753841	-0.0377103	-0.0506402	-0.0344114	-0.0911427	-0.0808335
0	0	0	0	0	0	0	0	0	0	0	0	0	0	-0.014129	-0.0197055	-0.123235	-0.122339	-0.123159	-0.171528	-0.0247076	-0.101044	-0.0463216	-0.0317165	-0.0987001	-0.0451464	-0.0447829	-0.0942924	-0.110599	-0.0859789	-0.142139	-0.146641	-0.119992	-0.131362	-0.111821	-0.104273	-0.0223431	0.0200225	0.0190717	-0.0126991	0.0869196	0.0105212	-0.0788532	-0.048649	-0.0255202	-0.0567373	-0.0462517	-0.00850534	-0.0391843	-0.0371772
0	0	0	0	0	0	0	0	0	0	0	0	0	0	0.00666374	0.0318654	-0.0198355	-0.0419385	-0.0168994	0.0497625	-0.0281629	-0.0671689	-0.0587017	-0.0330063	-0.0909129	-0.0609365	-0.00224062	-0.0233335	-0.00680037	-0.0475804	-0.060013	-0.0889605	-0.108305	-0.030316	-0.0516233	-0.0546341	-0.0450666	-0.0156315	-0.031593	-0.012292	0.0120772	-0.036593	0.0318584	-0.035631	-0.0392108	-0.0743778	-0.0661214	-0.0680312	-0.0697927	-0.0672006
0	0	0	0	0	0	0	0	0	0	0	0	0	0.00203399	0.000633917	0.0726607	0.0391488	-0.0404376	0.0512986	0.0423108	-0.0486317	-0.0613391	-0.0730045	-0.0979849	-0.0302987	-0.0624512	-0.0526174	-0.0667335	-0.00749374	-0.0238904	0.00106298	-0.0636781	-0.0660067	-0.0525221	0.00789986	0.0165291	-0.00595911	0.000901249	-0.039358	-0.0626683	-0.0591351	-0.016618	-0.0197742	-0.0394908	-0.0611787	-0.0821987	-0.0892082	-0.0820794	-0.0267376	-0.0323993
0	0	0	0	0	0	0	0	0	0	0	0	0	-0.00614321	-0.0198466	-0.0188111	-0.0509927	-0.0193313	-0.0408928	-0.0615486	-0.0298991	-0.0212419	-0.0364741	-0.0473745	-0.0408977	0.0219325	-0.0664218	-0.0627764	-0.0603546	-0.00910312	-0.00151845	-0.0163267	-0.00478795	-0.0528692	-0.0178163	0.0279451	-0.0153333	0.0217335	-0.00739117	-0.0041952	-0.039889	0.000914769	0.00601827	-0.0348657	-0.0249901	-0.0453973	-0.0701971	-0.100756	-0.0146972	-0.0123138
0	0	0	0	0	0	0	0	0	0	0	0	0	0.00839818	0.0115716	-0.00272297	0.000326432	-0.0525082	-0.0636931	-0.0413495	-0.0584516	-0.0237115	-0.0359378	-0.0630123	-0.0156352	0.0310786	-0.0593656	-0.0570905	0.0105246	-0.0146789	-0.0497435	-0.00866615	-0.0242398	-0.0466576	-0.0533719	0.0554923	-0.0278691	-0.015359	0.0194535	0.0347062	0.0280568	0.0178098	0.0555021	-0.0185961	-0.0288548	-0.0732007	-0.089333	-0.0917853	-0.0630666	-0.0403802
0	0	0	0	0	0	0	0	0	0	0	0	0	0	-0.0109566	-0.0630957	-0.0654755	-0.0908796	-0.0193858	-0.0320416	-0.0670029	-0.0307122	-0.0516693	-0.0814694	-0.0560161	-0.0080983	-0.0165919	0.00797979	-0.00107708	-0.0447787	-0.0595721	-0.0553361	-0.0374647	-0.0384655	-0.0862165	-0.00906346	-0.0280322	0.00545434	-0.0300662	-0.019504	0.00668976	-0.0343068	-0.027956	-0.0149567	-0.0188764	-0.0810235	-0.0407436	-0.0142813	-0.0625518	-0.0554084
0	0	0	0	0	0	0	0	0	0	0	0	0	0	0.0090999	-0.0649512	-0.0940407	-0.0880833	-0.00530938	-0.0367111	-0.0133313	-0.0462856	0.0409816	0.0254869	-0.0627712	-0.0701415	-0.0396853	-0.0183681	-0.0705685	-0.0652438	-0.0675177	-0.0583502	0.0149249	-0.0989163	-0.0671508	0.00562084	0.0463751	0.0196226	-0.0529885	-0.0181864	-0.0247638	-0.0530926	-0.0595522	-0.0549339	-0.00211584	0.0184307	-0.0615709	-0.00700472	-0.0341596	-0.0357356
0	0	0	0	0	0	0	0	0	0	0	0	0	0	0.0319643	-0.0793514	-0.0645471	-0.0821083	-0.0288946	-0.0713273	-0.0256931	-0.0589318	-0.0812536	-0.0123084	-0.051665	-0.0466782	-0.0538231	-0.0517275	-0.120498	-0.094522	-0.0467528	0.00311459	-0.060308	-0.0444514	0.00575855	0.0323694	0.0297024	0.0172181	-0.0616398	-0.0671104	-0.000687653	0.036172	-0.0748719	-0.0367627	-0.0105029	0.0546844	0.00536802	-0.0162513	-0.0584899	-0.0146422
0	0	0	0	0	0	0	0	0	0	0	0	0	0	0.00922794	-0.0507527	-0.0907652	-0.0616101	-0.129861	-0.0979616	-0.00456832	-0.0469139	-0.103144	-0.11172	-0.074089	0.014741	0.0211496	-0.0287585	-0.0158172	-0.0400637	-0.0121964	-0.0493925	-0.0432262	-0.051834	0.0126821	0.0257492	-0.00209073	-0.0242539	-0.0585167	-0.0828321	-0.0552781	0.0141698	-0.0311039	-0.0050006	0.000843454	0.0268144	-0.0212253	-0.0107173	-0.0346108	-0.0133093
0	0	0	0	0	0	0	0	0	0	0	0	0	0	-0.00639536	-0.0187416	-0.0900945	-0.111316	-0.0844331	-0.0897129	-0.0528713	-0.0287063	-0.0442643	-0.0436755	-0.0814915	-0.0357074	-0.0186342	0.0342209	0.0584034	-0.00750554	-0.0359084	-0.0763077	-0.014163	-0.010106	0.0509165	0.0598392	-0.00840214	-0.0270404	0.0141347	-0.00853189	-0.0339916	0.00115188	0.00728687	0.0403899	-0.00925337	0.012433	-0.0102407	-0.0008257	-0.0665343	-0.0449133
0	0	0	0	0	0	0	0	0	0	0	0	0	0	0	0.0215525	0.00255291	-0.0757117	-0.0937687	-0.110416	-0.134092	-0.0494238	0.000919458	-0.0133881	-0.0571421	-0.0760821	-0.0450879	-0.0601565	-0.0381346	-0.0238207	-0.0280882	-0.0371955	-0.0202491	-0.00240893	0.0052724	-0.0282702	-0.0500059	-0.0461193	-0.049066	-0.0390514	-0.0567673	-0.0318232	-0.0012442	-0.0222444	-0.0688899	-0.0422664	-0.0196188	-0.0387447	-0.0169351	-0.0609842
0	0	0	0	0	0	0	0	0	0	0	0	0	0	0	-0.0203159	0.0200201	-0.0683399	-0.0567854	-0.116271	-0.121383	-0.0878885	-0.0383178	-0.0444406	-0.00304175	-0.0303165	-0.0403382	-0.0558027	-0.0209021	-0.0703892	-0.0411299	-0.110909	-0.0871632	-0.0404637	-0.0456533	-0.0348784	-0.0827026	-0.0407187	-0.0287826	-0.052333	-0.0140984	0.021499	0.00555513	-0.0623382	-0.0779622	-0.0572911	-0.126867	-0.104119	-0.0505454	-0.0352203
0	0	0	0	0	0	0	0	0	0	0	0	0	0	0	0	-0.0574257	-0.00348936	-0.0295883	-0.000804713	-0.0712577	-0.0564187	-0.0649712	0.0119997	0.0142206	0.0154658	-0.0615009	-0.0104108	-0.00649978	-0.0201913	-0.0328341	-0.0579647	-0.0555082	-0.0369544	-0.0228538	0.0743504	0.00773806	-0.0186398	-0.0359645	-0.0220888	0.0243191	-0.0453435	-0.0195971	0.013565	-0.00944104	-0.0674207	-0.0476681	-0.0592436	-0.0309784	-0.0113269
0	0	0	0	0	0	0	0	0	0	0	0	0	0	0	0	-0.017408	0.00625197	-0.0411333	-0.0628074	-0.0638382	-0.0508584	-0.0269764	-0.00222335	-0.0215131	-0.0111187	-0.0224668	0.00138536	0.017832	-0.0230483	-0.0186528	-0.0205456	0.0421404	0.0131261	-0.014904	0.0120751	0.00599757	-0.0174721	0.0125124	-0.0632498	0.0164332	-0.0191528	0.0207881	-0.0174404	0.0416844	0.036749	0.00425577	-0.027587	0.0275815	-0.05784
0	0	0	0	0	0	0	0	0	0	0	0	0	0	0	0	0	0.0130624	-0.0272306	-0.0762138	-0.0690446	-0.0282562	0.00944844	-0.0226745	-0.0660116	-0.0528277	-0.000843024	-0.0288454	0.007222	-0.0329395	-0.03401	-0.0335763	-0.031098	0.0288775	-0.00636268	-0.0159532	0.0280606	-0.00753103	0.00642719	-0.0179704	-0.0258716	-0.051372	-0.00690722	-0.027864	-0.00140638	0.0545072	0.0218743	-0.0206684	0.0120534	-0.0419553
0	0	0	0	0	0	0	0	0	0	0	0	0	0	0	0	0	0.0135709	-0.0104066	-0.0261676	-0.0364842	-0.0426849	0.0283087	-0.0173617	-0.0603296	-0.0463108	-0.0250527	-0.03388	-0.00364764	-0.0191896	-0.0584927	-0.0873618	-0.00310916	-0.0144402	-0.0569739	-0.0913727	-0.000562049	-0.0329568	-0.0340043	-0.00387625	-0.0249379	-0.0184589	-0.0179869	0.00624913	-0.018899	-0.0234588	0.00496922	0.0132345	0.0192588	-0.0550322
0	0	0	0	0	0	0	0	0	0	0	0	0	0	0	0	0	0	0.0212809	-0.00764516	-0.0192914	-0.0125876	-0.0338858	-0.0972533	-0.0774155	-0.0729959	-0.0224874	-0.014167	0.0175163	0.0125023	-0.0377667	-0.0757417	0.00393251	0.022335	-0.00765345	-0.0605411	-0.0150161	0.0505079	-0.0162078	-0.0807212	-0.0577034	-0.0246582	-0.00372178	-0.00296243	-0.0301007	-0.0589627	-0.0198333	-0.0932749	-0.0869149	-0.132078
0	0	0	0	0	0	0	0	0	0	0	0	0	0	0	0	0	0	0.0181251	0.0149231	-0.025566	-0.0516647	-0.00195731	-0.0219687	-0.029505	0.0260947	0.00389156	0.00945849	-0.0370636	-0.0449533	-0.0182281	-0.11611	0.00151935	0.0184621	-0.0117217	-0.0156772	-0.0462199	-0.0471651	-0.0562476	-0.0990092	-0.0134962	-0.000413977	0.0076364	-0.0163556	-0.0610002	-0.107041	-0.0482129	-0.0640743	-0.0554705	-0.0679066
0	0	0	0	0	0	0	0	0	0	0	0	0	0	0	0	0	0	0	-0.0165846	-0.00185581	-0.0451051	-0.0475778	-0.0165893	0.0325795	0.0049717	-0.027667	-0.0315958	-0.0718573	-0.0502464	-0.0179002	-0.0570807	-0.0326494	0.0237875	-0.00589247	-0.0170569	-0.0747135	-0.0285908	-0.0826955	-0.127696	-0.0456261	-0.0300824	-0.00349095	-0.00652605	-0.0469945	-0.0532275	-0.0553169	-0.0535277	-0.00486125	-0.0337507
0	0	0	0	0	0	0	0	0	0	0	0	0	0	0	0	0	0	0	0	0.0198489	-0.0126976	0.00785388	0.0271379	0.00960463	-0.00258313	-0.0429663	-0.036385	0.00955927	0.0394296	-0.0289022	-0.0452232	-0.0270878	-0.0178908	0.00232585	-0.0200101	-0.0535158	-0.052816	-0.0566861	-0.0917439	-0.0463673	-0.0464528	-0.0428964	-0.0199948	-0.0220096	-0.0608053	-0.0719261	-0.103339	-0.123861	-0.0825684
0	0	0	0	0	0	0	0	0	0	0	0	0	0	0	0	0	0	0	0	0	0.0233119	-0.0126119	-0.0116475	-0.0164972	0.0156581	-0.00909449	0.0143092	0.0410704	-0.0255849	-0.121598	-0.0917537	-0.0687227	-0.0500518	-0.0282395	0.0125517	0.00179985	0.0132661	-0.0291194	-0.0491438	-0.0146096	0.00138159	-0.0184686	-0.0393465	-0.0480426	-0.0826102	-0.0984086	-0.111783	-0.0611203	-0.032694
0	0	0	0	0	0	0	0	0	0	0	0	0	0	0	0	0	0	0	0	0	0	0.00498531	0.021963	-0.00646547	0.00677951	-0.00356815	0.0196473	-0.0389376	-0.0529078	-0.0561025	-0.0440165	-0.000252563	0.0510997	0.00662606	0.000782406	-0.0275311	0.0881018	0.0268052	-0.0586437	-0.0180666	-0.0221328	-0.0595022	-0.0496809	-0.0355137	-0.0852975	-0.0581357	-0.0556357	-0.0610534	-0.0780943
0	0	0	0	0	0	0	0	0	0	0	0	0	0	0	0	0	0	0	0	0	0	0	-0.0102788	0.042272	-0.00995353	-0.0210976	0.0171647	0.0127645	-0.0462145	-0.0591293	-0.015497	-0.0717256	-0.0483673	0.0110855	0.00664881	-0.0217559	0.0130846	0.0570409	-0.0180434	-0.0469249	-0.0229228	-0.084662	-0.0606395	-0.0760679	-0.0951148	-0.0481253	-0.0154935	-0.0452666	-0.086629
0	0	0	0	0	0	0	0	0	0	0	0	0	0	0	0	0	0	0	0	0	0	0	0	0	7.40535e-05	-0.00934159	0.00490918	0.0285092	-0.0355616	-0.036897	-0.024981	-0.0754117	-0.0364293	0.00406113	0.0149109	-0.0332942	-0.000174802	0.00691352	-0.0382881	-0.0470891	-0.0456286	-0.0649816	-0.0639695	-0.0692113	-0.0836248	-0.0519744	-0.0412669	-0.064872	-0.0965904
0	0	0	0	0	0	0	0	0	0	0	0	0	0	0	0	0	0	0	0	0	0	0	0	0	0	0	0.00523151	0.00826751	-0.036213	0.0407142	0.0465289	-0.0390896	-0.0599382	-0.025472	0.00111625	-0.0340759	-0.0273136	-0.0124136	-0.0167644	-0.059251	-0.125854	-0.0349725	-0.0807942	-0.0500628	-0.0593167	-0.0716235	-0.0290999	-0.0344613	-0.0660978
0	0	0	0	0	0	0	0	0	0	0	0	0	0	0	0	0	0	0	0	0	0	0	0	0	0	0	0	0	0.00375638	0.0477347	0.0228214	-0.00611763	0.00302571	0.0137301	0.02447	-0.00368436	-0.0549655	-0.0273425	-0.0446464	-0.0614469	-0.0864423	-0.0766546	-0.0654418	-0.0481351	-0.0369796	-0.0193285	-0.0333339	-0.0522019	-0.0510113
0	0	0	0	0	0	0	0	0	0	0	0	0	0	0	0	0	0	0	0	0	0	0	0	0	0	0	0	0	0	0	0	0	0.0477513	-0.0017916	-0.0213178	-0.0104247	-0.0119635	-0.00718649	-0.0438937	0.0195188	-0.0156366	-0.0115334	-0.0287616	-0.00423109	-0.0107829	-0.0572696	-0.0456006	-0.0522687	-0.0221859
0	0	0	0	0	0	0	0	0	0	0	0	0	0	0	0	0	0	0	0	0	0	0	0	0	0	0	0	0	0	0	0	0	0	0	0	0	0	-0.0100779	-0.0111193	0.00433306	0.0134993	0.0206541	-0.0058908	-0.0144906	-0.00650442	-0.0249081	0.0479612	0.00628707	-0.0139806
0	0	0	0	0	0	0	0	0	0	0	0	0	0	0	0	0	0	0	0	0	0	0	0	0	0	0	0	0	0	0	0	0	0	0	0	0	0	0	0	0	0	0	0	0	0	0	0	0	0
0	0	0	0	0	0	0	0	0	0	0	0	0	0	0	0	0	0	0	0	0	0	0	0	0	0	0	0	0	0	0	0	0	0	0	0	0	0	0	0	0	0	0	0	0	0	0	0	0	0
0	0	0	0	0	0	0	0	0	0	0	0	0	0	0	0	0	0	0	0	0	0	0	0	0	0	0	0	0	0	0	0	0	0	0	0	0	0	0	0	0	0	0	0	0	0	0	0	0	0
0	0	0	0	0	0	0	0	0	0	0	0	0	0	0	0	0	0	0	0	0	0	0	0	0	0	0	0	0	0	0	0	0	0	0	0	0	0	0	0	0	0	0	0	0	0	0	0	0	0
0	0	0	0	0	0	0	0	0	0	0	0	0	0	0	0	0	0	0	0	0	0	0	0	0	0	0	0	0	0	0	0	0	0	0	0	0	0	0	0	0	0	0	0	0	0	0	0	0	0
0	0	0	0	0	0	0	0	0	0	0	0	0	0	0	0	0	0	0	0	0	0	0	0	0	0	0	0	0	0	0	0	0	0	0	0	0	0	0	0	0	0	0	0	0	0	0	0	0	0
0	0	0	0	0	0	0	0	0	0	0	0	0	0	0	0	0	0	0	0	0	0	0	0	0	0	0	0	0	0	0	0	0	0	0	0	0	0	0	0	0	0	0	0	0	0	0	0	0	0
0	0	0	0	0	0	0	0	0	0	0	0	0	0	0	0	0	0	0	0	0	0	0	0	0	0	0	0	0	0	0	0	0	0	0	0	0	0	0	0	0	0	0	0	0	0	0	0	0	0
0	0	0	0	0	0	0	0	0	0	0	0	0	0	0	0	0	0	0	0	0	0	0	0	0	0	0	0	0	0	0	0	0	0	0	0	0	0	0	0	0	0	0	0	0	0	0	0	0	0
[truncated: 46 more columns]

## Sheet: del0
0	0	0	0	0	0	0	0	0	0	0	0	0	0	0	0	0	0	0	0	0	0	0	0	0	0	0	0	0	0	0	0	0	0	0	0	0	0	0	0	0	0	0	0	0	0	0	0	0	0
0	0	0	0	0	0	0	0	0	0	0	0	0	0	0	0	0	0	0	0	0	0	0	0	0	0	0	0	0	0	0	0	0	0	0	0	0	0	0	0	0	0	0	0	0	0	0	0	0	0
0	0	0	0	0	0	0	0	0	0	0	0	0	0	0	0	0	0	0	0	0	0	0	0	0	0	0	0	0	0	0	0	0	0	0	0	0	0	0	0	0	0	0	0	0	0	0	0	0	0
0	0	0	0	0	0	0	0	0	0	0	0	0	0	0	0	0	0	0	0	0	0	0	0	0	0	0	0	0	0	0	0	0	0	0	0	0	0	0	0	0	0	0	0	0	0	0	0	0	0
0	0	0	0	0	0	0	0	0	0	0	0	0	0	0	0	0	0	0	0	0	0	0	0	0	0	0	0	0	0	0	0	0	0	0	0	0	0	0	0	0	0	0	0	0	0	0	0	0	0
0	0	0	0	0	0	0	0	0	0	0	0	0	0	0	0	0	0	0	0	0	0	0	0	0	0	0	0	0	0	0	0	0	0	0	0	0	0	0	0	0	0	0	0	0	0	0	0	0	0
0	0	0	0	0	0	0	0	0	0	0	0	0	0	0	0	0	0	0	0	0	0	0	0	0	0	0	0	0	0	0	0	0	0	0	0	0	0	0	0	0	0	0	-0.00815873	-0.00563078	0.0173934	0	0	0	0
0	0	0	0	0	0	0	0	0	0	0	0	0	0	0	0	0	0	0	0	0	0	0	0	0	0	0	0	0	0	0	0	0	0	0	0	0	-0.0115997	-0.0373491	-0.0528104	0.0232684	-0.0177409	0.000417718	-0.0229962	0.00629586	0.0338424	0.0148805	-0.00943655	-0.0127471	0.0118825
0	0	0	0	0	0	0	0	0	0	0	0	0	0	0	0	0	0	0	0	0	0	0	0	0	0	0	0	0	0	0	-0.0502584	0.00504766	-0.0194446	0.00488038	0.00166395	-0.0154561	-0.00872912	0.00794168	0.00334847	0.0460144	0.0222008	-0.0308979	-0.00436637	-0.0100444	-0.0101061	-0.0551335	-0.0501002	-0.0482068	-0.0400201
0	0	0	0	0	0	0	0	0	0	0	0	0	0	0	0	0	0	0	0	0	0	0	0	0	0	0	0	0	-0.00498407	-0.00477286	0.0183712	-0.0210146	-0.0114098	0.0191686	0.0397492	0.017253	-0.0463743	-0.034566	0.00895707	-0.0241557	0.00290831	-0.00366643	-0.020544	-0.00531989	-0.0174625	-0.0540829	-0.143058	-0.0590931	-0.0400623
0	0	0	0	0	0	0	0	0	0	0	0	0	0	0	0	0	0	0	0	0	0	0	0	0	0	0	-0.0304348	0.0160708	-0.00951005	0.0353513	0.0444891	-0.00857993	-0.0431667	-0.0569645	-0.0839037	-0.0495141	-0.0789244	-0.0262301	-0.0147891	0.029532	-0.0327193	-0.0230894	-0.0393264	0.0166272	-0.0150252	-0.0511479	-0.0804979	-0.0419135	-0.0275366
0	0	0	0	0	0	0	0	0	0	0	0	0	0	0	0	0	0	0	0	0	0	0	0	0	0	0.066034	0.00280397	-0.00790318	0.00591404	0.0245019	-0.00343054	-0.0772191	-0.0619191	-0.0476925	-0.0550231	-0.0477086	-0.0328738	-0.0456679	-0.0474943	-0.0314799	-0.0207724	-0.0390785	-0.061206	-0.0145415	0.0219259	-0.0524442	-0.0736189	-0.0525792	-0.0483333
0	0	0	0	0	0	0	0	0	0	0	0	0	0	0	0	0	0	0	0	0	0	0	0	0	-0.0234988	-0.0232125	0.0206682	-0.00113414	-0.0175646	-0.0307043	-0.109167	-0.131158	-0.0923702	-0.0451905	0.0563259	-0.00563895	-0.0213575	-0.0314834	-0.0532385	-0.0163701	0.00129905	0.0148375	-0.0349345	-0.013245	-0.0700371	-0.0328046	-0.0899497	-0.0880231	-0.0693616
0	0	0	0	0	0	0	0	0	0	0	0	0	0	0	0	0	0	0	0	0	0	0	0.0137681	-0.057962	-0.0206799	-0.022797	0.000519362	-0.0225835	-0.0351518	-0.0524228	-0.0288405	-0.0745251	-0.0825574	-0.0679318	-0.00791066	-0.0823383	-0.073586	-0.0428093	-0.0374628	-0.0182869	-0.0107192	-0.0309229	-0.0299846	-0.0798546	-0.0579559	0.024854	-0.0760566	-0.114875	-0.0872147
0	0	0	0	0	0	0	0	0	0	0	0	0	0	0	0	0	0	0	0	0	-0.00631913	-0.0196603	-0.0508836	0.0212512	-0.0643481	-0.128849	-0.0265048	-0.00740395	-0.0563432	-0.062288	-0.0639788	-0.0849571	-0.052803	-0.0723926	-0.0852462	-0.0794779	-0.0932673	0.0120658	-0.0295066	-0.0349654	-0.0304462	-0.00248819	-0.000125413	-0.0379351	-0.000194049	-0.00613981	-0.0859461	-0.10137	-0.0940043
0	0	0	0	0	0	0	0	0	0	0	0	0	0	0	0	0	0	0	0	-0.0312859	-0.0284224	0.0181961	-0.0370724	-0.0239448	-0.0714289	-0.0923894	-0.0300444	-0.00405674	-0.0486109	-0.0407806	-0.0584417	-0.0243595	-0.0434628	-0.0753009	-0.0792829	-0.0751188	-0.0758192	-0.0116582	-0.0344457	-0.0346877	-0.0293144	-0.0306035	0.0350364	0.000765111	0.0030979	-0.025155	-0.0562969	-0.0571903	-0.0453774
0	0	0	0	0	0	0	0	0	0	0	0	0	0	0	0	0	0	0	-0.0462107	-0.0027025	-0.000210835	0.0562067	0.00740339	-0.0275485	-0.072295	-0.0630226	-0.0713387	-0.0378242	-0.00258548	-0.0246571	-0.0412317	-0.0682598	-0.0407259	-0.0744879	-0.0813357	-0.0605836	0.0161693	-0.0104028	0.0406856	-0.0444801	-0.0858214	-0.024234	0.0117684	-0.0117149	-0.0124189	-0.0323654	-0.0878346	-0.0609344	-0.0193971
0	0	0	0	0	0	0	0	0	0	0	0	0	0	0	0	0	0	0.0332806	-0.00462954	-0.00141684	0.0483114	0.0541225	-0.00334356	-0.0378996	-0.0527257	-0.0648669	-0.02313	-0.0476057	0.00975131	0.0127473	0.0458891	-0.0637832	-0.02668	-0.0577294	-0.0329631	0.0134523	0.0267451	-0.0398971	0.0635203	-0.0669164	-0.0704282	0.00516278	-0.0288043	-0.0407568	-0.0555881	0.0258168	-0.0282992	-0.0644199	-0.0154598
0	0	0	0	0	0	0	0	0	0	0	0	0	0	0	0	0	0	0.00465446	-0.0399959	-0.0204621	-0.00375243	-0.026303	-0.0324741	-0.0385707	-0.0483547	0.00928451	0.0280839	-0.0601623	-0.0360768	0.0414699	0.0574134	-0.0292027	-0.0245244	-0.0320068	-0.0382461	-0.065181	-0.0510299	-0.0421408	0.0276962	-0.0416298	-0.031628	0.0221053	-0.063909	-0.00798753	-0.0178874	-0.0391567	0.00690708	-0.00197331	-0.0354649
0	0	0	0	0	0	0	0	0	0	0	0	0	0	0	0	0	0.000918052	0.0168022	0.0150788	-0.046809	0.00320693	-0.0147222	0.0666878	0.0275745	-0.0242207	-0.00378615	0.0110032	-0.0184291	-0.0435423	-0.026838	-0.00777368	-0.0283609	-0.00507493	-0.00035919	0.0415515	-9.59318e-05	-0.0448181	-0.0591355	-0.0132343	-0.0973241	-0.0744378	-0.0694842	-0.074387	-0.00205148	0.00229792	-0.0263235	-0.00845755	-0.0283324	-0.0996554
0	0	0	0	0	0	0	0	0	0	0	0	0	0	0	0	-0.0277402	-0.0134677	-0.028192	-0.091901	-0.0426999	-0.0479785	0.0226406	0.0540596	-0.0190533	-0.0499104	0.00762208	-0.0112887	0.0256576	-0.0373515	-0.0588442	-0.029017	-0.026285	-0.0225165	-0.0236872	-0.0477637	-0.0797401	-0.0132762	-0.046397	0.010512	-0.0407006	-0.0367537	-0.0336625	-0.0316837	-0.0248089	-0.0149009	-0.0206702	-0.0317379	0.00050389	-0.0785378
0	0	0	0	0	0	0	0	0	0	0	0	0	0	0	-0.00636586	0.0462115	0.00294251	-0.0722441	-0.0187582	-0.0381567	-0.0509258	0.00688056	0.0192221	-0.0116846	-0.0588414	0.00688381	0.0194971	0.00597318	-0.00237973	-0.0705452	-0.0513643	-0.0595352	-0.0432063	-0.0564345	-0.146387	-0.0886975	0.00371012	-0.0181348	-0.0256358	-0.01895	-0.049166	-0.026156	-0.0364407	-0.0341426	-0.0328929	-0.0280308	-0.0161838	-0.0539307	-0.060365
0	0	0	0	0	0	0	0	0	0	0	0	0	0	0.001801	-0.0113176	-0.00905259	-0.0580248	-0.0346365	0.0215829	-0.0848941	-0.0101521	-0.0488212	-0.0211666	0.0444825	0.00924913	0.0323701	-0.042002	-0.030131	0.0282195	0.0332292	-0.0276694	-0.00713964	-0.0663059	-0.0335287	-0.0509577	0.0257941	0.0104344	-0.0207333	-0.0474768	-0.0542612	-0.00997186	0.0754144	0.0139189	-0.0446	-0.0104985	-0.0584977	-0.0191689	0.00278385	-0.0099221
0	0	0	0	0	0	0	0	0	0	0	0	0	0	-0.0191627	0.00659279	-0.0168279	-0.00305074	-0.0142841	-0.0357783	-0.0333762	0.0597765	-0.00460602	-0.0124713	-0.0162461	0.0181856	0.0148264	-0.033989	-0.0211023	-0.0251699	-0.0126636	-0.00885754	-0.0273192	-0.0951455	-0.046665	0.014888	0.0122419	0.00444891	-0.0437141	0.00252324	-0.0100912	0.00511067	0.0356117	0.0125897	-0.0834546	-0.0570005	-0.0585855	-0.0571629	-0.017562	-0.0281755
0	0	0	0	0	0	0	0	0	0	0	0	0	0	0.00483382	0.0274143	-0.00236464	-0.00677032	-0.0371943	-0.023983	-0.0677613	0.0165778	0.0114318	-0.0339445	0.000713944	0.0586465	-0.0204752	0.00636238	0.0117612	-0.0302474	0.0358717	-0.0325944	-0.0562314	-0.0804397	-0.0353872	0.0484663	0.0146531	-0.0315991	-0.0383949	-0.0623625	0.00319928	-0.0460284	-0.0802994	-0.0497722	-0.0816274	-0.0146604	0.00617242	-0.0357584	-0.0960591	-0.0678065
0	0	0	0	0	0	0	0	0	0	0	0	0	0.0298754	0.0399491	0.00938502	0.0488685	0.00693812	-0.0717854	-0.0367134	-0.0495587	-0.0302484	-0.00899384	-0.0691384	0.00011329	0.02782	0.0104097	0.0586183	0.0545171	-0.0251011	-0.00784269	0.00357045	-0.0100958	0.00927575	-0.0135981	-0.0481239	-0.0136125	0.0265926	-0.00492642	-0.0354095	-0.0891775	-0.0599066	-0.0101178	-0.0526356	0.0141934	0.0210808	-0.0353064	-0.0452166	-0.0346695	0.0109551
0	0	0	0	0	0	0	0	0	0	0	0	0	-0.0125297	0.00512607	0.00286636	-0.0244094	-0.00392343	-0.0547283	-0.0266846	-0.0346506	-0.0536505	-0.0608073	-0.0160051	-0.0283925	-0.0305341	0.0222918	0.0316464	0.0101253	-0.0627868	-0.0679889	0.0145616	-0.00432662	-0.0232759	-0.0279794	-0.00595462	0.00656541	0.0448424	-0.0320115	-0.0445276	-0.0586317	-0.00616179	-0.0289775	-0.0530093	-0.0210955	-0.0250659	0.0112674	-0.0117042	0.0228561	0.00698201
0	0	0	0	0	0	0	0	0	0	0	0	0	-0.00354923	0.0297306	0.0396436	-0.0604736	-0.0624935	-0.0356552	-0.00796401	-0.0315245	-0.107527	-0.0396008	-0.00977251	-0.000392461	-0.0235839	0.00218564	-0.000457681	-0.0205961	-0.0698118	-0.0554347	-0.00932115	0.00330653	0.0111853	-0.023256	0.0191999	0.0295629	-0.0316076	-0.00269744	-0.0758976	-0.0804388	0.0128246	-0.0169727	0.0237794	-0.0034626	0.00667104	-0.00833448	-0.0686223	-0.0632856	-0.0484572
0	0	0	0	0	0	0	0	0	0	0	0	0	0.00433845	0.0341877	-0.0258129	-0.0811491	-0.0467251	-0.0557833	-0.0631365	-0.0717302	-0.0720863	-0.0164259	-0.0563288	-0.0221348	-0.0338184	0.00260244	-0.0107589	-0.0358126	-0.0409557	-0.087899	-0.0769186	-0.0639438	-0.0366164	-0.0258309	0.0329112	0.0177795	-0.0276094	-0.0429097	-0.0422459	-0.0862008	-0.0307695	-0.00190157	0.0345669	0.0632672	0.00282717	-0.00422006	-0.0550199	0.0131826	0.0166671
0	0	0	0	0	0	0	0	0	0	0	0	0	0.0266746	0.0208465	-0.00184228	-0.0087821	-0.0204789	-0.0728655	-0.10298	-0.0675991	-0.067127	-0.0328638	-0.0671292	-0.0344796	-0.0276894	-0.04287	-0.0673994	-0.0638559	-0.0908643	-0.0438485	-0.0664974	-0.10864	-0.0930471	-0.0639155	-0.0311891	-0.0186082	-0.0120924	-0.0184705	-0.0312128	-0.0310796	-0.0716858	-0.0128887	0.00712467	0.0127595	-0.0475993	-0.0598306	-0.0439509	0.0490522	0.0429083
0	0	0	0	0	0	0	0	0	0	0	0	0	0	0.016109	0.0473029	0.0136042	-0.0461734	-0.102793	-0.0723015	-0.0827592	-0.0186184	-0.0175684	-0.060487	-0.0480626	-0.0204732	-0.0447636	-0.0818717	-0.071871	-0.0426052	-0.026626	-0.0232574	-0.0554827	-0.00538314	-0.0462485	-0.00676148	-0.00234881	-0.0410284	-0.00582987	-0.0173334	-0.016506	0.00701516	-0.0618231	-0.0451338	-0.0547325	-0.0457752	-0.0567295	-0.0756725	-0.0589834	0.0216102
0	0	0	0	0	0	0	0	0	0	0	0	0	0	-0.013014	-0.0541567	-0.00226274	-0.0431759	-0.0772203	-3.05071e-05	0.00506443	-0.0551496	-0.0300147	-0.0344823	-0.0896137	-0.0418251	-0.0697462	-0.0459757	-0.000534495	0.00271907	-0.0915982	-0.0269126	-0.00927129	0.00390841	-0.0125221	-0.050886	0.00845058	-0.0467052	-0.0271327	-0.0148906	-0.0291115	-0.0390189	-0.0442723	-0.0557478	-0.0555617	-0.0342936	-0.0279251	-0.038062	-0.0810719	-0.0114727
0	0	0	0	0	0	0	0	0	0	0	0	0	0	-0.0656246	-0.0865885	-0.028353	-0.069837	-0.0803555	-0.0153179	-0.0723576	-0.0672774	-0.0681876	-0.0452446	-0.060166	-0.0268101	-0.0732907	-0.0599398	-0.0417316	-0.0697863	-0.0878952	-0.107211	-0.0579056	-0.0897197	-0.0582331	-0.0362385	-0.0496867	-0.0135475	0.033745	-0.0450203	-0.0626011	-0.0261485	-0.0101009	-0.060245	-0.0487613	0.0250763	-0.0134728	-0.0781386	-0.0645253	-0.0331323
0	0	0	0	0	0	0	0	0	0	0	0	0	0	-0.00972706	-0.0891882	-0.0364766	-0.0002698	-0.0990894	-0.0535774	-0.0278912	-0.0902687	-0.10564	-0.0484897	-0.0598072	-0.0322686	-0.0598317	-0.101428	-0.0989609	-0.13099	-0.110567	-0.0531469	-0.0225641	-0.0793916	-0.0417586	-0.049583	-0.0992665	0.0168872	-0.00015291	0.00785347	0.0203467	-0.0376381	-0.0513357	-0.0214263	-0.0313072	-0.00107338	-0.0215322	-0.0576142	-0.112762	-0.0363374
0	0	0	0	0	0	0	0	0	0	0	0	0	0	0.0225416	-0.0462557	-0.050036	-0.199497	-0.0612672	-0.0643549	-0.084139	-0.119226	-0.135888	-0.11534	-0.0818382	-0.0898129	-0.0730311	-0.120323	-0.103222	-0.151442	-0.163103	-0.11144	-0.0464197	-0.115951	-0.085101	-0.0696499	0.0190703	0.0235037	-0.0175583	0.0191381	0.0565009	-0.0246139	-0.0522196	-0.0700133	-0.0753841	-0.0377103	-0.0506402	-0.0344114	-0.0911427	-0.0808335
0	0	0	0	0	0	0	0	0	0	0	0	0	0	-0.014129	-0.0197055	-0.123235	-0.122339	-0.123159	-0.171528	-0.0247076	-0.101044	-0.0463216	-0.0317165	-0.0987001	-0.0451464	-0.0447829	-0.0942924	-0.110599	-0.0859789	-0.142139	-0.146641	-0.119992	-0.131362	-0.111821	-0.104273	-0.0223431	0.0200225	0.0190717	-0.0126991	0.0869196	0.0105212	-0.0788532	-0.048649	-0.0255202	-0.0567373	-0.0462517	-0.00850534	-0.0391843	-0.0371772
0	0	0	0	0	0	0	0	0	0	0	0	0	0	0.00666374	0.0318654	-0.0198355	-0.0419385	-0.0168994	0.0497625	-0.0281629	-0.0671689	-0.0587017	-0.0330063	-0.0909129	-0.0609365	-0.00224062	-0.0233335	-0.00680037	-0.0475804	-0.060013	-0.0889605	-0.108305	-0.030316	-0.0516233	-0.0546341	-0.0450666	-0.0156315	-0.031593	-0.012292	0.0120772	-0.036593	0.0318584	-0.035631	-0.0392108	-0.0743778	-0.0661214	-0.0680312	-0.0697927	-0.0672006
0	0	0	0	0	0	0	0	0	0	0	0	0	0.00203399	0.000633917	0.0726607	0.0391488	-0.0404376	0.0512986	0.0423108	-0.0486317	-0.0613391	-0.0730045	-0.0979849	-0.0302987	-0.0624512	-0.0526174	-0.0667335	-0.00749374	-0.0238904	0.00106298	-0.0636781	-0.0660067	-0.0525221	0.00789986	0.0165291	-0.00595911	0.000901249	-0.039358	-0.0626683	-0.0591351	-0.016618	-0.0197742	-0.0394908	-0.0611787	-0.0821987	-0.0892082	-0.0820794	-0.0267376	-0.0323993
0	0	0	0	0	0	0	0	0	0	0	0	0	-0.00614321	-0.0198466	-0.0188111	-0.0509927	-0.0193313	-0.0408928	-0.0615486	-0.0298991	-0.0212419	-0.0364741	-0.0473745	-0.0408977	0.0219325	-0.0664218	-0.0627764	-0.0603546	-0.00910312	-0.00151845	-0.0163267	-0.00478795	-0.0528692	-0.0178163	0.0279451	-0.0153333	0.0217335	-0.00739117	-0.0041952	-0.039889	0.000914769	0.00601827	-0.0348657	-0.0249901	-0.0453973	-0.0701971	-0.100756	-0.0146972	-0.0123138
0	0	0	0	0	0	0	0	0	0	0	0	0	0.00839818	0.0115716	-0.00272297	0.000326432	-0.0525082	-0.0636931	-0.0413495	-0.0584516	-0.0237115	-0.0359378	-0.0630123	-0.0156352	0.0310786	-0.0593656	-0.0570905	0.0105246	-0.0146789	-0.0497435	-0.00866615	-0.0242398	-0.0466576	-0.0533719	0.0554923	-0.0278691	-0.015359	0.0194535	0.0347062	0.0280568	0.0178098	0.0555021	-0.0185961	-0.0288548	-0.0732007	-0.089333	-0.0917853	-0.0630666	-0.0403802
0	0	0	0	0	0	0	0	0	0	0	0	0	0	-0.0109566	-0.0630957	-0.0654755	-0.0908796	-0.0193858	-0.0320416	-0.0670029	-0.0307122	-0.0516693	-0.0814694	-0.0560161	-0.0080983	-0.0165919	0.00797979	-0.00107708	-0.0447787	-0.0595721	-0.0553361	-0.0374647	-0.0384655	-0.0862165	-0.00906346	-0.0280322	0.00545434	-0.0300662	-0.019504	0.00668976	-0.0343068	-0.027956	-0.0149567	-0.0188764	-0.0810235	-0.0407436	-0.0142813	-0.0625518	-0.0554084
0	0	0	0	0	0	0	0	0	0	0	0	0	0	0.0090999	-0.0649512	-0.0940407	-0.0880833	-0.00530938	-0.0367111	-0.0133313	-0.0462856	0.0409816	0.0254869	-0.0627712	-0.0701415	-0.0396853	-0.0183681	-0.0705685	-0.0652438	-0.0675177	-0.0583502	0.0149249	-0.0989163	-0.0671508	0.00562084	0.0463751	0.0196226	-0.0529885	-0.0181864	-0.0247638	-0.0530926	-0.0595522	-0.0549339	-0.00211584	0.0184307	-0.0615709	-0.00700472	-0.0341596	-0.0357356
0	0	0	0	0	0	0	0	0	0	0	0	0	0	0.0319643	-0.0793514	-0.0645471	-0.0821083	-0.0288946	-0.0713273	-0.0256931	-0.0589318	-0.0812536	-0.0123084	-0.051665	-0.0466782	-0.0538231	-0.0517275	-0.120498	-0.094522	-0.0467528	0.00311459	-0.060308	-0.0444514	0.00575855	0.0323694	0.0297024	0.0172181	-0.0616398	-0.0671104	-0.000687653	0.036172	-0.0748719	-0.0367627	-0.0105029	0.0546844	0.00536802	-0.0162513	-0.0584899	-0.0146422
0	0	0	0	0	0	0	0	0	0	0	0	0	0	0.00922794	-0.0507527	-0.0907652	-0.0616101	-0.129861	-0.0979616	-0.00456832	-0.0469139	-0.103144	-0.11172	-0.074089	0.014741	0.0211496	-0.0287585	-0.0158172	-0.0400637	-0.0121964	-0.0493925	-0.0432262	-0.051834	0.0126821	0.0257492	-0.00209073	-0.0242539	-0.0585167	-0.0828321	-0.0552781	0.0141698	-0.0311039	-0.0050006	0.000843454	0.0268144	-0.0212253	-0.0107173	-0.0346108	-0.0133093
0	0	0	0	0	0	0	0	0	0	0	0	0	0	-0.00639536	-0.0187416	-0.0900945	-0.111316	-0.0844331	-0.0897129	-0.0528713	-0.0287063	-0.0442643	-0.0436755	-0.0814915	-0.0357074	-0.0186342	0.0342209	0.0584034	-0.00750554	-0.0359084	-0.0763077	-0.014163	-0.010106	0.0509165	0.0598392	-0.00840214	-0.0270404	0.0141347	-0.00853189	-0.0339916	0.00115188	0.00728687	0.0403899	-0.00925337	0.012433	-0.0102407	-0.0008257	-0.0665343	-0.0449133
0	0	0	0	0	0	0	0	0	0	0	0	0	0	0	0.0215525	0.00255291	-0.0757117	-0.0937687	-0.110416	-0.134092	-0.0494238	0.000919458	-0.0133881	-0.0571421	-0.0760821	-0.0450879	-0.0601565	-0.0381346	-0.0238207	-0.0280882	-0.0371955	-0.0202491	-0.00240893	0.0052724	-0.0282702	-0.0500059	-0.0461193	-0.049066	-0.0390514	-0.0567673	-0.0318232	-0.0012442	-0.0222444	-0.0688899	-0.0422664	-0.0196188	-0.0387447	-0.0169351	-0.0609842
0	0	0	0	0	0	0	0	0	0	0	0	0	0	0	-0.0203159	0.0200201	-0.0683399	-0.0567854	-0.116271	-0.121383	-0.0878885	-0.0383178	-0.0444406	-0.00304175	-0.0303165	-0.0403382	-0.0558027	-0.0209021	-0.0703892	-0.0411299	-0.110909	-0.0871632	-0.0404637	-0.0456533	-0.0348784	-0.0827026	-0.0407187	-0.0287826	-0.052333	-0.0140984	0.021499	0.00555513	-0.0623382	-0.0779622	-0.0572911	-0.126867	-0.104119	-0.0505454	-0.0352203
0	0	0	0	0	0	0	0	0	0	0	0	0	0	0	0	-0.0574257	-0.00348936	-0.0295883	-0.000804713	-0.0712577	-0.0564187	-0.0649712	0.0119997	0.0142206	0.0154658	-0.0615009	-0.0104108	-0.00649978	-0.0201913	-0.0328341	-0.0579647	-0.0555082	-0.0369544	-0.0228538	0.0743504	0.00773806	-0.0186398	-0.0359645	-0.0220888	0.0243191	-0.0453435	-0.0195971	0.013565	-0.00944104	-0.0674207	-0.0476681	-0.0592436	-0.0309784	-0.0113269
0	0	0	0	0	0	0	0	0	0	0	0	0	0	0	0	-0.017408	0.00625197	-0.0411333	-0.0628074	-0.0638382	-0.0508584	-0.0269764	-0.00222335	-0.0215131	-0.0111187	-0.0224668	0.00138536	0.017832	-0.0230483	-0.0186528	-0.0205456	0.0421404	0.0131261	-0.014904	0.0120751	0.00599757	-0.0174721	0.0125124	-0.0632498	0.0164332	-0.0191528	0.0207881	-0.0174404	0.0416844	0.036749	0.00425577	-0.027587	0.0275815	-0.05784
0	0	0	0	0	0	0	0	0	0	0	0	0	0	0	0	0	0.0130624	-0.0272306	-0.0762138	-0.0690446	-0.0282562	0.00944844	-0.0226745	-0.0660116	-0.0528277	-0.000843024	-0.0288454	0.007222	-0.0329395	-0.03401	-0.0335763	-0.031098	0.0288775	-0.00636268	-0.0159532	0.0280606	-0.00753103	0.00642719	-0.0179704	-0.0258716	-0.051372	-0.00690722	-0.027864	-0.00140638	0.0545072	0.0218743	-0.0206684	0.0120534	-0.0419553
0	0	0	0	0	0	0	0	0	0	0	0	0	0	0	0	0	0.0135709	-0.0104066	-0.0261676	-0.0364842	-0.0426849	0.0283087	-0.0173617	-0.0603296	-0.0463108	-0.0250527	-0.03388	-0.00364764	-0.0191896	-0.0584927	-0.0873618	-0.00310916	-0.0144402	-0.0569739	-0.0913727	-0.000562049	-0.0329568	-0.0340043	-0.00387625	-0.0249379	-0.0184589	-0.0179869	0.00624913	-0.018899	-0.0234588	0.00496922	0.0132345	0.0192588	-0.0550322
0	0	0	0	0	0	0	0	0	0	0	0	0	0	0	0	0	0	0.0212809	-0.00764516	-0.0192914	-0.0125876	-0.0338858	-0.0972533	-0.0774155	-0.0729959	-0.0224874	-0.014167	0.0175163	0.0125023	-0.0377667	-0.0757417	0.00393251	0.022335	-0.00765345	-0.0605411	-0.0150161	0.0505079	-0.0162078	-0.0807212	-0.0577034	-0.0246582	-0.00372178	-0.00296243	-0.0301007	-0.0589627	-0.0198333	-0.0932749	-0.0869149	-0.132078
0	0	0	0	0	0	0	0	0	0	0	0	0	0	0	0	0	0	0.0181251	0.0149231	-0.025566	-0.0516647	-0.00195731	-0.0219687	-0.029505	0.0260947	0.00389156	0.00945849	-0.0370636	-0.0449533	-0.0182281	-0.11611	0.00151935	0.0184621	-0.0117217	-0.0156772	-0.0462199	-0.0471651	-0.0562476	-0.0990092	-0.0134962	-0.000413977	0.0076364	-0.0163556	-0.0610002	-0.107041	-0.0482129	-0.0640743	-0.0554705	-0.0679066
0	0	0	0	0	0	0	0	0	0	0	0	0	0	0	0	0	0	0	-0.0165846	-0.00185581	-0.0451051	-0.0475778	-0.0165893	0.0325795	0.0049717	-0.027667	-0.0315958	-0.0718573	-0.0502464	-0.0179002	-0.0570807	-0.0326494	0.0237875	-0.00589247	-0.0170569	-0.0747135	-0.0285908	-0.0826955	-0.127696	-0.0456261	-0.0300824	-0.00349095	-0.00652605	-0.0469945	-0.0532275	-0.0553169	-0.0535277	-0.00486125	-0.0337507
0	0	0	0	0	0	0	0	0	0	0	0	0	0	0	0	0	0	0	0	0.0198489	-0.0126976	0.00785388	0.0271379	0.00960463	-0.00258313	-0.0429663	-0.036385	0.00955927	0.0394296	-0.0289022	-0.0452232	-0.0270878	-0.0178908	0.00232585	-0.0200101	-0.0535158	-0.052816	-0.0566861	-0.0917439	-0.0463673	-0.0464528	-0.0428964	-0.0199948	-0.0220096	-0.0608053	-0.0719261	-0.103339	-0.123861	-0.0825684
0	0	0	0	0	0	0	0	0	0	0	0	0	0	0	0	0	0	0	0	0	0.0233119	-0.0126119	-0.0116475	-0.0164972	0.0156581	-0.00909449	0.0143092	0.0410704	-0.0255849	-0.121598	-0.0917537	-0.0687227	-0.0500518	-0.0282395	0.0125517	0.00179985	0.0132661	-0.0291194	-0.0491438	-0.0146096	0.00138159	-0.0184686	-0.0393465	-0.0480426	-0.0826102	-0.0984086	-0.111783	-0.0611203	-0.032694
0	0	0	0	0	0	0	0	0	0	0	0	0	0	0	0	0	0	0	0	0	0	0.00498531	0.021963	-0.00646547	0.00677951	-0.00356815	0.0196473	-0.0389376	-0.0529078	-0.0561025	-0.0440165	-0.000252563	0.0510997	0.00662606	0.000782406	-0.0275311	0.0881018	0.0268052	-0.0586437	-0.0180666	-0.0221328	-0.0595022	-0.0496809	-0.0355137	-0.0852975	-0.0581357	-0.0556357	-0.0610534	-0.0780943
0	0	0	0	0	0	0	0	0	0	0	0	0	0	0	0	0	0	0	0	0	0	0	-0.0102788	0.042272	-0.00995353	-0.0210976	0.0171647	0.0127645	-0.0462145	-0.0591293	-0.015497	-0.0717256	-0.0483673	0.0110855	0.00664881	-0.0217559	0.0130846	0.0570409	-0.0180434	-0.0469249	-0.0229228	-0.084662	-0.0606395	-0.0760679	-0.0951148	-0.0481253	-0.0154935	-0.0452666	-0.086629
0	0	0	0	0	0	0	0	0	0	0	0	0	0	0	0	0	0	0	0	0	0	0	0	0	7.40535e-05	-0.00934159	0.00490918	0.0285092	-0.0355616	-0.036897	-0.024981	-0.0754117	-0.0364293	0.00406113	0.0149109	-0.0332942	-0.000174802	0.00691352	-0.0382881	-0.0470891	-0.0456286	-0.0649816	-0.0639695	-0.0692113	-0.0836248	-0.0519744	-0.0412669	-0.064872	-0.0965904
0	0	0	0	0	0	0	0	0	0	0	0	0	0	0	0	0	0	0	0	0	0	0	0	0	0	0	0.00523151	0.00826751	-0.036213	0.0407142	0.0465289	-0.0390896	-0.0599382	-0.025472	0.00111625	-0.0340759	-0.0273136	-0.0124136	-0.0167644	-0.059251	-0.125854	-0.0349725	-0.0807942	-0.0500628	-0.0593167	-0.0716235	-0.0290999	-0.0344613	-0.0660978
0	0	0	0	0	0	0	0	0	0	0	0	0	0	0	0	0	0	0	0	0	0	0	0	0	0	0	0	0	0.00375638	0.0477347	0.0228214	-0.00611763	0.00302571	0.0137301	0.02447	-0.00368436	-0.0549655	-0.0273425	-0.0446464	-0.0614469	-0.0864423	-0.0766546	-0.0654418	-0.0481351	-0.0369796	-0.0193285	-0.0333339	-0.0522019	-0.0510113
0	0	0	0	0	0	0	0	0	0	0	0	0	0	0	0	0	0	0	0	0	0	0	0	0	0	0	0	0	0	0	0	0	0.0477513	-0.0017916	-0.0213178	-0.0104247	-0.0119635	-0.00718649	-0.0438937	0.0195188	-0.0156366	-0.0115334	-0.0287616	-0.00423109	-0.0107829	-0.0572696	-0.0456006	-0.0522687	-0.0221859
0	0	0	0	0	0	0	0	0	0	0	0	0	0	0	0	0	0	0	0	0	0	0	0	0	0	0	0	0	0	0	0	0	0	0	0	0	0	-0.0100779	-0.0111193	0.00433306	0.0134993	0.0206541	-0.0058908	-0.0144906	-0.00650442	-0.0249081	0.0479612	0.00628707	-0.0139806
0	0	0	0	0	0	0	0	0	0	0	0	0	0	0	0	0	0	0	0	0	0	0	0	0	0	0	0	0	0	0	0	0	0	0	0	0	0	0	0	0	0	0	0	0	0	0	0	0	0
0	0	0	0	0	0	0	0	0	0	0	0	0	0	0	0	0	0	0	0	0	0	0	0	0	0	0	0	0	0	0	0	0	0	0	0	0	0	0	0	0	0	0	0	0	0	0	0	0	0
0	0	0	0	0	0	0	0	0	0	0	0	0	0	0	0	0	0	0	0	0	0	0	0	0	0	0	0	0	0	0	0	0	0	0	0	0	0	0	0	0	0	0	0	0	0	0	0	0	0
0	0	0	0	0	0	0	0	0	0	0	0	0	0	0	0	0	0	0	0	0	0	0	0	0	0	0	0	0	0	0	0	0	0	0	0	0	0	0	0	0	0	0	0	0	0	0	0	0	0
0	0	0	0	0	0	0	0	0	0	0	0	0	0	0	0	0	0	0	0	0	0	0	0	0	0	0	0	0	0	0	0	0	0	0	0	0	0	0	0	0	0	0	0	0	0	0	0	0	0
0	0	0	0	0	0	0	0	0	0	0	0	0	0	0	0	0	0	0	0	0	0	0	0	0	0	0	0	0	0	0	0	0	0	0	0	0	0	0	0	0	0	0	0	0	0	0	0	0	0
0	0	0	0	0	0	0	0	0	0	0	0	0	0	0	0	0	0	0	0	0	0	0	0	0	0	0	0	0	0	0	0	0	0	0	0	0	0	0	0	0	0	0	0	0	0	0	0	0	0
0	0	0	0	0	0	0	0	0	0	0	0	0	0	0	0	0	0	0	0	0	0	0	0	0	0	0	0	0	0	0	0	0	0	0	0	0	0	0	0	0	0	0	0	0	0	0	0	0	0
0	0	0	0	0	0	0	0	0	0	0	0	0	0	0	0	0	0	0	0	0	0	0	0	0	0	0	0	0	0	0	0	0	0	0	0	0	0	0	0	0	0	0	0	0	0	0	0	0	0
[truncated: 46 more columns]

## Sheet: del1
0	0	0	0	0	0	0	0	0	0	0	0	0	0	0	0	0	0	0	0	0	0	0	0	0	0	0	0	0	0	0	0	0	0	0	0	0	0	0	0	0	0	0	0	0	0	0	0	0	0
0	0	0	0	0	0	0	0	0	0	0	0	0	0	0	0	0	0	0	0	0	0	0	0	0	0	0	0	0	0	0	0	0	0	0	0	0	0	0	0	0	0	0	0	0	0	0	0	0	0
0	0	0	0	0	0	0	0	0	0	0	0	0	0	0	0	0	0	0	0	0	0	0	0	0	0	0	0	0	0	0	0	0	0	0	0	0	0	0	0	0	0	0	0	0	0	0	0	0	0
0	0	0	0	0	0	0	0	0	0	0	0	0	0	0	0	0	0	0	0	0	0	0	0	0	0	0	0	0	0	0	0	0	0	0	0	0	0	0	0	0	0	0	0	0	0	0	0	0	0
0	0	0	0	0	0	0	0	0	0	0	0	0	0	0	0	0	0	0	0	0	0	0	0	0	0	0	0	0	0	0	0	0	0	0	0	0	0	0	0	0	0	0	0	0	0	0	0	0	0
0	0	0	0	0	0	0	0	0	0	0	0	0	0	0	0	0	0	0	0	0	0	0	0	0	0	0	0	0	0	0	0	0	0	0	0	0	0	0	0	0	0	0	0	0	0	0	0	0	0
0	0	0	0	0	0	0	0	0	0	0	0	0	0	0	0	0	0	0	0	0	0	0	0	0	0	0	0	0	0	0	0	0	0	0	0	0	0	0	0	0	0	0	-0.00815873	-0.00563078	0.0173934	0	0	0	0
0	0	0	0	0	0	0	0	0	0	0	0	0	0	0	0	0	0	0	0	0	0	0	0	0	0	0	0	0	0	0	0	0	0	0	0	0	-0.0115997	-0.0373491	-0.0528104	0.0232684	-0.0177409	0.000417718	-0.0229962	0.00629586	0.0338424	0.0148805	-0.00943655	-0.0127471	0.0118825
0	0	0	0	0	0	0	0	0	0	0	0	0	0	0	0	0	0	0	0	0	0	0	0	0	0	0	0	0	0	0	-0.0502584	0.00504766	-0.0194446	0.00488038	0.00166395	-0.0154561	-0.00872912	0.00794168	0.00334847	0.0460144	0.0222008	-0.0308979	-0.00436637	-0.0100444	-0.0101061	-0.0551335	-0.0501002	-0.0482068	-0.0400201
0	0	0	0	0	0	0	0	0	0	0	0	0	0	0	0	0	0	0	0	0	0	0	0	0	0	0	0	0	-0.00498407	-0.00477286	0.0183712	-0.0210146	-0.0114098	0.0191686	0.0397492	0.017253	-0.0463743	-0.034566	0.00895707	-0.0241557	0.00290831	-0.00366643	-0.020544	-0.00531989	-0.0174625	-0.0540829	-0.143058	-0.0590931	-0.0400623
0	0	0	0	0	0	0	0	0	0	0	0	0	0	0	0	0	0	0	0	0	0	0	0	0	0	0	-0.0304348	0.0160708	-0.00951005	0.0353513	0.0444891	-0.00857993	-0.0431667	-0.0569645	-0.0839037	-0.0495141	-0.0789244	-0.0262301	-0.0147891	0.029532	-0.0327193	-0.0230894	-0.0393264	0.0166272	-0.0150252	-0.0511479	-0.0804979	-0.0419135	-0.0275366
0	0	0	0	0	0	0	0	0	0	0	0	0	0	0	0	0	0	0	0	0	0	0	0	0	0	0.066034	0.00280397	-0.00790318	0.00591404	0.0245019	-0.00343054	-0.0772191	-0.0619191	-0.0476925	-0.0550231	-0.0477086	-0.0328738	-0.0456679	-0.0474943	-0.0314799	-0.0207724	-0.0390785	-0.061206	-0.0145415	0.0219259	-0.0524442	-0.0736189	-0.0525792	-0.0483333
0	0	0	0	0	0	0	0	0	0	0	0	0	0	0	0	0	0	0	0	0	0	0	0	0	-0.0234988	-0.0232125	0.0206682	-0.00113414	-0.0175646	-0.0307043	-0.109167	-0.131158	-0.0923702	-0.0451905	0.0563259	-0.00563895	-0.0213575	-0.0314834	-0.0532385	-0.0163701	0.00129905	0.0148375	-0.0349345	-0.013245	-0.0700371	-0.0328046	-0.0899497	-0.0880231	-0.0693616
0	0	0	0	0	0	0	0	0	0	0	0	0	0	0	0	0	0	0	0	0	0	0	0.0137681	-0.057962	-0.0206799	-0.022797	0.000519362	-0.0225835	-0.0351518	-0.0524228	-0.0288405	-0.0745251	-0.0825574	-0.0679318	-0.00791066	-0.0823383	-0.073586	-0.0428093	-0.0374628	-0.0182869	-0.0107192	-0.0309229	-0.0299846	-0.0798546	-0.0579559	0.024854	-0.0760566	-0.114875	-0.0872147
0	0	0	0	0	0	0	0	0	0	0	0	0	0	0	0	0	0	0	0	0	-0.00631913	-0.0196603	-0.0508836	0.0212512	-0.0643481	-0.128849	-0.0265048	-0.00740395	-0.0563432	-0.062288	-0.0639788	-0.0849571	-0.052803	-0.0723926	-0.0852462	-0.0794779	-0.0932673	0.0120658	-0.0295066	-0.0349654	-0.0304462	-0.00248819	-0.000125413	-0.0379351	-0.000194049	-0.00613981	-0.0859461	-0.10137	-0.0940043
0	0	0	0	0	0	0	0	0	0	0	0	0	0	0	0	0	0	0	0	-0.0312859	-0.0284224	0.0181961	-0.0370724	-0.0239448	-0.0714289	-0.0923894	-0.0300444	-0.00405674	-0.0486109	-0.0407806	-0.0584417	-0.0243595	-0.0434628	-0.0753009	-0.0792829	-0.0751188	-0.0758192	-0.0116582	-0.0344457	-0.0346877	-0.0293144	-0.0306035	0.0350364	0.000765111	0.0030979	-0.025155	-0.0562969	-0.0571903	-0.0453774
0	0	0	0	0	0	0	0	0	0	0	0	0	0	0	0	0	0	0	-0.0462107	-0.0027025	-0.000210835	0.0562067	0.00740339	-0.0275485	-0.072295	-0.0630226	-0.0713387	-0.0378242	-0.00258548	-0.0246571	-0.0412317	-0.0682598	-0.0407259	-0.0744879	-0.0813357	-0.0605836	0.0161693	-0.0104028	0.0406856	-0.0444801	-0.0858214	-0.024234	0.0117684	-0.0117149	-0.0124189	-0.0323654	-0.0878346	-0.0609344	-0.0193971
0	0	0	0	0	0	0	0	0	0	0	0	0	0	0	0	0	0	0.0332806	-0.00462954	-0.00141684	0.0483114	0.0541225	-0.00334356	-0.0378996	-0.0527257	-0.0648669	-0.02313	-0.0476057	0.00975131	0.0127473	0.0458891	-0.0637832	-0.02668	-0.0577294	-0.0329631	0.0134523	0.0267451	-0.0398971	0.0635203	-0.0669164	-0.0704282	0.00516278	-0.0288043	-0.0407568	-0.0555881	0.0258168	-0.0282992	-0.0644199	-0.0154598
0	0	0	0	0	0	0	0	0	0	0	0	0	0	0	0	0	0	0.00465446	-0.0399959	-0.0204621	-0.00375243	-0.026303	-0.0324741	-0.0385707	-0.0483547	0.00928451	0.0280839	-0.0601623	-0.0360768	0.0414699	0.0574134	-0.0292027	-0.0245244	-0.0320068	-0.0382461	-0.065181	-0.0510299	-0.0421408	0.0276962	-0.0416298	-0.031628	0.0221053	-0.063909	-0.00798753	-0.0178874	-0.0391567	0.00690708	-0.00197331	-0.0354649
0	0	0	0	0	0	0	0	0	0	0	0	0	0	0	0	0	0.000918052	0.0168022	0.0150788	-0.046809	0.00320693	-0.0147222	0.0666878	0.0275745	-0.0242207	-0.00378615	0.0110032	-0.0184291	-0.0435423	-0.026838	-0.00777368	-0.0283609	-0.00507493	-0.00035919	0.0415515	-9.59318e-05	-0.0448181	-0.0591355	-0.0132343	-0.0973241	-0.0744378	-0.0694842	-0.074387	-0.00205148	0.00229792	-0.0263235	-0.00845755	-0.0283324	-0.0996554
0	0	0	0	0	0	0	0	0	0	0	0	0	0	0	0	-0.0277402	-0.0134677	-0.028192	-0.091901	-0.0426999	-0.0479785	0.0226406	0.0540596	-0.0190533	-0.0499104	0.00762208	-0.0112887	0.0256576	-0.0373515	-0.0588442	-0.029017	-0.026285	-0.0225165	-0.0236872	-0.0477637	-0.0797401	-0.0132762	-0.046397	0.010512	-0.0407006	-0.0367537	-0.0336625	-0.0316837	-0.0248089	-0.0149009	-0.0206702	-0.0317379	0.00050389	-0.0785378
0	0	0	0	0	0	0	0	0	0	0	0	0	0	0	-0.00636586	0.0462115	0.00294251	-0.0722441	-0.0187582	-0.0381567	-0.0509258	0.00688056	0.0192221	-0.0116846	-0.0588414	0.00688381	0.0194971	0.00597318	-0.00237973	-0.0705452	-0.0513643	-0.0595352	-0.0432063	-0.0564345	-0.146387	-0.0886975	0.00371012	-0.0181348	-0.0256358	-0.01895	-0.049166	-0.026156	-0.0364407	-0.0341426	-0.0328929	-0.0280308	-0.0161838	-0.0539307	-0.060365
0	0	0	0	0	0	0	0	0	0	0	0	0	0	0.001801	-0.0113176	-0.00905259	-0.0580248	-0.0346365	0.0215829	-0.0848941	-0.0101521	-0.0488212	-0.0211666	0.0444825	0.00924913	0.0323701	-0.042002	-0.030131	0.0282195	0.0332292	-0.0276694	-0.00713964	-0.0663059	-0.0335287	-0.0509577	0.0257941	0.0104344	-0.0207333	-0.0474768	-0.0542612	-0.00997186	0.0754144	0.0139189	-0.0446	-0.0104985	-0.0584977	-0.0191689	0.00278385	-0.0099221
0	0	0	0	0	0	0	0	0	0	0	0	0	0	-0.0191627	0.00659279	-0.0168279	-0.00305074	-0.0142841	-0.0357783	-0.0333762	0.0597765	-0.00460602	-0.0124713	-0.0162461	0.0181856	0.0148264	-0.033989	-0.0211023	-0.0251699	-0.0126636	-0.00885754	-0.0273192	-0.0951455	-0.046665	0.014888	0.0122419	0.00444891	-0.0437141	0.00252324	-0.0100912	0.00511067	0.0356117	0.0125897	-0.0834546	-0.0570005	-0.0585855	-0.0571629	-0.017562	-0.0281755
0	0	0	0	0	0	0	0	0	0	0	0	0	0	0.00483382	0.0274143	-0.00236464	-0.00677032	-0.0371943	-0.023983	-0.0677613	0.0165778	0.0114318	-0.0339445	0.000713944	0.0586465	-0.0204752	0.00636238	0.0117612	-0.0302474	0.0358717	-0.0325944	-0.0562314	-0.0804397	-0.0353872	0.0484663	0.0146531	-0.0315991	-0.0383949	-0.0623625	0.00319928	-0.0460284	-0.0802994	-0.0497722	-0.0816274	-0.0146604	0.00617242	-0.0357584	-0.0960591	-0.0678065
0	0	0	0	0	0	0	0	0	0	0	0	0	0.0298754	0.0399491	0.00938502	0.0488685	0.00693812	-0.0717854	-0.0367134	-0.0495587	-0.0302484	-0.00899384	-0.0691384	0.00011329	0.02782	0.0104097	0.0586183	0.0545171	-0.0251011	-0.00784269	0.00357045	-0.0100958	0.00927575	-0.0135981	-0.0481239	-0.0136125	0.0265926	-0.00492642	-0.0354095	-0.0891775	-0.0599066	-0.0101178	-0.0526356	0.0141934	0.0210808	-0.0353064	-0.0452166	-0.0346695	0.0109551
0	0	0	0	0	0	0	0	0	0	0	0	0	-0.0125297	0.00512607	0.00286636	-0.0244094	-0.00392343	-0.0547283	-0.0266846	-0.0346506	-0.0536505	-0.0608073	-0.0160051	-0.0283925	-0.0305341	0.0222918	0.0316464	0.0101253	-0.0627868	-0.0679889	0.0145616	-0.00432662	-0.0232759	-0.0279794	-0.00595462	0.00656541	0.0448424	-0.0320115	-0.0445276	-0.0586317	-0.00616179	-0.0289775	-0.0530093	-0.0210955	-0.0250659	0.0112674	-0.0117042	0.0228561	0.00698201
0	0	0	0	0	0	0	0	0	0	0	0	0	-0.00354923	0.0297306	0.0396436	-0.0604736	-0.0624935	-0.0356552	-0.00796401	-0.0315245	-0.107527	-0.0396008	-0.00977251	-0.000392461	-0.0235839	0.00218564	-0.000457681	-0.0205961	-0.0698118	-0.0554347	-0.00932115	0.00330653	0.0111853	-0.023256	0.0191999	0.0295629	-0.0316076	-0.00269744	-0.0758976	-0.0804388	0.0128246	-0.0169727	0.0237794	-0.0034626	0.00667104	-0.00833448	-0.0686223	-0.0632856	-0.0484572
0	0	0	0	0	0	0	0	0	0	0	0	0	0.00433845	0.0341877	-0.0258129	-0.0811491	-0.0467251	-0.0557833	-0.0631365	-0.0717302	-0.0720863	-0.0164259	-0.0563288	-0.0221348	-0.0338184	0.00260244	-0.0107589	-0.0358126	-0.0409557	-0.087899	-0.0769186	-0.0639438	-0.0366164	-0.0258309	0.0329112	0.0177795	-0.0276094	-0.0429097	-0.0422459	-0.0862008	-0.0307695	-0.00190157	0.0345669	0.0632672	0.00282717	-0.00422006	-0.0550199	0.0131826	0.0166671
0	0	0	0	0	0	0	0	0	0	0	0	0	0.0266746	0.0208465	-0.00184228	-0.0087821	-0.0204789	-0.0728655	-0.10298	-0.0675991	-0.067127	-0.0328638	-0.0671292	-0.0344796	-0.0276894	-0.04287	-0.0673994	-0.0638559	-0.0908643	-0.0438485	-0.0664974	-0.10864	-0.0930471	-0.0639155	-0.0311891	-0.0186082	-0.0120924	-0.0184705	-0.0312128	-0.0310796	-0.0716858	-0.0128887	0.00712467	0.0127595	-0.0475993	-0.0598306	-0.0439509	0.0490522	0.0429083
0	0	0	0	0	0	0	0	0	0	0	0	0	0	0.016109	0.0473029	0.0136042	-0.0461734	-0.102793	-0.0723015	-0.0827592	-0.0186184	-0.0175684	-0.060487	-0.0480626	-0.0204732	-0.0447636	-0.0818717	-0.071871	-0.0426052	-0.026626	-0.0232574	-0.0554827	-0.00538314	-0.0462485	-0.00676148	-0.00234881	-0.0410284	-0.00582987	-0.0173334	-0.016506	0.00701516	-0.0618231	-0.0451338	-0.0547325	-0.0457752	-0.0567295	-0.0756725	-0.0589834	0.0216102
0	0	0	0	0	0	0	0	0	0	0	0	0	0	-0.013014	-0.0541567	-0.00226274	-0.0431759	-0.0772203	-3.05071e-05	0.00506443	-0.0551496	-0.0300147	-0.0344823	-0.0896137	-0.0418251	-0.0697462	-0.0459757	-0.000534495	0.00271907	-0.0915982	-0.0269126	-0.00927129	0.00390841	-0.0125221	-0.050886	0.00845058	-0.0467052	-0.0271327	-0.0148906	-0.0291115	-0.0390189	-0.0442723	-0.0557478	-0.0555617	-0.0342936	-0.0279251	-0.038062	-0.0810719	-0.0114727
0	0	0	0	0	0	0	0	0	0	0	0	0	0	-0.0656246	-0.0865885	-0.028353	-0.069837	-0.0803555	-0.0153179	-0.0723576	-0.0672774	-0.0681876	-0.0452446	-0.060166	-0.0268101	-0.0732907	-0.0599398	-0.0417316	-0.0697863	-0.0878952	-0.107211	-0.0579056	-0.0897197	-0.0582331	-0.0362385	-0.0496867	-0.0135475	0.033745	-0.0450203	-0.0626011	-0.0261485	-0.0101009	-0.060245	-0.0487613	0.0250763	-0.0134728	-0.0781386	-0.0645253	-0.0331323
0	0	0	0	0	0	0	0	0	0	0	0	0	0	-0.00972706	-0.0891882	-0.0364766	-0.0002698	-0.0990894	-0.0535774	-0.0278912	-0.0902687	-0.10564	-0.0484897	-0.0598072	-0.0322686	-0.0598317	-0.101428	-0.0989609	-0.13099	-0.110567	-0.0531469	-0.0225641	-0.0793916	-0.0417586	-0.049583	-0.0992665	0.0168872	-0.00015291	0.00785347	0.0203467	-0.0376381	-0.0513357	-0.0214263	-0.0313072	-0.00107338	-0.0215322	-0.0576142	-0.112762	-0.0363374
0	0	0	0	0	0	0	0	0	0	0	0	0	0	0.0225416	-0.0462557	-0.050036	-0.199497	-0.0612672	-0.0643549	-0.084139	-0.119226	-0.135888	-0.11534	-0.0818382	-0.0898129	-0.0730311	-0.120323	-0.103222	-0.151442	-0.163103	-0.11144	-0.0464197	-0.115951	-0.085101	-0.0696499	0.0190703	0.0235037	-0.0175583	0.0191381	0.0565009	-0.0246139	-0.0522196	-0.0700133	-0.0753841	-0.0377103	-0.0506402	-0.0344114	-0.0911427	-0.0808335
0	0	0	0	0	0	0	0	0	0	0	0	0	0	-0.014129	-0.0197055	-0.123235	-0.122339	-0.123159	-0.171528	-0.0247076	-0.101044	-0.0463216	-0.0317165	-0.0987001	-0.0451464	-0.0447829	-0.0942924	-0.110599	-0.0859789	-0.142139	-0.146641	-0.119992	-0.131362	-0.111821	-0.104273	-0.0223431	0.0200225	0.0190717	-0.0126991	0.0869196	0.0105212	-0.0788532	-0.048649	-0.0255202	-0.0567373	-0.0462517	-0.00850534	-0.0391843	-0.0371772
0	0	0	0	0	0	0	0	0	0	0	0	0	0	0.00666374	0.0318654	-0.0198355	-0.0419385	-0.0168994	0.0497625	-0.0281629	-0.0671689	-0.0587017	-0.0330063	-0.0909129	-0.0609365	-0.00224062	-0.0233335	-0.00680037	-0.0475804	-0.060013	-0.0889605	-0.108305	-0.030316	-0.0516233	-0.0546341	-0.0450666	-0.0156315	-0.031593	-0.012292	0.0120772	-0.036593	0.0318584	-0.035631	-0.0392108	-0.0743778	-0.0661214	-0.0680312	-0.0697927	-0.0672006
0	0	0	0	0	0	0	0	0	0	0	0	0	0.00203399	0.000633917	0.0726607	0.0391488	-0.0404376	0.0512986	0.0423108	-0.0486317	-0.0613391	-0.0730045	-0.0979849	-0.0302987	-0.0624512	-0.0526174	-0.0667335	-0.00749374	-0.0238904	0.00106298	-0.0636781	-0.0660067	-0.0525221	0.00789986	0.0165291	-0.00595911	0.000901249	-0.039358	-0.0626683	-0.0591351	-0.016618	-0.0197742	-0.0394908	-0.0611787	-0.0821987	-0.0892082	-0.0820794	-0.0267376	-0.0323993
0	0	0	0	0	0	0	0	0	0	0	0	0	-0.00614321	-0.0198466	-0.0188111	-0.0509927	-0.0193313	-0.0408928	-0.0615486	-0.0298991	-0.0212419	-0.0364741	-0.0473745	-0.0408977	0.0219325	-0.0664218	-0.0627764	-0.0603546	-0.00910312	-0.00151845	-0.0163267	-0.00478795	-0.0528692	-0.0178163	0.0279451	-0.0153333	0.0217335	-0.00739117	-0.0041952	-0.039889	0.000914769	0.00601827	-0.0348657	-0.0249901	-0.0453973	-0.0701971	-0.100756	-0.0146972	-0.0123138
0	0	0	0	0	0	0	0	0	0	0	0	0	0.00839818	0.0115716	-0.00272297	0.000326432	-0.0525082	-0.0636931	-0.0413495	-0.0584516	-0.0237115	-0.0359378	-0.0630123	-0.0156352	0.0310786	-0.0593656	-0.0570905	0.0105246	-0.0146789	-0.0497435	-0.00866615	-0.0242398	-0.0466576	-0.0533719	0.0554923	-0.0278691	-0.015359	0.0194535	0.0347062	0.0280568	0.0178098	0.0555021	-0.0185961	-0.0288548	-0.0732007	-0.089333	-0.0917853	-0.0630666	-0.0403802
0	0	0	0	0	0	0	0	0	0	0	0	0	0	-0.0109566	-0.0630957	-0.0654755	-0.0908796	-0.0193858	-0.0320416	-0.0670029	-0.0307122	-0.0516693	-0.0814694	-0.0560161	-0.0080983	-0.0165919	0.00797979	-0.00107708	-0.0447787	-0.0595721	-0.0553361	-0.0374647	-0.0384655	-0.0862165	-0.00906346	-0.0280322	0.00545434	-0.0300662	-0.019504	0.00668976	-0.0343068	-0.027956	-0.0149567	-0.0188764	-0.0810235	-0.0407436	-0.0142813	-0.0625518	-0.0554084
0	0	0	0	0	0	0	0	0	0	0	0	0	0	0.0090999	-0.0649512	-0.0940407	-0.0880833	-0.00530938	-0.0367111	-0.0133313	-0.0462856	0.0409816	0.0254869	-0.0627712	-0.0701415	-0.0396853	-0.0183681	-0.0705685	-0.0652438	-0.0675177	-0.0583502	0.0149249	-0.0989163	-0.0671508	0.00562084	0.0463751	0.0196226	-0.0529885	-0.0181864	-0.0247638	-0.0530926	-0.0595522	-0.0549339	-0.00211584	0.0184307	-0.0615709	-0.00700472	-0.0341596	-0.0357356
0	0	0	0	0	0	0	0	0	0	0	0	0	0	0.0319643	-0.0793514	-0.0645471	-0.0821083	-0.0288946	-0.0713273	-0.0256931	-0.0589318	-0.0812536	-0.0123084	-0.051665	-0.0466782	-0.0538231	-0.0517275	-0.120498	-0.094522	-0.0467528	0.00311459	-0.060308	-0.0444514	0.00575855	0.0323694	0.0297024	0.0172181	-0.0616398	-0.0671104	-0.000687653	0.036172	-0.0748719	-0.0367627	-0.0105029	0.0546844	0.00536802	-0.0162513	-0.0584899	-0.0146422
0	0	0	0	0	0	0	0	0	0	0	0	0	0	0.00922794	-0.0507527	-0.0907652	-0.0616101	-0.129861	-0.0979616	-0.00456832	-0.0469139	-0.103144	-0.11172	-0.074089	0.014741	0.0211496	-0.0287585	-0.0158172	-0.0400637	-0.0121964	-0.0493925	-0.0432262	-0.051834	0.0126821	0.0257492	-0.00209073	-0.0242539	-0.0585167	-0.0828321	-0.0552781	0.0141698	-0.0311039	-0.0050006	0.000843454	0.0268144	-0.0212253	-0.0107173	-0.0346108	-0.0133093
0	0	0	0	0	0	0	0	0	0	0	0	0	0	-0.00639536	-0.0187416	-0.0900945	-0.111316	-0.0844331	-0.0897129	-0.0528713	-0.0287063	-0.0442643	-0.0436755	-0.0814915	-0.0357074	-0.0186342	0.0342209	0.0584034	-0.00750554	-0.0359084	-0.0763077	-0.014163	-0.010106	0.0509165	0.0598392	-0.00840214	-0.0270404	0.0141347	-0.00853189	-0.0339916	0.00115188	0.00728687	0.0403899	-0.00925337	0.012433	-0.0102407	-0.0008257	-0.0665343	-0.0449133
0	0	0	0	0	0	0	0	0	0	0	0	0	0	0	0.0215525	0.00255291	-0.0757117	-0.0937687	-0.110416	-0.134092	-0.0494238	0.000919458	-0.0133881	-0.0571421	-0.0760821	-0.0450879	-0.0601565	-0.0381346	-0.0238207	-0.0280882	-0.0371955	-0.0202491	-0.00240893	0.0052724	-0.0282702	-0.0500059	-0.0461193	-0.049066	-0.0390514	-0.0567673	-0.0318232	-0.0012442	-0.0222444	-0.0688899	-0.0422664	-0.0196188	-0.0387447	-0.0169351	-0.0609842
0	0	0	0	0	0	0	0	0	0	0	0	0	0	0	-0.0203159	0.0200201	-0.0683399	-0.0567854	-0.116271	-0.121383	-0.0878885	-0.0383178	-0.0444406	-0.00304175	-0.0303165	-0.0403382	-0.0558027	-0.0209021	-0.0703892	-0.0411299	-0.110909	-0.0871632	-0.0404637	-0.0456533	-0.0348784	-0.0827026	-0.0407187	-0.0287826	-0.052333	-0.0140984	0.021499	0.00555513	-0.0623382	-0.0779622	-0.0572911	-0.126867	-0.104119	-0.0505454	-0.0352203
0	0	0	0	0	0	0	0	0	0	0	0	0	0	0	0	-0.0574257	-0.00348936	-0.0295883	-0.000804713	-0.0712577	-0.0564187	-0.0649712	0.0119997	0.0142206	0.0154658	-0.0615009	-0.0104108	-0.00649978	-0.0201913	-0.0328341	-0.0579647	-0.0555082	-0.0369544	-0.0228538	0.0743504	0.00773806	-0.0186398	-0.0359645	-0.0220888	0.0243191	-0.0453435	-0.0195971	0.013565	-0.00944104	-0.0674207	-0.0476681	-0.0592436	-0.0309784	-0.0113269
0	0	0	0	0	0	0	0	0	0	0	0	0	0	0	0	-0.017408	0.00625197	-0.0411333	-0.0628074	-0.0638382	-0.0508584	-0.0269764	-0.00222335	-0.0215131	-0.0111187	-0.0224668	0.00138536	0.017832	-0.0230483	-0.0186528	-0.0205456	0.0421404	0.0131261	-0.014904	0.0120751	0.00599757	-0.0174721	0.0125124	-0.0632498	0.0164332	-0.0191528	0.0207881	-0.0174404	0.0416844	0.036749	0.00425577	-0.027587	0.0275815	-0.05784
0	0	0	0	0	0	0	0	0	0	0	0	0	0	0	0	0	0.0130624	-0.0272306	-0.0762138	-0.0690446	-0.0282562	0.00944844	-0.0226745	-0.0660116	-0.0528277	-0.000843024	-0.0288454	0.007222	-0.0329395	-0.03401	-0.0335763	-0.031098	0.0288775	-0.00636268	-0.0159532	0.0280606	-0.00753103	0.00642719	-0.0179704	-0.0258716	-0.051372	-0.00690722	-0.027864	-0.00140638	0.0545072	0.0218743	-0.0206684	0.0120534	-0.0419553
0	0	0	0	0	0	0	0	0	0	0	0	0	0	0	0	0	0.0135709	-0.0104066	-0.0261676	-0.0364842	-0.0426849	0.0283087	-0.0173617	-0.0603296	-0.0463108	-0.0250527	-0.03388	-0.00364764	-0.0191896	-0.0584927	-0.0873618	-0.00310916	-0.0144402	-0.0569739	-0.0913727	-0.000562049	-0.0329568	-0.0340043	-0.00387625	-0.0249379	-0.0184589	-0.0179869	0.00624913	-0.018899	-0.0234588	0.00496922	0.0132345	0.0192588	-0.0550322
0	0	0	0	0	0	0	0	0	0	0	0	0	0	0	0	0	0	0.0212809	-0.00764516	-0.0192914	-0.0125876	-0.0338858	-0.0972533	-0.0774155	-0.0729959	-0.0224874	-0.014167	0.0175163	0.0125023	-0.0377667	-0.0757417	0.00393251	0.022335	-0.00765345	-0.0605411	-0.0150161	0.0505079	-0.0162078	-0.0807212	-0.0577034	-0.0246582	-0.00372178	-0.00296243	-0.0301007	-0.0589627	-0.0198333	-0.0932749	-0.0869149	-0.132078
0	0	0	0	0	0	0	0	0	0	0	0	0	0	0	0	0	0	0.0181251	0.0149231	-0.025566	-0.0516647	-0.00195731	-0.0219687	-0.029505	0.0260947	0.00389156	0.00945849	-0.0370636	-0.0449533	-0.0182281	-0.11611	0.00151935	0.0184621	-0.0117217	-0.0156772	-0.0462199	-0.0471651	-0.0562476	-0.0990092	-0.0134962	-0.000413977	0.0076364	-0.0163556	-0.0610002	-0.107041	-0.0482129	-0.0640743	-0.0554705	-0.0679066
0	0	0	0	0	0	0	0	0	0	0	0	0	0	0	0	0	0	0	-0.0165846	-0.00185581	-0.0451051	-0.0475778	-0.0165893	0.0325795	0.0049717	-0.027667	-0.0315958	-0.0718573	-0.0502464	-0.0179002	-0.0570807	-0.0326494	0.0237875	-0.00589247	-0.0170569	-0.0747135	-0.0285908	-0.0826955	-0.127696	-0.0456261	-0.0300824	-0.00349095	-0.00652605	-0.0469945	-0.0532275	-0.0553169	-0.0535277	-0.00486125	-0.0337507
0	0	0	0	0	0	0	0	0	0	0	0	0	0	0	0	0	0	0	0	0.0198489	-0.0126976	0.00785388	0.0271379	0.00960463	-0.00258313	-0.0429663	-0.036385	0.00955927	0.0394296	-0.0289022	-0.0452232	-0.0270878	-0.0178908	0.00232585	-0.0200101	-0.0535158	-0.052816	-0.0566861	-0.0917439	-0.0463673	-0.0464528	-0.0428964	-0.0199948	-0.0220096	-0.0608053	-0.0719261	-0.103339	-0.123861	-0.0825684
0	0	0	0	0	0	0	0	0	0	0	0	0	0	0	0	0	0	0	0	0	0.0233119	-0.0126119	-0.0116475	-0.0164972	0.0156581	-0.00909449	0.0143092	0.0410704	-0.0255849	-0.121598	-0.0917537	-0.0687227	-0.0500518	-0.0282395	0.0125517	0.00179985	0.0132661	-0.0291194	-0.0491438	-0.0146096	0.00138159	-0.0184686	-0.0393465	-0.0480426	-0.0826102	-0.0984086	-0.111783	-0.0611203	-0.032694
0	0	0	0	0	0	0	0	0	0	0	0	0	0	0	0	0	0	0	0	0	0	0.00498531	0.021963	-0.00646547	0.00677951	-0.00356815	0.0196473	-0.0389376	-0.0529078	-0.0561025	-0.0440165	-0.000252563	0.0510997	0.00662606	0.000782406	-0.0275311	0.0881018	0.0268052	-0.0586437	-0.0180666	-0.0221328	-0.0595022	-0.0496809	-0.0355137	-0.0852975	-0.0581357	-0.0556357	-0.0610534	-0.0780943
0	0	0	0	0	0	0	0	0	0	0	0	0	0	0	0	0	0	0	0	0	0	0	-0.0102788	0.042272	-0.00995353	-0.0210976	0.0171647	0.0127645	-0.0462145	-0.0591293	-0.015497	-0.0717256	-0.0483673	0.0110855	0.00664881	-0.0217559	0.0130846	0.0570409	-0.0180434	-0.0469249	-0.0229228	-0.084662	-0.0606395	-0.0760679	-0.0951148	-0.0481253	-0.0154935	-0.0452666	-0.086629
0	0	0	0	0	0	0	0	0	0	0	0	0	0	0	0	0	0	0	0	0	0	0	0	0	7.40535e-05	-0.00934159	0.00490918	0.0285092	-0.0355616	-0.036897	-0.024981	-0.0754117	-0.0364293	0.00406113	0.0149109	-0.0332942	-0.000174802	0.00691352	-0.0382881	-0.0470891	-0.0456286	-0.0649816	-0.0639695	-0.0692113	-0.0836248	-0.0519744	-0.0412669	-0.064872	-0.0965904
0	0	0	0	0	0	0	0	0	0	0	0	0	0	0	0	0	0	0	0	0	0	0	0	0	0	0	0.00523151	0.00826751	-0.036213	0.0407142	0.0465289	-0.0390896	-0.0599382	-0.025472	0.00111625	-0.0340759	-0.0273136	-0.0124136	-0.0167644	-0.059251	-0.125854	-0.0349725	-0.0807942	-0.0500628	-0.0593167	-0.0716235	-0.0290999	-0.0344613	-0.0660978
0	0	0	0	0	0	0	0	0	0	0	0	0	0	0	0	0	0	0	0	0	0	0	0	0	0	0	0	0	0.00375638	0.0477347	0.0228214	-0.00611763	0.00302571	0.0137301	0.02447	-0.00368436	-0.0549655	-0.0273425	-0.0446464	-0.0614469	-0.0864423	-0.0766546	-0.0654418	-0.0481351	-0.0369796	-0.0193285	-0.0333339	-0.0522019	-0.0510113
0	0	0	0	0	0	0	0	0	0	0	0	0	0	0	0	0	0	0	0	0	0	0	0	0	0	0	0	0	0	0	0	0	0.0477513	-0.0017916	-0.0213178	-0.0104247	-0.0119635	-0.00718649	-0.0438937	0.0195188	-0.0156366	-0.0115334	-0.0287616	-0.00423109	-0.0107829	-0.0572696	-0.0456006	-0.0522687	-0.0221859
0	0	0	0	0	0	0	0	0	0	0	0	0	0	0	0	0	0	0	0	0	0	0	0	0	0	0	0	0	0	0	0	0	0	0	0	0	0	-0.0100779	-0.0111193	0.00433306	0.0134993	0.0206541	-0.0058908	-0.0144906	-0.00650442	-0.0249081	0.0479612	0.00628707	-0.0139806
0	0	0	0	0	0	0	0	0	0	0	0	0	0	0	0	0	0	0	0	0	0	0	0	0	0	0	0	0	0	0	0	0	0	0	0	0	0	0	0	0	0	0	0	0	0	0	0	0	0
0	0	0	0	0	0	0	0	0	0	0	0	0	0	0	0	0	0	0	0	0	0	0	0	0	0	0	0	0	0	0	0	0	0	0	0	0	0	0	0	0	0	0	0	0	0	0	0	0	0
0	0	0	0	0	0	0	0	0	0	0	0	0	0	0	0	0	0	0	0	0	0	0	0	0	0	0	0	0	0	0	0	0	0	0	0	0	0	0	0	0	0	0	0	0	0	0	0	0	0
0	0	0	0	0	0	0	0	0	0	0	0	0	0	0	0	0	0	0	0	0	0	0	0	0	0	0	0	0	0	0	0	0	0	0	0	0	0	0	0	0	0	0	0	0	0	0	0	0	0
0	0	0	0	0	0	0	0	0	0	0	0	0	0	0	0	0	0	0	0	0	0	0	0	0	0	0	0	0	0	0	0	0	0	0	0	0	0	0	0	0	0	0	0	0	0	0	0	0	0
0	0	0	0	0	0	0	0	0	0	0	0	0	0	0	0	0	0	0	0	0	0	0	0	0	0	0	0	0	0	0	0	0	0	0	0	0	0	0	0	0	0	0	0	0	0	0	0	0	0
0	0	0	0	0	0	0	0	0	0	0	0	0	0	0	0	0	0	0	0	0	0	0	0	0	0	0	0	0	0	0	0	0	0	0	0	0	0	0	0	0	0	0	0	0	0	0	0	0	0
0	0	0	0	0	0	0	0	0	0	0	0	0	0	0	0	0	0	0	0	0	0	0	0	0	0	0	0	0	0	0	0	0	0	0	0	0	0	0	0	0	0	0	0	0	0	0	0	0	0
0	0	0	0	0	0	0	0	0	0	0	0	0	0	0	0	0	0	0	0	0	0	0	0	0	0	0	0	0	0	0	0	0	0	0	0	0	0	0	0	0	0	0	0	0	0	0	0	0	0
[truncated: 46 more columns]

## Sheet: del2
0	0	0	0	0	0	0	0	0	0	0	0	0	0	0	0	0	0	0	0	0	0	0	0	0	0	0	0	0	0	0	0	0	0	0	0	0	0	0	0	0	0	0	0	0	0	0	0	0	0
0	0	0	0	0	0	0	0	0	0	0	0	0	0	0	0	0	0	0	0	0	0	0	0	0	0	0	0	0	0	0	0	0	0	0	0	0	0	0	0	0	0	0	0	0	0	0	0	0	0
0	0	0	0	0	0	0	0	0	0	0	0	0	0	0	0	0	0	0	0	0	0	0	0	0	0	0	0	0	0	0	0	0	0	0	0	0	0	0	0	0	0	0	0	0	0	0	0	0	0
0	0	0	0	0	0	0	0	0	0	0	0	0	0	0	0	0	0	0	0	0	0	0	0	0	0	0	0	0	0	0	0	0	0	0	0	0	0	0	0	0	0	0	0	0	0	0	0	0	0
0	0	0	0	0	0	0	0	0	0	0	0	0	0	0	0	0	0	0	0	0	0	0	0	0	0	0	0	0	0	0	0	0	0	0	0	0	0	0	0	0	0	0	0	0	0	0	0	0	0
0	0	0	0	0	0	0	0	0	0	0	0	0	0	0	0	0	0	0	0	0	0	0	0	0	0	0	0	0	0	0	0	0	0	0	0	0	0	0	0	0	0	0	0	0	0	0	0	0	0
0	0	0	0	0	0	0	0	0	0	0	0	0	0	0	0	0	0	0	0	0	0	0	0	0	0	0	0	0	0	0	0	0	0	0	0	0	0	0	0	0	0	0	-0.00815873	-0.00563078	0.0173934	0	0	0	0
0	0	0	0	0	0	0	0	0	0	0	0	0	0	0	0	0	0	0	0	0	0	0	0	0	0	0	0	0	0	0	0	0	0	0	0	0	-0.0115997	-0.0373491	-0.0528104	0.0232684	-0.0177409	0.000417718	-0.0229962	0.00629586	0.0338424	0.0148805	-0.00943655	-0.0127471	0.0118825
0	0	0	0	0	0	0	0	0	0	0	0	0	0	0	0	0	0	0	0	0	0	0	0	0	0	0	0	0	0	0	-0.0502584	0.00504766	-0.0194446	0.00488038	0.00166395	-0.0154561	-0.00872912	0.00794168	0.00334847	0.0460144	0.0222008	-0.0308979	-0.00436637	-0.0100444	-0.0101061	-0.0551335	-0.0501002	-0.0482068	-0.0400201
0	0	0	0	0	0	0	0	0	0	0	0	0	0	0	0	0	0	0	0	0	0	0	0	0	0	0	0	0	-0.00498407	-0.00477286	0.0183712	-0.0210146	-0.0114098	0.0191686	0.0397492	0.017253	-0.0463743	-0.034566	0.00895707	-0.0241557	0.00290831	-0.00366643	-0.020544	-0.00531989	-0.0174625	-0.0540829	-0.143058	-0.0590931	-0.0400623
0	0	0	0	0	0	0	0	0	0	0	0	0	0	0	0	0	0	0	0	0	0	0	0	0	0	0	-0.0304348	0.0160708	-0.00951005	0.0353513	0.0444891	-0.00857993	-0.0431667	-0.0569645	-0.0839037	-0.0495141	-0.0789244	-0.0262301	-0.0147891	0.029532	-0.0327193	-0.0230894	-0.0393264	0.0166272	-0.0150252	-0.0511479	-0.0804979	-0.0419135	-0.0275366
0	0	0	0	0	0	0	0	0	0	0	0	0	0	0	0	0	0	0	0	0	0	0	0	0	0	0.066034	0.00280397	-0.00790318	0.00591404	0.0245019	-0.00343054	-0.0772191	-0.0619191	-0.0476925	-0.0550231	-0.0477086	-0.0328738	-0.0456679	-0.0474943	-0.0314799	-0.0207724	-0.0390785	-0.061206	-0.0145415	0.0219259	-0.0524442	-0.0736189	-0.0525792	-0.0483333
0	0	0	0	0	0	0	0	0	0	0	0	0	0	0	0	0	0	0	0	0	0	0	0	0	-0.0234988	-0.0232125	0.0206682	-0.00113414	-0.0175646	-0.0307043	-0.109167	-0.131158	-0.0923702	-0.0451905	0.0563259	-0.00563895	-0.0213575	-0.0314834	-0.0532385	-0.0163701	0.00129905	0.0148375	-0.0349345	-0.013245	-0.0700371	-0.0328046	-0.0899497	-0.0880231	-0.0693616
0	0	0	0	0	0	0	0	0	0	0	0	0	0	0	0	0	0	0	0	0	0	0	0.0137681	-0.057962	-0.0206799	-0.022797	0.000519362	-0.0225835	-0.0351518	-0.0524228	-0.0288405	-0.0745251	-0.0825574	-0.0679318	-0.00791066	-0.0823383	-0.073586	-0.0428093	-0.0374628	-0.0182869	-0.0107192	-0.0309229	-0.0299846	-0.0798546	-0.0579559	0.024854	-0.0760566	-0.114875	-0.0872147
0	0	0	0	0	0	0	0	0	0	0	0	0	0	0	0	0	0	0	0	0	-0.00631913	-0.0196603	-0.0508836	0.0212512	-0.0643481	-0.128849	-0.0265048	-0.00740395	-0.0563432	-0.062288	-0.0639788	-0.0849571	-0.052803	-0.0723926	-0.0852462	-0.0794779	-0.0932673	0.0120658	-0.0295066	-0.0349654	-0.0304462	-0.00248819	-0.000125413	-0.0379351	-0.000194049	-0.00613981	-0.0859461	-0.10137	-0.0940043
0	0	0	0	0	0	0	0	0	0	0	0	0	0	0	0	0	0	0	0	-0.0312859	-0.0284224	0.0181961	-0.0370724	-0.0239448	-0.0714289	-0.0923894	-0.0300444	-0.00405674	-0.0486109	-0.0407806	-0.0584417	-0.0243595	-0.0434628	-0.0753009	-0.0792829	-0.0751188	-0.0758192	-0.0116582	-0.0344457	-0.0346877	-0.0293144	-0.0306035	0.0350364	0.000765111	0.0030979	-0.025155	-0.0562969	-0.0571903	-0.0453774
0	0	0	0	0	0	0	0	0	0	0	0	0	0	0	0	0	0	0	-0.0462107	-0.0027025	-0.000210835	0.0562067	0.00740339	-0.0275485	-0.072295	-0.0630226	-0.0713387	-0.0378242	-0.00258548	-0.0246571	-0.0412317	-0.0682598	-0.0407259	-0.0744879	-0.0813357	-0.0605836	0.0161693	-0.0104028	0.0406856	-0.0444801	-0.0858214	-0.024234	0.0117684	-0.0117149	-0.0124189	-0.0323654	-0.0878346	-0.0609344	-0.0193971
0	0	0	0	0	0	0	0	0	0	0	0	0	0	0	0	0	0	0.0332806	-0.00462954	-0.00141684	0.0483114	0.0541225	-0.00334356	-0.0378996	-0.0527257	-0.0648669	-0.02313	-0.0476057	0.00975131	0.0127473	0.0458891	-0.0637832	-0.02668	-0.0577294	-0.0329631	0.0134523	0.0267451	-0.0398971	0.0635203	-0.0669164	-0.0704282	0.00516278	-0.0288043	-0.0407568	-0.0555881	0.0258168	-0.0282992	-0.0644199	-0.0154598
0	0	0	0	0	0	0	0	0	0	0	0	0	0	0	0	0	0	0.00465446	-0.0399959	-0.0204621	-0.00375243	-0.026303	-0.0324741	-0.0385707	-0.0483547	0.00928451	0.0280839	-0.0601623	-0.0360768	0.0414699	0.0574134	-0.0292027	-0.0245244	-0.0320068	-0.0382461	-0.065181	-0.0510299	-0.0421408	0.0276962	-0.0416298	-0.031628	0.0221053	-0.063909	-0.00798753	-0.0178874	-0.0391567	0.00690708	-0.00197331	-0.0354649
0	0	0	0	0	0	0	0	0	0	0	0	0	0	0	0	0	0.000918052	0.0168022	0.0150788	-0.046809	0.00320693	-0.0147222	0.0666878	0.0275745	-0.0242207	-0.00378615	0.0110032	-0.0184291	-0.0435423	-0.026838	-0.00777368	-0.0283609	-0.00507493	-0.00035919	0.0415515	-9.59318e-05	-0.0448181	-0.0591355	-0.0132343	-0.0973241	-0.0744378	-0.0694842	-0.074387	-0.00205148	0.00229792	-0.0263235	-0.00845755	-0.0283324	-0.0996554
0	0	0	0	0	0	0	0	0	0	0	0	0	0	0	0	-0.0277402	-0.0134677	-0.028192	-0.091901	-0.0426999	-0.0479785	0.0226406	0.0540596	-0.0190533	-0.0499104	0.00762208	-0.0112887	0.0256576	-0.0373515	-0.0588442	-0.029017	-0.026285	-0.0225165	-0.0236872	-0.0477637	-0.0797401	-0.0132762	-0.046397	0.010512	-0.0407006	-0.0367537	-0.0336625	-0.0316837	-0.0248089	-0.0149009	-0.0206702	-0.0317379	0.00050389	-0.0785378
0	0	0	0	0	0	0	0	0	0	0	0	0	0	0	-0.00636586	0.0462115	0.00294251	-0.0722441	-0.0187582	-0.0381567	-0.0509258	0.00688056	0.0192221	-0.0116846	-0.0588414	0.00688381	0.0194971	0.00597318	-0.00237973	-0.0705452	-0.0513643	-0.0595352	-0.0432063	-0.0564345	-0.146387	-0.0886975	0.00371012	-0.0181348	-0.0256358	-0.01895	-0.049166	-0.026156	-0.0364407	-0.0341426	-0.0328929	-0.0280308	-0.0161838	-0.0539307	-0.060365
0	0	0	0	0	0	0	0	0	0	0	0	0	0	0.001801	-0.0113176	-0.00905259	-0.0580248	-0.0346365	0.0215829	-0.0848941	-0.0101521	-0.0488212	-0.0211666	0.0444825	0.00924913	0.0323701	-0.042002	-0.030131	0.0282195	0.0332292	-0.0276694	-0.00713964	-0.0663059	-0.0335287	-0.0509577	0.0257941	0.0104344	-0.0207333	-0.0474768	-0.0542612	-0.00997186	0.0754144	0.0139189	-0.0446	-0.0104985	-0.0584977	-0.0191689	0.00278385	-0.0099221
0	0	0	0	0	0	0	0	0	0	0	0	0	0	-0.0191627	0.00659279	-0.0168279	-0.00305074	-0.0142841	-0.0357783	-0.0333762	0.0597765	-0.00460602	-0.0124713	-0.0162461	0.0181856	0.0148264	-0.033989	-0.0211023	-0.0251699	-0.0126636	-0.00885754	-0.0273192	-0.0951455	-0.046665	0.014888	0.0122419	0.00444891	-0.0437141	0.00252324	-0.0100912	0.00511067	0.0356117	0.0125897	-0.0834546	-0.0570005	-0.0585855	-0.0571629	-0.017562	-0.0281755
0	0	0	0	0	0	0	0	0	0	0	0	0	0	0.00483382	0.0274143	-0.00236464	-0.00677032	-0.0371943	-0.023983	-0.0677613	0.0165778	0.0114318	-0.0339445	0.000713944	0.0586465	-0.0204752	0.00636238	0.0117612	-0.0302474	0.0358717	-0.0325944	-0.0562314	-0.0804397	-0.0353872	0.0484663	0.0146531	-0.0315991	-0.0383949	-0.0623625	0.00319928	-0.0460284	-0.0802994	-0.0497722	-0.0816274	-0.0146604	0.00617242	-0.0357584	-0.0960591	-0.0678065
0	0	0	0	0	0	0	0	0	0	0	0	0	0.0298754	0.0399491	0.00938502	0.0488685	0.00693812	-0.0717854	-0.0367134	-0.0495587	-0.0302484	-0.00899384	-0.0691384	0.00011329	0.02782	0.0104097	0.0586183	0.0545171	-0.0251011	-0.00784269	0.00357045	-0.0100958	0.00927575	-0.0135981	-0.0481239	-0.0136125	0.0265926	-0.00492642	-0.0354095	-0.0891775	-0.0599066	-0.0101178	-0.0526356	0.0141934	0.0210808	-0.0353064	-0.0452166	-0.0346695	0.0109551
0	0	0	0	0	0	0	0	0	0	0	0	0	-0.0125297	0.00512607	0.00286636	-0.0244094	-0.00392343	-0.0547283	-0.0266846	-0.0346506	-0.0536505	-0.0608073	-0.0160051	-0.0283925	-0.0305341	0.0222918	0.0316464	0.0101253	-0.0627868	-0.0679889	0.0145616	-0.00432662	-0.0232759	-0.0279794	-0.00595462	0.00656541	0.0448424	-0.0320115	-0.0445276	-0.0586317	-0.00616179	-0.0289775	-0.0530093	-0.0210955	-0.0250659	0.0112674	-0.0117042	0.0228561	0.00698201
0	0	0	0	0	0	0	0	0	0	0	0	0	-0.00354923	0.0297306	0.0396436	-0.0604736	-0.0624935	-0.0356552	-0.00796401	-0.0315245	-0.107527	-0.0396008	-0.00977251	-0.000392461	-0.0235839	0.00218564	-0.000457681	-0.0205961	-0.0698118	-0.0554347	-0.00932115	0.00330653	0.0111853	-0.023256	0.0191999	0.0295629	-0.0316076	-0.00269744	-0.0758976	-0.0804388	0.0128246	-0.0169727	0.0237794	-0.0034626	0.00667104	-0.00833448	-0.0686223	-0.0632856	-0.0484572
0	0	0	0	0	0	0	0	0	0	0	0	0	0.00433845	0.0341877	-0.0258129	-0.0811491	-0.0467251	-0.0557833	-0.0631365	-0.0717302	-0.0720863	-0.0164259	-0.0563288	-0.0221348	-0.0338184	0.00260244	-0.0107589	-0.0358126	-0.0409557	-0.087899	-0.0769186	-0.0639438	-0.0366164	-0.0258309	0.0329112	0.0177795	-0.0276094	-0.0429097	-0.0422459	-0.0862008	-0.0307695	-0.00190157	0.0345669	0.0632672	0.00282717	-0.00422006	-0.0550199	0.0131826	0.0166671
0	0	0	0	0	0	0	0	0	0	0	0	0	0.0266746	0.0208465	-0.00184228	-0.0087821	-0.0204789	-0.0728655	-0.10298	-0.0675991	-0.067127	-0.0328638	-0.0671292	-0.0344796	-0.0276894	-0.04287	-0.0673994	-0.0638559	-0.0908643	-0.0438485	-0.0664974	-0.10864	-0.0930471	-0.0639155	-0.0311891	-0.0186082	-0.0120924	-0.0184705	-0.0312128	-0.0310796	-0.0716858	-0.0128887	0.00712467	0.0127595	-0.0475993	-0.0598306	-0.0439509	0.0490522	0.0429083
0	0	0	0	0	0	0	0	0	0	0	0	0	0	0.016109	0.0473029	0.0136042	-0.0461734	-0.102793	-0.0723015	-0.0827592	-0.0186184	-0.0175684	-0.060487	-0.0480626	-0.0204732	-0.0447636	-0.0818717	-0.071871	-0.0426052	-0.026626	-0.0232574	-0.0554827	-0.00538314	-0.0462485	-0.00676148	-0.00234881	-0.0410284	-0.00582987	-0.0173334	-0.016506	0.00701516	-0.0618231	-0.0451338	-0.0547325	-0.0457752	-0.0567295	-0.0756725	-0.0589834	0.0216102
0	0	0	0	0	0	0	0	0	0	0	0	0	0	-0.013014	-0.0541567	-0.00226274	-0.0431759	-0.0772203	-3.05071e-05	0.00506443	-0.0551496	-0.0300147	-0.0344823	-0.0896137	-0.0418251	-0.0697462	-0.0459757	-0.000534495	0.00271907	-0.0915982	-0.0269126	-0.00927129	0.00390841	-0.0125221	-0.050886	0.00845058	-0.0467052	-0.0271327	-0.0148906	-0.0291115	-0.0390189	-0.0442723	-0.0557478	-0.0555617	-0.0342936	-0.0279251	-0.038062	-0.0810719	-0.0114727
0	0	0	0	0	0	0	0	0	0	0	0	0	0	-0.0656246	-0.0865885	-0.028353	-0.069837	-0.0803555	-0.0153179	-0.0723576	-0.0672774	-0.0681876	-0.0452446	-0.060166	-0.0268101	-0.0732907	-0.0599398	-0.0417316	-0.0697863	-0.0878952	-0.107211	-0.0579056	-0.0897197	-0.0582331	-0.0362385	-0.0496867	-0.0135475	0.033745	-0.0450203	-0.0626011	-0.0261485	-0.0101009	-0.060245	-0.0487613	0.0250763	-0.0134728	-0.0781386	-0.0645253	-0.0331323
0	0	0	0	0	0	0	0	0	0	0	0	0	0	-0.00972706	-0.0891882	-0.0364766	-0.0002698	-0.0990894	-0.0535774	-0.0278912	-0.0902687	-0.10564	-0.0484897	-0.0598072	-0.0322686	-0.0598317	-0.101428	-0.0989609	-0.13099	-0.110567	-0.0531469	-0.0225641	-0.0793916	-0.0417586	-0.049583	-0.0992665	0.0168872	-0.00015291	0.00785347	0.0203467	-0.0376381	-0.0513357	-0.0214263	-0.0313072	-0.00107338	-0.0215322	-0.0576142	-0.112762	-0.0363374
0	0	0	0	0	0	0	0	0	0	0	0	0	0	0.0225416	-0.0462557	-0.050036	-0.199497	-0.0612672	-0.0643549	-0.084139	-0.119226	-0.135888	-0.11534	-0.0818382	-0.0898129	-0.0730311	-0.120323	-0.103222	-0.151442	-0.163103	-0.11144	-0.0464197	-0.115951	-0.085101	-0.0696499	0.0190703	0.0235037	-0.0175583	0.0191381	0.0565009	-0.0246139	-0.0522196	-0.0700133	-0.0753841	-0.0377103	-0.0506402	-0.0344114	-0.0911427	-0.0808335
0	0	0	0	0	0	0	0	0	0	0	0	0	0	-0.014129	-0.0197055	-0.123235	-0.122339	-0.123159	-0.171528	-0.0247076	-0.101044	-0.0463216	-0.0317165	-0.0987001	-0.0451464	-0.0447829	-0.0942924	-0.110599	-0.0859789	-0.142139	-0.146641	-0.119992	-0.131362	-0.111821	-0.104273	-0.0223431	0.0200225	0.0190717	-0.0126991	0.0869196	0.0105212	-0.0788532	-0.048649	-0.0255202	-0.0567373	-0.0462517	-0.00850534	-0.0391843	-0.0371772
0	0	0	0	0	0	0	0	0	0	0	0	0	0	0.00666374	0.0318654	-0.0198355	-0.0419385	-0.0168994	0.0497625	-0.0281629	-0.0671689	-0.0587017	-0.0330063	-0.0909129	-0.0609365	-0.00224062	-0.0233335	-0.00680037	-0.0475804	-0.060013	-0.0889605	-0.108305	-0.030316	-0.0516233	-0.0546341	-0.0450666	-0.0156315	-0.031593	-0.012292	0.0120772	-0.036593	0.0318584	-0.035631	-0.0392108	-0.0743778	-0.0661214	-0.0680312	-0.0697927	-0.0672006
0	0	0	0	0	0	0	0	0	0	0	0	0	0.00203399	0.000633917	0.0726607	0.0391488	-0.0404376	0.0512986	0.0423108	-0.0486317	-0.0613391	-0.0730045	-0.0979849	-0.0302987	-0.0624512	-0.0526174	-0.0667335	-0.00749374	-0.0238904	0.00106298	-0.0636781	-0.0660067	-0.0525221	0.00789986	0.0165291	-0.00595911	0.000901249	-0.039358	-0.0626683	-0.0591351	-0.016618	-0.0197742	-0.0394908	-0.0611787	-0.0821987	-0.0892082	-0.0820794	-0.0267376	-0.0323993
0	0	0	0	0	0	0	0	0	0	0	0	0	-0.00614321	-0.0198466	-0.0188111	-0.0509927	-0.0193313	-0.0408928	-0.0615486	-0.0298991	-0.0212419	-0.0364741	-0.0473745	-0.0408977	0.0219325	-0.0664218	-0.0627764	-0.0603546	-0.00910312	-0.00151845	-0.0163267	-0.00478795	-0.0528692	-0.0178163	0.0279451	-0.0153333	0.0217335	-0.00739117	-0.0041952	-0.039889	0.000914769	0.00601827	-0.0348657	-0.0249901	-0.0453973	-0.0701971	-0.100756	-0.0146972	-0.0123138
0	0	0	0	0	0	0	0	0	0	0	0	0	0.00839818	0.0115716	-0.00272297	0.000326432	-0.0525082	-0.0636931	-0.0413495	-0.0584516	-0.0237115	-0.0359378	-0.0630123	-0.0156352	0.0310786	-0.0593656	-0.0570905	0.0105246	-0.0146789	-0.0497435	-0.00866615	-0.0242398	-0.0466576	-0.0533719	0.0554923	-0.0278691	-0.015359	0.0194535	0.0347062	0.0280568	0.0178098	0.0555021	-0.0185961	-0.0288548	-0.0732007	-0.089333	-0.0917853	-0.0630666	-0.0403802
0	0	0	0	0	0	0	0	0	0	0	0	0	0	-0.0109566	-0.0630957	-0.0654755	-0.0908796	-0.0193858	-0.0320416	-0.0670029	-0.0307122	-0.0516693	-0.0814694	-0.0560161	-0.0080983	-0.0165919	0.00797979	-0.00107708	-0.0447787	-0.0595721	-0.0553361	-0.0374647	-0.0384655	-0.0862165	-0.00906346	-0.0280322	0.00545434	-0.0300662	-0.019504	0.00668976	-0.0343068	-0.027956	-0.0149567	-0.0188764	-0.0810235	-0.0407436	-0.0142813	-0.0625518	-0.0554084
0	0	0	0	0	0	0	0	0	0	0	0	0	0	0.0090999	-0.0649512	-0.0940407	-0.0880833	-0.00530938	-0.0367111	-0.0133313	-0.0462856	0.0409816	0.0254869	-0.0627712	-0.0701415	-0.0396853	-0.0183681	-0.0705685	-0.0652438	-0.0675177	-0.0583502	0.0149249	-0.0989163	-0.0671508	0.00562084	0.0463751	0.0196226	-0.0529885	-0.0181864	-0.0247638	-0.0530926	-0.0595522	-0.0549339	-0.00211584	0.0184307	-0.0615709	-0.00700472	-0.0341596	-0.0357356
0	0	0	0	0	0	0	0	0	0	0	0	0	0	0.0319643	-0.0793514	-0.0645471	-0.0821083	-0.0288946	-0.0713273	-0.0256931	-0.0589318	-0.0812536	-0.0123084	-0.051665	-0.0466782	-0.0538231	-0.0517275	-0.120498	-0.094522	-0.0467528	0.00311459	-0.060308	-0.0444514	0.00575855	0.0323694	0.0297024	0.0172181	-0.0616398	-0.0671104	-0.000687653	0.036172	-0.0748719	-0.0367627	-0.0105029	0.0546844	0.00536802	-0.0162513	-0.0584899	-0.0146422
0	0	0	0	0	0	0	0	0	0	0	0	0	0	0.00922794	-0.0507527	-0.0907652	-0.0616101	-0.129861	-0.0979616	-0.00456832	-0.0469139	-0.103144	-0.11172	-0.074089	0.014741	0.0211496	-0.0287585	-0.0158172	-0.0400637	-0.0121964	-0.0493925	-0.0432262	-0.051834	0.0126821	0.0257492	-0.00209073	-0.0242539	-0.0585167	-0.0828321	-0.0552781	0.0141698	-0.0311039	-0.0050006	0.000843454	0.0268144	-0.0212253	-0.0107173	-0.0346108	-0.0133093
0	0	0	0	0	0	0	0	0	0	0	0	0	0	-0.00639536	-0.0187416	-0.0900945	-0.111316	-0.0844331	-0.0897129	-0.0528713	-0.0287063	-0.0442643	-0.0436755	-0.0814915	-0.0357074	-0.0186342	0.0342209	0.0584034	-0.00750554	-0.0359084	-0.0763077	-0.014163	-0.010106	0.0509165	0.0598392	-0.00840214	-0.0270404	0.0141347	-0.00853189	-0.0339916	0.00115188	0.00728687	0.0403899	-0.00925337	0.012433	-0.0102407	-0.0008257	-0.0665343	-0.0449133
0	0	0	0	0	0	0	0	0	0	0	0	0	0	0	0.0215525	0.00255291	-0.0757117	-0.0937687	-0.110416	-0.134092	-0.0494238	0.000919458	-0.0133881	-0.0571421	-0.0760821	-0.0450879	-0.0601565	-0.0381346	-0.0238207	-0.0280882	-0.0371955	-0.0202491	-0.00240893	0.0052724	-0.0282702	-0.0500059	-0.0461193	-0.049066	-0.0390514	-0.0567673	-0.0318232	-0.0012442	-0.0222444	-0.0688899	-0.0422664	-0.0196188	-0.0387447	-0.0169351	-0.0609842
0	0	0	0	0	0	0	0	0	0	0	0	0	0	0	-0.0203159	0.0200201	-0.0683399	-0.0567854	-0.116271	-0.121383	-0.0878885	-0.0383178	-0.0444406	-0.00304175	-0.0303165	-0.0403382	-0.0558027	-0.0209021	-0.0703892	-0.0411299	-0.110909	-0.0871632	-0.0404637	-0.0456533	-0.0348784	-0.0827026	-0.0407187	-0.0287826	-0.052333	-0.0140984	0.021499	0.00555513	-0.0623382	-0.0779622	-0.0572911	-0.126867	-0.104119	-0.0505454	-0.0352203
0	0	0	0	0	0	0	0	0	0	0	0	0	0	0	0	-0.0574257	-0.00348936	-0.0295883	-0.000804713	-0.0712577	-0.0564187	-0.0649712	0.0119997	0.0142206	0.0154658	-0.0615009	-0.0104108	-0.00649978	-0.0201913	-0.0328341	-0.0579647	-0.0555082	-0.0369544	-0.0228538	0.0743504	0.00773806	-0.0186398	-0.0359645	-0.0220888	0.0243191	-0.0453435	-0.0195971	0.013565	-0.00944104	-0.0674207	-0.0476681	-0.0592436	-0.0309784	-0.0113269
0	0	0	0	0	0	0	0	0	0	0	0	0	0	0	0	-0.017408	0.00625197	-0.0411333	-0.0628074	-0.0638382	-0.0508584	-0.0269764	-0.00222335	-0.0215131	-0.0111187	-0.0224668	0.00138536	0.017832	-0.0230483	-0.0186528	-0.0205456	0.0421404	0.0131261	-0.014904	0.0120751	0.00599757	-0.0174721	0.0125124	-0.0632498	0.0164332	-0.0191528	0.0207881	-0.0174404	0.0416844	0.036749	0.00425577	-0.027587	0.0275815	-0.05784
0	0	0	0	0	0	0	0	0	0	0	0	0	0	0	0	0	0.0130624	-0.0272306	-0.0762138	-0.0690446	-0.0282562	0.00944844	-0.0226745	-0.0660116	-0.0528277	-0.000843024	-0.0288454	0.007222	-0.0329395	-0.03401	-0.0335763	-0.031098	0.0288775	-0.00636268	-0.0159532	0.0280606	-0.00753103	0.00642719	-0.0179704	-0.0258716	-0.051372	-0.00690722	-0.027864	-0.00140638	0.0545072	0.0218743	-0.0206684	0.0120534	-0.0419553
0	0	0	0	0	0	0	0	0	0	0	0	0	0	0	0	0	0.0135709	-0.0104066	-0.0261676	-0.0364842	-0.0426849	0.0283087	-0.0173617	-0.0603296	-0.0463108	-0.0250527	-0.03388	-0.00364764	-0.0191896	-0.0584927	-0.0873618	-0.00310916	-0.0144402	-0.0569739	-0.0913727	-0.000562049	-0.0329568	-0.0340043	-0.00387625	-0.0249379	-0.0184589	-0.0179869	0.00624913	-0.018899	-0.0234588	0.00496922	0.0132345	0.0192588	-0.0550322
0	0	0	0	0	0	0	0	0	0	0	0	0	0	0	0	0	0	0.0212809	-0.00764516	-0.0192914	-0.0125876	-0.0338858	-0.0972533	-0.0774155	-0.0729959	-0.0224874	-0.014167	0.0175163	0.0125023	-0.0377667	-0.0757417	0.00393251	0.022335	-0.00765345	-0.0605411	-0.0150161	0.0505079	-0.0162078	-0.0807212	-0.0577034	-0.0246582	-0.00372178	-0.00296243	-0.0301007	-0.0589627	-0.0198333	-0.0932749	-0.0869149	-0.132078
0	0	0	0	0	0	0	0	0	0	0	0	0	0	0	0	0	0	0.0181251	0.0149231	-0.025566	-0.0516647	-0.00195731	-0.0219687	-0.029505	0.0260947	0.00389156	0.00945849	-0.0370636	-0.0449533	-0.0182281	-0.11611	0.00151935	0.0184621	-0.0117217	-0.0156772	-0.0462199	-0.0471651	-0.0562476	-0.0990092	-0.0134962	-0.000413977	0.0076364	-0.0163556	-0.0610002	-0.107041	-0.0482129	-0.0640743	-0.0554705	-0.0679066
0	0	0	0	0	0	0	0	0	0	0	0	0	0	0	0	0	0	0	-0.0165846	-0.00185581	-0.0451051	-0.0475778	-0.0165893	0.0325795	0.0049717	-0.027667	-0.0315958	-0.0718573	-0.0502464	-0.0179002	-0.0570807	-0.0326494	0.0237875	-0.00589247	-0.0170569	-0.0747135	-0.0285908	-0.0826955	-0.127696	-0.0456261	-0.0300824	-0.00349095	-0.00652605	-0.0469945	-0.0532275	-0.0553169	-0.0535277	-0.00486125	-0.0337507
0	0	0	0	0	0	0	0	0	0	0	0	0	0	0	0	0	0	0	0	0.0198489	-0.0126976	0.00785388	0.0271379	0.00960463	-0.00258313	-0.0429663	-0.036385	0.00955927	0.0394296	-0.0289022	-0.0452232	-0.0270878	-0.0178908	0.00232585	-0.0200101	-0.0535158	-0.052816	-0.0566861	-0.0917439	-0.0463673	-0.0464528	-0.0428964	-0.0199948	-0.0220096	-0.0608053	-0.0719261	-0.103339	-0.123861	-0.0825684
0	0	0	0	0	0	0	0	0	0	0	0	0	0	0	0	0	0	0	0	0	0.0233119	-0.0126119	-0.0116475	-0.0164972	0.0156581	-0.00909449	0.0143092	0.0410704	-0.0255849	-0.121598	-0.0917537	-0.0687227	-0.0500518	-0.0282395	0.0125517	0.00179985	0.0132661	-0.0291194	-0.0491438	-0.0146096	0.00138159	-0.0184686	-0.0393465	-0.0480426	-0.0826102	-0.0984086	-0.111783	-0.0611203	-0.032694
0	0	0	0	0	0	0	0	0	0	0	0	0	0	0	0	0	0	0	0	0	0	0.00498531	0.021963	-0.00646547	0.00677951	-0.00356815	0.0196473	-0.0389376	-0.0529078	-0.0561025	-0.0440165	-0.000252563	0.0510997	0.00662606	0.000782406	-0.0275311	0.0881018	0.0268052	-0.0586437	-0.0180666	-0.0221328	-0.0595022	-0.0496809	-0.0355137	-0.0852975	-0.0581357	-0.0556357	-0.0610534	-0.0780943
0	0	0	0	0	0	0	0	0	0	0	0	0	0	0	0	0	0	0	0	0	0	0	-0.0102788	0.042272	-0.00995353	-0.0210976	0.0171647	0.0127645	-0.0462145	-0.0591293	-0.015497	-0.0717256	-0.0483673	0.0110855	0.00664881	-0.0217559	0.0130846	0.0570409	-0.0180434	-0.0469249	-0.0229228	-0.084662	-0.0606395	-0.0760679	-0.0951148	-0.0481253	-0.0154935	-0.0452666	-0.086629
0	0	0	0	0	0	0	0	0	0	0	0	0	0	0	0	0	0	0	0	0	0	0	0	0	7.40535e-05	-0.00934159	0.00490918	0.0285092	-0.0355616	-0.036897	-0.024981	-0.0754117	-0.0364293	0.00406113	0.0149109	-0.0332942	-0.000174802	0.00691352	-0.0382881	-0.0470891	-0.0456286	-0.0649816	-0.0639695	-0.0692113	-0.0836248	-0.0519744	-0.0412669	-0.064872	-0.0965904
0	0	0	0	0	0	0	0	0	0	0	0	0	0	0	0	0	0	0	0	0	0	0	0	0	0	0	0.00523151	0.00826751	-0.036213	0.0407142	0.0465289	-0.0390896	-0.0599382	-0.025472	0.00111625	-0.0340759	-0.0273136	-0.0124136	-0.0167644	-0.059251	-0.125854	-0.0349725	-0.0807942	-0.0500628	-0.0593167	-0.0716235	-0.0290999	-0.0344613	-0.0660978
0	0	0	0	0	0	0	0	0	0	0	0	0	0	0	0	0	0	0	0	0	0	0	0	0	0	0	0	0	0.00375638	0.0477347	0.0228214	-0.00611763	0.00302571	0.0137301	0.02447	-0.00368436	-0.0549655	-0.0273425	-0.0446464	-0.0614469	-0.0864423	-0.0766546	-0.0654418	-0.0481351	-0.0369796	-0.0193285	-0.0333339	-0.0522019	-0.0510113
0	0	0	0	0	0	0	0	0	0	0	0	0	0	0	0	0	0	0	0	0	0	0	0	0	0	0	0	0	0	0	0	0	0.0477513	-0.0017916	-0.0213178	-0.0104247	-0.0119635	-0.00718649	-0.0438937	0.0195188	-0.0156366	-0.0115334	-0.0287616	-0.00423109	-0.0107829	-0.0572696	-0.0456006	-0.0522687	-0.0221859
0	0	0	0	0	0	0	0	0	0	0	0	0	0	0	0	0	0	0	0	0	0	0	0	0	0	0	0	0	0	0	0	0	0	0	0	0	0	-0.0100779	-0.0111193	0.00433306	0.0134993	0.0206541	-0.0058908	-0.0144906	-0.00650442	-0.0249081	0.0479612	0.00628707	-0.0139806
0	0	0	0	0	0	0	0	0	0	0	0	0	0	0	0	0	0	0	0	0	0	0	0	0	0	0	0	0	0	0	0	0	0	0	0	0	0	0	0	0	0	0	0	0	0	0	0	0	0
0	0	0	0	0	0	0	0	0	0	0	0	0	0	0	0	0	0	0	0	0	0	0	0	0	0	0	0	0	0	0	0	0	0	0	0	0	0	0	0	0	0	0	0	0	0	0	0	0	0
0	0	0	0	0	0	0	0	0	0	0	0	0	0	0	0	0	0	0	0	0	0	0	0	0	0	0	0	0	0	0	0	0	0	0	0	0	0	0	0	0	0	0	0	0	0	0	0	0	0
0	0	0	0	0	0	0	0	0	0	0	0	0	0	0	0	0	0	0	0	0	0	0	0	0	0	0	0	0	0	0	0	0	0	0	0	0	0	0	0	0	0	0	0	0	0	0	0	0	0
0	0	0	0	0	0	0	0	0	0	0	0	0	0	0	0	0	0	0	0	0	0	0	0	0	0	0	0	0	0	0	0	0	0	0	0	0	0	0	0	0	0	0	0	0	0	0	0	0	0
0	0	0	0	0	0	0	0	0	0	0	0	0	0	0	0	0	0	0	0	0	0	0	0	0	0	0	0	0	0	0	0	0	0	0	0	0	0	0	0	0	0	0	0	0	0	0	0	0	0
0	0	0	0	0	0	0	0	0	0	0	0	0	0	0	0	0	0	0	0	0	0	0	0	0	0	0	0	0	0	0	0	0	0	0	0	0	0	0	0	0	0	0	0	0	0	0	0	0	0
0	0	0	0	0	0	0	0	0	0	0	0	0	0	0	0	0	0	0	0	0	0	0	0	0	0	0	0	0	0	0	0	0	0	0	0	0	0	0	0	0	0	0	0	0	0	0	0	0	0
0	0	0	0	0	0	0	0	0	0	0	0	0	0	0	0	0	0	0	0	0	0	0	0	0	0	0	0	0	0	0	0	0	0	0	0	0	0	0	0	0	0	0	0	0	0	0	0	0	0
[truncated: 46 more columns]

## Sheet: del3
0	0	0	0	0	0	0	0	0	0	0	0	0	0	0	0	0	0	0	0	0	0	0	0	0	0	0	0	0	0	0	0	0	0	0	0	0	0	0	0	0	0	0	0	0	0	0	0	0	0
0	0	0	0	0	0	0	0	0	0	0	0	0	0	0	0	0	0	0	0	0	0	0	0	0	0	0	0	0	0	0	0	0	0	0	0	0	0	0	0	0	0	0	0	0	0	0	0	0	0
0	0	0	0	0	0	0	0	0	0	0	0	0	0	0	0	0	0	0	0	0	0	0	0	0	0	0	0	0	0	0	0	0	0	0	0	0	0	0	0	0	0	0	0	0	0	0	0	0	0
0	0	0	0	0	0	0	0	0	0	0	0	0	0	0	0	0	0	0	0	0	0	0	0	0	0	0	0	0	0	0	0	0	0	0	0	0	0	0	0	0	0	0	0	0	0	0	0	0	0
0	0	0	0	0	0	0	0	0	0	0	0	0	0	0	0	0	0	0	0	0	0	0	0	0	0	0	0	0	0	0	0	0	0	0	0	0	0	0	0	0	0	0	0	0	0	0	0	0	0
0	0	0	0	0	0	0	0	0	0	0	0	0	0	0	0	0	0	0	0	0	0	0	0	0	0	0	0	0	0	0	0	0	0	0	0	0	0	0	0	0	0	0	0	0	0	0	0	0	0
0	0	0	0	0	0	0	0	0	0	0	0	0	0	0	0	0	0	0	0	0	0	0	0	0	0	0	0	0	0	0	0	0	0	0	0	0	0	0	0	0	0	0	-0.00815873	-0.00563078	0.0173934	0	0	0	0
0	0	0	0	0	0	0	0	0	0	0	0	0	0	0	0	0	0	0	0	0	0	0	0	0	0	0	0	0	0	0	0	0	0	0	0	0	-0.0115997	-0.0373491	-0.0528104	0.0232684	-0.0177409	0.000417718	-0.0229962	0.00629586	0.0338424	0.0148805	-0.00943655	-0.0127471	0.0118825
0	0	0	0	0	0	0	0	0	0	0	0	0	0	0	0	0	0	0	0	0	0	0	0	0	0	0	0	0	0	0	-0.0502584	0.00504766	-0.0194446	0.00488038	0.00166395	-0.0154561	-0.00872912	0.00794168	0.00334847	0.0460144	0.0222008	-0.0308979	-0.00436637	-0.0100444	-0.0101061	-0.0551335	-0.0501002	-0.0482068	-0.0400201
0	0	0	0	0	0	0	0	0	0	0	0	0	0	0	0	0	0	0	0	0	0	0	0	0	0	0	0	0	-0.00498407	-0.00477286	0.0183712	-0.0210146	-0.0114098	0.0191686	0.0397492	0.017253	-0.0463743	-0.034566	0.00895707	-0.0241557	0.00290831	-0.00366643	-0.020544	-0.00531989	-0.0174625	-0.0540829	-0.143058	-0.0590931	-0.0400623
0	0	0	0	0	0	0	0	0	0	0	0	0	0	0	0	0	0	0	0	0	0	0	0	0	0	0	-0.0304348	0.0160708	-0.00951005	0.0353513	0.0444891	-0.00857993	-0.0431667	-0.0569645	-0.0839037	-0.0495141	-0.0789244	-0.0262301	-0.0147891	0.029532	-0.0327193	-0.0230894	-0.0393264	0.0166272	-0.0150252	-0.0511479	-0.0804979	-0.0419135	-0.0275366
0	0	0	0	0	0	0	0	0	0	0	0	0	0	0	0	0	0	0	0	0	0	0	0	0	0	0.066034	0.00280397	-0.00790318	0.00591404	0.0245019	-0.00343054	-0.0772191	-0.0619191	-0.0476925	-0.0550231	-0.0477086	-0.0328738	-0.0456679	-0.0474943	-0.0314799	-0.0207724	-0.0390785	-0.061206	-0.0145415	0.0219259	-0.0524442	-0.0736189	-0.0525792	-0.0483333
0	0	0	0	0	0	0	0	0	0	0	0	0	0	0	0	0	0	0	0	0	0	0	0	0	-0.0234988	-0.0232125	0.0206682	-0.00113414	-0.0175646	-0.0307043	-0.109167	-0.131158	-0.0923702	-0.0451905	0.0563259	-0.00563895	-0.0213575	-0.0314834	-0.0532385	-0.0163701	0.00129905	0.0148375	-0.0349345	-0.013245	-0.0700371	-0.0328046	-0.0899497	-0.0880231	-0.0693616
0	0	0	0	0	0	0	0	0	0	0	0	0	0	0	0	0	0	0	0	0	0	0	0.0137681	-0.057962	-0.0206799	-0.022797	0.000519362	-0.0225835	-0.0351518	-0.0524228	-0.0288405	-0.0745251	-0.0825574	-0.0679318	-0.00791066	-0.0823383	-0.073586	-0.0428093	-0.0374628	-0.0182869	-0.0107192	-0.0309229	-0.0299846	-0.0798546	-0.0579559	0.024854	-0.0760566	-0.114875	-0.0872147
0	0	0	0	0	0	0	0	0	0	0	0	0	0	0	0	0	0	0	0	0	-0.00631913	-0.0196603	-0.0508836	0.0212512	-0.0643481	-0.128849	-0.0265048	-0.00740395	-0.0563432	-0.062288	-0.0639788	-0.0849571	-0.052803	-0.0723926	-0.0852462	-0.0794779	-0.0932673	0.0120658	-0.0295066	-0.0349654	-0.0304462	-0.00248819	-0.000125413	-0.0379351	-0.000194049	-0.00613981	-0.0859461	-0.10137	-0.0940043
0	0	0	0	0	0	0	0	0	0	0	0	0	0	0	0	0	0	0	0	-0.0312859	-0.0284224	0.0181961	-0.0370724	-0.0239448	-0.0714289	-0.0923894	-0.0300444	-0.00405674	-0.0486109	-0.0407806	-0.0584417	-0.0243595	-0.0434628	-0.0753009	-0.0792829	-0.0751188	-0.0758192	-0.0116582	-0.0344457	-0.0346877	-0.0293144	-0.0306035	0.0350364	0.000765111	0.0030979	-0.025155	-0.0562969	-0.0571903	-0.0453774
0	0	0	0	0	0	0	0	0	0	0	0	0	0	0	0	0	0	0	-0.0462107	-0.0027025	-0.000210835	0.0562067	0.00740339	-0.0275485	-0.072295	-0.0630226	-0.0713387	-0.0378242	-0.00258548	-0.0246571	-0.0412317	-0.0682598	-0.0407259	-0.0744879	-0.0813357	-0.0605836	0.0161693	-0.0104028	0.0406856	-0.0444801	-0.0858214	-0.024234	0.0117684	-0.0117149	-0.0124189	-0.0323654	-0.0878346	-0.0609344	-0.0193971
0	0	0	0	0	0	0	0	0	0	0	0	0	0	0	0	0	0	0.0332806	-0.00462954	-0.00141684	0.0483114	0.0541225	-0.00334356	-0.0378996	-0.0527257	-0.0648669	-0.02313	-0.0476057	0.00975131	0.0127473	0.0458891	-0.0637832	-0.02668	-0.0577294	-0.0329631	0.0134523	0.0267451	-0.0398971	0.0635203	-0.0669164	-0.0704282	0.00516278	-0.0288043	-0.0407568	-0.0555881	0.0258168	-0.0282992	-0.0644199	-0.0154598
0	0	0	0	0	0	0	0	0	0	0	0	0	0	0	0	0	0	0.00465446	-0.0399959	-0.0204621	-0.00375243	-0.026303	-0.0324741	-0.0385707	-0.0483547	0.00928451	0.0280839	-0.0601623	-0.0360768	0.0414699	0.0574134	-0.0292027	-0.0245244	-0.0320068	-0.0382461	-0.065181	-0.0510299	-0.0421408	0.0276962	-0.0416298	-0.031628	0.0221053	-0.063909	-0.00798753	-0.0178874	-0.0391567	0.00690708	-0.00197331	-0.0354649
0	0	0	0	0	0	0	0	0	0	0	0	0	0	0	0	0	0.000918052	0.0168022	0.0150788	-0.046809	0.00320693	-0.0147222	0.0666878	0.0275745	-0.0242207	-0.00378615	0.0110032	-0.0184291	-0.0435423	-0.026838	-0.00777368	-0.0283609	-0.00507493	-0.00035919	0.0415515	-9.59318e-05	-0.0448181	-0.0591355	-0.0132343	-0.0973241	-0.0744378	-0.0694842	-0.074387	-0.00205148	0.00229792	-0.0263235	-0.00845755	-0.0283324	-0.0996554
0	0	0	0	0	0	0	0	0	0	0	0	0	0	0	0	-0.0277402	-0.0134677	-0.028192	-0.091901	-0.0426999	-0.0479785	0.0226406	0.0540596	-0.0190533	-0.0499104	0.00762208	-0.0112887	0.0256576	-0.0373515	-0.0588442	-0.029017	-0.026285	-0.0225165	-0.0236872	-0.0477637	-0.0797401	-0.0132762	-0.046397	0.010512	-0.0407006	-0.0367537	-0.0336625	-0.0316837	-0.0248089	-0.0149009	-0.0206702	-0.0317379	0.00050389	-0.0785378
0	0	0	0	0	0	0	0	0	0	0	0	0	0	0	-0.00636586	0.0462115	0.00294251	-0.0722441	-0.0187582	-0.0381567	-0.0509258	0.00688056	0.0192221	-0.0116846	-0.0588414	0.00688381	0.0194971	0.00597318	-0.00237973	-0.0705452	-0.0513643	-0.0595352	-0.0432063	-0.0564345	-0.146387	-0.0886975	0.00371012	-0.0181348	-0.0256358	-0.01895	-0.049166	-0.026156	-0.0364407	-0.0341426	-0.0328929	-0.0280308	-0.0161838	-0.0539307	-0.060365
0	0	0	0	0	0	0	0	0	0	0	0	0	0	0.001801	-0.0113176	-0.00905259	-0.0580248	-0.0346365	0.0215829	-0.0848941	-0.0101521	-0.0488212	-0.0211666	0.0444825	0.00924913	0.0323701	-0.042002	-0.030131	0.0282195	0.0332292	-0.0276694	-0.00713964	-0.0663059	-0.0335287	-0.0509577	0.0257941	0.0104344	-0.0207333	-0.0474768	-0.0542612	-0.00997186	0.0754144	0.0139189	-0.0446	-0.0104985	-0.0584977	-0.0191689	0.00278385	-0.0099221
0	0	0	0	0	0	0	0	0	0	0	0	0	0	-0.0191627	0.00659279	-0.0168279	-0.00305074	-0.0142841	-0.0357783	-0.0333762	0.0597765	-0.00460602	-0.0124713	-0.0162461	0.0181856	0.0148264	-0.033989	-0.0211023	-0.0251699	-0.0126636	-0.00885754	-0.0273192	-0.0951455	-0.046665	0.014888	0.0122419	0.00444891	-0.0437141	0.00252324	-0.0100912	0.00511067	0.0356117	0.0125897	-0.0834546	-0.0570005	-0.0585855	-0.0571629	-0.017562	-0.0281755
0	0	0	0	0	0	0	0	0	0	0	0	0	0	0.00483382	0.0274143	-0.00236464	-0.00677032	-0.0371943	-0.023983	-0.0677613	0.0165778	0.0114318	-0.0339445	0.000713944	0.0586465	-0.0204752	0.00636238	0.0117612	-0.0302474	0.0358717	-0.0325944	-0.0562314	-0.0804397	-0.0353872	0.0484663	0.0146531	-0.0315991	-0.0383949	-0.0623625	0.00319928	-0.0460284	-0.0802994	-0.0497722	-0.0816274	-0.0146604	0.00617242	-0.0357584	-0.0960591	-0.0678065
0	0	0	0	0	0	0	0	0	0	0	0	0	0.0298754	0.0399491	0.00938502	0.0488685	0.00693812	-0.0717854	-0.0367134	-0.0495587	-0.0302484	-0.00899384	-0.0691384	0.00011329	0.02782	0.0104097	0.0586183	0.0545171	-0.0251011	-0.00784269	0.00357045	-0.0100958	0.00927575	-0.0135981	-0.0481239	-0.0136125	0.0265926	-0.00492642	-0.0354095	-0.0891775	-0.0599066	-0.0101178	-0.0526356	0.0141934	0.0210808	-0.0353064	-0.0452166	-0.0346695	0.0109551
0	0	0	0	0	0	0	0	0	0	0	0	0	-0.0125297	0.00512607	0.00286636	-0.0244094	-0.00392343	-0.0547283	-0.0266846	-0.0346506	-0.0536505	-0.0608073	-0.0160051	-0.0283925	-0.0305341	0.0222918	0.0316464	0.0101253	-0.0627868	-0.0679889	0.0145616	-0.00432662	-0.0232759	-0.0279794	-0.00595462	0.00656541	0.0448424	-0.0320115	-0.0445276	-0.0586317	-0.00616179	-0.0289775	-0.0530093	-0.0210955	-0.0250659	0.0112674	-0.0117042	0.0228561	0.00698201
0	0	0	0	0	0	0	0	0	0	0	0	0	-0.00354923	0.0297306	0.0396436	-0.0604736	-0.0624935	-0.0356552	-0.00796401	-0.0315245	-0.107527	-0.0396008	-0.00977251	-0.000392461	-0.0235839	0.00218564	-0.000457681	-0.0205961	-0.0698118	-0.0554347	-0.00932115	0.00330653	0.0111853	-0.023256	0.0191999	0.0295629	-0.0316076	-0.00269744	-0.0758976	-0.0804388	0.0128246	-0.0169727	0.0237794	-0.0034626	0.00667104	-0.00833448	-0.0686223	-0.0632856	-0.0484572
0	0	0	0	0	0	0	0	0	0	0	0	0	0.00433845	0.0341877	-0.0258129	-0.0811491	-0.0467251	-0.0557833	-0.0631365	-0.0717302	-0.0720863	-0.0164259	-0.0563288	-0.0221348	-0.0338184	0.00260244	-0.0107589	-0.0358126	-0.0409557	-0.087899	-0.0769186	-0.0639438	-0.0366164	-0.0258309	0.0329112	0.0177795	-0.0276094	-0.0429097	-0.0422459	-0.0862008	-0.0307695	-0.00190157	0.0345669	0.0632672	0.00282717	-0.00422006	-0.0550199	0.0131826	0.0166671
0	0	0	0	0	0	0	0	0	0	0	0	0	0.0266746	0.0208465	-0.00184228	-0.0087821	-0.0204789	-0.0728655	-0.10298	-0.0675991	-0.067127	-0.0328638	-0.0671292	-0.0344796	-0.0276894	-0.04287	-0.0673994	-0.0638559	-0.0908643	-0.0438485	-0.0664974	-0.10864	-0.0930471	-0.0639155	-0.0311891	-0.0186082	-0.0120924	-0.0184705	-0.0312128	-0.0310796	-0.0716858	-0.0128887	0.00712467	0.0127595	-0.0475993	-0.0598306	-0.0439509	0.0490522	0.0429083
0	0	0	0	0	0	0	0	0	0	0	0	0	0	0.016109	0.0473029	0.0136042	-0.0461734	-0.102793	-0.0723015	-0.0827592	-0.0186184	-0.0175684	-0.060487	-0.0480626	-0.0204732	-0.0447636	-0.0818717	-0.071871	-0.0426052	-0.026626	-0.0232574	-0.0554827	-0.00538314	-0.0462485	-0.00676148	-0.00234881	-0.0410284	-0.00582987	-0.0173334	-0.016506	0.00701516	-0.0618231	-0.0451338	-0.0547325	-0.0457752	-0.0567295	-0.0756725	-0.0589834	0.0216102
0	0	0	0	0	0	0	0	0	0	0	0	0	0	-0.013014	-0.0541567	-0.00226274	-0.0431759	-0.0772203	-3.05071e-05	0.00506443	-0.0551496	-0.0300147	-0.0344823	-0.0896137	-0.0418251	-0.0697462	-0.0459757	-0.000534495	0.00271907	-0.0915982	-0.0269126	-0.00927129	0.00390841	-0.0125221	-0.050886	0.00845058	-0.0467052	-0.0271327	-0.0148906	-0.0291115	-0.0390189	-0.0442723	-0.0557478	-0.0555617	-0.0342936	-0.0279251	-0.038062	-0.0810719	-0.0114727
0	0	0	0	0	0	0	0	0	0	0	0	0	0	-0.0656246	-0.0865885	-0.028353	-0.069837	-0.0803555	-0.0153179	-0.0723576	-0.0672774	-0.0681876	-0.0452446	-0.060166	-0.0268101	-0.0732907	-0.0599398	-0.0417316	-0.0697863	-0.0878952	-0.107211	-0.0579056	-0.0897197	-0.0582331	-0.0362385	-0.0496867	-0.0135475	0.033745	-0.0450203	-0.0626011	-0.0261485	-0.0101009	-0.060245	-0.0487613	0.0250763	-0.0134728	-0.0781386	-0.0645253	-0.0331323
0	0	0	0	0	0	0	0	0	0	0	0	0	0	-0.00972706	-0.0891882	-0.0364766	-0.0002698	-0.0990894	-0.0535774	-0.0278912	-0.0902687	-0.10564	-0.0484897	-0.0598072	-0.0322686	-0.0598317	-0.101428	-0.0989609	-0.13099	-0.110567	-0.0531469	-0.0225641	-0.0793916	-0.0417586	-0.049583	-0.0992665	0.0168872	-0.00015291	0.00785347	0.0203467	-0.0376381	-0.0513357	-0.0214263	-0.0313072	-0.00107338	-0.0215322	-0.0576142	-0.112762	-0.0363374
0	0	0	0	0	0	0	0	0	0	0	0	0	0	0.0225416	-0.0462557	-0.050036	-0.199497	-0.0612672	-0.0643549	-0.084139	-0.119226	-0.135888	-0.11534	-0.0818382	-0.0898129	-0.0730311	-0.120323	-0.103222	-0.151442	-0.163103	-0.11144	-0.0464197	-0.115951	-0.085101	-0.0696499	0.0190703	0.0235037	-0.0175583	0.0191381	0.0565009	-0.0246139	-0.0522196	-0.0700133	-0.0753841	-0.0377103	-0.0506402	-0.0344114	-0.0911427	-0.0808335
0	0	0	0	0	0	0	0	0	0	0	0	0	0	-0.014129	-0.0197055	-0.123235	-0.122339	-0.123159	-0.171528	-0.0247076	-0.101044	-0.0463216	-0.0317165	-0.0987001	-0.0451464	-0.0447829	-0.0942924	-0.110599	-0.0859789	-0.142139	-0.146641	-0.119992	-0.131362	-0.111821	-0.104273	-0.0223431	0.0200225	0.0190717	-0.0126991	0.0869196	0.0105212	-0.0788532	-0.048649	-0.0255202	-0.0567373	-0.0462517	-0.00850534	-0.0391843	-0.0371772
0	0	0	0	0	0	0	0	0	0	0	0	0	0	0.00666374	0.0318654	-0.0198355	-0.0419385	-0.0168994	0.0497625	-0.0281629	-0.0671689	-0.0587017	-0.0330063	-0.0909129	-0.0609365	-0.00224062	-0.0233335	-0.00680037	-0.0475804	-0.060013	-0.0889605	-0.108305	-0.030316	-0.0516233	-0.0546341	-0.0450666	-0.0156315	-0.031593	-0.012292	0.0120772	-0.036593	0.0318584	-0.035631	-0.0392108	-0.0743778	-0.0661214	-0.0680312	-0.0697927	-0.0672006
0	0	0	0	0	0	0	0	0	0	0	0	0	0.00203399	0.000633917	0.0726607	0.0391488	-0.0404376	0.0512986	0.0423108	-0.0486317	-0.0613391	-0.0730045	-0.0979849	-0.0302987	-0.0624512	-0.0526174	-0.0667335	-0.00749374	-0.0238904	0.00106298	-0.0636781	-0.0660067	-0.0525221	0.00789986	0.0165291	-0.00595911	0.000901249	-0.039358	-0.0626683	-0.0591351	-0.016618	-0.0197742	-0.0394908	-0.0611787	-0.0821987	-0.0892082	-0.0820794	-0.0267376	-0.0323993
0	0	0	0	0	0	0	0	0	0	0	0	0	-0.00614321	-0.0198466	-0.0188111	-0.0509927	-0.0193313	-0.0408928	-0.0615486	-0.0298991	-0.0212419	-0.0364741	-0.0473745	-0.0408977	0.0219325	-0.0664218	-0.0627764	-0.0603546	-0.00910312	-0.00151845	-0.0163267	-0.00478795	-0.0528692	-0.0178163	0.0279451	-0.0153333	0.0217335	-0.00739117	-0.0041952	-0.039889	0.000914769	0.00601827	-0.0348657	-0.0249901	-0.0453973	-0.0701971	-0.100756	-0.0146972	-0.0123138
0	0	0	0	0	0	0	0	0	0	0	0	0	0.00839818	0.0115716	-0.00272297	0.000326432	-0.0525082	-0.0636931	-0.0413495	-0.0584516	-0.0237115	-0.0359378	-0.0630123	-0.0156352	0.0310786	-0.0593656	-0.0570905	0.0105246	-0.0146789	-0.0497435	-0.00866615	-0.0242398	-0.0466576	-0.0533719	0.0554923	-0.0278691	-0.015359	0.0194535	0.0347062	0.0280568	0.0178098	0.0555021	-0.0185961	-0.0288548	-0.0732007	-0.089333	-0.0917853	-0.0630666	-0.0403802
0	0	0	0	0	0	0	0	0	0	0	0	0	0	-0.0109566	-0.0630957	-0.0654755	-0.0908796	-0.0193858	-0.0320416	-0.0670029	-0.0307122	-0.0516693	-0.0814694	-0.0560161	-0.0080983	-0.0165919	0.00797979	-0.00107708	-0.0447787	-0.0595721	-0.0553361	-0.0374647	-0.0384655	-0.0862165	-0.00906346	-0.0280322	0.00545434	-0.0300662	-0.019504	0.00668976	-0.0343068	-0.027956	-0.0149567	-0.0188764	-0.0810235	-0.0407436	-0.0142813	-0.0625518	-0.0554084
0	0	0	0	0	0	0	0	0	0	0	0	0	0	0.0090999	-0.0649512	-0.0940407	-0.0880833	-0.00530938	-0.0367111	-0.0133313	-0.0462856	0.0409816	0.0254869	-0.0627712	-0.0701415	-0.0396853	-0.0183681	-0.0705685	-0.0652438	-0.0675177	-0.0583502	0.0149249	-0.0989163	-0.0671508	0.00562084	0.0463751	0.0196226	-0.0529885	-0.0181864	-0.0247638	-0.0530926	-0.0595522	-0.0549339	-0.00211584	0.0184307	-0.0615709	-0.00700472	-0.0341596	-0.0357356
0	0	0	0	0	0	0	0	0	0	0	0	0	0	0.0319643	-0.0793514	-0.0645471	-0.0821083	-0.0288946	-0.0713273	-0.0256931	-0.0589318	-0.0812536	-0.0123084	-0.051665	-0.0466782	-0.0538231	-0.0517275	-0.120498	-0.094522	-0.0467528	0.00311459	-0.060308	-0.0444514	0.00575855	0.0323694	0.0297024	0.0172181	-0.0616398	-0.0671104	-0.000687653	0.036172	-0.0748719	-0.0367627	-0.0105029	0.0546844	0.00536802	-0.0162513	-0.0584899	-0.0146422
0	0	0	0	0	0	0	0	0	0	0	0	0	0	0.00922794	-0.0507527	-0.0907652	-0.0616101	-0.129861	-0.0979616	-0.00456832	-0.0469139	-0.103144	-0.11172	-0.074089	0.014741	0.0211496	-0.0287585	-0.0158172	-0.0400637	-0.0121964	-0.0493925	-0.0432262	-0.051834	0.0126821	0.0257492	-0.00209073	-0.0242539	-0.0585167	-0.0828321	-0.0552781	0.0141698	-0.0311039	-0.0050006	0.000843454	0.0268144	-0.0212253	-0.0107173	-0.0346108	-0.0133093
0	0	0	0	0	0	0	0	0	0	0	0	0	0	-0.00639536	-0.0187416	-0.0900945	-0.111316	-0.0844331	-0.0897129	-0.0528713	-0.0287063	-0.0442643	-0.0436755	-0.0814915	-0.0357074	-0.0186342	0.0342209	0.0584034	-0.00750554	-0.0359084	-0.0763077	-0.014163	-0.010106	0.0509165	0.0598392	-0.00840214	-0.0270404	0.0141347	-0.00853189	-0.0339916	0.00115188	0.00728687	0.0403899	-0.00925337	0.012433	-0.0102407	-0.0008257	-0.0665343	-0.0449133
0	0	0	0	0	0	0	0	0	0	0	0	0	0	0	0.0215525	0.00255291	-0.0757117	-0.0937687	-0.110416	-0.134092	-0.0494238	0.000919458	-0.0133881	-0.0571421	-0.0760821	-0.0450879	-0.0601565	-0.0381346	-0.0238207	-0.0280882	-0.0371955	-0.0202491	-0.00240893	0.0052724	-0.0282702	-0.0500059	-0.0461193	-0.049066	-0.0390514	-0.0567673	-0.0318232	-0.0012442	-0.0222444	-0.0688899	-0.0422664	-0.0196188	-0.0387447	-0.0169351	-0.0609842
0	0	0	0	0	0	0	0	0	0	0	0	0	0	0	-0.0203159	0.0200201	-0.0683399	-0.0567854	-0.116271	-0.121383	-0.0878885	-0.0383178	-0.0444406	-0.00304175	-0.0303165	-0.0403382	-0.0558027	-0.0209021	-0.0703892	-0.0411299	-0.110909	-0.0871632	-0.0404637	-0.0456533	-0.0348784	-0.0827026	-0.0407187	-0.0287826	-0.052333	-0.0140984	0.021499	0.00555513	-0.0623382	-0.0779622	-0.0572911	-0.126867	-0.104119	-0.0505454	-0.0352203
0	0	0	0	0	0	0	0	0	0	0	0	0	0	0	0	-0.0574257	-0.00348936	-0.0295883	-0.000804713	-0.0712577	-0.0564187	-0.0649712	0.0119997	0.0142206	0.0154658	-0.0615009	-0.0104108	-0.00649978	-0.0201913	-0.0328341	-0.0579647	-0.0555082	-0.0369544	-0.0228538	0.0743504	0.00773806	-0.0186398	-0.0359645	-0.0220888	0.0243191	-0.0453435	-0.0195971	0.013565	-0.00944104	-0.0674207	-0.0476681	-0.0592436	-0.0309784	-0.0113269
0	0	0	0	0	0	0	0	0	0	0	0	0	0	0	0	-0.017408	0.00625197	-0.0411333	-0.0628074	-0.0638382	-0.0508584	-0.0269764	-0.00222335	-0.0215131	-0.0111187	-0.0224668	0.00138536	0.017832	-0.0230483	-0.0186528	-0.0205456	0.0421404	0.0131261	-0.014904	0.0120751	0.00599757	-0.0174721	0.0125124	-0.0632498	0.0164332	-0.0191528	0.0207881	-0.0174404	0.0416844	0.036749	0.00425577	-0.027587	0.0275815	-0.05784
0	0	0	0	0	0	0	0	0	0	0	0	0	0	0	0	0	0.0130624	-0.0272306	-0.0762138	-0.0690446	-0.0282562	0.00944844	-0.0226745	-0.0660116	-0.0528277	-0.000843024	-0.0288454	0.007222	-0.0329395	-0.03401	-0.0335763	-0.031098	0.0288775	-0.00636268	-0.0159532	0.0280606	-0.00753103	0.00642719	-0.0179704	-0.0258716	-0.051372	-0.00690722	-0.027864	-0.00140638	0.0545072	0.0218743	-0.0206684	0.0120534	-0.0419553
0	0	0	0	0	0	0	0	0	0	0	0	0	0	0	0	0	0.0135709	-0.0104066	-0.0261676	-0.0364842	-0.0426849	0.0283087	-0.0173617	-0.0603296	-0.0463108	-0.0250527	-0.03388	-0.00364764	-0.0191896	-0.0584927	-0.0873618	-0.00310916	-0.0144402	-0.0569739	-0.0913727	-0.000562049	-0.0329568	-0.0340043	-0.00387625	-0.0249379	-0.0184589	-0.0179869	0.00624913	-0.018899	-0.0234588	0.00496922	0.0132345	0.0192588	-0.0550322
0	0	0	0	0	0	0	0	0	0	0	0	0	0	0	0	0	0	0.0212809	-0.00764516	-0.0192914	-0.0125876	-0.0338858	-0.0972533	-0.0774155	-0.0729959	-0.0224874	-0.014167	0.0175163	0.0125023	-0.0377667	-0.0757417	0.00393251	0.022335	-0.00765345	-0.0605411	-0.0150161	0.0505079	-0.0162078	-0.0807212	-0.0577034	-0.0246582	-0.00372178	-0.00296243	-0.0301007	-0.0589627	-0.0198333	-0.0932749	-0.0869149	-0.132078
0	0	0	0	0	0	0	0	0	0	0	0	0	0	0	0	0	0	0.0181251	0.0149231	-0.025566	-0.0516647	-0.00195731	-0.0219687	-0.029505	0.0260947	0.00389156	0.00945849	-0.0370636	-0.0449533	-0.0182281	-0.11611	0.00151935	0.0184621	-0.0117217	-0.0156772	-0.0462199	-0.0471651	-0.0562476	-0.0990092	-0.0134962	-0.000413977	0.0076364	-0.0163556	-0.0610002	-0.107041	-0.0482129	-0.0640743	-0.0554705	-0.0679066
0	0	0	0	0	0	0	0	0	0	0	0	0	0	0	0	0	0	0	-0.0165846	-0.00185581	-0.0451051	-0.0475778	-0.0165893	0.0325795	0.0049717	-0.027667	-0.0315958	-0.0718573	-0.0502464	-0.0179002	-0.0570807	-0.0326494	0.0237875	-0.00589247	-0.0170569	-0.0747135	-0.0285908	-0.0826955	-0.127696	-0.0456261	-0.0300824	-0.00349095	-0.00652605	-0.0469945	-0.0532275	-0.0553169	-0.0535277	-0.00486125	-0.0337507
0	0	0	0	0	0	0	0	0	0	0	0	0	0	0	0	0	0	0	0	0.0198489	-0.0126976	0.00785388	0.0271379	0.00960463	-0.00258313	-0.0429663	-0.036385	0.00955927	0.0394296	-0.0289022	-0.0452232	-0.0270878	-0.0178908	0.00232585	-0.0200101	-0.0535158	-0.052816	-0.0566861	-0.0917439	-0.0463673	-0.0464528	-0.0428964	-0.0199948	-0.0220096	-0.0608053	-0.0719261	-0.103339	-0.123861	-0.0825684
0	0	0	0	0	0	0	0	0	0	0	0	0	0	0	0	0	0	0	0	0	0.0233119	-0.0126119	-0.0116475	-0.0164972	0.0156581	-0.00909449	0.0143092	0.0410704	-0.0255849	-0.121598	-0.0917537	-0.0687227	-0.0500518	-0.0282395	0.0125517	0.00179985	0.0132661	-0.0291194	-0.0491438	-0.0146096	0.00138159	-0.0184686	-0.0393465	-0.0480426	-0.0826102	-0.0984086	-0.111783	-0.0611203	-0.032694
0	0	0	0	0	0	0	0	0	0	0	0	0	0	0	0	0	0	0	0	0	0	0.00498531	0.021963	-0.00646547	0.00677951	-0.00356815	0.0196473	-0.0389376	-0.0529078	-0.0561025	-0.0440165	-0.000252563	0.0510997	0.00662606	0.000782406	-0.0275311	0.0881018	0.0268052	-0.0586437	-0.0180666	-0.0221328	-0.0595022	-0.0496809	-0.0355137	-0.0852975	-0.0581357	-0.0556357	-0.0610534	-0.0780943
0	0	0	0	0	0	0	0	0	0	0	0	0	0	0	0	0	0	0	0	0	0	0	-0.0102788	0.042272	-0.00995353	-0.0210976	0.0171647	0.0127645	-0.0462145	-0.0591293	-0.015497	-0.0717256	-0.0483673	0.0110855	0.00664881	-0.0217559	0.0130846	0.0570409	-0.0180434	-0.0469249	-0.0229228	-0.084662	-0.0606395	-0.0760679	-0.0951148	-0.0481253	-0.0154935	-0.0452666	-0.086629
0	0	0	0	0	0	0	0	0	0	0	0	0	0	0	0	0	0	0	0	0	0	0	0	0	7.40535e-05	-0.00934159	0.00490918	0.0285092	-0.0355616	-0.036897	-0.024981	-0.0754117	-0.0364293	0.00406113	0.0149109	-0.0332942	-0.000174802	0.00691352	-0.0382881	-0.0470891	-0.0456286	-0.0649816	-0.0639695	-0.0692113	-0.0836248	-0.0519744	-0.0412669	-0.064872	-0.0965904
0	0	0	0	0	0	0	0	0	0	0	0	0	0	0	0	0	0	0	0	0	0	0	0	0	0	0	0.00523151	0.00826751	-0.036213	0.0407142	0.0465289	-0.0390896	-0.0599382	-0.025472	0.00111625	-0.0340759	-0.0273136	-0.0124136	-0.0167644	-0.059251	-0.125854	-0.0349725	-0.0807942	-0.0500628	-0.0593167	-0.0716235	-0.0290999	-0.0344613	-0.0660978
0	0	0	0	0	0	0	0	0	0	0	0	0	0	0	0	0	0	0	0	0	0	0	0	0	0	0	0	0	0.00375638	0.0477347	0.0228214	-0.00611763	0.00302571	0.0137301	0.02447	-0.00368436	-0.0549655	-0.0273425	-0.0446464	-0.0614469	-0.0864423	-0.0766546	-0.0654418	-0.0481351	-0.0369796	-0.0193285	-0.0333339	-0.0522019	-0.0510113
0	0	0	0	0	0	0	0	0	0	0	0	0	0	0	0	0	0	0	0	0	0	0	0	0	0	0	0	0	0	0	0	0	0.0477513	-0.0017916	-0.0213178	-0.0104247	-0.0119635	-0.00718649	-0.0438937	0.0195188	-0.0156366	-0.0115334	-0.0287616	-0.00423109	-0.0107829	-0.0572696	-0.0456006	-0.0522687	-0.0221859
0	0	0	0	0	0	0	0	0	0	0	0	0	0	0	0	0	0	0	0	0	0	0	0	0	0	0	0	0	0	0	0	0	0	0	0	0	0	-0.0100779	-0.0111193	0.00433306	0.0134993	0.0206541	-0.0058908	-0.0144906	-0.00650442	-0.0249081	0.0479612	0.00628707	-0.0139806
0	0	0	0	0	0	0	0	0	0	0	0	0	0	0	0	0	0	0	0	0	0	0	0	0	0	0	0	0	0	0	0	0	0	0	0	0	0	0	0	0	0	0	0	0	0	0	0	0	0
0	0	0	0	0	0	0	0	0	0	0	0	0	0	0	0	0	0	0	0	0	0	0	0	0	0	0	0	0	0	0	0	0	0	0	0	0	0	0	0	0	0	0	0	0	0	0	0	0	0
0	0	0	0	0	0	0	0	0	0	0	0	0	0	0	0	0	0	0	0	0	0	0	0	0	0	0	0	0	0	0	0	0	0	0	0	0	0	0	0	0	0	0	0	0	0	0	0	0	0
0	0	0	0	0	0	0	0	0	0	0	0	0	0	0	0	0	0	0	0	0	0	0	0	0	0	0	0	0	0	0	0	0	0	0	0	0	0	0	0	0	0	0	0	0	0	0	0	0	0
0	0	0	0	0	0	0	0	0	0	0	0	0	0	0	0	0	0	0	0	0	0	0	0	0	0	0	0	0	0	0	0	0	0	0	0	0	0	0	0	0	0	0	0	0	0	0	0	0	0
0	0	0	0	0	0	0	0	0	0	0	0	0	0	0	0	0	0	0	0	0	0	0	0	0	0	0	0	0	0	0	0	0	0	0	0	0	0	0	0	0	0	0	0	0	0	0	0	0	0
0	0	0	0	0	0	0	0	0	0	0	0	0	0	0	0	0	0	0	0	0	0	0	0	0	0	0	0	0	0	0	0	0	0	0	0	0	0	0	0	0	0	0	0	0	0	0	0	0	0
0	0	0	0	0	0	0	0	0	0	0	0	0	0	0	0	0	0	0	0	0	0	0	0	0	0	0	0	0	0	0	0	0	0	0	0	0	0	0	0	0	0	0	0	0	0	0	0	0	0
0	0	0	0	0	0	0	0	0	0	0	0	0	0	0	0	0	0	0	0	0	0	0	0	0	0	0	0	0	0	0	0	0	0	0	0	0	0	0	0	0	0	0	0	0	0	0	0	0	0
[truncated: 46 more columns]

## Sheet: del4
	0	0	0	0	0	0	0	0	0	0	0	0	0	0	0	0	0	0	0	0	0	0	0	0	0	0	0	0	0	0	0	0	0	0	0	0	0	0	0	0	0	0	0	0	0	0	0	0	0
0	0	0	0	0	0	0	0	0	0	0	0	0	0	0	0	0	0	0	0	0	0	0	0	0	0	0	0	0	0	0	0	0	0	0	0	0	0	0	0	0	0	0	0	0	0	0	0	0	0
0	0	0	0	0	0	0	0	0	0	0	0	0	0	0	0	0	0	0	0	0	0	0	0	0	0	0	0	0	0	0	0	0	0	0	0	0	0	0	0	0	0	0	0	0	0	0	0	0	0
0	0	0	0	0	0	0	0	0	0	0	0	0	0	0	0	0	0	0	0	0	0	0	0	0	0	0	0	0	0	0	0	0	0	0	0	0	0	0	0	0	0	0	0	0	0	0	0	0	0
0	0	0	0	0	0	0	0	0	0	0	0	0	0	0	0	0	0	0	0	0	0	0	0	0	0	0	0	0	0	0	0	0	0	0	0	0	0	0	0	0	0	0	0	0	0	0	0	0	0
0	0	0	0	0	0	0	0	0	0	0	0	0	0	0	0	0	0	0	0	0	0	0	0	0	0	0	0	0	0	0	0	0	0	0	0	0	0	0	0	0	0	0	0	0	0	0	0	0	0
0	0	0	0	0	0	0	0	0	0	0	0	0	0	0	0	0	0	0	0	0	0	0	0	0	0	0	0	0	0	0	0	0	0	0	0	0	0	0	0	0	0	0	-0.00815873	-0.00563078	0.0173934	0	0	0	0
0	0	0	0	0	0	0	0	0	0	0	0	0	0	0	0	0	0	0	0	0	0	0	0	0	0	0	0	0	0	0	0	0	0	0	0	0	-0.0115997	-0.0373491	-0.0528104	0.0232684	-0.0177409	0.000417718	-0.0229962	0.00629586	0.0338424	0.0148805	-0.00943655	-0.0127471	0.0118825
0	0	0	0	0	0	0	0	0	0	0	0	0	0	0	0	0	0	0	0	0	0	0	0	0	0	0	0	0	0	0	-0.0502584	0.00504766	-0.0194446	0.00488038	0.00166395	-0.0154561	-0.00872912	0.00794168	0.00334847	0.0460144	0.0222008	-0.0308979	-0.00436637	-0.0100444	-0.0101061	-0.0551335	-0.0501002	-0.0482068	-0.0400201
0	0	0	0	0	0	0	0	0	0	0	0	0	0	0	0	0	0	0	0	0	0	0	0	0	0	0	0	0	-0.00498407	-0.00477286	0.0183712	-0.0210146	-0.0114098	0.0191686	0.0397492	0.017253	-0.0463743	-0.034566	0.00895707	-0.0241557	0.00290831	-0.00366643	-0.020544	-0.00531989	-0.0174625	-0.0540829	-0.143058	-0.0590931	-0.0400623
0	0	0	0	0	0	0	0	0	0	0	0	0	0	0	0	0	0	0	0	0	0	0	0	0	0	0	-0.0304348	0.0160708	-0.00951005	0.0353513	0.0444891	-0.00857993	-0.0431667	-0.0569645	-0.0839037	-0.0495141	-0.0789244	-0.0262301	-0.0147891	0.029532	-0.0327193	-0.0230894	-0.0393264	0.0166272	-0.0150252	-0.0511479	-0.0804979	-0.0419135	-0.0275366
0	0	0	0	0	0	0	0	0	0	0	0	0	0	0	0	0	0	0	0	0	0	0	0	0	0	0.066034	0.00280397	-0.00790318	0.00591404	0.0245019	-0.00343054	-0.0772191	-0.0619191	-0.0476925	-0.0550231	-0.0477086	-0.0328738	-0.0456679	-0.0474943	-0.0314799	-0.0207724	-0.0390785	-0.061206	-0.0145415	0.0219259	-0.0524442	-0.0736189	-0.0525792	-0.0483333
0	0	0	0	0	0	0	0	0	0	0	0	0	0	0	0	0	0	0	0	0	0	0	0	0	-0.0234988	-0.0232125	0.0206682	-0.00113414	-0.0175646	-0.0307043	-0.109167	-0.131158	-0.0923702	-0.0451905	0.0563259	-0.00563895	-0.0213575	-0.0314834	-0.0532385	-0.0163701	0.00129905	0.0148375	-0.0349345	-0.013245	-0.0700371	-0.0328046	-0.0899497	-0.0880231	-0.0693616
0	0	0	0	0	0	0	0	0	0	0	0	0	0	0	0	0	0	0	0	0	0	0	0.0137681	-0.057962	-0.0206799	-0.022797	0.000519362	-0.0225835	-0.0351518	-0.0524228	-0.0288405	-0.0745251	-0.0825574	-0.0679318	-0.00791066	-0.0823383	-0.073586	-0.0428093	-0.0374628	-0.0182869	-0.0107192	-0.0309229	-0.0299846	-0.0798546	-0.0579559	0.024854	-0.0760566	-0.114875	-0.0872147
0	0	0	0	0	0	0	0	0	0	0	0	0	0	0	0	0	0	0	0	0	-0.00631913	-0.0196603	-0.0508836	0.0212512	-0.0643481	-0.128849	-0.0265048	-0.00740395	-0.0563432	-0.062288	-0.0639788	-0.0849571	-0.052803	-0.0723926	-0.0852462	-0.0794779	-0.0932673	0.0120658	-0.0295066	-0.0349654	-0.0304462	-0.00248819	-0.000125413	-0.0379351	-0.000194049	-0.00613981	-0.0859461	-0.10137	-0.0940043
0	0	0	0	0	0	0	0	0	0	0	0	0	0	0	0	0	0	0	0	-0.0312859	-0.0284224	0.0181961	-0.0370724	-0.0239448	-0.0714289	-0.0923894	-0.0300444	-0.00405674	-0.0486109	-0.0407806	-0.0584417	-0.0243595	-0.0434628	-0.0753009	-0.0792829	-0.0751188	-0.0758192	-0.0116582	-0.0344457	-0.0346877	-0.0293144	-0.0306035	0.0350364	0.000765111	0.0030979	-0.025155	-0.0562969	-0.0571903	-0.0453774
0	0	0	0	0	0	0	0	0	0	0	0	0	0	0	0	0	0	0	-0.0462107	-0.0027025	-0.000210835	0.0562067	0.00740339	-0.0275485	-0.072295	-0.0630226	-0.0713387	-0.0378242	-0.00258548	-0.0246571	-0.0412317	-0.0682598	-0.0407259	-0.0744879	-0.0813357	-0.0605836	0.0161693	-0.0104028	0.0406856	-0.0444801	-0.0858214	-0.024234	0.0117684	-0.0117149	-0.0124189	-0.0323654	-0.0878346	-0.0609344	-0.0193971
0	0	0	0	0	0	0	0	0	0	0	0	0	0	0	0	0	0	0.0332806	-0.00462954	-0.00141684	0.0483114	0.0541225	-0.00334356	-0.0378996	-0.0527257	-0.0648669	-0.02313	-0.0476057	0.00975131	0.0127473	0.0458891	-0.0637832	-0.02668	-0.0577294	-0.0329631	0.0134523	0.0267451	-0.0398971	0.0635203	-0.0669164	-0.0704282	0.00516278	-0.0288043	-0.0407568	-0.0555881	0.0258168	-0.0282992	-0.0644199	-0.0154598
0	0	0	0	0	0	0	0	0	0	0	0	0	0	0	0	0	0	0.00465446	-0.0399959	-0.0204621	-0.00375243	-0.026303	-0.0324741	-0.0385707	-0.0483547	0.00928451	0.0280839	-0.0601623	-0.0360768	0.0414699	0.0574134	-0.0292027	-0.0245244	-0.0320068	-0.0382461	-0.065181	-0.0510299	-0.0421408	0.0276962	-0.0416298	-0.031628	0.0221053	-0.063909	-0.00798753	-0.0178874	-0.0391567	0.00690708	-0.00197331	-0.0354649
0	0	0	0	0	0	0	0	0	0	0	0	0	0	0	0	0	0.000918052	0.0168022	0.0150788	-0.046809	0.00320693	-0.0147222	0.0666878	0.0275745	-0.0242207	-0.00378615	0.0110032	-0.0184291	-0.0435423	-0.026838	-0.00777368	-0.0283609	-0.00507493	-0.00035919	0.0415515	-9.59318e-05	-0.0448181	-0.0591355	-0.0132343	-0.0973241	-0.0744378	-0.0694842	-0.074387	-0.00205148	0.00229792	-0.0263235	-0.00845755	-0.0283324	-0.0996554
0	0	0	0	0	0	0	0	0	0	0	0	0	0	0	0	-0.0277402	-0.0134677	-0.028192	-0.091901	-0.0426999	-0.0479785	0.0226406	0.0540596	-0.0190533	-0.0499104	0.00762208	-0.0112887	0.0256576	-0.0373515	-0.0588442	-0.029017	-0.026285	-0.0225165	-0.0236872	-0.0477637	-0.0797401	-0.0132762	-0.046397	0.010512	-0.0407006	-0.0367537	-0.0336625	-0.0316837	-0.0248089	-0.0149009	-0.0206702	-0.0317379	0.00050389	-0.0785378
0	0	0	0	0	0	0	0	0	0	0	0	0	0	0	-0.00636586	0.0462115	0.00294251	-0.0722441	-0.0187582	-0.0381567	-0.0509258	0.00688056	0.0192221	-0.0116846	-0.0588414	0.00688381	0.0194971	0.00597318	-0.00237973	-0.0705452	-0.0513643	-0.0595352	-0.0432063	-0.0564345	-0.146387	-0.0886975	0.00371012	-0.0181348	-0.0256358	-0.01895	-0.049166	-0.026156	-0.0364407	-0.0341426	-0.0328929	-0.0280308	-0.0161838	-0.0539307	-0.060365
0	0	0	0	0	0	0	0	0	0	0	0	0	0	0.001801	-0.0113176	-0.00905259	-0.0580248	-0.0346365	0.0215829	-0.0848941	-0.0101521	-0.0488212	-0.0211666	0.0444825	0.00924913	0.0323701	-0.042002	-0.030131	0.0282195	0.0332292	-0.0276694	-0.00713964	-0.0663059	-0.0335287	-0.0509577	0.0257941	0.0104344	-0.0207333	-0.0474768	-0.0542612	-0.00997186	0.0754144	0.0139189	-0.0446	-0.0104985	-0.0584977	-0.0191689	0.00278385	-0.0099221
0	0	0	0	0	0	0	0	0	0	0	0	0	0	-0.0191627	0.00659279	-0.0168279	-0.00305074	-0.0142841	-0.0357783	-0.0333762	0.0597765	-0.00460602	-0.0124713	-0.0162461	0.0181856	0.0148264	-0.033989	-0.0211023	-0.0251699	-0.0126636	-0.00885754	-0.0273192	-0.0951455	-0.046665	0.014888	0.0122419	0.00444891	-0.0437141	0.00252324	-0.0100912	0.00511067	0.0356117	0.0125897	-0.0834546	-0.0570005	-0.0585855	-0.0571629	-0.017562	-0.0281755
0	0	0	0	0	0	0	0	0	0	0	0	0	0	0.00483382	0.0274143	-0.00236464	-0.00677032	-0.0371943	-0.023983	-0.0677613	0.0165778	0.0114318	-0.0339445	0.000713944	0.0586465	-0.0204752	0.00636238	0.0117612	-0.0302474	0.0358717	-0.0325944	-0.0562314	-0.0804397	-0.0353872	0.0484663	0.0146531	-0.0315991	-0.0383949	-0.0623625	0.00319928	-0.0460284	-0.0802994	-0.0497722	-0.0816274	-0.0146604	0.00617242	-0.0357584	-0.0960591	-0.0678065
0	0	0	0	0	0	0	0	0	0	0	0	0	0.0298754	0.0399491	0.00938502	0.0488685	0.00693812	-0.0717854	-0.0367134	-0.0495587	-0.0302484	-0.00899384	-0.0691384	0.00011329	0.02782	0.0104097	0.0586183	0.0545171	-0.0251011	-0.00784269	0.00357045	-0.0100958	0.00927575	-0.0135981	-0.0481239	-0.0136125	0.0265926	-0.00492642	-0.0354095	-0.0891775	-0.0599066	-0.0101178	-0.0526356	0.0141934	0.0210808	-0.0353064	-0.0452166	-0.0346695	0.0109551
0	0	0	0	0	0	0	0	0	0	0	0	0	-0.0125297	0.00512607	0.00286636	-0.0244094	-0.00392343	-0.0547283	-0.0266846	-0.0346506	-0.0536505	-0.0608073	-0.0160051	-0.0283925	-0.0305341	0.0222918	0.0316464	0.0101253	-0.0627868	-0.0679889	0.0145616	-0.00432662	-0.0232759	-0.0279794	-0.00595462	0.00656541	0.0448424	-0.0320115	-0.0445276	-0.0586317	-0.00616179	-0.0289775	-0.0530093	-0.0210955	-0.0250659	0.0112674	-0.0117042	0.0228561	0.00698201
0	0	0	0	0	0	0	0	0	0	0	0	0	-0.00354923	0.0297306	0.0396436	-0.0604736	-0.0624935	-0.0356552	-0.00796401	-0.0315245	-0.107527	-0.0396008	-0.00977251	-0.000392461	-0.0235839	0.00218564	-0.000457681	-0.0205961	-0.0698118	-0.0554347	-0.00932115	0.00330653	0.0111853	-0.023256	0.0191999	0.0295629	-0.0316076	-0.00269744	-0.0758976	-0.0804388	0.0128246	-0.0169727	0.0237794	-0.0034626	0.00667104	-0.00833448	-0.0686223	-0.0632856	-0.0484572
0	0	0	0	0	0	0	0	0	0	0	0	0	0.00433845	0.0341877	-0.0258129	-0.0811491	-0.0467251	-0.0557833	-0.0631365	-0.0717302	-0.0720863	-0.0164259	-0.0563288	-0.0221348	-0.0338184	0.00260244	-0.0107589	-0.0358126	-0.0409557	-0.087899	-0.0769186	-0.0639438	-0.0366164	-0.0258309	0.0329112	0.0177795	-0.0276094	-0.0429097	-0.0422459	-0.0862008	-0.0307695	-0.00190157	0.0345669	0.0632672	0.00282717	-0.00422006	-0.0550199	0.0131826	0.0166671
0	0	0	0	0	0	0	0	0	0	0	0	0	0.0266746	0.0208465	-0.00184228	-0.0087821	-0.0204789	-0.0728655	-0.10298	-0.0675991	-0.067127	-0.0328638	-0.0671292	-0.0344796	-0.0276894	-0.04287	-0.0673994	-0.0638559	-0.0908643	-0.0438485	-0.0664974	-0.10864	-0.0930471	-0.0639155	-0.0311891	-0.0186082	-0.0120924	-0.0184705	-0.0312128	-0.0310796	-0.0716858	-0.0128887	0.00712467	0.0127595	-0.0475993	-0.0598306	-0.0439509	0.0490522	0.0429083
0	0	0	0	0	0	0	0	0	0	0	0	0	0	0.016109	0.0473029	0.0136042	-0.0461734	-0.102793	-0.0723015	-0.0827592	-0.0186184	-0.0175684	-0.060487	-0.0480626	-0.0204732	-0.0447636	-0.0818717	-0.071871	-0.0426052	-0.026626	-0.0232574	-0.0554827	-0.00538314	-0.0462485	-0.00676148	-0.00234881	-0.0410284	-0.00582987	-0.0173334	-0.016506	0.00701516	-0.0618231	-0.0451338	-0.0547325	-0.0457752	-0.0567295	-0.0756725	-0.0589834	0.0216102
0	0	0	0	0	0	0	0	0	0	0	0	0	0	-0.013014	-0.0541567	-0.00226274	-0.0431759	-0.0772203	-3.05071e-05	0.00506443	-0.0551496	-0.0300147	-0.0344823	-0.0896137	-0.0418251	-0.0697462	-0.0459757	-0.000534495	0.00271907	-0.0915982	-0.0269126	-0.00927129	0.00390841	-0.0125221	-0.050886	0.00845058	-0.0467052	-0.0271327	-0.0148906	-0.0291115	-0.0390189	-0.0442723	-0.0557478	-0.0555617	-0.0342936	-0.0279251	-0.038062	-0.0810719	-0.0114727
0	0	0	0	0	0	0	0	0	0	0	0	0	0	-0.0656246	-0.0865885	-0.028353	-0.069837	-0.0803555	-0.0153179	-0.0723576	-0.0672774	-0.0681876	-0.0452446	-0.060166	-0.0268101	-0.0732907	-0.0599398	-0.0417316	-0.0697863	-0.0878952	-0.107211	-0.0579056	-0.0897197	-0.0582331	-0.0362385	-0.0496867	-0.0135475	0.033745	-0.0450203	-0.0626011	-0.0261485	-0.0101009	-0.060245	-0.0487613	0.0250763	-0.0134728	-0.0781386	-0.0645253	-0.0331323
0	0	0	0	0	0	0	0	0	0	0	0	0	0	-0.00972706	-0.0891882	-0.0364766	-0.0002698	-0.0990894	-0.0535774	-0.0278912	-0.0902687	-0.10564	-0.0484897	-0.0598072	-0.0322686	-0.0598317	-0.101428	-0.0989609	-0.13099	-0.110567	-0.0531469	-0.0225641	-0.0793916	-0.0417586	-0.049583	-0.0992665	0.0168872	-0.00015291	0.00785347	0.0203467	-0.0376381	-0.0513357	-0.0214263	-0.0313072	-0.00107338	-0.0215322	-0.0576142	-0.112762	-0.0363374
0	0	0	0	0	0	0	0	0	0	0	0	0	0	0.0225416	-0.0462557	-0.050036	-0.199497	-0.0612672	-0.0643549	-0.084139	-0.119226	-0.135888	-0.11534	-0.0818382	-0.0898129	-0.0730311	-0.120323	-0.103222	-0.151442	-0.163103	-0.11144	-0.0464197	-0.115951	-0.085101	-0.0696499	0.0190703	0.0235037	-0.0175583	0.0191381	0.0565009	-0.0246139	-0.0522196	-0.0700133	-0.0753841	-0.0377103	-0.0506402	-0.0344114	-0.0911427	-0.0808335
0	0	0	0	0	0	0	0	0	0	0	0	0	0	-0.014129	-0.0197055	-0.123235	-0.122339	-0.123159	-0.171528	-0.0247076	-0.101044	-0.0463216	-0.0317165	-0.0987001	-0.0451464	-0.0447829	-0.0942924	-0.110599	-0.0859789	-0.142139	-0.146641	-0.119992	-0.131362	-0.111821	-0.104273	-0.0223431	0.0200225	0.0190717	-0.0126991	0.0869196	0.0105212	-0.0788532	-0.048649	-0.0255202	-0.0567373	-0.0462517	-0.00850534	-0.0391843	-0.0371772
0	0	0	0	0	0	0	0	0	0	0	0	0	0	0.00666374	0.0318654	-0.0198355	-0.0419385	-0.0168994	0.0497625	-0.0281629	-0.0671689	-0.0587017	-0.0330063	-0.0909129	-0.0609365	-0.00224062	-0.0233335	-0.00680037	-0.0475804	-0.060013	-0.0889605	-0.108305	-0.030316	-0.0516233	-0.0546341	-0.0450666	-0.0156315	-0.031593	-0.012292	0.0120772	-0.036593	0.0318584	-0.035631	-0.0392108	-0.0743778	-0.0661214	-0.0680312	-0.0697927	-0.0672006
0	0	0	0	0	0	0	0	0	0	0	0	0	0.00203399	0.000633917	0.0726607	0.0391488	-0.0404376	0.0512986	0.0423108	-0.0486317	-0.0613391	-0.0730045	-0.0979849	-0.0302987	-0.0624512	-0.0526174	-0.0667335	-0.00749374	-0.0238904	0.00106298	-0.0636781	-0.0660067	-0.0525221	0.00789986	0.0165291	-0.00595911	0.000901249	-0.039358	-0.0626683	-0.0591351	-0.016618	-0.0197742	-0.0394908	-0.0611787	-0.0821987	-0.0892082	-0.0820794	-0.0267376	-0.0323993
0	0	0	0	0	0	0	0	0	0	0	0	0	-0.00614321	-0.0198466	-0.0188111	-0.0509927	-0.0193313	-0.0408928	-0.0615486	-0.0298991	-0.0212419	-0.0364741	-0.0473745	-0.0408977	0.0219325	-0.0664218	-0.0627764	-0.0603546	-0.00910312	-0.00151845	-0.0163267	-0.00478795	-0.0528692	-0.0178163	0.0279451	-0.0153333	0.0217335	-0.00739117	-0.0041952	-0.039889	0.000914769	0.00601827	-0.0348657	-0.0249901	-0.0453973	-0.0701971	-0.100756	-0.0146972	-0.0123138
0	0	0	0	0	0	0	0	0	0	0	0	0	0.00839818	0.0115716	-0.00272297	0.000326432	-0.0525082	-0.0636931	-0.0413495	-0.0584516	-0.0237115	-0.0359378	-0.0630123	-0.0156352	0.0310786	-0.0593656	-0.0570905	0.0105246	-0.0146789	-0.0497435	-0.00866615	-0.0242398	-0.0466576	-0.0533719	0.0554923	-0.0278691	-0.015359	0.0194535	0.0347062	0.0280568	0.0178098	0.0555021	-0.0185961	-0.0288548	-0.0732007	-0.089333	-0.0917853	-0.0630666	-0.0403802
0	0	0	0	0	0	0	0	0	0	0	0	0	0	-0.0109566	-0.0630957	-0.0654755	-0.0908796	-0.0193858	-0.0320416	-0.0670029	-0.0307122	-0.0516693	-0.0814694	-0.0560161	-0.0080983	-0.0165919	0.00797979	-0.00107708	-0.0447787	-0.0595721	-0.0553361	-0.0374647	-0.0384655	-0.0862165	-0.00906346	-0.0280322	0.00545434	-0.0300662	-0.019504	0.00668976	-0.0343068	-0.027956	-0.0149567	-0.0188764	-0.0810235	-0.0407436	-0.0142813	-0.0625518	-0.0554084
0	0	0	0	0	0	0	0	0	0	0	0	0	0	0.0090999	-0.0649512	-0.0940407	-0.0880833	-0.00530938	-0.0367111	-0.0133313	-0.0462856	0.0409816	0.0254869	-0.0627712	-0.0701415	-0.0396853	-0.0183681	-0.0705685	-0.0652438	-0.0675177	-0.0583502	0.0149249	-0.0989163	-0.0671508	0.00562084	0.0463751	0.0196226	-0.0529885	-0.0181864	-0.0247638	-0.0530926	-0.0595522	-0.0549339	-0.00211584	0.0184307	-0.0615709	-0.00700472	-0.0341596	-0.0357356
0	0	0	0	0	0	0	0	0	0	0	0	0	0	0.0319643	-0.0793514	-0.0645471	-0.0821083	-0.0288946	-0.0713273	-0.0256931	-0.0589318	-0.0812536	-0.0123084	-0.051665	-0.0466782	-0.0538231	-0.0517275	-0.120498	-0.094522	-0.0467528	0.00311459	-0.060308	-0.0444514	0.00575855	0.0323694	0.0297024	0.0172181	-0.0616398	-0.0671104	-0.000687653	0.036172	-0.0748719	-0.0367627	-0.0105029	0.0546844	0.00536802	-0.0162513	-0.0584899	-0.0146422
0	0	0	0	0	0	0	0	0	0	0	0	0	0	0.00922794	-0.0507527	-0.0907652	-0.0616101	-0.129861	-0.0979616	-0.00456832	-0.0469139	-0.103144	-0.11172	-0.074089	0.014741	0.0211496	-0.0287585	-0.0158172	-0.0400637	-0.0121964	-0.0493925	-0.0432262	-0.051834	0.0126821	0.0257492	-0.00209073	-0.0242539	-0.0585167	-0.0828321	-0.0552781	0.0141698	-0.0311039	-0.0050006	0.000843454	0.0268144	-0.0212253	-0.0107173	-0.0346108	-0.0133093
0	0	0	0	0	0	0	0	0	0	0	0	0	0	-0.00639536	-0.0187416	-0.0900945	-0.111316	-0.0844331	-0.0897129	-0.0528713	-0.0287063	-0.0442643	-0.0436755	-0.0814915	-0.0357074	-0.0186342	0.0342209	0.0584034	-0.00750554	-0.0359084	-0.0763077	-0.014163	-0.010106	0.0509165	0.0598392	-0.00840214	-0.0270404	0.0141347	-0.00853189	-0.0339916	0.00115188	0.00728687	0.0403899	-0.00925337	0.012433	-0.0102407	-0.0008257	-0.0665343	-0.0449133
0	0	0	0	0	0	0	0	0	0	0	0	0	0	0	0.0215525	0.00255291	-0.0757117	-0.0937687	-0.110416	-0.134092	-0.0494238	0.000919458	-0.0133881	-0.0571421	-0.0760821	-0.0450879	-0.0601565	-0.0381346	-0.0238207	-0.0280882	-0.0371955	-0.0202491	-0.00240893	0.0052724	-0.0282702	-0.0500059	-0.0461193	-0.049066	-0.0390514	-0.0567673	-0.0318232	-0.0012442	-0.0222444	-0.0688899	-0.0422664	-0.0196188	-0.0387447	-0.0169351	-0.0609842
0	0	0	0	0	0	0	0	0	0	0	0	0	0	0	-0.0203159	0.0200201	-0.0683399	-0.0567854	-0.116271	-0.121383	-0.0878885	-0.0383178	-0.0444406	-0.00304175	-0.0303165	-0.0403382	-0.0558027	-0.0209021	-0.0703892	-0.0411299	-0.110909	-0.0871632	-0.0404637	-0.0456533	-0.0348784	-0.0827026	-0.0407187	-0.0287826	-0.052333	-0.0140984	0.021499	0.00555513	-0.0623382	-0.0779622	-0.0572911	-0.126867	-0.104119	-0.0505454	-0.0352203
0	0	0	0	0	0	0	0	0	0	0	0	0	0	0	0	-0.0574257	-0.00348936	-0.0295883	-0.000804713	-0.0712577	-0.0564187	-0.0649712	0.0119997	0.0142206	0.0154658	-0.0615009	-0.0104108	-0.00649978	-0.0201913	-0.0328341	-0.0579647	-0.0555082	-0.0369544	-0.0228538	0.0743504	0.00773806	-0.0186398	-0.0359645	-0.0220888	0.0243191	-0.0453435	-0.0195971	0.013565	-0.00944104	-0.0674207	-0.0476681	-0.0592436	-0.0309784	-0.0113269
0	0	0	0	0	0	0	0	0	0	0	0	0	0	0	0	-0.017408	0.00625197	-0.0411333	-0.0628074	-0.0638382	-0.0508584	-0.0269764	-0.00222335	-0.0215131	-0.0111187	-0.0224668	0.00138536	0.017832	-0.0230483	-0.0186528	-0.0205456	0.0421404	0.0131261	-0.014904	0.0120751	0.00599757	-0.0174721	0.0125124	-0.0632498	0.0164332	-0.0191528	0.0207881	-0.0174404	0.0416844	0.036749	0.00425577	-0.027587	0.0275815	-0.05784
0	0	0	0	0	0	0	0	0	0	0	0	0	0	0	0	0	0.0130624	-0.0272306	-0.0762138	-0.0690446	-0.0282562	0.00944844	-0.0226745	-0.0660116	-0.0528277	-0.000843024	-0.0288454	0.007222	-0.0329395	-0.03401	-0.0335763	-0.031098	0.0288775	-0.00636268	-0.0159532	0.0280606	-0.00753103	0.00642719	-0.0179704	-0.0258716	-0.051372	-0.00690722	-0.027864	-0.00140638	0.0545072	0.0218743	-0.0206684	0.0120534	-0.0419553
0	0	0	0	0	0	0	0	0	0	0	0	0	0	0	0	0	0.0135709	-0.0104066	-0.0261676	-0.0364842	-0.0426849	0.0283087	-0.0173617	-0.0603296	-0.0463108	-0.0250527	-0.03388	-0.00364764	-0.0191896	-0.0584927	-0.0873618	-0.00310916	-0.0144402	-0.0569739	-0.0913727	-0.000562049	-0.0329568	-0.0340043	-0.00387625	-0.0249379	-0.0184589	-0.0179869	0.00624913	-0.018899	-0.0234588	0.00496922	0.0132345	0.0192588	-0.0550322
0	0	0	0	0	0	0	0	0	0	0	0	0	0	0	0	0	0	0.0212809	-0.00764516	-0.0192914	-0.0125876	-0.0338858	-0.0972533	-0.0774155	-0.0729959	-0.0224874	-0.014167	0.0175163	0.0125023	-0.0377667	-0.0757417	0.00393251	0.022335	-0.00765345	-0.0605411	-0.0150161	0.0505079	-0.0162078	-0.0807212	-0.0577034	-0.0246582	-0.00372178	-0.00296243	-0.0301007	-0.0589627	-0.0198333	-0.0932749	-0.0869149	-0.132078
0	0	0	0	0	0	0	0	0	0	0	0	0	0	0	0	0	0	0.0181251	0.0149231	-0.025566	-0.0516647	-0.00195731	-0.0219687	-0.029505	0.0260947	0.00389156	0.00945849	-0.0370636	-0.0449533	-0.0182281	-0.11611	0.00151935	0.0184621	-0.0117217	-0.0156772	-0.0462199	-0.0471651	-0.0562476	-0.0990092	-0.0134962	-0.000413977	0.0076364	-0.0163556	-0.0610002	-0.107041	-0.0482129	-0.0640743	-0.0554705	-0.0679066
0	0	0	0	0	0	0	0	0	0	0	0	0	0	0	0	0	0	0	-0.0165846	-0.00185581	-0.0451051	-0.0475778	-0.0165893	0.0325795	0.0049717	-0.027667	-0.0315958	-0.0718573	-0.0502464	-0.0179002	-0.0570807	-0.0326494	0.0237875	-0.00589247	-0.0170569	-0.0747135	-0.0285908	-0.0826955	-0.127696	-0.0456261	-0.0300824	-0.00349095	-0.00652605	-0.0469945	-0.0532275	-0.0553169	-0.0535277	-0.00486125	-0.0337507
0	0	0	0	0	0	0	0	0	0	0	0	0	0	0	0	0	0	0	0	0.0198489	-0.0126976	0.00785388	0.0271379	0.00960463	-0.00258313	-0.0429663	-0.036385	0.00955927	0.0394296	-0.0289022	-0.0452232	-0.0270878	-0.0178908	0.00232585	-0.0200101	-0.0535158	-0.052816	-0.0566861	-0.0917439	-0.0463673	-0.0464528	-0.0428964	-0.0199948	-0.0220096	-0.0608053	-0.0719261	-0.103339	-0.123861	-0.0825684
0	0	0	0	0	0	0	0	0	0	0	0	0	0	0	0	0	0	0	0	0	0.0233119	-0.0126119	-0.0116475	-0.0164972	0.0156581	-0.00909449	0.0143092	0.0410704	-0.0255849	-0.121598	-0.0917537	-0.0687227	-0.0500518	-0.0282395	0.0125517	0.00179985	0.0132661	-0.0291194	-0.0491438	-0.0146096	0.00138159	-0.0184686	-0.0393465	-0.0480426	-0.0826102	-0.0984086	-0.111783	-0.0611203	-0.032694
0	0	0	0	0	0	0	0	0	0	0	0	0	0	0	0	0	0	0	0	0	0	0.00498531	0.021963	-0.00646547	0.00677951	-0.00356815	0.0196473	-0.0389376	-0.0529078	-0.0561025	-0.0440165	-0.000252563	0.0510997	0.00662606	0.000782406	-0.0275311	0.0881018	0.0268052	-0.0586437	-0.0180666	-0.0221328	-0.0595022	-0.0496809	-0.0355137	-0.0852975	-0.0581357	-0.0556357	-0.0610534	-0.0780943
0	0	0	0	0	0	0	0	0	0	0	0	0	0	0	0	0	0	0	0	0	0	0	-0.0102788	0.042272	-0.00995353	-0.0210976	0.0171647	0.0127645	-0.0462145	-0.0591293	-0.015497	-0.0717256	-0.0483673	0.0110855	0.00664881	-0.0217559	0.0130846	0.0570409	-0.0180434	-0.0469249	-0.0229228	-0.084662	-0.0606395	-0.0760679	-0.0951148	-0.0481253	-0.0154935	-0.0452666	-0.086629
0	0	0	0	0	0	0	0	0	0	0	0	0	0	0	0	0	0	0	0	0	0	0	0	0	7.40535e-05	-0.00934159	0.00490918	0.0285092	-0.0355616	-0.036897	-0.024981	-0.0754117	-0.0364293	0.00406113	0.0149109	-0.0332942	-0.000174802	0.00691352	-0.0382881	-0.0470891	-0.0456286	-0.0649816	-0.0639695	-0.0692113	-0.0836248	-0.0519744	-0.0412669	-0.064872	-0.0965904
0	0	0	0	0	0	0	0	0	0	0	0	0	0	0	0	0	0	0	0	0	0	0	0	0	0	0	0.00523151	0.00826751	-0.036213	0.0407142	0.0465289	-0.0390896	-0.0599382	-0.025472	0.00111625	-0.0340759	-0.0273136	-0.0124136	-0.0167644	-0.059251	-0.125854	-0.0349725	-0.0807942	-0.0500628	-0.0593167	-0.0716235	-0.0290999	-0.0344613	-0.0660978
0	0	0	0	0	0	0	0	0	0	0	0	0	0	0	0	0	0	0	0	0	0	0	0	0	0	0	0	0	0.00375638	0.0477347	0.0228214	-0.00611763	0.00302571	0.0137301	0.02447	-0.00368436	-0.0549655	-0.0273425	-0.0446464	-0.0614469	-0.0864423	-0.0766546	-0.0654418	-0.0481351	-0.0369796	-0.0193285	-0.0333339	-0.0522019	-0.0510113
0	0	0	0	0	0	0	0	0	0	0	0	0	0	0	0	0	0	0	0	0	0	0	0	0	0	0	0	0	0	0	0	0	0.0477513	-0.0017916	-0.0213178	-0.0104247	-0.0119635	-0.00718649	-0.0438937	0.0195188	-0.0156366	-0.0115334	-0.0287616	-0.00423109	-0.0107829	-0.0572696	-0.0456006	-0.0522687	-0.0221859
0	0	0	0	0	0	0	0	0	0	0	0	0	0	0	0	0	0	0	0	0	0	0	0	0	0	0	0	0	0	0	0	0	0	0	0	0	0	-0.0100779	-0.0111193	0.00433306	0.0134993	0.0206541	-0.0058908	-0.0144906	-0.00650442	-0.0249081	0.0479612	0.00628707	-0.0139806
0	0	0	0	0	0	0	0	0	0	0	0	0	0	0	0	0	0	0	0	0	0	0	0	0	0	0	0	0	0	0	0	0	0	0	0	0	0	0	0	0	0	0	0	0	0	0	0	0	0
0	0	0	0	0	0	0	0	0	0	0	0	0	0	0	0	0	0	0	0	0	0	0	0	0	0	0	0	0	0	0	0	0	0	0	0	0	0	0	0	0	0	0	0	0	0	0	0	0	0
0	0	0	0	0	0	0	0	0	0	0	0	0	0	0	0	0	0	0	0	0	0	0	0	0	0	0	0	0	0	0	0	0	0	0	0	0	0	0	0	0	0	0	0	0	0	0	0	0	0
0	0	0	0	0	0	0	0	0	0	0	0	0	0	0	0	0	0	0	0	0	0	0	0	0	0	0	0	0	0	0	0	0	0	0	0	0	0	0	0	0	0	0	0	0	0	0	0	0	0
0	0	0	0	0	0	0	0	0	0	0	0	0	0	0	0	0	0	0	0	0	0	0	0	0	0	0	0	0	0	0	0	0	0	0	0	0	0	0	0	0	0	0	0	0	0	0	0	0	0
0	0	0	0	0	0	0	0	0	0	0	0	0	0	0	0	0	0	0	0	0	0	0	0	0	0	0	0	0	0	0	0	0	0	0	0	0	0	0	0	0	0	0	0	0	0	0	0	0	0
0	0	0	0	0	0	0	0	0	0	0	0	0	0	0	0	0	0	0	0	0	0	0	0	0	0	0	0	0	0	0	0	0	0	0	0	0	0	0	0	0	0	0	0	0	0	0	0	0	0
0	0	0	0	0	0	0	0	0	0	0	0	0	0	0	0	0	0	0	0	0	0	0	0	0	0	0	0	0	0	0	0	0	0	0	0	0	0	0	0	0	0	0	0	0	0	0	0	0	0
0	0	0	0	0	0	0	0	0	0	0	0	0	0	0	0	0	0	0	0	0	0	0	0	0	0	0	0	0	0	0	0	0	0	0	0	0	0	0	0	0	0	0	0	0	0	0	0	0	0
[truncated: 46 more columns]

## Sheet: del5
0	0	0	0	0	0	0	0	0	0	0	0	0	0	0	0	0	0	0	0	0	0	0	0	0	0	0	0	0	0	0	0	0	0	0	0	0	0	0	0	0	0	0	0	0	0	0	0	0	0
0	0	0	0	0	0	0	0	0	0	0	0	0	0	0	0	0	0	0	0	0	0	0	0	0	0	0	0	0	0	0	0	0	0	0	0	0	0	0	0	0	0	0	0	0	0	0	0	0	0
0	0	0	0	0	0	0	0	0	0	0	0	0	0	0	0	0	0	0	0	0	0	0	0	0	0	0	0	0	0	0	0	0	0	0	0	0	0	0	0	0	0	0	0	0	0	0	0	0	0
0	0	0	0	0	0	0	0	0	0	0	0	0	0	0	0	0	0	0	0	0	0	0	0	0	0	0	0	0	0	0	0	0	0	0	0	0	0	0	0	0	0	0	0	0	0	0	0	0	0
0	0	0	0	0	0	0	0	0	0	0	0	0	0	0	0	0	0	0	0	0	0	0	0	0	0	0	0	0	0	0	0	0	0	0	0	0	0	0	0	0	0	0	0	0	0	0	0	0	0
0	0	0	0	0	0	0	0	0	0	0	0	0	0	0	0	0	0	0	0	0	0	0	0	0	0	0	0	0	0	0	0	0	0	0	0	0	0	0	0	0	0	0	0	0	0	0	0	0	0
0	0	0	0	0	0	0	0	0	0	0	0	0	0	0	0	0	0	0	0	0	0	0	0	0	0	0	0	0	0	0	0	0	0	0	0	0	0	0	0	0	0	0	-0.00815873	-0.00563078	0.0173934	0	0	0	0
0	0	0	0	0	0	0	0	0	0	0	0	0	0	0	0	0	0	0	0	0	0	0	0	0	0	0	0	0	0	0	0	0	0	0	0	0	-0.0115997	-0.0373491	-0.0528104	0.0232684	-0.0177409	0.000417718	-0.0229962	0.00629586	0.0338424	0.0148805	-0.00943655	-0.0127471	0.0118825
0	0	0	0	0	0	0	0	0	0	0	0	0	0	0	0	0	0	0	0	0	0	0	0	0	0	0	0	0	0	0	-0.0502584	0.00504766	-0.0194446	0.00488038	0.00166395	-0.0154561	-0.00872912	0.00794168	0.00334847	0.0460144	0.0222008	-0.0308979	-0.00436637	-0.0100444	-0.0101061	-0.0551335	-0.0501002	-0.0482068	-0.0400201
0	0	0	0	0	0	0	0	0	0	0	0	0	0	0	0	0	0	0	0	0	0	0	0	0	0	0	0	0	-0.00498407	-0.00477286	0.0183712	-0.0210146	-0.0114098	0.0191686	0.0397492	0.017253	-0.0463743	-0.034566	0.00895707	-0.0241557	0.00290831	-0.00366643	-0.020544	-0.00531989	-0.0174625	-0.0540829	-0.143058	-0.0590931	-0.0400623
0	0	0	0	0	0	0	0	0	0	0	0	0	0	0	0	0	0	0	0	0	0	0	0	0	0	0	-0.0304348	0.0160708	-0.00951005	0.0353513	0.0444891	-0.00857993	-0.0431667	-0.0569645	-0.0839037	-0.0495141	-0.0789244	-0.0262301	-0.0147891	0.029532	-0.0327193	-0.0230894	-0.0393264	0.0166272	-0.0150252	-0.0511479	-0.0804979	-0.0419135	-0.0275366
0	0	0	0	0	0	0	0	0	0	0	0	0	0	0	0	0	0	0	0	0	0	0	0	0	0	0.066034	0.00280397	-0.00790318	0.00591404	0.0245019	-0.00343054	-0.0772191	-0.0619191	-0.0476925	-0.0550231	-0.0477086	-0.0328738	-0.0456679	-0.0474943	-0.0314799	-0.0207724	-0.0390785	-0.061206	-0.0145415	0.0219259	-0.0524442	-0.0736189	-0.0525792	-0.0483333
0	0	0	0	0	0	0	0	0	0	0	0	0	0	0	0	0	0	0	0	0	0	0	0	0	-0.0234988	-0.0232125	0.0206682	-0.00113414	-0.0175646	-0.0307043	-0.109167	-0.131158	-0.0923702	-0.0451905	0.0563259	-0.00563895	-0.0213575	-0.0314834	-0.0532385	-0.0163701	0.00129905	0.0148375	-0.0349345	-0.013245	-0.0700371	-0.0328046	-0.0899497	-0.0880231	-0.0693616
0	0	0	0	0	0	0	0	0	0	0	0	0	0	0	0	0	0	0	0	0	0	0	0.0137681	-0.057962	-0.0206799	-0.022797	0.000519362	-0.0225835	-0.0351518	-0.0524228	-0.0288405	-0.0745251	-0.0825574	-0.0679318	-0.00791066	-0.0823383	-0.073586	-0.0428093	-0.0374628	-0.0182869	-0.0107192	-0.0309229	-0.0299846	-0.0798546	-0.0579559	0.024854	-0.0760566	-0.114875	-0.0872147
0	0	0	0	0	0	0	0	0	0	0	0	0	0	0	0	0	0	0	0	0	-0.00631913	-0.0196603	-0.0508836	0.0212512	-0.0643481	-0.128849	-0.0265048	-0.00740395	-0.0563432	-0.062288	-0.0639788	-0.0849571	-0.052803	-0.0723926	-0.0852462	-0.0794779	-0.0932673	0.0120658	-0.0295066	-0.0349654	-0.0304462	-0.00248819	-0.000125413	-0.0379351	-0.000194049	-0.00613981	-0.0859461	-0.10137	-0.0940043
0	0	0	0	0	0	0	0	0	0	0	0	0	0	0	0	0	0	0	0	-0.0312859	-0.0284224	0.0181961	-0.0370724	-0.0239448	-0.0714289	-0.0923894	-0.0300444	-0.00405674	-0.0486109	-0.0407806	-0.0584417	-0.0243595	-0.0434628	-0.0753009	-0.0792829	-0.0751188	-0.0758192	-0.0116582	-0.0344457	-0.0346877	-0.0293144	-0.0306035	0.0350364	0.000765111	0.0030979	-0.025155	-0.0562969	-0.0571903	-0.0453774
0	0	0	0	0	0	0	0	0	0	0	0	0	0	0	0	0	0	0	-0.0462107	-0.0027025	-0.000210835	0.0562067	0.00740339	-0.0275485	-0.072295	-0.0630226	-0.0713387	-0.0378242	-0.00258548	-0.0246571	-0.0412317	-0.0682598	-0.0407259	-0.0744879	-0.0813357	-0.0605836	0.0161693	-0.0104028	0.0406856	-0.0444801	-0.0858214	-0.024234	0.0117684	-0.0117149	-0.0124189	-0.0323654	-0.0878346	-0.0609344	-0.0193971
0	0	0	0	0	0	0	0	0	0	0	0	0	0	0	0	0	0	0.0332806	-0.00462954	-0.00141684	0.0483114	0.0541225	-0.00334356	-0.0378996	-0.0527257	-0.0648669	-0.02313	-0.0476057	0.00975131	0.0127473	0.0458891	-0.0637832	-0.02668	-0.0577294	-0.0329631	0.0134523	0.0267451	-0.0398971	0.0635203	-0.0669164	-0.0704282	0.00516278	-0.0288043	-0.0407568	-0.0555881	0.0258168	-0.0282992	-0.0644199	-0.0154598
0	0	0	0	0	0	0	0	0	0	0	0	0	0	0	0	0	0	0.00465446	-0.0399959	-0.0204621	-0.00375243	-0.026303	-0.0324741	-0.0385707	-0.0483547	0.00928451	0.0280839	-0.0601623	-0.0360768	0.0414699	0.0574134	-0.0292027	-0.0245244	-0.0320068	-0.0382461	-0.065181	-0.0510299	-0.0421408	0.0276962	-0.0416298	-0.031628	0.0221053	-0.063909	-0.00798753	-0.0178874	-0.0391567	0.00690708	-0.00197331	-0.0354649
0	0	0	0	0	0	0	0	0	0	0	0	0	0	0	0	0	0.000918052	0.0168022	0.0150788	-0.046809	0.00320693	-0.0147222	0.0666878	0.0275745	-0.0242207	-0.00378615	0.0110032	-0.0184291	-0.0435423	-0.026838	-0.00777368	-0.0283609	-0.00507493	-0.00035919	0.0415515	-9.59318e-05	-0.0448181	-0.0591355	-0.0132343	-0.0973241	-0.0744378	-0.0694842	-0.074387	-0.00205148	0.00229792	-0.0263235	-0.00845755	-0.0283324	-0.0996554
0	0	0	0	0	0	0	0	0	0	0	0	0	0	0	0	-0.0277402	-0.0134677	-0.028192	-0.091901	-0.0426999	-0.0479785	0.0226406	0.0540596	-0.0190533	-0.0499104	0.00762208	-0.0112887	0.0256576	-0.0373515	-0.0588442	-0.029017	-0.026285	-0.0225165	-0.0236872	-0.0477637	-0.0797401	-0.0132762	-0.046397	0.010512	-0.0407006	-0.0367537	-0.0336625	-0.0316837	-0.0248089	-0.0149009	-0.0206702	-0.0317379	0.00050389	-0.0785378
0	0	0	0	0	0	0	0	0	0	0	0	0	0	0	-0.00636586	0.0462115	0.00294251	-0.0722441	-0.0187582	-0.0381567	-0.0509258	0.00688056	0.0192221	-0.0116846	-0.0588414	0.00688381	0.0194971	0.00597318	-0.00237973	-0.0705452	-0.0513643	-0.0595352	-0.0432063	-0.0564345	-0.146387	-0.0886975	0.00371012	-0.0181348	-0.0256358	-0.01895	-0.049166	-0.026156	-0.0364407	-0.0341426	-0.0328929	-0.0280308	-0.0161838	-0.0539307	-0.060365
0	0	0	0	0	0	0	0	0	0	0	0	0	0	0.001801	-0.0113176	-0.00905259	-0.0580248	-0.0346365	0.0215829	-0.0848941	-0.0101521	-0.0488212	-0.0211666	0.0444825	0.00924913	0.0323701	-0.042002	-0.030131	0.0282195	0.0332292	-0.0276694	-0.00713964	-0.0663059	-0.0335287	-0.0509577	0.0257941	0.0104344	-0.0207333	-0.0474768	-0.0542612	-0.00997186	0.0754144	0.0139189	-0.0446	-0.0104985	-0.0584977	-0.0191689	0.00278385	-0.0099221
0	0	0	0	0	0	0	0	0	0	0	0	0	0	-0.0191627	0.00659279	-0.0168279	-0.00305074	-0.0142841	-0.0357783	-0.0333762	0.0597765	-0.00460602	-0.0124713	-0.0162461	0.0181856	0.0148264	-0.033989	-0.0211023	-0.0251699	-0.0126636	-0.00885754	-0.0273192	-0.0951455	-0.046665	0.014888	0.0122419	0.00444891	-0.0437141	0.00252324	-0.0100912	0.00511067	0.0356117	0.0125897	-0.0834546	-0.0570005	-0.0585855	-0.0571629	-0.017562	-0.0281755
0	0	0	0	0	0	0	0	0	0	0	0	0	0	0.00483382	0.0274143	-0.00236464	-0.00677032	-0.0371943	-0.023983	-0.0677613	0.0165778	0.0114318	-0.0339445	0.000713944	0.0586465	-0.0204752	0.00636238	0.0117612	-0.0302474	0.0358717	-0.0325944	-0.0562314	-0.0804397	-0.0353872	0.0484663	0.0146531	-0.0315991	-0.0383949	-0.0623625	0.00319928	-0.0460284	-0.0802994	-0.0497722	-0.0816274	-0.0146604	0.00617242	-0.0357584	-0.0960591	-0.0678065
0	0	0	0	0	0	0	0	0	0	0	0	0	0.0298754	0.0399491	0.00938502	0.0488685	0.00693812	-0.0717854	-0.0367134	-0.0495587	-0.0302484	-0.00899384	-0.0691384	0.00011329	0.02782	0.0104097	0.0586183	0.0545171	-0.0251011	-0.00784269	0.00357045	-0.0100958	0.00927575	-0.0135981	-0.0481239	-0.0136125	0.0265926	-0.00492642	-0.0354095	-0.0891775	-0.0599066	-0.0101178	-0.0526356	0.0141934	0.0210808	-0.0353064	-0.0452166	-0.0346695	0.0109551
0	0	0	0	0	0	0	0	0	0	0	0	0	-0.0125297	0.00512607	0.00286636	-0.0244094	-0.00392343	-0.0547283	-0.0266846	-0.0346506	-0.0536505	-0.0608073	-0.0160051	-0.0283925	-0.0305341	0.0222918	0.0316464	0.0101253	-0.0627868	-0.0679889	0.0145616	-0.00432662	-0.0232759	-0.0279794	-0.00595462	0.00656541	0.0448424	-0.0320115	-0.0445276	-0.0586317	-0.00616179	-0.0289775	-0.0530093	-0.0210955	-0.0250659	0.0112674	-0.0117042	0.0228561	0.00698201
0	0	0	0	0	0	0	0	0	0	0	0	0	-0.00354923	0.0297306	0.0396436	-0.0604736	-0.0624935	-0.0356552	-0.00796401	-0.0315245	-0.107527	-0.0396008	-0.00977251	-0.000392461	-0.0235839	0.00218564	-0.000457681	-0.0205961	-0.0698118	-0.0554347	-0.00932115	0.00330653	0.0111853	-0.023256	0.0191999	0.0295629	-0.0316076	-0.00269744	-0.0758976	-0.0804388	0.0128246	-0.0169727	0.0237794	-0.0034626	0.00667104	-0.00833448	-0.0686223	-0.0632856	-0.0484572
0	0	0	0	0	0	0	0	0	0	0	0	0	0.00433845	0.0341877	-0.0258129	-0.0811491	-0.0467251	-0.0557833	-0.0631365	-0.0717302	-0.0720863	-0.0164259	-0.0563288	-0.0221348	-0.0338184	0.00260244	-0.0107589	-0.0358126	-0.0409557	-0.087899	-0.0769186	-0.0639438	-0.0366164	-0.0258309	0.0329112	0.0177795	-0.0276094	-0.0429097	-0.0422459	-0.0862008	-0.0307695	-0.00190157	0.0345669	0.0632672	0.00282717	-0.00422006	-0.0550199	0.0131826	0.0166671
0	0	0	0	0	0	0	0	0	0	0	0	0	0.0266746	0.0208465	-0.00184228	-0.0087821	-0.0204789	-0.0728655	-0.10298	-0.0675991	-0.067127	-0.0328638	-0.0671292	-0.0344796	-0.0276894	-0.04287	-0.0673994	-0.0638559	-0.0908643	-0.0438485	-0.0664974	-0.10864	-0.0930471	-0.0639155	-0.0311891	-0.0186082	-0.0120924	-0.0184705	-0.0312128	-0.0310796	-0.0716858	-0.0128887	0.00712467	0.0127595	-0.0475993	-0.0598306	-0.0439509	0.0490522	0.0429083
0	0	0	0	0	0	0	0	0	0	0	0	0	0	0.016109	0.0473029	0.0136042	-0.0461734	-0.102793	-0.0723015	-0.0827592	-0.0186184	-0.0175684	-0.060487	-0.0480626	-0.0204732	-0.0447636	-0.0818717	-0.071871	-0.0426052	-0.026626	-0.0232574	-0.0554827	-0.00538314	-0.0462485	-0.00676148	-0.00234881	-0.0410284	-0.00582987	-0.0173334	-0.016506	0.00701516	-0.0618231	-0.0451338	-0.0547325	-0.0457752	-0.0567295	-0.0756725	-0.0589834	0.0216102
0	0	0	0	0	0	0	0	0	0	0	0	0	0	-0.013014	-0.0541567	-0.00226274	-0.0431759	-0.0772203	-3.05071e-05	0.00506443	-0.0551496	-0.0300147	-0.0344823	-0.0896137	-0.0418251	-0.0697462	-0.0459757	-0.000534495	0.00271907	-0.0915982	-0.0269126	-0.00927129	0.00390841	-0.0125221	-0.050886	0.00845058	-0.0467052	-0.0271327	-0.0148906	-0.0291115	-0.0390189	-0.0442723	-0.0557478	-0.0555617	-0.0342936	-0.0279251	-0.038062	-0.0810719	-0.0114727
0	0	0	0	0	0	0	0	0	0	0	0	0	0	-0.0656246	-0.0865885	-0.028353	-0.069837	-0.0803555	-0.0153179	-0.0723576	-0.0672774	-0.0681876	-0.0452446	-0.060166	-0.0268101	-0.0732907	-0.0599398	-0.0417316	-0.0697863	-0.0878952	-0.107211	-0.0579056	-0.0897197	-0.0582331	-0.0362385	-0.0496867	-0.0135475	0.033745	-0.0450203	-0.0626011	-0.0261485	-0.0101009	-0.060245	-0.0487613	0.0250763	-0.0134728	-0.0781386	-0.0645253	-0.0331323
0	0	0	0	0	0	0	0	0	0	0	0	0	0	-0.00972706	-0.0891882	-0.0364766	-0.0002698	-0.0990894	-0.0535774	-0.0278912	-0.0902687	-0.10564	-0.0484897	-0.0598072	-0.0322686	-0.0598317	-0.101428	-0.0989609	-0.13099	-0.110567	-0.0531469	-0.0225641	-0.0793916	-0.0417586	-0.049583	-0.0992665	0.0168872	-0.00015291	0.00785347	0.0203467	-0.0376381	-0.0513357	-0.0214263	-0.0313072	-0.00107338	-0.0215322	-0.0576142	-0.112762	-0.0363374
0	0	0	0	0	0	0	0	0	0	0	0	0	0	0.0225416	-0.0462557	-0.050036	-0.199497	-0.0612672	-0.0643549	-0.084139	-0.119226	-0.135888	-0.11534	-0.0818382	-0.0898129	-0.0730311	-0.120323	-0.103222	-0.151442	-0.163103	-0.11144	-0.0464197	-0.115951	-0.085101	-0.0696499	0.0190703	0.0235037	-0.0175583	0.0191381	0.0565009	-0.0246139	-0.0522196	-0.0700133	-0.0753841	-0.0377103	-0.0506402	-0.0344114	-0.0911427	-0.0808335
0	0	0	0	0	0	0	0	0	0	0	0	0	0	-0.014129	-0.0197055	-0.123235	-0.122339	-0.123159	-0.171528	-0.0247076	-0.101044	-0.0463216	-0.0317165	-0.0987001	-0.0451464	-0.0447829	-0.0942924	-0.110599	-0.0859789	-0.142139	-0.146641	-0.119992	-0.131362	-0.111821	-0.104273	-0.0223431	0.0200225	0.0190717	-0.0126991	0.0869196	0.0105212	-0.0788532	-0.048649	-0.0255202	-0.0567373	-0.0462517	-0.00850534	-0.0391843	-0.0371772
0	0	0	0	0	0	0	0	0	0	0	0	0	0	0.00666374	0.0318654	-0.0198355	-0.0419385	-0.0168994	0.0497625	-0.0281629	-0.0671689	-0.0587017	-0.0330063	-0.0909129	-0.0609365	-0.00224062	-0.0233335	-0.00680037	-0.0475804	-0.060013	-0.0889605	-0.108305	-0.030316	-0.0516233	-0.0546341	-0.0450666	-0.0156315	-0.031593	-0.012292	0.0120772	-0.036593	0.0318584	-0.035631	-0.0392108	-0.0743778	-0.0661214	-0.0680312	-0.0697927	-0.0672006
0	0	0	0	0	0	0	0	0	0	0	0	0	0.00203399	0.000633917	0.0726607	0.0391488	-0.0404376	0.0512986	0.0423108	-0.0486317	-0.0613391	-0.0730045	-0.0979849	-0.0302987	-0.0624512	-0.0526174	-0.0667335	-0.00749374	-0.0238904	0.00106298	-0.0636781	-0.0660067	-0.0525221	0.00789986	0.0165291	-0.00595911	0.000901249	-0.039358	-0.0626683	-0.0591351	-0.016618	-0.0197742	-0.0394908	-0.0611787	-0.0821987	-0.0892082	-0.0820794	-0.0267376	-0.0323993
0	0	0	0	0	0	0	0	0	0	0	0	0	-0.00614321	-0.0198466	-0.0188111	-0.0509927	-0.0193313	-0.0408928	-0.0615486	-0.0298991	-0.0212419	-0.0364741	-0.0473745	-0.0408977	0.0219325	-0.0664218	-0.0627764	-0.0603546	-0.00910312	-0.00151845	-0.0163267	-0.00478795	-0.0528692	-0.0178163	0.0279451	-0.0153333	0.0217335	-0.00739117	-0.0041952	-0.039889	0.000914769	0.00601827	-0.0348657	-0.0249901	-0.0453973	-0.0701971	-0.100756	-0.0146972	-0.0123138
0	0	0	0	0	0	0	0	0	0	0	0	0	0.00839818	0.0115716	-0.00272297	0.000326432	-0.0525082	-0.0636931	-0.0413495	-0.0584516	-0.0237115	-0.0359378	-0.0630123	-0.0156352	0.0310786	-0.0593656	-0.0570905	0.0105246	-0.0146789	-0.0497435	-0.00866615	-0.0242398	-0.0466576	-0.0533719	0.0554923	-0.0278691	-0.015359	0.0194535	0.0347062	0.0280568	0.0178098	0.0555021	-0.0185961	-0.0288548	-0.0732007	-0.089333	-0.0917853	-0.0630666	-0.0403802
0	0	0	0	0	0	0	0	0	0	0	0	0	0	-0.0109566	-0.0630957	-0.0654755	-0.0908796	-0.0193858	-0.0320416	-0.0670029	-0.0307122	-0.0516693	-0.0814694	-0.0560161	-0.0080983	-0.0165919	0.00797979	-0.00107708	-0.0447787	-0.0595721	-0.0553361	-0.0374647	-0.0384655	-0.0862165	-0.00906346	-0.0280322	0.00545434	-0.0300662	-0.019504	0.00668976	-0.0343068	-0.027956	-0.0149567	-0.0188764	-0.0810235	-0.0407436	-0.0142813	-0.0625518	-0.0554084
0	0	0	0	0	0	0	0	0	0	0	0	0	0	0.0090999	-0.0649512	-0.0940407	-0.0880833	-0.00530938	-0.0367111	-0.0133313	-0.0462856	0.0409816	0.0254869	-0.0627712	-0.0701415	-0.0396853	-0.0183681	-0.0705685	-0.0652438	-0.0675177	-0.0583502	0.0149249	-0.0989163	-0.0671508	0.00562084	0.0463751	0.0196226	-0.0529885	-0.0181864	-0.0247638	-0.0530926	-0.0595522	-0.0549339	-0.00211584	0.0184307	-0.0615709	-0.00700472	-0.0341596	-0.0357356
0	0	0	0	0	0	0	0	0	0	0	0	0	0	0.0319643	-0.0793514	-0.0645471	-0.0821083	-0.0288946	-0.0713273	-0.0256931	-0.0589318	-0.0812536	-0.0123084	-0.051665	-0.0466782	-0.0538231	-0.0517275	-0.120498	-0.094522	-0.0467528	0.00311459	-0.060308	-0.0444514	0.00575855	0.0323694	0.0297024	0.0172181	-0.0616398	-0.0671104	-0.000687653	0.036172	-0.0748719	-0.0367627	-0.0105029	0.0546844	0.00536802	-0.0162513	-0.0584899	-0.0146422
0	0	0	0	0	0	0	0	0	0	0	0	0	0	0.00922794	-0.0507527	-0.0907652	-0.0616101	-0.129861	-0.0979616	-0.00456832	-0.0469139	-0.103144	-0.11172	-0.074089	0.014741	0.0211496	-0.0287585	-0.0158172	-0.0400637	-0.0121964	-0.0493925	-0.0432262	-0.051834	0.0126821	0.0257492	-0.00209073	-0.0242539	-0.0585167	-0.0828321	-0.0552781	0.0141698	-0.0311039	-0.0050006	0.000843454	0.0268144	-0.0212253	-0.0107173	-0.0346108	-0.0133093
0	0	0	0	0	0	0	0	0	0	0	0	0	0	-0.00639536	-0.0187416	-0.0900945	-0.111316	-0.0844331	-0.0897129	-0.0528713	-0.0287063	-0.0442643	-0.0436755	-0.0814915	-0.0357074	-0.0186342	0.0342209	0.0584034	-0.00750554	-0.0359084	-0.0763077	-0.014163	-0.010106	0.0509165	0.0598392	-0.00840214	-0.0270404	0.0141347	-0.00853189	-0.0339916	0.00115188	0.00728687	0.0403899	-0.00925337	0.012433	-0.0102407	-0.0008257	-0.0665343	-0.0449133
0	0	0	0	0	0	0	0	0	0	0	0	0	0	0	0.0215525	0.00255291	-0.0757117	-0.0937687	-0.110416	-0.134092	-0.0494238	0.000919458	-0.0133881	-0.0571421	-0.0760821	-0.0450879	-0.0601565	-0.0381346	-0.0238207	-0.0280882	-0.0371955	-0.0202491	-0.00240893	0.0052724	-0.0282702	-0.0500059	-0.0461193	-0.049066	-0.0390514	-0.0567673	-0.0318232	-0.0012442	-0.0222444	-0.0688899	-0.0422664	-0.0196188	-0.0387447	-0.0169351	-0.0609842
0	0	0	0	0	0	0	0	0	0	0	0	0	0	0	-0.0203159	0.0200201	-0.0683399	-0.0567854	-0.116271	-0.121383	-0.0878885	-0.0383178	-0.0444406	-0.00304175	-0.0303165	-0.0403382	-0.0558027	-0.0209021	-0.0703892	-0.0411299	-0.110909	-0.0871632	-0.0404637	-0.0456533	-0.0348784	-0.0827026	-0.0407187	-0.0287826	-0.052333	-0.0140984	0.021499	0.00555513	-0.0623382	-0.0779622	-0.0572911	-0.126867	-0.104119	-0.0505454	-0.0352203
0	0	0	0	0	0	0	0	0	0	0	0	0	0	0	0	-0.0574257	-0.00348936	-0.0295883	-0.000804713	-0.0712577	-0.0564187	-0.0649712	0.0119997	0.0142206	0.0154658	-0.0615009	-0.0104108	-0.00649978	-0.0201913	-0.0328341	-0.0579647	-0.0555082	-0.0369544	-0.0228538	0.0743504	0.00773806	-0.0186398	-0.0359645	-0.0220888	0.0243191	-0.0453435	-0.0195971	0.013565	-0.00944104	-0.0674207	-0.0476681	-0.0592436	-0.0309784	-0.0113269
0	0	0	0	0	0	0	0	0	0	0	0	0	0	0	0	-0.017408	0.00625197	-0.0411333	-0.0628074	-0.0638382	-0.0508584	-0.0269764	-0.00222335	-0.0215131	-0.0111187	-0.0224668	0.00138536	0.017832	-0.0230483	-0.0186528	-0.0205456	0.0421404	0.0131261	-0.014904	0.0120751	0.00599757	-0.0174721	0.0125124	-0.0632498	0.0164332	-0.0191528	0.0207881	-0.0174404	0.0416844	0.036749	0.00425577	-0.027587	0.0275815	-0.05784
0	0	0	0	0	0	0	0	0	0	0	0	0	0	0	0	0	0.0130624	-0.0272306	-0.0762138	-0.0690446	-0.0282562	0.00944844	-0.0226745	-0.0660116	-0.0528277	-0.000843024	-0.0288454	0.007222	-0.0329395	-0.03401	-0.0335763	-0.031098	0.0288775	-0.00636268	-0.0159532	0.0280606	-0.00753103	0.00642719	-0.0179704	-0.0258716	-0.051372	-0.00690722	-0.027864	-0.00140638	0.0545072	0.0218743	-0.0206684	0.0120534	-0.0419553
0	0	0	0	0	0	0	0	0	0	0	0	0	0	0	0	0	0.0135709	-0.0104066	-0.0261676	-0.0364842	-0.0426849	0.0283087	-0.0173617	-0.0603296	-0.0463108	-0.0250527	-0.03388	-0.00364764	-0.0191896	-0.0584927	-0.0873618	-0.00310916	-0.0144402	-0.0569739	-0.0913727	-0.000562049	-0.0329568	-0.0340043	-0.00387625	-0.0249379	-0.0184589	-0.0179869	0.00624913	-0.018899	-0.0234588	0.00496922	0.0132345	0.0192588	-0.0550322
0	0	0	0	0	0	0	0	0	0	0	0	0	0	0	0	0	0	0.0212809	-0.00764516	-0.0192914	-0.0125876	-0.0338858	-0.0972533	-0.0774155	-0.0729959	-0.0224874	-0.014167	0.0175163	0.0125023	-0.0377667	-0.0757417	0.00393251	0.022335	-0.00765345	-0.0605411	-0.0150161	0.0505079	-0.0162078	-0.0807212	-0.0577034	-0.0246582	-0.00372178	-0.00296243	-0.0301007	-0.0589627	-0.0198333	-0.0932749	-0.0869149	-0.132078
0	0	0	0	0	0	0	0	0	0	0	0	0	0	0	0	0	0	0.0181251	0.0149231	-0.025566	-0.0516647	-0.00195731	-0.0219687	-0.029505	0.0260947	0.00389156	0.00945849	-0.0370636	-0.0449533	-0.0182281	-0.11611	0.00151935	0.0184621	-0.0117217	-0.0156772	-0.0462199	-0.0471651	-0.0562476	-0.0990092	-0.0134962	-0.000413977	0.0076364	-0.0163556	-0.0610002	-0.107041	-0.0482129	-0.0640743	-0.0554705	-0.0679066
0	0	0	0	0	0	0	0	0	0	0	0	0	0	0	0	0	0	0	-0.0165846	-0.00185581	-0.0451051	-0.0475778	-0.0165893	0.0325795	0.0049717	-0.027667	-0.0315958	-0.0718573	-0.0502464	-0.0179002	-0.0570807	-0.0326494	0.0237875	-0.00589247	-0.0170569	-0.0747135	-0.0285908	-0.0826955	-0.127696	-0.0456261	-0.0300824	-0.00349095	-0.00652605	-0.0469945	-0.0532275	-0.0553169	-0.0535277	-0.00486125	-0.0337507
0	0	0	0	0	0	0	0	0	0	0	0	0	0	0	0	0	0	0	0	0.0198489	-0.0126976	0.00785388	0.0271379	0.00960463	-0.00258313	-0.0429663	-0.036385	0.00955927	0.0394296	-0.0289022	-0.0452232	-0.0270878	-0.0178908	0.00232585	-0.0200101	-0.0535158	-0.052816	-0.0566861	-0.0917439	-0.0463673	-0.0464528	-0.0428964	-0.0199948	-0.0220096	-0.0608053	-0.0719261	-0.103339	-0.123861	-0.0825684
0	0	0	0	0	0	0	0	0	0	0	0	0	0	0	0	0	0	0	0	0	0.0233119	-0.0126119	-0.0116475	-0.0164972	0.0156581	-0.00909449	0.0143092	0.0410704	-0.0255849	-0.121598	-0.0917537	-0.0687227	-0.0500518	-0.0282395	0.0125517	0.00179985	0.0132661	-0.0291194	-0.0491438	-0.0146096	0.00138159	-0.0184686	-0.0393465	-0.0480426	-0.0826102	-0.0984086	-0.111783	-0.0611203	-0.032694
0	0	0	0	0	0	0	0	0	0	0	0	0	0	0	0	0	0	0	0	0	0	0.00498531	0.021963	-0.00646547	0.00677951	-0.00356815	0.0196473	-0.0389376	-0.0529078	-0.0561025	-0.0440165	-0.000252563	0.0510997	0.00662606	0.000782406	-0.0275311	0.0881018	0.0268052	-0.0586437	-0.0180666	-0.0221328	-0.0595022	-0.0496809	-0.0355137	-0.0852975	-0.0581357	-0.0556357	-0.0610534	-0.0780943
0	0	0	0	0	0	0	0	0	0	0	0	0	0	0	0	0	0	0	0	0	0	0	-0.0102788	0.042272	-0.00995353	-0.0210976	0.0171647	0.0127645	-0.0462145	-0.0591293	-0.015497	-0.0717256	-0.0483673	0.0110855	0.00664881	-0.0217559	0.0130846	0.0570409	-0.0180434	-0.0469249	-0.0229228	-0.084662	-0.0606395	-0.0760679	-0.0951148	-0.0481253	-0.0154935	-0.0452666	-0.086629
0	0	0	0	0	0	0	0	0	0	0	0	0	0	0	0	0	0	0	0	0	0	0	0	0	7.40535e-05	-0.00934159	0.00490918	0.0285092	-0.0355616	-0.036897	-0.024981	-0.0754117	-0.0364293	0.00406113	0.0149109	-0.0332942	-0.000174802	0.00691352	-0.0382881	-0.0470891	-0.0456286	-0.0649816	-0.0639695	-0.0692113	-0.0836248	-0.0519744	-0.0412669	-0.064872	-0.0965904
0	0	0	0	0	0	0	0	0	0	0	0	0	0	0	0	0	0	0	0	0	0	0	0	0	0	0	0.00523151	0.00826751	-0.036213	0.0407142	0.0465289	-0.0390896	-0.0599382	-0.025472	0.00111625	-0.0340759	-0.0273136	-0.0124136	-0.0167644	-0.059251	-0.125854	-0.0349725	-0.0807942	-0.0500628	-0.0593167	-0.0716235	-0.0290999	-0.0344613	-0.0660978
0	0	0	0	0	0	0	0	0	0	0	0	0	0	0	0	0	0	0	0	0	0	0	0	0	0	0	0	0	0.00375638	0.0477347	0.0228214	-0.00611763	0.00302571	0.0137301	0.02447	-0.00368436	-0.0549655	-0.0273425	-0.0446464	-0.0614469	-0.0864423	-0.0766546	-0.0654418	-0.0481351	-0.0369796	-0.0193285	-0.0333339	-0.0522019	-0.0510113
0	0	0	0	0	0	0	0	0	0	0	0	0	0	0	0	0	0	0	0	0	0	0	0	0	0	0	0	0	0	0	0	0	0.0477513	-0.0017916	-0.0213178	-0.0104247	-0.0119635	-0.00718649	-0.0438937	0.0195188	-0.0156366	-0.0115334	-0.0287616	-0.00423109	-0.0107829	-0.0572696	-0.0456006	-0.0522687	-0.0221859
0	0	0	0	0	0	0	0	0	0	0	0	0	0	0	0	0	0	0	0	0	0	0	0	0	0	0	0	0	0	0	0	0	0	0	0	0	0	-0.0100779	-0.0111193	0.00433306	0.0134993	0.0206541	-0.0058908	-0.0144906	-0.00650442	-0.0249081	0.0479612	0.00628707	-0.0139806
0	0	0	0	0	0	0	0	0	0	0	0	0	0	0	0	0	0	0	0	0	0	0	0	0	0	0	0	0	0	0	0	0	0	0	0	0	0	0	0	0	0	0	0	0	0	0	0	0	0
0	0	0	0	0	0	0	0	0	0	0	0	0	0	0	0	0	0	0	0	0	0	0	0	0	0	0	0	0	0	0	0	0	0	0	0	0	0	0	0	0	0	0	0	0	0	0	0	0	0
0	0	0	0	0	0	0	0	0	0	0	0	0	0	0	0	0	0	0	0	0	0	0	0	0	0	0	0	0	0	0	0	0	0	0	0	0	0	0	0	0	0	0	0	0	0	0	0	0	0
0	0	0	0	0	0	0	0	0	0	0	0	0	0	0	0	0	0	0	0	0	0	0	0	0	0	0	0	0	0	0	0	0	0	0	0	0	0	0	0	0	0	0	0	0	0	0	0	0	0
0	0	0	0	0	0	0	0	0	0	0	0	0	0	0	0	0	0	0	0	0	0	0	0	0	0	0	0	0	0	0	0	0	0	0	0	0	0	0	0	0	0	0	0	0	0	0	0	0	0
0	0	0	0	0	0	0	0	0	0	0	0	0	0	0	0	0	0	0	0	0	0	0	0	0	0	0	0	0	0	0	0	0	0	0	0	0	0	0	0	0	0	0	0	0	0	0	0	0	0
0	0	0	0	0	0	0	0	0	0	0	0	0	0	0	0	0	0	0	0	0	0	0	0	0	0	0	0	0	0	0	0	0	0	0	0	0	0	0	0	0	0	0	0	0	0	0	0	0	0
0	0	0	0	0	0	0	0	0	0	0	0	0	0	0	0	0	0	0	0	0	0	0	0	0	0	0	0	0	0	0	0	0	0	0	0	0	0	0	0	0	0	0	0	0	0	0	0	0	0
0	0	0	0	0	0	0	0	0	0	0	0	0	0	0	0	0	0	0	0	0	0	0	0	0	0	0	0	0	0	0	0	0	0	0	0	0	0	0	0	0	0	0	0	0	0	0	0	0	0
[truncated: 46 more columns]

## Sheet: del6
0	0	0	0	0	0	0	0	0	0	0	0	0	0	0	0	0	0	0	0	0	0	0	0	0	0	0	0	0	0	0	0	0	0	0	0	0	0	0	0	0	0	0	0	0	0	0	0	0	0
0	0	0	0	0	0	0	0	0	0	0	0	0	0	0	0	0	0	0	0	0	0	0	0	0	0	0	0	0	0	0	0	0	0	0	0	0	0	0	0	0	0	0	0	0	0	0	0	0	0
0	0	0	0	0	0	0	0	0	0	0	0	0	0	0	0	0	0	0	0	0	0	0	0	0	0	0	0	0	0	0	0	0	0	0	0	0	0	0	0	0	0	0	0	0	0	0	0	0	0
0	0	0	0	0	0	0	0	0	0	0	0	0	0	0	0	0	0	0	0	0	0	0	0	0	0	0	0	0	0	0	0	0	0	0	0	0	0	0	0	0	0	0	0	0	0	0	0	0	0
0	0	0	0	0	0	0	0	0	0	0	0	0	0	0	0	0	0	0	0	0	0	0	0	0	0	0	0	0	0	0	0	0	0	0	0	0	0	0	0	0	0	0	0	0	0	0	0	0	0
0	0	0	0	0	0	0	0	0	0	0	0	0	0	0	0	0	0	0	0	0	0	0	0	0	0	0	0	0	0	0	0	0	0	0	0	0	0	0	0	0	0	0	0	0	0	0	0	0	0
0	0	0	0	0	0	0	0	0	0	0	0	0	0	0	0	0	0	0	0	0	0	0	0	0	0	0	0	0	0	0	0	0	0	0	0	0	0	0	0	0	0	0	-0.00815873	-0.00563078	0.0173934	0	0	0	0
0	0	0	0	0	0	0	0	0	0	0	0	0	0	0	0	0	0	0	0	0	0	0	0	0	0	0	0	0	0	0	0	0	0	0	0	0	-0.0115997	-0.0373491	-0.0528104	0.0232684	-0.0177409	0.000417718	-0.0229962	0.00629586	0.0338424	0.0148805	-0.00943655	-0.0127471	0.0118825
0	0	0	0	0	0	0	0	0	0	0	0	0	0	0	0	0	0	0	0	0	0	0	0	0	0	0	0	0	0	0	-0.0502584	0.00504766	-0.0194446	0.00488038	0.00166395	-0.0154561	-0.00872912	0.00794168	0.00334847	0.0460144	0.0222008	-0.0308979	-0.00436637	-0.0100444	-0.0101061	-0.0551335	-0.0501002	-0.0482068	-0.0400201
0	0	0	0	0	0	0	0	0	0	0	0	0	0	0	0	0	0	0	0	0	0	0	0	0	0	0	0	0	-0.00498407	-0.00477286	0.0183712	-0.0210146	-0.0114098	0.0191686	0.0397492	0.017253	-0.0463743	-0.034566	0.00895707	-0.0241557	0.00290831	-0.00366643	-0.020544	-0.00531989	-0.0174625	-0.0540829	-0.143058	-0.0590931	-0.0400623
0	0	0	0	0	0	0	0	0	0	0	0	0	0	0	0	0	0	0	0	0	0	0	0	0	0	0	-0.0304348	0.0160708	-0.00951005	0.0353513	0.0444891	-0.00857993	-0.0431667	-0.0569645	-0.0839037	-0.0495141	-0.0789244	-0.0262301	-0.0147891	0.029532	-0.0327193	-0.0230894	-0.0393264	0.0166272	-0.0150252	-0.0511479	-0.0804979	-0.0419135	-0.0275366
0	0	0	0	0	0	0	0	0	0	0	0	0	0	0	0	0	0	0	0	0	0	0	0	0	0	0.066034	0.00280397	-0.00790318	0.00591404	0.0245019	-0.00343054	-0.0772191	-0.0619191	-0.0476925	-0.0550231	-0.0477086	-0.0328738	-0.0456679	-0.0474943	-0.0314799	-0.0207724	-0.0390785	-0.061206	-0.0145415	0.0219259	-0.0524442	-0.0736189	-0.0525792	-0.0483333
0	0	0	0	0	0	0	0	0	0	0	0	0	0	0	0	0	0	0	0	0	0	0	0	0	-0.0234988	-0.0232125	0.0206682	-0.00113414	-0.0175646	-0.0307043	-0.109167	-0.131158	-0.0923702	-0.0451905	0.0563259	-0.00563895	-0.0213575	-0.0314834	-0.0532385	-0.0163701	0.00129905	0.0148375	-0.0349345	-0.013245	-0.0700371	-0.0328046	-0.0899497	-0.0880231	-0.0693616
0	0	0	0	0	0	0	0	0	0	0	0	0	0	0	0	0	0	0	0	0	0	0	0.0137681	-0.057962	-0.0206799	-0.022797	0.000519362	-0.0225835	-0.0351518	-0.0524228	-0.0288405	-0.0745251	-0.0825574	-0.0679318	-0.00791066	-0.0823383	-0.073586	-0.0428093	-0.0374628	-0.0182869	-0.0107192	-0.0309229	-0.0299846	-0.0798546	-0.0579559	0.024854	-0.0760566	-0.114875	-0.0872147
0	0	0	0	0	0	0	0	0	0	0	0	0	0	0	0	0	0	0	0	0	-0.00631913	-0.0196603	-0.0508836	0.0212512	-0.0643481	-0.128849	-0.0265048	-0.00740395	-0.0563432	-0.062288	-0.0639788	-0.0849571	-0.052803	-0.0723926	-0.0852462	-0.0794779	-0.0932673	0.0120658	-0.0295066	-0.0349654	-0.0304462	-0.00248819	-0.000125413	-0.0379351	-0.000194049	-0.00613981	-0.0859461	-0.10137	-0.0940043
0	0	0	0	0	0	0	0	0	0	0	0	0	0	0	0	0	0	0	0	-0.0312859	-0.0284224	0.0181961	-0.0370724	-0.0239448	-0.0714289	-0.0923894	-0.0300444	-0.00405674	-0.0486109	-0.0407806	-0.0584417	-0.0243595	-0.0434628	-0.0753009	-0.0792829	-0.0751188	-0.0758192	-0.0116582	-0.0344457	-0.0346877	-0.0293144	-0.0306035	0.0350364	0.000765111	0.0030979	-0.025155	-0.0562969	-0.0571903	-0.0453774
0	0	0	0	0	0	0	0	0	0	0	0	0	0	0	0	0	0	0	-0.0462107	-0.0027025	-0.000210835	0.0562067	0.00740339	-0.0275485	-0.072295	-0.0630226	-0.0713387	-0.0378242	-0.00258548	-0.0246571	-0.0412317	-0.0682598	-0.0407259	-0.0744879	-0.0813357	-0.0605836	0.0161693	-0.0104028	0.0406856	-0.0444801	-0.0858214	-0.024234	0.0117684	-0.0117149	-0.0124189	-0.0323654	-0.0878346	-0.0609344	-0.0193971
0	0	0	0	0	0	0	0	0	0	0	0	0	0	0	0	0	0	0.0332806	-0.00462954	-0.00141684	0.0483114	0.0541225	-0.00334356	-0.0378996	-0.0527257	-0.0648669	-0.02313	-0.0476057	0.00975131	0.0127473	0.0458891	-0.0637832	-0.02668	-0.0577294	-0.0329631	0.0134523	0.0267451	-0.0398971	0.0635203	-0.0669164	-0.0704282	0.00516278	-0.0288043	-0.0407568	-0.0555881	0.0258168	-0.0282992	-0.0644199	-0.0154598
0	0	0	0	0	0	0	0	0	0	0	0	0	0	0	0	0	0	0.00465446	-0.0399959	-0.0204621	-0.00375243	-0.026303	-0.0324741	-0.0385707	-0.0483547	0.00928451	0.0280839	-0.0601623	-0.0360768	0.0414699	0.0574134	-0.0292027	-0.0245244	-0.0320068	-0.0382461	-0.065181	-0.0510299	-0.0421408	0.0276962	-0.0416298	-0.031628	0.0221053	-0.063909	-0.00798753	-0.0178874	-0.0391567	0.00690708	-0.00197331	-0.0354649
0	0	0	0	0	0	0	0	0	0	0	0	0	0	0	0	0	0.000918052	0.0168022	0.0150788	-0.046809	0.00320693	-0.0147222	0.0666878	0.0275745	-0.0242207	-0.00378615	0.0110032	-0.0184291	-0.0435423	-0.026838	-0.00777368	-0.0283609	-0.00507493	-0.00035919	0.0415515	-9.59318e-05	-0.0448181	-0.0591355	-0.0132343	-0.0973241	-0.0744378	-0.0694842	-0.074387	-0.00205148	0.00229792	-0.0263235	-0.00845755	-0.0283324	-0.0996554
0	0	0	0	0	0	0	0	0	0	0	0	0	0	0	0	-0.0277402	-0.0134677	-0.028192	-0.091901	-0.0426999	-0.0479785	0.0226406	0.0540596	-0.0190533	-0.0499104	0.00762208	-0.0112887	0.0256576	-0.0373515	-0.0588442	-0.029017	-0.026285	-0.0225165	-0.0236872	-0.0477637	-0.0797401	-0.0132762	-0.046397	0.010512	-0.0407006	-0.0367537	-0.0336625	-0.0316837	-0.0248089	-0.0149009	-0.0206702	-0.0317379	0.00050389	-0.0785378
0	0	0	0	0	0	0	0	0	0	0	0	0	0	0	-0.00636586	0.0462115	0.00294251	-0.0722441	-0.0187582	-0.0381567	-0.0509258	0.00688056	0.0192221	-0.0116846	-0.0588414	0.00688381	0.0194971	0.00597318	-0.00237973	-0.0705452	-0.0513643	-0.0595352	-0.0432063	-0.0564345	-0.146387	-0.0886975	0.00371012	-0.0181348	-0.0256358	-0.01895	-0.049166	-0.026156	-0.0364407	-0.0341426	-0.0328929	-0.0280308	-0.0161838	-0.0539307	-0.060365
0	0	0	0	0	0	0	0	0	0	0	0	0	0	0.001801	-0.0113176	-0.00905259	-0.0580248	-0.0346365	0.0215829	-0.0848941	-0.0101521	-0.0488212	-0.0211666	0.0444825	0.00924913	0.0323701	-0.042002	-0.030131	0.0282195	0.0332292	-0.0276694	-0.00713964	-0.0663059	-0.0335287	-0.0509577	0.0257941	0.0104344	-0.0207333	-0.0474768	-0.0542612	-0.00997186	0.0754144	0.0139189	-0.0446	-0.0104985	-0.0584977	-0.0191689	0.00278385	-0.0099221
0	0	0	0	0	0	0	0	0	0	0	0	0	0	-0.0191627	0.00659279	-0.0168279	-0.00305074	-0.0142841	-0.0357783	-0.0333762	0.0597765	-0.00460602	-0.0124713	-0.0162461	0.0181856	0.0148264	-0.033989	-0.0211023	-0.0251699	-0.0126636	-0.00885754	-0.0273192	-0.0951455	-0.046665	0.014888	0.0122419	0.00444891	-0.0437141	0.00252324	-0.0100912	0.00511067	0.0356117	0.0125897	-0.0834546	-0.0570005	-0.0585855	-0.0571629	-0.017562	-0.0281755
0	0	0	0	0	0	0	0	0	0	0	0	0	0	0.00483382	0.0274143	-0.00236464	-0.00677032	-0.0371943	-0.023983	-0.0677613	0.0165778	0.0114318	-0.0339445	0.000713944	0.0586465	-0.0204752	0.00636238	0.0117612	-0.0302474	0.0358717	-0.0325944	-0.0562314	-0.0804397	-0.0353872	0.0484663	0.0146531	-0.0315991	-0.0383949	-0.0623625	0.00319928	-0.0460284	-0.0802994	-0.0497722	-0.0816274	-0.0146604	0.00617242	-0.0357584	-0.0960591	-0.0678065
0	0	0	0	0	0	0	0	0	0	0	0	0	0.0298754	0.0399491	0.00938502	0.0488685	0.00693812	-0.0717854	-0.0367134	-0.0495587	-0.0302484	-0.00899384	-0.0691384	0.00011329	0.02782	0.0104097	0.0586183	0.0545171	-0.0251011	-0.00784269	0.00357045	-0.0100958	0.00927575	-0.0135981	-0.0481239	-0.0136125	0.0265926	-0.00492642	-0.0354095	-0.0891775	-0.0599066	-0.0101178	-0.0526356	0.0141934	0.0210808	-0.0353064	-0.0452166	-0.0346695	0.0109551
0	0	0	0	0	0	0	0	0	0	0	0	0	-0.0125297	0.00512607	0.00286636	-0.0244094	-0.00392343	-0.0547283	-0.0266846	-0.0346506	-0.0536505	-0.0608073	-0.0160051	-0.0283925	-0.0305341	0.0222918	0.0316464	0.0101253	-0.0627868	-0.0679889	0.0145616	-0.00432662	-0.0232759	-0.0279794	-0.00595462	0.00656541	0.0448424	-0.0320115	-0.0445276	-0.0586317	-0.00616179	-0.0289775	-0.0530093	-0.0210955	-0.0250659	0.0112674	-0.0117042	0.0228561	0.00698201
0	0	0	0	0	0	0	0	0	0	0	0	0	-0.00354923	0.0297306	0.0396436	-0.0604736	-0.0624935	-0.0356552	-0.00796401	-0.0315245	-0.107527	-0.0396008	-0.00977251	-0.000392461	-0.0235839	0.00218564	-0.000457681	-0.0205961	-0.0698118	-0.0554347	-0.00932115	0.00330653	0.0111853	-0.023256	0.0191999	0.0295629	-0.0316076	-0.00269744	-0.0758976	-0.0804388	0.0128246	-0.0169727	0.0237794	-0.0034626	0.00667104	-0.00833448	-0.0686223	-0.0632856	-0.0484572
0	0	0	0	0	0	0	0	0	0	0	0	0	0.00433845	0.0341877	-0.0258129	-0.0811491	-0.0467251	-0.0557833	-0.0631365	-0.0717302	-0.0720863	-0.0164259	-0.0563288	-0.0221348	-0.0338184	0.00260244	-0.0107589	-0.0358126	-0.0409557	-0.087899	-0.0769186	-0.0639438	-0.0366164	-0.0258309	0.0329112	0.0177795	-0.0276094	-0.0429097	-0.0422459	-0.0862008	-0.0307695	-0.00190157	0.0345669	0.0632672	0.00282717	-0.00422006	-0.0550199	0.0131826	0.0166671
0	0	0	0	0	0	0	0	0	0	0	0	0	0.0266746	0.0208465	-0.00184228	-0.0087821	-0.0204789	-0.0728655	-0.10298	-0.0675991	-0.067127	-0.0328638	-0.0671292	-0.0344796	-0.0276894	-0.04287	-0.0673994	-0.0638559	-0.0908643	-0.0438485	-0.0664974	-0.10864	-0.0930471	-0.0639155	-0.0311891	-0.0186082	-0.0120924	-0.0184705	-0.0312128	-0.0310796	-0.0716858	-0.0128887	0.00712467	0.0127595	-0.0475993	-0.0598306	-0.0439509	0.0490522	0.0429083
0	0	0	0	0	0	0	0	0	0	0	0	0	0	0.016109	0.0473029	0.0136042	-0.0461734	-0.102793	-0.0723015	-0.0827592	-0.0186184	-0.0175684	-0.060487	-0.0480626	-0.0204732	-0.0447636	-0.0818717	-0.071871	-0.0426052	-0.026626	-0.0232574	-0.0554827	-0.00538314	-0.0462485	-0.00676148	-0.00234881	-0.0410284	-0.00582987	-0.0173334	-0.016506	0.00701516	-0.0618231	-0.0451338	-0.0547325	-0.0457752	-0.0567295	-0.0756725	-0.0589834	0.0216102
0	0	0	0	0	0	0	0	0	0	0	0	0	0	-0.013014	-0.0541567	-0.00226274	-0.0431759	-0.0772203	-3.05071e-05	0.00506443	-0.0551496	-0.0300147	-0.0344823	-0.0896137	-0.0418251	-0.0697462	-0.0459757	-0.000534495	0.00271907	-0.0915982	-0.0269126	-0.00927129	0.00390841	-0.0125221	-0.050886	0.00845058	-0.0467052	-0.0271327	-0.0148906	-0.0291115	-0.0390189	-0.0442723	-0.0557478	-0.0555617	-0.0342936	-0.0279251	-0.038062	-0.0810719	-0.0114727
0	0	0	0	0	0	0	0	0	0	0	0	0	0	-0.0656246	-0.0865885	-0.028353	-0.069837	-0.0803555	-0.0153179	-0.0723576	-0.0672774	-0.0681876	-0.0452446	-0.060166	-0.0268101	-0.0732907	-0.0599398	-0.0417316	-0.0697863	-0.0878952	-0.107211	-0.0579056	-0.0897197	-0.0582331	-0.0362385	-0.0496867	-0.0135475	0.033745	-0.0450203	-0.0626011	-0.0261485	-0.0101009	-0.060245	-0.0487613	0.0250763	-0.0134728	-0.0781386	-0.0645253	-0.0331323
0	0	0	0	0	0	0	0	0	0	0	0	0	0	-0.00972706	-0.0891882	-0.0364766	-0.0002698	-0.0990894	-0.0535774	-0.0278912	-0.0902687	-0.10564	-0.0484897	-0.0598072	-0.0322686	-0.0598317	-0.101428	-0.0989609	-0.13099	-0.110567	-0.0531469	-0.0225641	-0.0793916	-0.0417586	-0.049583	-0.0992665	0.0168872	-0.00015291	0.00785347	0.0203467	-0.0376381	-0.0513357	-0.0214263	-0.0313072	-0.00107338	-0.0215322	-0.0576142	-0.112762	-0.0363374
0	0	0	0	0	0	0	0	0	0	0	0	0	0	0.0225416	-0.0462557	-0.050036	-0.199497	-0.0612672	-0.0643549	-0.084139	-0.119226	-0.135888	-0.11534	-0.0818382	-0.0898129	-0.0730311	-0.120323	-0.103222	-0.151442	-0.163103	-0.11144	-0.0464197	-0.115951	-0.085101	-0.0696499	0.0190703	0.0235037	-0.0175583	0.0191381	0.0565009	-0.0246139	-0.0522196	-0.0700133	-0.0753841	-0.0377103	-0.0506402	-0.0344114	-0.0911427	-0.0808335
0	0	0	0	0	0	0	0	0	0	0	0	0	0	-0.014129	-0.0197055	-0.123235	-0.122339	-0.123159	-0.171528	-0.0247076	-0.101044	-0.0463216	-0.0317165	-0.0987001	-0.0451464	-0.0447829	-0.0942924	-0.110599	-0.0859789	-0.142139	-0.146641	-0.119992	-0.131362	-0.111821	-0.104273	-0.0223431	0.0200225	0.0190717	-0.0126991	0.0869196	0.0105212	-0.0788532	-0.048649	-0.0255202	-0.0567373	-0.0462517	-0.00850534	-0.0391843	-0.0371772
0	0	0	0	0	0	0	0	0	0	0	0	0	0	0.00666374	0.0318654	-0.0198355	-0.0419385	-0.0168994	0.0497625	-0.0281629	-0.0671689	-0.0587017	-0.0330063	-0.0909129	-0.0609365	-0.00224062	-0.0233335	-0.00680037	-0.0475804	-0.060013	-0.0889605	-0.108305	-0.030316	-0.0516233	-0.0546341	-0.0450666	-0.0156315	-0.031593	-0.012292	0.0120772	-0.036593	0.0318584	-0.035631	-0.0392108	-0.0743778	-0.0661214	-0.0680312	-0.0697927	-0.0672006
0	0	0	0	0	0	0	0	0	0	0	0	0	0.00203399	0.000633917	0.0726607	0.0391488	-0.0404376	0.0512986	0.0423108	-0.0486317	-0.0613391	-0.0730045	-0.0979849	-0.0302987	-0.0624512	-0.0526174	-0.0667335	-0.00749374	-0.0238904	0.00106298	-0.0636781	-0.0660067	-0.0525221	0.00789986	0.0165291	-0.00595911	0.000901249	-0.039358	-0.0626683	-0.0591351	-0.016618	-0.0197742	-0.0394908	-0.0611787	-0.0821987	-0.0892082	-0.0820794	-0.0267376	-0.0323993
0	0	0	0	0	0	0	0	0	0	0	0	0	-0.00614321	-0.0198466	-0.0188111	-0.0509927	-0.0193313	-0.0408928	-0.0615486	-0.0298991	-0.0212419	-0.0364741	-0.0473745	-0.0408977	0.0219325	-0.0664218	-0.0627764	-0.0603546	-0.00910312	-0.00151845	-0.0163267	-0.00478795	-0.0528692	-0.0178163	0.0279451	-0.0153333	0.0217335	-0.00739117	-0.0041952	-0.039889	0.000914769	0.00601827	-0.0348657	-0.0249901	-0.0453973	-0.0701971	-0.100756	-0.0146972	-0.0123138
0	0	0	0	0	0	0	0	0	0	0	0	0	0.00839818	0.0115716	-0.00272297	0.000326432	-0.0525082	-0.0636931	-0.0413495	-0.0584516	-0.0237115	-0.0359378	-0.0630123	-0.0156352	0.0310786	-0.0593656	-0.0570905	0.0105246	-0.0146789	-0.0497435	-0.00866615	-0.0242398	-0.0466576	-0.0533719	0.0554923	-0.0278691	-0.015359	0.0194535	0.0347062	0.0280568	0.0178098	0.0555021	-0.0185961	-0.0288548	-0.0732007	-0.089333	-0.0917853	-0.0630666	-0.0403802
0	0	0	0	0	0	0	0	0	0	0	0	0	0	-0.0109566	-0.0630957	-0.0654755	-0.0908796	-0.0193858	-0.0320416	-0.0670029	-0.0307122	-0.0516693	-0.0814694	-0.0560161	-0.0080983	-0.0165919	0.00797979	-0.00107708	-0.0447787	-0.0595721	-0.0553361	-0.0374647	-0.0384655	-0.0862165	-0.00906346	-0.0280322	0.00545434	-0.0300662	-0.019504	0.00668976	-0.0343068	-0.027956	-0.0149567	-0.0188764	-0.0810235	-0.0407436	-0.0142813	-0.0625518	-0.0554084
0	0	0	0	0	0	0	0	0	0	0	0	0	0	0.0090999	-0.0649512	-0.0940407	-0.0880833	-0.00530938	-0.0367111	-0.0133313	-0.0462856	0.0409816	0.0254869	-0.0627712	-0.0701415	-0.0396853	-0.0183681	-0.0705685	-0.0652438	-0.0675177	-0.0583502	0.0149249	-0.0989163	-0.0671508	0.00562084	0.0463751	0.0196226	-0.0529885	-0.0181864	-0.0247638	-0.0530926	-0.0595522	-0.0549339	-0.00211584	0.0184307	-0.0615709	-0.00700472	-0.0341596	-0.0357356
0	0	0	0	0	0	0	0	0	0	0	0	0	0	0.0319643	-0.0793514	-0.0645471	-0.0821083	-0.0288946	-0.0713273	-0.0256931	-0.0589318	-0.0812536	-0.0123084	-0.051665	-0.0466782	-0.0538231	-0.0517275	-0.120498	-0.094522	-0.0467528	0.00311459	-0.060308	-0.0444514	0.00575855	0.0323694	0.0297024	0.0172181	-0.0616398	-0.0671104	-0.000687653	0.036172	-0.0748719	-0.0367627	-0.0105029	0.0546844	0.00536802	-0.0162513	-0.0584899	-0.0146422
0	0	0	0	0	0	0	0	0	0	0	0	0	0	0.00922794	-0.0507527	-0.0907652	-0.0616101	-0.129861	-0.0979616	-0.00456832	-0.0469139	-0.103144	-0.11172	-0.074089	0.014741	0.0211496	-0.0287585	-0.0158172	-0.0400637	-0.0121964	-0.0493925	-0.0432262	-0.051834	0.0126821	0.0257492	-0.00209073	-0.0242539	-0.0585167	-0.0828321	-0.0552781	0.0141698	-0.0311039	-0.0050006	0.000843454	0.0268144	-0.0212253	-0.0107173	-0.0346108	-0.0133093
0	0	0	0	0	0	0	0	0	0	0	0	0	0	-0.00639536	-0.0187416	-0.0900945	-0.111316	-0.0844331	-0.0897129	-0.0528713	-0.0287063	-0.0442643	-0.0436755	-0.0814915	-0.0357074	-0.0186342	0.0342209	0.0584034	-0.00750554	-0.0359084	-0.0763077	-0.014163	-0.010106	0.0509165	0.0598392	-0.00840214	-0.0270404	0.0141347	-0.00853189	-0.0339916	0.00115188	0.00728687	0.0403899	-0.00925337	0.012433	-0.0102407	-0.0008257	-0.0665343	-0.0449133
0	0	0	0	0	0	0	0	0	0	0	0	0	0	0	0.0215525	0.00255291	-0.0757117	-0.0937687	-0.110416	-0.134092	-0.0494238	0.000919458	-0.0133881	-0.0571421	-0.0760821	-0.0450879	-0.0601565	-0.0381346	-0.0238207	-0.0280882	-0.0371955	-0.0202491	-0.00240893	0.0052724	-0.0282702	-0.0500059	-0.0461193	-0.049066	-0.0390514	-0.0567673	-0.0318232	-0.0012442	-0.0222444	-0.0688899	-0.0422664	-0.0196188	-0.0387447	-0.0169351	-0.0609842
0	0	0	0	0	0	0	0	0	0	0	0	0	0	0	-0.0203159	0.0200201	-0.0683399	-0.0567854	-0.116271	-0.121383	-0.0878885	-0.0383178	-0.0444406	-0.00304175	-0.0303165	-0.0403382	-0.0558027	-0.0209021	-0.0703892	-0.0411299	-0.110909	-0.0871632	-0.0404637	-0.0456533	-0.0348784	-0.0827026	-0.0407187	-0.0287826	-0.052333	-0.0140984	0.021499	0.00555513	-0.0623382	-0.0779622	-0.0572911	-0.126867	-0.104119	-0.0505454	-0.0352203
0	0	0	0	0	0	0	0	0	0	0	0	0	0	0	0	-0.0574257	-0.00348936	-0.0295883	-0.000804713	-0.0712577	-0.0564187	-0.0649712	0.0119997	0.0142206	0.0154658	-0.0615009	-0.0104108	-0.00649978	-0.0201913	-0.0328341	-0.0579647	-0.0555082	-0.0369544	-0.0228538	0.0743504	0.00773806	-0.0186398	-0.0359645	-0.0220888	0.0243191	-0.0453435	-0.0195971	0.013565	-0.00944104	-0.0674207	-0.0476681	-0.0592436	-0.0309784	-0.0113269
0	0	0	0	0	0	0	0	0	0	0	0	0	0	0	0	-0.017408	0.00625197	-0.0411333	-0.0628074	-0.0638382	-0.0508584	-0.0269764	-0.00222335	-0.0215131	-0.0111187	-0.0224668	0.00138536	0.017832	-0.0230483	-0.0186528	-0.0205456	0.0421404	0.0131261	-0.014904	0.0120751	0.00599757	-0.0174721	0.0125124	-0.0632498	0.0164332	-0.0191528	0.0207881	-0.0174404	0.0416844	0.036749	0.00425577	-0.027587	0.0275815	-0.05784
0	0	0	0	0	0	0	0	0	0	0	0	0	0	0	0	0	0.0130624	-0.0272306	-0.0762138	-0.0690446	-0.0282562	0.00944844	-0.0226745	-0.0660116	-0.0528277	-0.000843024	-0.0288454	0.007222	-0.0329395	-0.03401	-0.0335763	-0.031098	0.0288775	-0.00636268	-0.0159532	0.0280606	-0.00753103	0.00642719	-0.0179704	-0.0258716	-0.051372	-0.00690722	-0.027864	-0.00140638	0.0545072	0.0218743	-0.0206684	0.0120534	-0.0419553
0	0	0	0	0	0	0	0	0	0	0	0	0	0	0	0	0	0.0135709	-0.0104066	-0.0261676	-0.0364842	-0.0426849	0.0283087	-0.0173617	-0.0603296	-0.0463108	-0.0250527	-0.03388	-0.00364764	-0.0191896	-0.0584927	-0.0873618	-0.00310916	-0.0144402	-0.0569739	-0.0913727	-0.000562049	-0.0329568	-0.0340043	-0.00387625	-0.0249379	-0.0184589	-0.0179869	0.00624913	-0.018899	-0.0234588	0.00496922	0.0132345	0.0192588	-0.0550322
0	0	0	0	0	0	0	0	0	0	0	0	0	0	0	0	0	0	0.0212809	-0.00764516	-0.0192914	-0.0125876	-0.0338858	-0.0972533	-0.0774155	-0.0729959	-0.0224874	-0.014167	0.0175163	0.0125023	-0.0377667	-0.0757417	0.00393251	0.022335	-0.00765345	-0.0605411	-0.0150161	0.0505079	-0.0162078	-0.0807212	-0.0577034	-0.0246582	-0.00372178	-0.00296243	-0.0301007	-0.0589627	-0.0198333	-0.0932749	-0.0869149	-0.132078
0	0	0	0	0	0	0	0	0	0	0	0	0	0	0	0	0	0	0.0181251	0.0149231	-0.025566	-0.0516647	-0.00195731	-0.0219687	-0.029505	0.0260947	0.00389156	0.00945849	-0.0370636	-0.0449533	-0.0182281	-0.11611	0.00151935	0.0184621	-0.0117217	-0.0156772	-0.0462199	-0.0471651	-0.0562476	-0.0990092	-0.0134962	-0.000413977	0.0076364	-0.0163556	-0.0610002	-0.107041	-0.0482129	-0.0640743	-0.0554705	-0.0679066
0	0	0	0	0	0	0	0	0	0	0	0	0	0	0	0	0	0	0	-0.0165846	-0.00185581	-0.0451051	-0.0475778	-0.0165893	0.0325795	0.0049717	-0.027667	-0.0315958	-0.0718573	-0.0502464	-0.0179002	-0.0570807	-0.0326494	0.0237875	-0.00589247	-0.0170569	-0.0747135	-0.0285908	-0.0826955	-0.127696	-0.0456261	-0.0300824	-0.00349095	-0.00652605	-0.0469945	-0.0532275	-0.0553169	-0.0535277	-0.00486125	-0.0337507
0	0	0	0	0	0	0	0	0	0	0	0	0	0	0	0	0	0	0	0	0.0198489	-0.0126976	0.00785388	0.0271379	0.00960463	-0.00258313	-0.0429663	-0.036385	0.00955927	0.0394296	-0.0289022	-0.0452232	-0.0270878	-0.0178908	0.00232585	-0.0200101	-0.0535158	-0.052816	-0.0566861	-0.0917439	-0.0463673	-0.0464528	-0.0428964	-0.0199948	-0.0220096	-0.0608053	-0.0719261	-0.103339	-0.123861	-0.0825684
0	0	0	0	0	0	0	0	0	0	0	0	0	0	0	0	0	0	0	0	0	0.0233119	-0.0126119	-0.0116475	-0.0164972	0.0156581	-0.00909449	0.0143092	0.0410704	-0.0255849	-0.121598	-0.0917537	-0.0687227	-0.0500518	-0.0282395	0.0125517	0.00179985	0.0132661	-0.0291194	-0.0491438	-0.0146096	0.00138159	-0.0184686	-0.0393465	-0.0480426	-0.0826102	-0.0984086	-0.111783	-0.0611203	-0.032694
0	0	0	0	0	0	0	0	0	0	0	0	0	0	0	0	0	0	0	0	0	0	0.00498531	0.021963	-0.00646547	0.00677951	-0.00356815	0.0196473	-0.0389376	-0.0529078	-0.0561025	-0.0440165	-0.000252563	0.0510997	0.00662606	0.000782406	-0.0275311	0.0881018	0.0268052	-0.0586437	-0.0180666	-0.0221328	-0.0595022	-0.0496809	-0.0355137	-0.0852975	-0.0581357	-0.0556357	-0.0610534	-0.0780943
0	0	0	0	0	0	0	0	0	0	0	0	0	0	0	0	0	0	0	0	0	0	0	-0.0102788	0.042272	-0.00995353	-0.0210976	0.0171647	0.0127645	-0.0462145	-0.0591293	-0.015497	-0.0717256	-0.0483673	0.0110855	0.00664881	-0.0217559	0.0130846	0.0570409	-0.0180434	-0.0469249	-0.0229228	-0.084662	-0.0606395	-0.0760679	-0.0951148	-0.0481253	-0.0154935	-0.0452666	-0.086629
0	0	0	0	0	0	0	0	0	0	0	0	0	0	0	0	0	0	0	0	0	0	0	0	0	7.40535e-05	-0.00934159	0.00490918	0.0285092	-0.0355616	-0.036897	-0.024981	-0.0754117	-0.0364293	0.00406113	0.0149109	-0.0332942	-0.000174802	0.00691352	-0.0382881	-0.0470891	-0.0456286	-0.0649816	-0.0639695	-0.0692113	-0.0836248	-0.0519744	-0.0412669	-0.064872	-0.0965904
0	0	0	0	0	0	0	0	0	0	0	0	0	0	0	0	0	0	0	0	0	0	0	0	0	0	0	0.00523151	0.00826751	-0.036213	0.0407142	0.0465289	-0.0390896	-0.0599382	-0.025472	0.00111625	-0.0340759	-0.0273136	-0.0124136	-0.0167644	-0.059251	-0.125854	-0.0349725	-0.0807942	-0.0500628	-0.0593167	-0.0716235	-0.0290999	-0.0344613	-0.0660978
0	0	0	0	0	0	0	0	0	0	0	0	0	0	0	0	0	0	0	0	0	0	0	0	0	0	0	0	0	0.00375638	0.0477347	0.0228214	-0.00611763	0.00302571	0.0137301	0.02447	-0.00368436	-0.0549655	-0.0273425	-0.0446464	-0.0614469	-0.0864423	-0.0766546	-0.0654418	-0.0481351	-0.0369796	-0.0193285	-0.0333339	-0.0522019	-0.0510113
0	0	0	0	0	0	0	0	0	0	0	0	0	0	0	0	0	0	0	0	0	0	0	0	0	0	0	0	0	0	0	0	0	0.0477513	-0.0017916	-0.0213178	-0.0104247	-0.0119635	-0.00718649	-0.0438937	0.0195188	-0.0156366	-0.0115334	-0.0287616	-0.00423109	-0.0107829	-0.0572696	-0.0456006	-0.0522687	-0.0221859
0	0	0	0	0	0	0	0	0	0	0	0	0	0	0	0	0	0	0	0	0	0	0	0	0	0	0	0	0	0	0	0	0	0	0	0	0	0	-0.0100779	-0.0111193	0.00433306	0.0134993	0.0206541	-0.0058908	-0.0144906	-0.00650442	-0.0249081	0.0479612	0.00628707	-0.0139806
0	0	0	0	0	0	0	0	0	0	0	0	0	0	0	0	0	0	0	0	0	0	0	0	0	0	0	0	0	0	0	0	0	0	0	0	0	0	0	0	0	0	0	0	0	0	0	0	0	0
0	0	0	0	0	0	0	0	0	0	0	0	0	0	0	0	0	0	0	0	0	0	0	0	0	0	0	0	0	0	0	0	0	0	0	0	0	0	0	0	0	0	0	0	0	0	0	0	0	0
0	0	0	0	0	0	0	0	0	0	0	0	0	0	0	0	0	0	0	0	0	0	0	0	0	0	0	0	0	0	0	0	0	0	0	0	0	0	0	0	0	0	0	0	0	0	0	0	0	0
0	0	0	0	0	0	0	0	0	0	0	0	0	0	0	0	0	0	0	0	0	0	0	0	0	0	0	0	0	0	0	0	0	0	0	0	0	0	0	0	0	0	0	0	0	0	0	0	0	0
0	0	0	0	0	0	0	0	0	0	0	0	0	0	0	0	0	0	0	0	0	0	0	0	0	0	0	0	0	0	0	0	0	0	0	0	0	0	0	0	0	0	0	0	0	0	0	0	0	0
0	0	0	0	0	0	0	0	0	0	0	0	0	0	0	0	0	0	0	0	0	0	0	0	0	0	0	0	0	0	0	0	0	0	0	0	0	0	0	0	0	0	0	0	0	0	0	0	0	0
0	0	0	0	0	0	0	0	0	0	0	0	0	0	0	0	0	0	0	0	0	0	0	0	0	0	0	0	0	0	0	0	0	0	0	0	0	0	0	0	0	0	0	0	0	0	0	0	0	0
0	0	0	0	0	0	0	0	0	0	0	0	0	0	0	0	0	0	0	0	0	0	0	0	0	0	0	0	0	0	0	0	0	0	0	0	0	0	0	0	0	0	0	0	0	0	0	0	0	0
0	0	0	0	0	0	0	0	0	0	0	0	0	0	0	0	0	0	0	0	0	0	0	0	0	0	0	0	0	0	0	0	0	0	0	0	0	0	0	0	0	0	0	0	0	0	0	0	0	0
[truncated: 46 more columns]
